# Supplementary material for: Immunoproximity biotinylation reveals the axon initial segment proteome
Source: Nat Commun. 2023 Dec 11;14:8201. doi: 10.1038/s41467-023-44015-2 (PMC10713531; doi:10.1038/s41467-023-44015-2)
Supplement: Supplementary file 4 — Supplementary Data 1 [file 41467_2023_44015_MOESM4_ESM.xlsx]

## Sheet: Outline in dimethyl proteome
	List	Sheet
	Figure 1d	(a) +NF and -NF
		(b) +NF and +NeuN
		(c) +NF and +MAP2
	Figure 1e	(d) Scatterplot
	Original dataset	(e) Pair of +NF and -NF, rep1
		(f) Pair of +NF and -NF, rep2
		(g) Pair of +NF and -NF, rep3
		(h) Pair of +NF and +NeuN, rep1
		(i) Pair of +NF and +NeuN, rep2
		(j) Pair of +NF and +NeuN, rep3
		(k) Pair of +NF and +MAP2, rep1
		(l) Pair of +NF and +MAP2, rep2
		(m) Pair of +NF and +MAP2, rep3

## Sheet: (a) +NF and -NF_Figure 1d
UniProt accession number	Gene names
P10719	Atp5f1b Atp5b
Q62951	Dpysl4 Crmp3 Ulip4
Q99JD4	Clasp2
P07825	Syp
P31000	Vim
Q63560	Map6 Mtap6
P62828	Ran
P19332	Mapt Mtapt Tau
B0BNK1	Rab5c rCG_32615
P15205	Map1b
A0A0G2K8W9	Sptbn1
P61983	Ywhag
Q4QRB4	Tubb3
P63039	Hspd1 Hsp60
P85108	Tubb2a
B4F7C2	Tubb4a Tubb4 rCG_45085
O55166	Vps52 Are1 Sacm2l
Q62952	Dpysl3 Crmp4
P09117	Aldoc
Q7TPB1	Cct4
Q66HL2	Cttn
P15146	Map2 Mtap2
P16086	Sptan1 Spna2 Spta2
P69897	Tubb5
P05065	Aldoa
P04764	Eno1 Eno-1
P21575	Dnm1 Dnm
P04797	Gapdh Gapd
P61765	Stxbp1 Unc18a
Q99MZ8	Lasp1
P85969	Napb Snapb
P07153	Rpn1
P10687	Plcb1
P34058	Hsp90ab1 Hsp84 Hspcb
P31647	Slc6a11 Gabt3 Gat-3 Gat-b
Q62950	Crmp1 Dpysl1
P63102	Ywhaz Msfs1
Q3KRE8	Tubb2b Tubb2a
Q9WVC0	Septin7 Cdc10 Sept7
P24942	Slc1a3 Eaat1
P11980	Pkm Pkm2 Pykm
D4ABK1	Syngr3 Syngr3_predicted rCG_34021
Q06647	Atp5po Atp5o
Q5U300	Uba1 Ube1
P13596	Ncam1 Ncam
Q75Q39	Tomm70 Tomm70a
D4ACB8	Cct8 Cct8_predicted rCG_58706
Q07266	Dbn1
P63018	Hspa8 Hsc70 Hsc73
Q62936	Dlg3 Dlgh3
Q5XIF6	Tuba4a Tuba4
P50878	Rpl4 Rpl1
P47942	Dpysl2
Q812E9	Gpm6a m6a
P50398	Gdi1 Rabgdia
Q9JHU0	Dpysl5 Ulip6
P68255	Ywhaq
Q6AYH5	Dctn2
P0DP31	Calm3 Cam3 Camc CaMIII
P59215	Gnao1 Gna0 Gnao
Q63198	Cntn1
P85845	Fscn1
P07335	Ckb Ckbb
P11442	Cltc
Q9WTP0	Epb41l1 Epb4.1l1
Q5XI34	Ppp2r1a rCG_22961
P62260	Ywhae
A0A0G2KBB9	Ank2
Q00981	Uchl1
P62944	Ap2b1 Clapb1
P10111	Ppia
Q63028	Add1
P62982	Rps27a Uba80 Ubcep1
Q6NYB7	Rab1A Rab1
P05708	Hk1
P08461	Dlat
A7VJC2	Hnrnpa2b1 Hnrnp Hnrpa2b1
P84079	Arf1
P21707	Syt1
P17764	Acat1
P62250	Rps16
P82995	Hsp90aa1 Hsp86 Hspca
P50399	Gdi2 Gdi3
A0A0G2K6T9	Pcdh1
Q9QUL6	Nsf Erg1
O35458	Slc32a1 Vgat Viaat
Q9Z270	Vapa Vap33
Q6AY30	Sccpdh
Q641Y2	Ndufs2
P68182	Prkacb Pkacb
P05197	Eef2
P37397	Cnn3
Q9WU82	Ctnnb1 Catnb
Q5RKI1	Eif4a2
Q9QXQ0	Actn4
Q62717	Cadps Caps Caps1
P04642	Ldha Ldh-1 Ldh1
Q62634	Slc17a7 Bnpi Vglut1
P16638	Acly
P12749	Rpl26
Q9Z0W5	Pacsin1
P15999	Atp5f1a Atp5a1
D4AC23	Cct7 rCG_55994
P62815	Atp6v1b2 Atp6b2 Vat2
B0BNE5	Esd
Q6PDV7	Rpl10
A0A0G2JXN2	Trim46
P62630	Eef1a1 Eef1a
C0JPT7	Flna Flna_predicted rCG_43821
Q9Z2L9	Ndrg4 Bdm1 Ndr4
Q924N5	Acsbg1 Grlacs
P54311	Gnb1
P81155	Vdac2
Q02563	Sv2a Sv2
Q5RKI0	Wdr1
D3ZB78	Phf24 RGD1559864
Q4V7C7	Actr3 Arp3
Q9JK11	Rtn4 Nogo
Q6RUV5	Rac1
P16617	Pgk1 Pgk-1
P31016	Dlg4 Dlgh4 Psd95
P15791	Camk2d
D3ZAF6	Atp5mf Atp5j2
P07340	Atp1b1
P31596	Slc1a2 Eaat2 Glt1
P13264	Gls
Q9WV63	Kif2a Kif2
P97536	Cand1 Tip120 Tip120a
P47819	Gfap
P97700	Slc25a11 Slc20a4
A0A0G2JT63	Cyfip2
P29147	Bdh1 Bdh
F1M2K6	Pkp4
B2GV06	Oxct1 Oxct Scot
P50137	Tkt
O88989	Mdh1 Mdh
D4A133	Atp6v1a rCG_52629
P33124	Acsl6 Acs2 Facl6
P35213	Ywhab
P35565	Canx
Q4V7D2	Rogdi
Q5M7T6	Atp6v0d1 rCG_51062
D4A5G8	Pdha1l1
O35095	Ncdn
P38650	Dync1h1 Dhc1 Dnch1 Dnchc1 Dnec1 Dyhc Map1c
Q9JMB3	Epb41l3 Epb4.1l3 rCG_35644
P49242	Rps3a Fte-1 Fte1
P09606	Glul Glns
P25286	Atp6v0a1 Atp6n1 Vpp1
Q9JID2	Gna11
Q8VHF5	Cs
B2GV73	Arpc3 Arpc3_predicted rCG_21863
D4A6H8	Ctnna2
P63004	Pafah1b1 Lis-1 Lis1 Pafaha
Q920L2	Sdha
P04775	Scn2a Scn2a1
P63086	Mapk1 Erk2 Mapk Prkm1
Q5XIM9	Cct2 Cctb
Q5XI78	Ogdh Ogdhl
P23565	Ina Inexa
A0A0G2K490	Tnik
P38718	Mpc2 Brp44
A0A0G2K3Z9	0
P00507	Got2 Maat
Q62940	Nedd4 Nedd4a
Q9ESI7	Dcx
Q9WU34	Septin3 Sept3
P08413	Camk2b
Q9ER34	Aco2
P11275	Camk2a
P04256	Hnrnpa1 Hnrpa1
F1LYQ8	Farp1
P42123	Ldhb Ldh-2 Ldh2
F1M5N7	Kif21b
P82471	Gnaq
A0A0G2K719	Ddx3x
P41562	Idh1
Q5FVJ0	Rufy3 Ripx
P18484	Ap2a2 Adtab
P62762	Vsnl1 Visl1
P21533	Rpl6
P06687	Atp1a3
P53534	Pygb
D3ZUY8	Ap2a1 Ap2a1_predicted rCG_54084
Q9JJ50	Hgs Hrs Hrs2
Q5PQK2	Fus rCG_39872
G3V624	Coro1c RGD1564490_predicted rCG_21130
P06685	Atp1a1
O55148	Gas7
Q5SGE0	Lrpprc Lrp157
Q5FVI6	Atp6v1c1
A0A0U1RVI9	rCG_34378
P48721	Hspa9 Grp75 Hspa9a
D3ZU13	Eif4g1
P21913	Sdhb Sdh1
D3ZM21	Comtd1 Comtd1_predicted rCG_41841
Q5BJU7	Wasf1 Wave1
Q99PD4	Arpc1a
P19627	Gnaz
P34926	Map1a Mtap1a
A0A0G2K459	Mtch2
Q01062	Pde2a
P35571	Gpd2
P54313	Gnb2
P85970	Arpc2
D4A857	Ipo9 Ipo9_predicted rCG_46187
Q08163	Cap1 Cap Mch1
P09951	Syn1
Q66HF1	Ndufs1
P21396	Maoa
P12785	Fasn
P11505	Atp2b1
Q09073	Slc25a5 Ant2
Q9JLT0	Myh10
G3V6T1	Copa rCG_20221
Q3B8Q0	Mapre2
Q05683	Gad2 Gad65
Q64548	Rtn1 Nsp
P61980	Hnrnpk Hnrpk
Q05962	Slc25a4 Aac1 Ant1
Q63092	Camkv 1G5
Q6AYR2	Ndrg3 Ndr3
G3V9M3	Wdr47 rCG_28460
P62744	Ap2s1 Ap17 Claps2
Q63965	Sfxn1
P11507	Atp2a2
Q6P502	Cct3
Q99NA5	Idh3a
P52303	Ap1b1 Adtb1
P49432	Pdhb
P63329	Ppp3ca Calna
G3V7P1	Stx12 Stx13
P00406	Mtco2 Coii COX2 mt-Co2
B5DFN2	Ahcyl1 Irbit
Q9Z2L0	Vdac1
P84092	Ap2m1
Q76GL9	Slc1a4 ASCT1 rCG_23218
A0A0G2K2C7	Usp9x
P06686	Atp1a2
Q9Z2Z8	Dhcr7
P85834	Tufm
Q9JJW3	Atp5mk Atp5md Dapit Usmg5
Q6PST4	Atl1 Spg3a
P12001	Rpl18
P16036	Slc25a3 Phc
Q794F9	Slc3a2
P32551	Uqcrc2
P18088	Gad1 Gad67
P61751	Arf4
Q9R066	Cxadr Car
P62268	Rps23
P11598	Pdia3 Erp60 Grp58
P20651	Ppp3cb
P62703	Rps4x Rps4
A0A0G2K9J2	Atp6v1h rCG_30515
Q9QXU8	Dync1li1 Dncli1
Q64232	Tecr Gpsn2
Q62812	Myh9
Q9QYF3	Myo5a
O08875	Dclk1 Cpg16 Dcamkl1
P50475	Aars1 Aars
F1M3W5	Dmxl2
D3ZVQ0	Usp5 Usp5_predicted rCG_29800
P55161	Nckap1 Hem2 Nap1
Q9JHY2	Sfxn3
P32089	Slc25a1 Slc20a3
A0A0G2K5L2	LOC100911440 Slc25a22 rCG_47744
Q5PPL3	Nsdhl
P10888	Cox4i1 Cox4 Cox4a
Q9QWN8	Sptbn2 Spnb3
Q62910	Synj1
P45592	Cfl1
O35547	Acsl4 Acs4 Facl4
Q9ERH3	Wdr7 Trag
P43244	Matr3
Q5M9F7	Actr10 rCG_61978
Q68FY0	Uqcrc1
P47709	Rph3a
A0A0G2K782	Zc2hc1a
P04636	Mdh2 Mor1
D4A6W6	0
Q9EPH8	Pabpc1 Pabp1
Q9QXY2	Srcin1 P140 Snip
P61265	Stx1b Stx1b2
P48500	Tpi1
D4A208	Srgap2
O08839	Bin1 Amph2 Amphl
Q64542	Atp2b4
Q5BK63	Ndufa9
P67779	Phb
Q62915	Cask
A0A0G2JYE0	Atxn2l
B2RZ72	Arpc4 Arpc4_predicted rCG_56555
P62909	Rps3
A0A0G2JTR4	Abr
O55012	Picalm Calm
O88600	Hspa4 Irp94
Q9WU70	Stxbp5 Llgl3
P18266	Gsk3b
P48450	Lss Osc
P28480	Tcp1 Cct1 Ccta
P10824	Gnai1 Gnai-1
P37285	Klc1 Klc Kns2
Q62847	Add3
P28023	Dctn1
B5DFK6	Ap3d1 rCG_29405
D4A8H8	Cyfip1 Cyfip1_predicted rCG_45119
P56603	Scamp1 Scamp
Q63803	Gnas Gnas1
P09527	Rab7a Rab7
P10860	Glud1 Glud
Q5M7U6	Actr2 Arp2
Q8VIJ5	Oga Hexc Mea5 Mgea5
Q68FR6	Eef1g
Q05764	Add2
A0A0U1RRT8	Sept6 Septin6
P50554	Abat Gabat
Q9JJM9	Septin5 Pnutl1 Sept5
A0A0G2K2D4	Agap3
P36201	Crip2 Crp2
D3ZC55	Hspa12a Hspa12a_predicted rCG_57494
F1LQ48	Hnrnpl Fblim1
Q8CFN2	Cdc42
P12369	Prkar2b
B4F774	Gdap1l1 Gdap1l1_predicted rCG_32097
D4A781	Ipo5
Q04462	Vars1 Vars Vars2
Q63507	Rpl14
P11506	Atp2b2
P19491	Gria2 Glur2
Q63537	Syn2
B0BN30	Mtch1
Q6MG11	Atat1 Mec17
D3ZU22	LOC108349606
A0A0G2JWC7	Fermt2
Q9Z269	Vapb
Q05140	Snap91
P46462	Vcp
B3GNI6	Septin11 Sept11
P63012	Rab3a
Q5XIH3	Ndufv1 rCG_47623
P68403	Prkcb Pkcb Prkcb1
P11730	Camk2g
O70511	Ank3
Q68FQ9	Lancl2
D3ZHV2	Macf1 Acf7 Aclp7 Macf
P97544	Plpp3 Lpp3 Ppap2b
Q3KR86	Immt Mic60
O08651	Phgdh
P85971	Pgls
Q6P6V0	Gpi
Q9Z2Q1	Sec31a Sec31l1 Vap1
P47860	Pfkp Pfkc
P55051	Fabp7 Blbp
E9PTR4	Ubap2l rCG_62582
B0BN93	Psmd13
D3ZES7	Plxna4 Plxna4a
F1LUT4	Atp8a1
Q8VHV7	Hnrnph1 Hnrph Hnrph1
O35814	Stip1 Hop
Q91Z79	Ppfia3
D4ABI7	Hacd3 LOC100365676 RGD1565496_predicted rCG_58140
M0RAP5	Sbf1
A0A0G2K677	Sptbn4
A0A0G2JY26	Dnajc6
P18163	Acsl1 Acs1 Acsl2 Facl2
F1LRI5	Gcn1 Gcn1l1
P85515	Actr1a Ctrn1
D4AE00	Ap3b2
B1WC61	Acad9
D3Z981	Plxna1 RGD1560871 rCG_56095
P63081	Atp6v0c Atp6c Atp6l Atpl
F1M471	Epm2aip1
Q9Z2S9	Flot2 Reg1
Q63633	Slc12a5 Kcc2
O55156	Clip2 Cyln2
P61589	Rhoa Arha Arha2
P55053	Fabp5
Q68FX0	Idh3B
P47858	Pfkm Pfk-m
Q7TT49	Cdc42bpb
F1M9V7	Npepps
B5DEG8	Sec24c LOC685144 rCG_41932
D3ZXQ2	Camsap3 rCG_58914
D3ZVD8	LOC108348065
F1LX07	Slc25a12 LOC100360985
D3ZZK3	Epha4
Q924S5	Lonp1 Lon Prss15
Q68FQ0	Cct5
P23514	Copb1 Copb
O88778	Bsn
P51635	Akr1a1 Alr
P32851	Stx1a Sap
P10760	Ahcy
M0RB22	Ptprd
P62963	Pfn1
Q64428	Hadha
F1M4A4	Kif1a
P19511	Atp5pb Atp5f Atp5f1
O35303	Dnm1l Dlp1 Drp1
Q5M7W5	Map4
D4A5X7	Gdap1 Gdap1_predicted rCG_30362
D3Z941	Mars Mars1
P04897	Gnai2 Gnai-2
D3ZJ01	Relch RGD1307235 RGD1307235_predicted rCG_24062
Q6P6R2	Dld
P52296	Kpnb1
B0BN65	Fam49a RGD1305961_predicted rCG_62196
P85968	Pgd
A0A0G2JUG7	Iqsec1 Brag2
P05369	Fdps
P62804	H4c2 Hist1h4b Hist4; Hist1h4m; H4f16 H4ft Hist4h4
A0A0G2JZI2	Eprs
P61314	Rpl15
O70351	Hsd17b10 Erab Hadh2
P97526	Nf1
Q5MPA9	Dclk2 Dcamkl2 Dck2
F1M5M9	Srgap3
A0A0G2K261	Iars2
G3V8A5	Vps35 Vps35_mapped rCG_44281
P63319	Prkcg Pkcc Pkcg Prkcc
Q9QX69	Lancl1 Gpr69a
P17256	Mvk
Q4V8H5	Dnpep rCG_23931
M0R6E0	Atp9a
D3ZZZ9	Ctnnd1 Ctnnd1_predicted rCG_26679
Q6IMY8	Hnrnpu Hnrpu rCG_20317
D4A9D6	Dhx9 Dhx9_predicted rCG_46521
A0A0G2K1D2	Rap1gds1 Rap1gds1_predicted rCG_28604
Q5PPJ6	Lars Lars1
P68511	Ywhah
Q6RJR6	Rtn3
Q7TMB7	Plppr4 Lppr4 Php1 Prg1
P63331	Ppp2ca
Q9Z272	Git1
Q9JHL4	Dbnl Sh3p7
Q2TL32	Ubr4 Rbaf600 Zubr1
Q6P7P5	Bzw1
Q01728	Slc8a1 Ncx1
Q80U96	Xpo1 Crm1
F1M0Z1	Trio
Q66HA8	Hsph1 Hsp105 Hsp110
P63245	Rack1 Gnb2l1
Q8VHK2	Caskin1
Q4FZT9	Psmd2
D3ZUM2	Sarm1
O70277	Trim3 Berp Rnf22
P62718	Rpl18a
G3V6U3	Alg2 rCG_60347
Q3MHS9	Cct6a rCG_21714
F1LS86	Iars Iars1 Iars_predicted rCG_44151
D4A0A1	Soga3 NEWGENE_1307525
Q62784	Inpp4a
Q9JKE3	Scamp5
Q66HR2	Mapre1
D4AE96	Ipo7 Ipo7_predicted rCG_39997
F1LZX5	Hectd4 RGD1309762
Q63413	Ddx39b Bat1 Bat1a Uap56
P51650	Aldh5a1 Ssadh
Q66X93	Snd1
Q5M7A7	Cnrip1
Q3MIE4	Vat1
P81128	Arhgap35 Grlf1 P190A p190ARHOGAP
F1M1D5	Tbcd
Q9R080	Gpsm1 Ags3
Q641Y8	Ddx1
B0BNA7	Eif3i Eif3s2
D3ZA84	Tln2
P62755	Rps6
Q6P7R8	Hsd17b12
Q6MG85	Agpat1 Ager Btnl6 Cyp21a1-ps Ng5 Rnf5 Stk19-ps Tnx rCG_38326
P62747	Rhob Arhb
F1M949	Ckap5
B2RYG6	Otub1
Q64605	Ptprs
Q9Z0U4	Gabbr1
A0A0G2JUI5	Clasp1
P21531	Rpl3
O35889	Afdn Af6 Mllt4
D3ZPP2	Arl8a RGD1565940_predicted rCG_46487
Q5I6B8	Pip5k1c
P29314	Rps9
Q5M9G3	Caprin1 Gpiap1 Rng105
Q62844	Fyn
P17425	Hmgcs1 Hmgcs
P21818	Stmn2 Scg10 Scgn10
Q5EAP4	Gna14 rCG_48433
Q9R1Z0	Vdac3
D3ZRM9	LOC100360491
P35427	Rpl13a
A0JPJ7	Ola1
D4A5I4	Nav1 LOC685707
Q6AYU5	Pcbp2
P31044	Pebp1 Pbp Pebp
F1LN59	Eif4g2
B2RZ37	Reep5 Dp1
B2GV54	Nceh1 Aadacl1
D3ZZB0	Dip2c
Q91XU8	Cds2
Q5EB62	Slc25a46
P42346	Mtor Frap1 Raft1
P05426	Rpl7
D3Z955	Pgm2l1 rCG_40012
Q6AXS5	Serbp1 Pairbp1 Rda288
Q765A7	Pgap1
E9PT53	Wfs1 rCG_36058
P48768	Slc8a2 Ncx2
P62243	Rps8
B2RYD7	Stt3b RGD1311563 rCG_25591
G3V918	Gart rCG_58778
B5DFC3	Sec23a Sec23a_predicted rCG_62116
F1M049	Atxn2
Q5PQZ9	Ndufc2 rCG_39969
P25235	Rpn2
P56571	0
D3ZX42	Rabgap1 Gpr21_predicted rCG_37682
Q64654	Cyp51a1 Cyp51
Q9Z1E1	Flot1 Reg2
P68035	Actc1 Actc
Q63016	Slc7a5 Lat1 Mpe16 Ta1
O89049	Txnrd1 Trxr1
P0C643	Rasgrp2
P38983	Rpsa Lamr1
P00388	Por
D3ZFQ8	Cyc1 Cyc1_predicted rCG_59628
P04905	Gstm1
Q8VBU2	Ndrg2
Q9WUH4	Fhl1
P07687	Ephx1 Eph-1
Q9QZR6	Septin9 Sept9
Q6AY84	Scrn1
P53987	Slc16a1 Mct1
Q9JJK1	Gpm6b M6b rhombex-29
P07150	Anxa1 Anx1
P07943	Akr1b1 Akr1b4 Aldr1
A0A0G2JSV3	LOC314140
Q07936	Anxa2 Anx2
O35763	Msn
P12839	Nefm Nef3 Nfm
Q5RJN0	Ndufs7 rCG_29475
P25113	Pgam1
P47863	Aqp4
P62632	Eef1a2 Eef1al Stn Stnl
Q5XI22	Acat2
P63322	Rala Ral Ral-a
P85973	Pnp Np
P11884	Aldh2
P05508	Mtnd4 mt-Nd4 Nd4
A0A0G2JXT8	Flnb
Q561S0	Ndufa10
Q68FR9	Eef1d
A0A0G2JW01	0
Q9Z1P2	Actn1
Q52KJ9	Tmx1 Txndc1 rCG_62384
Q8CFD0	Sfxn5
Q9QZA2	Pdcd6ip Aip1
D3ZHA0	Flnc Abpl Fln2
Q80W92	Vac14
P0C2X9	Aldh4a1
D3ZNQ6	Ube2m Ube2m_predicted rCG_27455
P30427	Plec Plec1
Q505J9	Atad1 Npg6
Q5U302	Ctnna1 Catna1 rCG_49560
A0A0G2K315	Cep170
Q60587	Hadhb
P19643	Maob
P04906	Gstp1
D3ZFD0	Myo18a
Q9JLZ1	Glrx3 Picot Txnl2
A0A096MIX2	Ddx17 rCG_59754
P49803	Rgs7
P20070	Cyb5r3 Dia1
P07936	Gap43
A0A0G2JXN8	Osbpl8 RGD1561474_predicted rCG_49035
P97849	Slc27a1 Fatp Fatp1
P63324	Rps12
P47728	Calb2
D4A0E8	Prmt5 Prmt5_predicted rCG_23370
O35867	Ppp1r9a
O70257	Stx7
P41542	Uso1 Vdp
O88761	Psmd1
F1LQ09	Atl2
A0A0G2JZH9	Dhx57
Q05695	L1cam Caml1
G3V9K0	Cars Cars_predicted rCG_47503
P08081	Clta
Q5XI72	Eif4h Wbscr1
M0RBJ0	Gng2
P23978	Slc6a1 Gabt1 Gat-1 Gat1
Q6GMN2	Baiap2
P84100	Rpl19
Q641X8	Eif3e Eif3s6 Int6
Q5XI32	Capzb
Q8VH46	Afap1 Afap
P25809	Ckmt1 Ckmt
Q91ZN1	Coro1a Coro1
D4AEC2	Camsap2
P97685	Nfasc
Q9QUR2	Dctn4
P07871	Acaa1b Acaa1
P62142	Ppp1cb
P35281	Rab10
Q10728	Ppp1r12a Mbs Mypt1
P56558	Ogt
Q9QZM5	Abi1
P35704	Prdx2 Tdpx1
Q66HD0	Hsp90b1 Grp94 Tra1
P61107	Rab14
D4A3P7	0
Q2TA68	Opa1
Q5BJU0	Rras2 rCG_40097
B5DFL9	Sestd1
P09216	Prkce Pkce
Q566E4	Hnrnpr Hnrpr
Q62698	Dync1li2 Dncli2
Q99376	Tfrc Trfr
Q9ES54	Nploc4 Npl4
O88871	Gabbr2 Gpr51
D3ZPR0	Cse1l Cse1l_predicted rCG_32309
P0DJJ3	Sgip1
P04762	Cat Cas1
A0A0G2K350	Napg rCG_46917
Q63100	Dync1i1 Dnci1 Dncic1
A0A0G2K761	Cul2
P19686	Gucy1a1 Guc1a1 Gucy1a3
Q63604	Ntrk2 Trkb
P04182	Oat
D4A5L9	0
A0A0G2K0W3	Ttyh3
F1LSG8	Vps50 Ccdc132
Q5XIC6	Psmd12
Q6P3V8	Eif4a1 rCG_33100
Q63692	Cdc37
D4A771	0
Q6AY09	Hnrnph2 Hnrph2
M0RDI5	Mcu LOC294560 rCG_22037
D3ZER6	Tnpo2 Tnpo2_predicted rCG_51621
Q9JKS6	Pclo
Q9JI66	Slc4a4 Nbc Nbc1 Nbce1 Rnbc1
P70587	Lrrc7 Lap1
Q64568	Atp2b3 Pmca3
D4A4W9	0
Q66H62	Cyld Cyld1
F1LYA6	Abi2
Q5I0G4	Gars1 Gars
P70478	Apc
O35142	Copb2
A0A0G2K777	Rhot1
Q9QUH6	Syngap1
Q7TMB0	Plppr3 Lppr3 Prg2
Q4AEF8	Copg1 Copg
B2GUZ9	Fam49b RGD1307697_predicted rCG_59591
Q6JE36	Ndrg1 Ndr1
Q9JJ54	Hnrnpd Auf1 Hnrpd
Q4G061	Eif3b Eif3s9
P29457	Serpinh1 Cbp1 Hsp47
F1LM47	Sucla2 SUCLA2
D3ZD23	Abce1 rCG_51692
Q76EQ0	Srr
Q9JMJ4	Prpf19 Prp19
D3ZSY8	Tbc1d10b Tbc1d10b_predicted rCG_40210
Q3ZAU6	Rnf14 rCG_49400
G3V928	Lrp1
Q5XIG8	Strap Unrip
Q3B7U9	Fkbp8
Q1JU68	Eif3a Eif3s10
Q9WVE9	Itsn1 Ehsh1 Itsn
P05712	Rab2a Rab2
O35567	Atic Purh
Q8VD52	Pdxp Cin Plp Plpp Rbp1
Q62826	Hnrnpm Hnrpm
A0A0G2K9I8	LOC100361025
P51583	Paics Ade2 Airc
Q63081	Pdia6 Cabp1 Txndc7
P54319	Plaa Plap
O70196	Prep
P26817	Grk2 Adrbk1
B2GUZ3	Mthfd1l
Q01205	Dlst
Q80ZA5	Slc4a10 Ncbe
P39069	Ak1
P12075	Cox5b
F1LPV0	Nars Nars1 rCG_46601
B1H2A2	Fsd1 LOC301506 rCG_45013
P97532	Mpst
Q6DGG0	Ppid
O35274	Ppp1r9b Spino
P31424	Grm5 Gprc1e Mglur5
A0A0G2K0H6	Wdr13
Q6P799	Sars1 Sars
Q99PF5	Khsrp Fubp2
Q62824	Exoc4 Sec8 Sec8l1
P20272	Cnr1 Skr6
D3ZQG6	Trim2
D3ZJH2	Sugp2 Sfrs14_predicted rCG_38654
Q5U316	Rab35
Q6P0K8	Jup
I6L9G6	Tardbp rCG_31562
D3ZW15	Sec24b Sec24b_predicted rCG_28935
A0A0G2K9L2	Tom1l2
D3Z9L0	Agk
P81795	Eif2s3 Eif2g Eif2s3x
G3V648	Agpat3 Agpat3_predicted rCG_60631

## Sheet: (b) +NF and +NeuN_Figure 1d
UniProt accession number	Gene names
O70511	Ank3
A0A0G2JXN2	Trim46
P97685	Nfasc
D4A3H5	Clcn6 rCG_30856
P47819	Gfap
Q924N5	Acsbg1 Grlacs
P31000	Vim
Q5I0C3	Mccc1 Mcca
P52873	Pc
P11497	Acaca Acac
C0JPT7	Flna Flna_predicted rCG_43821
P11506	Atp2b2
Q62812	Myh9
P14882	Pcca
D3ZUM2	Sarm1
P70580	Pgrmc1 25dx Lewi Pgrmc
A0A0G2JY03	0
P06687	Atp1a3
P07150	Anxa1 Anx1
P19643	Maob
P06685	Atp1a1
P11505	Atp2b1
P06686	Atp1a2
P30427	Plec Plec1
F1M049	Atxn2
P31647	Slc6a11 Gabt3 Gat-3 Gat-b
F1LYQ8	Farp1
Q05683	Gad2 Gad65
A0A0G2K5B0	Tbc1d24
A0A0G2KBB9	Ank2
P09606	Glul Glns
G3V9M3	Wdr47 rCG_28460
O55043	Arhgef7 Pak3bp Pixb
Q63198	Cntn1
P07340	Atp1b1
Q63560	Map6 Mtap6
P18484	Ap2a2 Adtab
P24942	Slc1a3 Eaat1
D3ZZK3	Epha4
P04897	Gnai2 Gnai-2
Q01728	Slc8a1 Ncx1
P31596	Slc1a2 Eaat2 Glt1
F1M4A4	Kif1a
P63004	Pafah1b1 Lis-1 Lis1 Pafaha
P23978	Slc6a1 Gabt1 Gat-1 Gat1
D3ZUY8	Ap2a1 Ap2a1_predicted rCG_54084
Q5BJU0	Rras2 rCG_40097
Q9Z1P2	Actn1
P54313	Gnb2
Q64542	Atp2b4
P31977	Ezr Vil2
P63012	Rab3a
P16086	Sptan1 Spna2 Spta2
O70277	Trim3 Berp Rnf22
P07687	Ephx1 Eph-1
P62744	Ap2s1 Ap17 Claps2
Q05695	L1cam Caml1
A0A0G2K8W9	Sptbn1
Q9QXQ0	Actn4
O35458	Slc32a1 Vgat Viaat
P55161	Nckap1 Hem2 Nap1
P35281	Rab10
Q63803	Gnas Gnas1
B0BN93	Psmd13
D4A6H8	Ctnna2
P54311	Gnb1
F1M9V7	Npepps
A0A0G2K490	Tnik
P59215	Gnao1 Gna0 Gnao
A0A0G2K654	Hist1h1c H1f2 LOC684681 rCG_45246
P97544	Plpp3 Lpp3 Ppap2b
P10824	Gnai1 Gnai-1
O35763	Msn
Q9WU82	Ctnnb1 Catnb
M0RB22	Ptprd
Q76GL9	Slc1a4 ASCT1 rCG_23218
Q9JLT0	Myh10
P84092	Ap2m1
Q794F9	Slc3a2
Q9WTP0	Epb41l1 Epb4.1l1
P62747	Rhob Arhb
Q9WV63	Kif2a Kif2
D4A4L4	Map7d2
P30835	Pfkl Pfk-l
Q9JHU0	Dpysl5 Ulip6
D3ZPP2	Arl8a RGD1565940_predicted rCG_46487
P13596	Ncam1 Ncam
A0A0G2K777	Rhot1
P82471	Gnaq
D3Z981	Plxna1 RGD1560871 rCG_56095
Q9QX69	Lancl1 Gpr69a
Q9Z272	Git1
P25286	Atp6v0a1 Atp6n1 Vpp1
P47858	Pfkm Pfk-m
P61589	Rhoa Arha Arha2
Q9Z2S9	Flot2 Reg1
A0A0G2K2D4	Agap3
Q68FQ9	Lancl2
D3ZES7	Plxna4 Plxna4a
Q9QZA2	Pdcd6ip Aip1
Q7TT49	Cdc42bpb
F1M3W5	Dmxl2
Q5XIF6	Tuba4a Tuba4
P0C643	Rasgrp2
Q9WVC0	Septin7 Cdc10 Sept7
P12785	Fasn
A0A0G2JT63	Cyfip2
D3ZVD8	LOC108348065
Q9ERH3	Wdr7 Trag
B3GNI6	Septin11 Sept11
P10687	Plcb1
M0R6E0	Atp9a
A0A0G2K1D2	Rap1gds1 Rap1gds1_predicted rCG_28604
P11980	Pkm Pkm2 Pykm
G3V624	Coro1c RGD1564490_predicted rCG_21130
Q63028	Add1
P61765	Stxbp1 Unc18a
B2RYD7	Stt3b RGD1311563 rCG_25591
F1LUT4	Atp8a1
P55051	Fabp7 Blbp
P52631	Stat3
Q63092	Camkv 1G5
Q5RKI0	Wdr1
Q62876	Syngr1
M0RAP5	Sbf1
Q99JD4	Clasp2
P38650	Dync1h1 Dhc1 Dnch1 Dnchc1 Dnec1 Dyhc Map1c
P21396	Maoa
A0A0G2K782	Zc2hc1a
Q5M7T6	Atp6v0d1 rCG_51062
F1M5N7	Kif21b
Q63633	Slc12a5 Kcc2
P50554	Abat Gabat
P63329	Ppp3ca Calna
B4F7C2	Tubb4a Tubb4 rCG_45085
Q9R066	Cxadr Car
P16036	Slc25a3 Phc
B0BN30	Mtch1
Q6RUV5	Rac1
P34926	Map1a Mtap1a
Q6P7R8	Hsd17b12
P21707	Syt1
Q9JID2	Gna11
Q3KRE8	Tubb2b Tubb2a
Q6RJR6	Rtn3
P11884	Aldh2
Q62951	Dpysl4 Crmp3 Ulip4
Q5XIH3	Ndufv1 rCG_47623
Q99PD4	Arpc1a
Q9QYF3	Myo5a
P85108	Tubb2a
Q9QXU8	Dync1li1 Dncli1
P37397	Cnn3
Q64548	Rtn1 Nsp
B4F774	Gdap1l1 Gdap1l1_predicted rCG_32097
P04905	Gstm1
Q02563	Sv2a Sv2
Q62717	Cadps Caps Caps1
Q5U316	Rab35
Q9QWN8	Sptbn2 Spnb3
Q09073	Slc25a5 Ant2
D4A8H8	Cyfip1 Cyfip1_predicted rCG_45119
B2RZ74	Snrnp70 Snrp70 Snrp70_predicted rCG_54007
P53534	Pygb
Q8CFN2	Cdc42
B0BNE5	Esd
O70196	Prep
P97521	Slc25a20 Cact
A0A0G2JYA4	LOC100362453
P47863	Aqp4
M0RBJ0	Gng2
P20651	Ppp3cb
P09951	Syn1
P12369	Prkar2b
P63319	Prkcg Pkcc Pkcg Prkcc
Q91Z79	Ppfia3
P15205	Map1b
F1M5M9	Srgap3
Q9Z2L9	Ndrg4 Bdm1 Ndr4
Q62768	Unc13a Unc13h1
P56603	Scamp1 Scamp
Q812E9	Gpm6a m6a
Q05175	Basp1 Nap22
P19686	Gucy1a1 Guc1a1 Gucy1a3
Q62952	Dpysl3 Crmp4
P62944	Ap2b1 Clapb1
P16970	Abcd3 Pmp70 Pxmp1
P47942	Dpysl2
D3ZVQ0	Usp5 Usp5_predicted rCG_29800
D3ZXQ2	Camsap3 rCG_58914
Q4QRB4	Tubb3
Q05764	Add2
P69897	Tubb5
Q5XI32	Capzb
P10860	Glud1 Glud
D3ZHV2	Macf1 Acf7 Aclp7 Macf
Q5XI34	Ppp2r1a rCG_22961
D3ZAF6	Atp5mf Atp5j2
P09216	Prkce Pkce
F1LSG8	Vps50 Ccdc132
D3ZF86	Arfgef3 RGD1309903
P50399	Gdi2 Gdi3
Q4V7C7	Actr3 Arp3
E9PT53	Wfs1 rCG_36058
Q6MG11	Atat1 Mec17
P47860	Pfkp Pfkc
P23565	Ina Inexa
P11442	Cltc
P61265	Stx1b Stx1b2
Q5M9F7	Actr10 rCG_61978
Q5EGY4	Ykt6
D4ABK1	Syngr3 Syngr3_predicted rCG_34021
P85970	Arpc2
F1M0Z1	Trio
P09117	Aldoc
P11507	Atp2a2
O08839	Bin1 Amph2 Amphl
P68403	Prkcb Pkcb Prkcb1
Q08163	Cap1 Cap Mch1
P18266	Gsk3b
Q9Z122	Fads2 Fadsd6
D4A208	Srgap2
Q9Z0U4	Gabbr1
Q64428	Hadha
Q2TL32	Ubr4 Rbaf600 Zubr1
Q63537	Syn2
Q5M7W5	Map4
Q64559	Acot7 Bach
A0A0G2JTR4	Abr
P48450	Lss Osc
A0A0G2JY26	Dnajc6
P85968	Pgd
P28023	Dctn1
Q9WU34	Septin3 Sept3
P00388	Por
P32851	Stx1a Sap
P38718	Mpc2 Brp44
Q05962	Slc25a4 Aac1 Ant1
Q9JK11	Rtn4 Nogo
Q9JKE3	Scamp5
A0A0U1RRT8	Sept6 Septin6
Q62950	Crmp1 Dpysl1
F1M8A4	Ppfia2
D4ADS4	Mgst3 rCG_46430
P11730	Camk2g
Q8VIJ5	Oga Hexc Mea5 Mgea5
P0DJJ3	Sgip1
O35889	Afdn Af6 Mllt4
B2GUZ9	Fam49b RGD1307697_predicted rCG_59591
Q5M7A7	Cnrip1
O88600	Hspa4 Irp94
Q5U2S7	Psmd3 rCG_33694
P19139	Csnk2a1
F1M446	Ecpas
O08875	Dclk1 Cpg16 Dcamkl1
O88767	Park7 Cap1
P19627	Gnaz
Q6AY30	Sccpdh
P36201	Crip2 Crp2
B2GV73	Arpc3 Arpc3_predicted rCG_21863
Q66HA8	Hsph1 Hsp105 Hsp110
Q5M7U6	Actr2 Arp2
P54319	Plaa Plap
A0A0G2K9J2	Atp6v1h rCG_30515
P85845	Fscn1
Q5U2P5	C2cd2l Tmem24 rCG_58016
Q9QXY2	Srcin1 P140 Snip
F1LPV0	Nars Nars1 rCG_46601
P50398	Gdi1 Rabgdia
D4A0A1	Soga3 NEWGENE_1307525
P07335	Ckb Ckbb
D3ZFQ8	Cyc1 Cyc1_predicted rCG_59628
P61751	Arf4
Q3ZAU6	Rnf14 rCG_49400
P16617	Pgk1 Pgk-1
B5DFK6	Ap3d1 rCG_29405
P05708	Hk1
P63322	Rala Ral Ral-a
Q62910	Synj1
O88588	Pacs1
P52296	Kpnb1
A0A0G2K5L2	LOC100911440 Slc25a22 rCG_47744
P35571	Gpd2
Q9JHL4	Dbnl Sh3p7
Q91ZN1	Coro1a Coro1
Q00981	Uchl1
D4A0E8	Prmt5 Prmt5_predicted rCG_23370
O55012	Picalm Calm
P16638	Acly
B1WC61	Acad9
Q07266	Dbn1
P50475	Aars1 Aars
P21708	Mapk3 Erk1 Prkm3
P81155	Vdac2
A0A0G2K2C7	Usp9x
D4AE88	Fam120b RGD1310304_predicted rCG_22953
Q05140	Snap91
P62815	Atp6v1b2 Atp6b2 Vat2
A0A0G2K459	Mtch2
P55053	Fabp5
P62963	Pfn1
P05065	Aldoa
Q62915	Cask
G3V8A5	Vps35 Vps35_mapped rCG_44281
P41562	Idh1
Q6PST4	Atl1 Spg3a
Q9ES54	Nploc4 Npl4
P51146	Rab4b
P42123	Ldhb Ldh-2 Ldh2
B2RZ78	Vps29
Q64232	Tecr Gpsn2
B0BNK1	Rab5c rCG_32615
P97536	Cand1 Tip120 Tip120a
Q9JJM9	Septin5 Pnutl1 Sept5
Q6MG85	Agpat1 Ager Btnl6 Cyp21a1-ps Ng5 Rnf5 Stk19-ps Tnx rCG_38326
Q9WU70	Stxbp5 Llgl3
Q6AYR2	Ndrg3 Ndr3
P20070	Cyb5r3 Dia1
B0BN65	Fam49a RGD1305961_predicted rCG_62196
D4A781	Ipo5
Q9Z2Z8	Dhcr7
P08413	Camk2b
O35095	Ncdn
Q9QUH6	Syngap1
P07825	Syp
Q9ESI7	Dcx
P68255	Ywhaq
Q56R18	Kpna3
Q5BJU7	Wasf1 Wave1
Q5XI78	Ogdh Ogdhl
P18265	Gsk3a
O35142	Copb2
P04762	Cat Cas1
P61107	Rab14
P10111	Ppia
P20595	Gucy1b1 Guc1b3 Gucy1b3
Q6P6V0	Gpi
P04636	Mdh2 Mor1
P61983	Ywhag
Q5U300	Uba1 Ube1
P32089	Slc25a1 Slc20a3
P63102	Ywhaz Msfs1
Q9JHY2	Sfxn3
B2RYG6	Otub1
P48721	Hspa9 Grp75 Hspa9a
B2RZ37	Reep5 Dp1
P19332	Mapt Mtapt Tau
Q6NYB7	Rab1A Rab1
Q6QLM7	Kif5a
Q9QUR2	Dctn4
Q9R1Z0	Vdac3
A0A0G2JUI5	Clasp1
P62260	Ywhae
D4A5X7	Gdap1 Gdap1_predicted rCG_30362
P56558	Ogt
Q8VH46	Afap1 Afap
Q91XU8	Cds2
P19491	Gria2 Glur2
O35264	Pafah1b2 Pafahb
Q66HL2	Cttn
P52303	Ap1b1 Adtb1
P85969	Napb Snapb
Q9Z2F5	Ctbp1 Bars Ctbp3
Q62940	Nedd4 Nedd4a
A0A0G2K350	Napg rCG_46917
D4ABI7	Hacd3 LOC100365676 RGD1565496_predicted rCG_58140
A0JPJ7	Ola1
Q2PQA9	Kif5b Khc
P84100	Rpl19
P15791	Camk2d
P48500	Tpi1
P11275	Camk2a
Q920L2	Sdha
P68511	Ywhah
D3ZC55	Hspa12a Hspa12a_predicted rCG_57494
P37285	Klc1 Klc Kns2
P08081	Clta
D3ZER6	Tnpo2 Tnpo2_predicted rCG_51621
D4A133	Atp6v1a rCG_52629
D3ZQG6	Trim2
F1LX07	Slc25a12 LOC100360985
Q9ER24	Atxn10 Sca10
Q66HR2	Mapre1
D4A2Q3	Psd3
Q75Q39	Tomm70 Tomm70a
Q99NA5	Idh3a
D4AE96	Ipo7 Ipo7_predicted rCG_39997
Q63965	Sfxn1
Q5PPL3	Nsdhl
Q5SGE0	Lrpprc Lrp157
D4AE00	Ap3b2
P04642	Ldha Ldh-1 Ldh1
P17078	Rpl35
D3ZW08	Adsl Adsl_predicted rCG_60301
Q9JJW3	Atp5mk Atp5md Dapit Usmg5
P63170	Dynll1 Dncl1 Dnclc1 Pin
P10760	Ahcy
P63086	Mapk1 Erk2 Mapk Prkm1
Q6DGG9	Camlg rCG_24252
D3ZJ01	Relch RGD1307235 RGD1307235_predicted rCG_24062
P35213	Ywhab
Q9ER34	Aco2
P42676	Nln
Q9QUL6	Nsf Erg1
P62982	Rps27a Uba80 Ubcep1
P00507	Got2 Maat
Q99MZ8	Lasp1
P97700	Slc25a11 Slc20a4
Q9Z2L0	Vdac1
Q9Z0W5	Pacsin1
P21575	Dnm1 Dnm
Q5XIT1	Mapre3
P12001	Rpl18
A1L1J8	Rab5b Rab5b_predicted rCG_42413
Q6P7P5	Bzw1
Q5FVI6	Atp6v1c1
Q68FY0	Uqcrc1
P50137	Tkt
Q66HF1	Ndufs1
D4A5I4	Nav1 LOC685707
Q9QZ86	Nop58 Nap65 Nol5 Nop5
Q5I0G4	Gars1 Gars
Q9QZM5	Abi1
Q5XIG8	Strap Unrip
P62762	Vsnl1 Visl1
Q1LZ53	Dnmt3a
Q8VHF5	Cs
Q9Z270	Vapa Vap33
Q9R080	Gpsm1 Ags3
Q62936	Dlg3 Dlgh3
P85834	Tufm
F1M4I4	Vps51
Q6AYT3	Rtcb
Q6PCU2	Atp6v1e1
P85515	Actr1a Ctrn1
P51635	Akr1a1 Alr
B5DEH2	Erlin2 Spfh2
Q5XI22	Acat2
B5DF55	Stam rCG_55706
P53042	Ppp5c
P84083	Arf5
P00406	Mtco2 Coii COX2 mt-Co2
P08082	Cltb
A0A0G2K3Z9	0
P09527	Rab7a Rab7
P62630	Eef1a1 Eef1a
F1MAA3	Ppp2r5d
F1LNJ2	Snrnp200
P31044	Pebp1 Pbp Pebp
A0A0G2JZI2	Eprs
G3V6H2	Prpf8 rCG_35600
Q80U96	Xpo1 Crm1
O35303	Dnm1l Dlp1 Drp1
D3Z955	Pgm2l1 rCG_40012
O88761	Psmd1
P25809	Ckmt1 Ckmt
Q63100	Dync1i1 Dnci1 Dncic1
O35547	Acsl4 Acs4 Facl4
P16446	Pitpna Pitpn
Q6P6R2	Dld
A0A0G2JY73	Eif4g3
A2RUW1	Tollip
P05197	Eef2
P04182	Oat
P15999	Atp5f1a Atp5a1
Q924S5	Lonp1 Lon Prss15
Q5FVJ0	Rufy3 Ripx
F1LRI5	Gcn1 Gcn1l1
P19804	Nme2
Q04462	Vars1 Vars Vars2
Q2TA68	Opa1
Q641Y2	Ndufs2
G3V6U3	Alg2 rCG_60347
G3V7M0	Cnot1 rCG_39079
P81795	Eif2s3 Eif2g Eif2s3x
Q68FQ0	Cct5
D3ZD23	Abce1 rCG_51692
P45592	Cfl1
Q02769	Fdft1
Q6P9U8	Eif3h Eif3s3
A0A0G2JZH9	Dhx57
D3ZSA9	Nomo1 RGD1305240_predicted rCG_53862
P10536	Rab1b
Q5XIM9	Cct2 Cctb
Q6GMN2	Baiap2
Q3KR86	Immt Mic60
Q9JJ50	Hgs Hrs Hrs2
Q4KLK7	Nop56 Nol5a rCG_26515
Q06647	Atp5po Atp5o
Q5XIN6	Letm1
D3ZPR0	Cse1l Cse1l_predicted rCG_32309
Q63584	Tmed10 Tmp21
Q6AYK8	Eif3d Eif3s7
D4AC23	Cct7 rCG_55994
Q9Z269	Vapb
G3V928	Lrp1
Q4FZT9	Psmd2
Q6P502	Cct3
O70257	Stx7
G3V728	Nipsnap1 rCG_35740
A0A0G2JXN8	Osbpl8 RGD1561474_predicted rCG_49035
P39069	Ak1
P25235	Rpn2
Q63570	Psmc4 Tbp7
P13264	Gls
P04785	P4hb Pdia1
P82995	Hsp90aa1 Hsp86 Hspca
P29147	Bdh1 Bdh
F1LMZ8	Psmd11
Q765A7	Pgap1
O35814	Stip1 Hop
P67779	Phb
P34058	Hsp90ab1 Hsp84 Hspcb
P08461	Dlat
Q05982	Nme1
G3V9K0	Cars Cars_predicted rCG_47503
P06761	Hspa5 Grp78
P38656	Ssb Ss-b
P15146	Map2 Mtap2
O88989	Mdh1 Mdh
G3V6T1	Copa rCG_20221
D4A3E1	Hnrnpll Hnrpll
Q66H61	Qars1 Qars
B2GV06	Oxct1 Oxct Scot
P05369	Fdps
P10888	Cox4i1 Cox4 Cox4a
P32551	Uqcrc2
P46462	Vcp
P81377	Prkar1b
Q641Y0	Ddost
O88453	Safb Safb1
F1M062	Larp1
P28480	Tcp1 Cct1 Ccta
Q9Z1A6	Hdlbp Hbp
P35427	Rpl13a
P24050	Rps5
Q6AYH5	Dctn2
P68101	Eif2s1 Eif2a
Q3MHS9	Cct6a rCG_21714
Q9Z2Q1	Sec31a Sec31l1 Vap1
B1WC28	H2afy2 Macroh2a2
P18395	Csde1 Unr
Q5XIM7	Kars1 Kars
B5DEG8	Sec24c LOC685144 rCG_41932
P63039	Hspd1 Hsp60
P49432	Pdhb
P17764	Acat1
Q68FR6	Eef1g
P63245	Rack1 Gnb2l1
P15178	Dars1 Dars Drs1
D3Z8D7	LOC100361854
Q3KR59	Usp10
P19945	Rplp0 Arbp
P19511	Atp5pb Atp5f Atp5f1
Q02874	Macroh2a1 H2afy
D3ZW15	Sec24b Sec24b_predicted rCG_28935
Q7TPB1	Cct4
D4A5G8	Pdha1l1
P17425	Hmgcs1 Hmgcs
P47728	Calb2
P63018	Hspa8 Hsc70 Hsc73
P60123	Ruvbl1 Tip49 Tip49a
P07153	Rpn1
P23358	Rpl12
Q63347	Psmc2 Mss1
P62703	Rps4x Rps4
Q6PDV7	Rpl10
P23514	Copb1 Copb
P29314	Rps9
D4A9L2	Srsf1 rCG_34610
D3Z941	Mars Mars1
D4ACB8	Cct8 Cct8_predicted rCG_58706
Q6AYD3	Pa2g4
Q63569	Psmc3 Tbp1
B5DFC8	Eif3c Eif3s8
F1LN59	Eif4g2
P40329	Rars1 Rars
P62890	Rpl30
Q4AEF8	Copg1 Copg
P24049	Rpl17
Q62638	Glg1 Esl1 Mg160
Q68FT7	Farsb Farslb
Q641Y8	Ddx1
D3ZU22	LOC108349606
P62828	Ran
G3V7T6	Sf3b1 rCG_22317
Q5U2X6	Ccdc47
P17077	Rpl9
P62755	Rps6
F1LM66	Eftud2
D3ZU13	Eif4g1
Q66X93	Snd1
P21531	Rpl3
D4A962	Hnrnpul1 Hnrpul1_predicted rCG_54098
P35704	Prdx2 Tdpx1
D4A4W9	0
D3ZYS1	Purg rCG_43146
P62997	Tra2b Sfrs10
D3ZD97	Dhx15 Dhx15_predicted LOC100910750 rCG_35948
Q5BK63	Ndufa9
D3ZZA8	Sec24a Sec24a_predicted rCG_33999
A0A0U1RS25	Upf1
P62243	Rps8
Q5PPJ6	Lars Lars1
D4A6W6	0
A0A0G2JYE0	Atxn2l
Q5FVQ4	Mlec
P0DP31	Calm3 Cam3 Camc CaMIII
Q5RJR8	Lrrc59 Rbp34
P62909	Rps3
Q5XI72	Eif4h Wbscr1
Q4KLZ3	Dazap1 rCG_29331
Q3B8Q2	Eif4a3 Ddx48
G3V7G9	Eif3l Eif3s6ip
Q6AYU5	Pcbp2
Q6AXS5	Serbp1 Pairbp1 Rda288
P63326	Rps10
F1M471	Epm2aip1
P24368	Ppib
Q66HD0	Hsp90b1 Grp94 Tra1
Q32PX2	Aimp2 Jtv1
P61314	Rpl15
P62718	Rpl18a
B5DFC3	Sec23a Sec23a_predicted rCG_62116
F1LM55	Ccar2 RGD1309922
Q6P3V8	Eif4a1 rCG_33100
D3ZJH2	Sugp2 Sfrs14_predicted rCG_38654
I6L9G6	Tardbp rCG_31562
P62914	Rpl11
P35565	Canx
Q5RKG9	Eif4b rCG_50632
F2Z3T9	U2af2 LOC690372 rCG_22613
Q63081	Pdia6 Cabp1 Txndc7
P62250	Rps16
Q641X8	Eif3e Eif3s6 Int6
P50878	Rpl4 Rpl1
Q1JU68	Eif3a Eif3s10
Q4V8C7	Prkra
Q66H20	Ptbp2 Nptb Ptblp
D4A9D6	Dhx9 Dhx9_predicted rCG_46521
O08629	Trim28 Kap1 Tif1b
P11598	Pdia3 Erp60 Grp58
P05426	Rpl7
G3V9N0	Pabpc4
P62961	Ybx1 Yb1
O09032	Elavl4 Hud
F1LS86	Iars Iars1 Iars_predicted rCG_44151
P62907	Rpl10a
P62282	Rps11
Q6P747	Hp1bp3
F1LU48	Ergic1
P10719	Atp5f1b Atp5b
Q62826	Hnrnpm Hnrpm
Q9JMJ4	Prpf19 Prp19
P09895	Rpl5
Q9JIL3	Ilf3
P41516	Top2a Top-2 Top2
Q5M7V8	Thrap3 Trap150
Q5RKI1	Eif4a2
F1LSC3	Sf1
P38983	Rpsa Lamr1
Q7TP98	Ilf2 Ab1-143
D3ZRM9	LOC100360491
M0R7E6	0
A0A096MIX2	Ddx17 rCG_59754
Q792H5	Celf2 Cugbp2 Etr3 Napor
P49911	Anp32a Lanp
A0A0G2K719	Ddx3x
Q3SWU3	Hnrnpdl Hnrpdl
Q76IJ9	Elavl3 rCG_31703
M0RCY2	0
P49242	Rps3a Fte-1 Fte1
Q68FR9	Eef1d
Q7TP47	Syncrip Hnrpq Ab2-339
D3ZEI6	Ncoa5 Ncoa5_predicted rCG_32191
M0R9Q1	Rbm14 rCG_48334
P69060	Cmas
D4A720	Srsf7 rCG_61762
F1M4H5	Nova2
A0A0G2K402	Myef2
Q794E4	Hnrnpf Hnrpf
D3ZCR3	LOC108349189
Q99PF5	Khsrp Fubp2
Q63413	Ddx39b Bat1 Bat1a Uap56
D3ZFA8	LOC100362366
Q5M9G3	Caprin1 Gpiap1 Rng105
E9PTR4	Ubap2l rCG_62582
B5DEN5	Eef1b2 rCG_22471
Q91V33	Khdrbs1 Sam68
Q6AYI1	Ddx5 rCG_35034
P60825	Cirbp Cirp
Q32PX7	Fubp1
D4ABT8	Hnrnpul2
Q6AY21	G3bp2 RGD1309571 rCG_60442
P62804	H4c2 Hist1h4b Hist4; Hist1h4m; H4f16 H4ft Hist4h4
P13383	Ncl Nuc
Q6PDU1	Srsf2 Sfrs2
Q5FVM4	Nono
P84586	Rbmxrtl
B1WC49	Api5 rCG_26895
Q9JJ54	Hnrnpd Auf1 Hnrpd
Q9EPH8	Pabpc1 Pabp1
Q6AY09	Hnrnph2 Hnrph2
Q4KLH4	Pspc1
D3ZH41	Ckap4 Ckap4_predicted rCG_48989
D3ZPL1	Cpsf6 Cpsf6_predicted rCG_48643
Q9JLP1	Khdrbs3 Slm2
F1LQ48	Hnrnpl Fblim1
Q566E4	Hnrnpr Hnrpr
Q6IMY8	Hnrnpu Hnrpu rCG_20317
G3V9R8	Hnrnpc Hnrpc
Q5PQK2	Fus rCG_39872
Q6URK4	Hnrnpa3 Hnrpa3
Q8VHV7	Hnrnph1 Hnrph Hnrph1
Q9QX81	Hnrnpab LOC103689931 rCG_34663
P43244	Matr3
P61980	Hnrnpk Hnrpk
P04256	Hnrnpa1 Hnrpa1
F1M3H8	LOC681410 Hnrnpa0
A7VJC2	Hnrnpa2b1 Hnrnp Hnrpa2b1
Q4V898	Rbmx Rbmxrt
A0A0G2K8K0	Sfpq
Q7TQ16	Uqcrq Qpc
D3ZJK8	0
P0C2X9	Aldh4a1
Q7M0E3	Dstn
P05696	Prkca Pkca
A0A140UHY3	Ewsr1 LOC100912481
P08753	Gnai3 Gnai-3
B0BNA7	Eif3i Eif3s2
Q5U2N3	Pitpnm1 Nir2 Pitpnm
Q505J8	Farsa Farsla
A0A0G2K0H6	Wdr13
P61621	Sec61a1 Sec61a
Q6TUG0	Dnajb11
Q4V8K5	Brox
P18163	Acsl1 Acs1 Acsl2 Facl2
P63045	Vamp2 Syb2
D3ZS72	Prex1
Q6UPE1	Etfdh
P51583	Paics Ade2 Airc
P07871	Acaa1b Acaa1
P97829	Cd47
Q63610	Tpm3 Tpm-5 Tpm5
P50442	Gatm Agat
P97852	Hsd17b4 Edh17b4
Q60587	Hadhb
B1WBW4	Armc10
D3ZN76	Sec16a
P56571	0
Q66H15	Rmdn3 Fam82a2 Fam82c
Q9JLZ1	Glrx3 Picot Txnl2
P07323	Eno2 Eno-2
O55148	Gas7
Q62698	Dync1li2 Dncli2
B2GV54	Nceh1 Aadacl1
O35824	Dnaja2
Q80WE1	Fmr1
D3ZEH3	Sec61a2
P49185	Mapk8 Jnk1 Prkm8
Q3B7U9	Fkbp8
P54921	Napa Snap Snapa
P43138	Apex1 Ape Apex Ref1
P26817	Grk2 Adrbk1
A0A0G2K261	Iars2
P07943	Akr1b1 Akr1b4 Aldr1
Q52KJ9	Tmx1 Txndc1 rCG_62384
O35532	Msmo1 Sc4mol
Q6DGG0	Ppid
Q9WTT7	Bzw2 Bdm2 Hfb2
P15943	Aplp2
Q9Z1N4	Bpnt1 Sal3
Q8K4V4	Snx27 Mrt1
D4A6G6	LOC100362339
Q01205	Dlst
D3ZAI6	Nt5dc3
P21818	Stmn2 Scg10 Scgn10
P13471	Rps14
P27791	Prkaca
Q9Z2G8	Nap1l1 Nrp
D3ZG43	Ndufs3 Ndufs3_predicted rCG_26180
D4A5L9	0
Q5XI73	Arhgdia
Q5FWT1	Fam98a
Q99ML5	Pcyox1 Clp55
Q5XHZ0	Trap1 Hsp75
Q32Q06	Ap1m1
G3V7P1	Stx12 Stx13
P51650	Aldh5a1 Ssadh
D3ZD80	Gtf3c4 rCG_45636
Q64654	Cyp51a1 Cyp51
P35435	Atp5f1c Atp5c Atp5c1
F1LM47	Sucla2 SUCLA2
Q5U2X8	Acot9 LOC302640 rCG_36383
Q5BJN3	Tial1 Tial1_mapped rCG_40458
Q3T1J1	Eif5a
Q63692	Cdc37
Q4VSI4	Usp7 Hausp
A0A0G2JY70	0
D3ZQL7	Tppp
D3ZD73	Ddx6 rCG_58047
B5DFB2	Rbbp4 rCG_30896
Q5FVH2	Pld3
Q5BJP4	Rbm39 LOC100910882 Rnpc2 rCG_37337
Q9Z1W6	Mtdh Lyric
Q68FX0	Idh3B
Q4G061	Eif3b Eif3s9
P62832	Rpl23
D3ZIY3	Ythdf3 Ythdf3_predicted rCG_41303
D4ABY2	Copg2
Q6MG48	Prrc2a Bat2
P83732	Rpl24
Q4KM74	Sec22b Sec22l1
Q66H80	Arcn1 Copd
Q4KM38	Srsf10 Fusip1
Q5RK09	Eif3g Eif3s4
P63036	Dnaja1 Hsj2 Rdj1
D3ZMS1	Sf3b2
P83883	Rpl36a Rpl44
D3Z8L5	Pum1
D3ZF45	Larp4b
Q5U2U7	Rnmt
P62083	Rps7
G3V6W6	Psmc6 LOC100365869 rCG_61291
A0A0G2JYI7	Ubap2
Q63507	Rpl14
Q498C9	Zfp207 rCG_33491
P62193	Psmc1
A0A0G2JVM2	Mia3
D3ZZ95	0
P52555	Erp29
P62853	Rps25
D4AC36	Eif3f EIF3F EIF3S5
Q68SB1	Stau2
D3ZQM0	Sf3a1 Sf3a1_predicted rCG_35724
G3V8T5	Ruvbl2 rCG_53569
B0BN85	Sugt1
D3ZAK6	0
D4ABK7	Hnrnph3 Hnrph3_predicted LOC100910795 rCG_60703
P13084	Npm1
P41542	Uso1 Vdp
A1A5R1	Rbfox2 Fox2 Rbm9
Q4KM65	Nudt21 Cpsf5
Q68A21	Purb
Q3KR55	U2af1 LOC687575 rCG_60540
D4A8T3	Copz1 Copz1_predicted rCG_50578
Q923W4	Hdgfl3 Hdgfrp3 Hrp3
B5DF91	Elavl1 Hur
Q9Z1E1	Flot1 Reg2
Q5MPA9	Dclk2 Dcamkl2 Dck2
P62142	Ppp1cb
Q5U302	Ctnna1 Catna1 rCG_49560
P63081	Atp6v0c Atp6c Atp6l Atpl
Q62847	Add3
P18088	Gad1 Gad67
Q62844	Fyn
Q9ESQ7	Psd Efa6 Psd1
Q64605	Ptprs
Q62718	Ntm Hnt Nt
D4A1G8	Cep170b
D3ZZZ9	Ctnnd1 Ctnnd1_predicted rCG_26679
O88377	Pip4k2b Pip5k2b
Q62634	Slc17a7 Bnpi Vglut1
Q6AYE2	Sh3glb1
Q4V8B7	Hsdl1
Q6JE36	Ndrg1 Ndr1
Q5EB77	Rab18
Q4QQV0	Tubb6 rCG_46689
Q9Z1T4	Cnksr2
Q8R490	Cdh13 rCG_51389
P31016	Dlg4 Dlgh4 Psd95
P0C1X8	Aak1
Q62761	Csnk1g1
Q4V8H5	Dnpep rCG_23931
Q6AYG3	Prune1 Prune
M0R5J4	0
Q66HG5	Tm9sf2
Q99376	Tfrc Trfr
F1M4N6	Dock3
P21913	Sdhb Sdh1
A0A0G2K7U5	Adap1
A0A0G2JTA1	Ppp2r5e
P60892	Prps1
Q63617	Hyou1 Orp150
O35179	Sh3gl2 Sh3d2a Sh3p4
P41350	Cav1 Cav
D4A631	Arfgef1
P25113	Pgam1
O35274	Ppp1r9b Spino
Q0VGK4	Gdpd1
Q03114	Cdk5 Cdkn5
Q3T1K5	Capza2
D3ZC56	Dst
D3ZNQ6	Ube2m Ube2m_predicted rCG_27455
M0R7M8	0
P84079	Arf1
O35509	Rab11b
P31399	Atp5pd Atp5h Atp5jd
P18298	Mat2a Ams2
B0BNE6	Ndufs8 Ndufs8_predicted rCG_47133
A0A1W2Q6F8	Ndufa10l1
D3ZLL8	LOC100909878 LOC687680 LOC691716 Rps15al4
Q6PDU7	Atp5mg Atp5l
D4A1Z2	0
A0A0G2K9I8	LOC100361025
A0A0U1RVI9	rCG_34378
F1LQS3	Rpl6-ps1
M0R4L7	Hist1h2bl
Q64560	Tpp2
O08651	Phgdh
P31424	Grm5 Gprc1e Mglur5
F1M949	Ckap5
Q63016	Slc7a5 Lat1 Mpe16 Ta1
P85973	Pnp Np
B5DFN2	Ahcyl1 Irbit
A0A0G2K2Z0	Eml4
F1LZX5	Hectd4 RGD1309762
Q01062	Pde2a
Q80ZA5	Slc4a10 Ncbe
O08662	Pi4ka Pik4ca
Q80W89	Ndufa11
Q4V7D2	Rogdi
Q2HWF0	Fnbp1l Toca1
Q8VHU4	Elp1 Ikap Ikbkap
Q6PCT9	Psmd6 rCG_42172
Q07936	Anxa2 Anx2
Q7TP91	Surf4 LOC100912008 Surf1
A0A0G2JUG7	Iqsec1 Brag2
P97526	Nf1
Q9JJK1	Gpm6b M6b rhombex-29
Q6TEK3	Vkorc1l1
F7EN52	Cyp46a1
A0A0G2K6T9	Pcdh1
P70500	Cdipt Pis1
A0A0G2JTX2	Praf2
P53678	Ap3m2
Q80W92	Vac14
Q62784	Inpp4a
Q03555	Gphn Gph
P17256	Mvk
A0A0G2K761	Cul2
Q9WUH4	Fhl1
D3ZHY9	Rasal1 Rasal1_predicted rCG_21923
B2RZ72	Arpc4 Arpc4_predicted rCG_56555
Q63151	Acsl3 Acs3 Facl3
Q9ESW0	Ddb1
Q1RP74	LOC103690005 LOC100911774 Tbcb ZH14 rCG_53953
Q505J9	Atad1 Npg6
Q62745	Cd81 Tapa1
F1LXF1	Bcr
D4A2D7	Ipo4 Ipo4_predicted rCG_23390
P62268	Rps23
P62632	Eef1a2 Eef1al Stn Stnl
F1M3P6	Scai LOC100364814 rCG_37693
Q924S1	Agpat4
D4A771	0
E9PT66	Sf3b3
F1LMA5	Fv1
P13234	Camk4
D4A7R0	LOC108348180
D4AB03	Fam120a
Q5U2Y1	Gtf2i
G3V8Q8	Sec23ip rCG_40648
M0RBS7	0
D4A031	Ddx42 Ddx42_predicted rCG_33275

## Sheet: (c) +NF and +MAP2_Figure 1d
UniProt accession number	Gene names
A0A096MIX2	Ddx17 rCG_59754
A0A0G2JT63	Cyfip2
A0A0G2JTR4	Abr
A0A0G2JUG7	Iqsec1 Brag2
A0A0G2JW01	0
A0A0G2JXN2	Trim46
A0A0G2JXT8	Flnb
A0A0G2JY26	Dnajc6
A0A0G2JYE0	Atxn2l
A0A0G2JZI2	Eprs
A0A0G2K0W3	Ttyh3
A0A0G2K1D2	Rap1gds1 Rap1gds1_predicted rCG_28604
A0A0G2K261	Iars2
A0A0G2K2C7	Usp9x
A0A0G2K2D4	Agap3
A0A0G2K350	Napg rCG_46917
A0A0G2K3Z9	0
A0A0G2K459	Mtch2
A0A0G2K490	Tnik
A0A0G2K5L2	LOC100911440 Slc25a22 rCG_47744
A0A0G2K6T9	Pcdh1
A0A0G2K719	Ddx3x
A0A0G2K777	Rhot1
A0A0G2K782	Zc2hc1a
A0A0G2K8K0	Sfpq
A0A0G2K8W9	Sptbn1
A0A0G2K9J2	Atp6v1h rCG_30515
A0A0G2KBB9	Ank2
A7VJC2	Hnrnpa2b1 Hnrnp Hnrpa2b1
B0BN30	Mtch1
B0BNK1	Rab5c rCG_32615
B1WC61	Acad9
B2GV06	Oxct1 Oxct Scot
B2GV73	Arpc3 Arpc3_predicted rCG_21863
B2RYG6	Otub1
B2RYJ7	Actr1b rCG_22324
B2RZ72	Arpc4 Arpc4_predicted rCG_56555
B2RZ78	Vps29
B3GNI6	Septin11 Sept11
B4F774	Gdap1l1 Gdap1l1_predicted rCG_32097
B4F7C2	Tubb4a Tubb4 rCG_45085
B5DF55	Stam rCG_55706
B5DFK6	Ap3d1 rCG_29405
B5DFN2	Ahcyl1 Irbit
C0JPT7	Flna Flna_predicted rCG_43821
D3Z941	Mars Mars1
D3Z981	Plxna1 RGD1560871 rCG_56095
D3ZAF6	Atp5mf Atp5j2
D3ZB78	Phf24 RGD1559864
D3ZC55	Hspa12a Hspa12a_predicted rCG_57494
D3ZES7	Plxna4 Plxna4a
D3ZFQ8	Cyc1 Cyc1_predicted rCG_59628
D3ZG43	Ndufs3 Ndufs3_predicted rCG_26180
D3ZH41	Ckap4 Ckap4_predicted rCG_48989
D3ZHV2	Macf1 Acf7 Aclp7 Macf
D3ZPP2	Arl8a RGD1565940_predicted rCG_46487
D3ZPR0	Cse1l Cse1l_predicted rCG_32309
D3ZS72	Prex1
D3ZU13	Eif4g1
D3ZU22	LOC108349606
D3ZUM2	Sarm1
D3ZUY8	Ap2a1 Ap2a1_predicted rCG_54084
D3ZVQ0	Usp5 Usp5_predicted rCG_29800
D3ZWP6	Plxna2
D3ZZK3	Epha4
D4A0A1	Soga3 NEWGENE_1307525
D4A133	Atp6v1a rCG_52629
D4A208	Srgap2
D4A5G8	Pdha1l1
D4A5I4	Nav1 LOC685707
D4A5X7	Gdap1 Gdap1_predicted rCG_30362
D4A6H8	Ctnna2
D4A6W6	0
D4A781	Ipo5
D4A8H8	Cyfip1 Cyfip1_predicted rCG_45119
D4A9D6	Dhx9 Dhx9_predicted rCG_46521
D4ABI7	Hacd3 LOC100365676 RGD1565496_predicted rCG_58140
D4ABK1	Syngr3 Syngr3_predicted rCG_34021
D4ABT8	Hnrnpul2
D4AC23	Cct7 rCG_55994
D4ACB8	Cct8 Cct8_predicted rCG_58706
D4ADS4	Mgst3 rCG_46430
D4AE00	Ap3b2
P84586	Rbmxrtl
D4AE96	Ipo7 Ipo7_predicted rCG_39997
E9PTR4	Ubap2l rCG_62582
F1LM47	Sucla2 SUCLA2
F1LPV0	Nars Nars1 rCG_46601
F1LQ48	Hnrnpl Fblim1
P21533	Rpl6
F1LRI5	Gcn1 Gcn1l1
F1LS86	Iars Iars1 Iars_predicted rCG_44151
F1LSG8	Vps50 Ccdc132
F1LTE0	Tanc2
F1LU48	Ergic1
F1LUT4	Atp8a1
F1LX07	Slc25a12 LOC100360985
F1LYQ8	Farp1
F1M0Z1	Trio
F1M3H8	LOC681410 Hnrnpa0
F1M3W5	Dmxl2
F1M446	Ecpas
F1M471	Epm2aip1
F1M4A4	Kif1a
F1M5N7	Kif21b
G3V624	Coro1c RGD1564490_predicted rCG_21130
G3V6T1	Copa rCG_20221
G3V6U3	Alg2 rCG_60347
G3V7P1	Stx12 Stx13
G3V8A5	Vps35 Vps35_mapped rCG_44281
G3V928	Lrp1
G3V9M3	Wdr47 rCG_28460
P04764	Eno1 Eno-1
M0R6E0	Atp9a
Q3B8Q0	Mapre2
M0RAP5	Sbf1
M0RB22	Ptprd
O08651	Phgdh
O08662	Pi4ka Pik4ca
O08839	Bin1 Amph2 Amphl
O08875	Dclk1 Cpg16 Dcamkl1
O35095	Ncdn
O35142	Copb2
O35264	Pafah1b2 Pafahb
O35274	Ppp1r9b Spino
O35303	Dnm1l Dlp1 Drp1
O35458	Slc32a1 Vgat Viaat
O35547	Acsl4 Acs4 Facl4
O35814	Stip1 Hop
O35889	Afdn Af6 Mllt4
O55012	Picalm Calm
O55043	Arhgef7 Pak3bp Pixb
O55148	Gas7
O70196	Prep
O70257	Stx7
O70511	Ank3
O88600	Hspa4 Irp94
O88989	Mdh1 Mdh
P00388	Por
P00406	Mtco2 Coii COX2 mt-Co2
P00507	Got2 Maat
P04256	Hnrnpa1 Hnrpa1
P04636	Mdh2 Mor1
P04642	Ldha Ldh-1 Ldh1
P04762	Cat Cas1
P04785	P4hb Pdia1
P04797	Gapdh Gapd
P04897	Gnai2 Gnai-2
P04905	Gstm1
P04906	Gstp1
P05065	Aldoa
P05197	Eef2
P05426	Rpl7
P05508	Mtnd4 mt-Nd4 Nd4
P05696	Prkca Pkca
P05708	Hk1
P05712	Rab2a Rab2
P06685	Atp1a1
P06686	Atp1a2
P06687	Atp1a3
P07150	Anxa1 Anx1
P07153	Rpn1
P07335	Ckb Ckbb
P07340	Atp1b1
P07687	Ephx1 Eph-1
P07825	Syp
P07936	Gap43
P08081	Clta
P08082	Cltb
P08413	Camk2b
P08461	Dlat
P09117	Aldoc
P09216	Prkce Pkce
P09527	Rab7a Rab7
P09606	Glul Glns
P09895	Rpl5
P09951	Syn1
P0C2X9	Aldh4a1
P0DJJ3	Sgip1
P0DP31	Calm3 Cam3 Camc CaMIII
P10111	Ppia
P10536	Rab1b
P10687	Plcb1
P10719	Atp5f1b Atp5b
P10824	Gnai1 Gnai-1
P10860	Glud1 Glud
P10888	Cox4i1 Cox4 Cox4a
P11275	Camk2a
P11442	Cltc
P11497	Acaca Acac
P11505	Atp2b1
P11506	Atp2b2
P11507	Atp2a2
P11598	Pdia3 Erp60 Grp58
P11730	Camk2g
P11884	Aldh2
P11980	Pkm Pkm2 Pykm
P12001	Rpl18
P12369	Prkar2b
P12785	Fasn
P13264	Gls
P13596	Ncam1 Ncam
P14882	Pcca
P15146	Map2 Mtap2
P15178	Dars1 Dars Drs1
P15205	Map1b
P15791	Camk2d
P15999	Atp5f1a Atp5a1
P16036	Slc25a3 Phc
P16086	Sptan1 Spna2 Spta2
P16617	Pgk1 Pgk-1
P16638	Acly
P17764	Acat1
P18088	Gad1 Gad67
P18265	Gsk3a
P18266	Gsk3b
P18484	Ap2a2 Adtab
P19332	Mapt Mtapt Tau
P19491	Gria2 Glur2
P19511	Atp5pb Atp5f Atp5f1
P19627	Gnaz
P19643	Maob
P20070	Cyb5r3 Dia1
P20595	Gucy1b1 Guc1b3 Gucy1b3
P20651	Ppp3cb
P21396	Maoa
P21531	Rpl3
P21575	Dnm1 Dnm
P21707	Syt1
P21913	Sdhb Sdh1
P23514	Copb1 Copb
P23565	Ina Inexa
P24049	Rpl17
P24942	Slc1a3 Eaat1
P25235	Rpn2
P25286	Atp6v0a1 Atp6n1 Vpp1
P28023	Dctn1
P28480	Tcp1 Cct1 Ccta
P29147	Bdh1 Bdh
P29314	Rps9
P31000	Vim
P31016	Dlg4 Dlgh4 Psd95
P31044	Pebp1 Pbp Pebp
P31596	Slc1a2 Eaat2 Glt1
P31647	Slc6a11 Gabt3 Gat-3 Gat-b
P31977	Ezr Vil2
P32089	Slc25a1 Slc20a3
P32551	Uqcrc2
P32851	Stx1a Sap
P34058	Hsp90ab1 Hsp84 Hspcb
P34926	Map1a Mtap1a
P35213	Ywhab
P35281	Rab10
P35427	Rpl13a
P35435	Atp5f1c Atp5c Atp5c1
P35565	Canx
P35571	Gpd2
P35704	Prdx2 Tdpx1
P36201	Crip2 Crp2
P37285	Klc1 Klc Kns2
P37397	Cnn3
P38650	Dync1h1 Dhc1 Dnch1 Dnchc1 Dnec1 Dyhc Map1c
P38718	Mpc2 Brp44
P39069	Ak1
P41562	Idh1
P42123	Ldhb Ldh-2 Ldh2
P43244	Matr3
P45592	Cfl1
P46462	Vcp
P47709	Rph3a
P47728	Calb2
P47819	Gfap
P47858	Pfkm Pfk-m
P47860	Pfkp Pfkc
P47863	Aqp4
P47942	Dpysl2
P48450	Lss Osc
P48500	Tpi1
P48721	Hspa9 Grp75 Hspa9a
P49242	Rps3a Fte-1 Fte1
P49432	Pdhb
P50137	Tkt
P50398	Gdi1 Rabgdia
P50399	Gdi2 Gdi3
P50475	Aars1 Aars
P50554	Abat Gabat
P50878	Rpl4 Rpl1
P51635	Akr1a1 Alr
P52296	Kpnb1
P52303	Ap1b1 Adtb1
P52873	Pc
P53534	Pygb
P53987	Slc16a1 Mct1
P54290	Cacna2d1 Cacnl2a Cchl2a
P54311	Gnb1
P54313	Gnb2
P54319	Plaa Plap
P55051	Fabp7 Blbp
P55053	Fabp5
P55161	Nckap1 Hem2 Nap1
P56536	Kif5c Nkhc2
P56603	Scamp1 Scamp
P59215	Gnao1 Gna0 Gnao
P61107	Rab14
P61265	Stx1b Stx1b2
P61314	Rpl15
P61589	Rhoa Arha Arha2
P61751	Arf4
P61765	Stxbp1 Unc18a
P61980	Hnrnpk Hnrpk
P61983	Ywhag
P62243	Rps8
P62250	Rps16
P62260	Ywhae
P62282	Rps11
P62630	Eef1a1 Eef1a
P62632	Eef1a2 Eef1al Stn Stnl
P62703	Rps4x Rps4
P62744	Ap2s1 Ap17 Claps2
P62747	Rhob Arhb
P62755	Rps6
P62762	Vsnl1 Visl1
P62804	H4c2 Hist1h4b Hist4; Hist1h4m; H4f16 H4ft Hist4h4
P62815	Atp6v1b2 Atp6b2 Vat2
P62828	Ran
P62832	Rpl23
P62909	Rps3
P62944	Ap2b1 Clapb1
P62982	Rps27a Uba80 Ubcep1
P63004	Pafah1b1 Lis-1 Lis1 Pafaha
P63012	Rab3a
P63018	Hspa8 Hsc70 Hsc73
P63039	Hspd1 Hsp60
P63086	Mapk1 Erk2 Mapk Prkm1
P63102	Ywhaz Msfs1
P63245	Rack1 Gnb2l1
P63319	Prkcg Pkcc Pkcg Prkcc
P63322	Rala Ral Ral-a
P63329	Ppp3ca Calna
P67779	Phb
P68255	Ywhaq
P68403	Prkcb Pkcb Prkcb1
P68511	Ywhah
P69897	Tubb5
P81155	Vdac2
P81795	Eif2s3 Eif2g Eif2s3x
P82471	Gnaq
P82995	Hsp90aa1 Hsp86 Hspca
P83732	Rpl24
P84083	Arf5
P84092	Ap2m1
P85108	Tubb2a
P85515	Actr1a Ctrn1
P85834	Tufm
P85845	Fscn1
P85968	Pgd
P85969	Napb Snapb
P85970	Arpc2
P85973	Pnp Np
P97536	Cand1 Tip120 Tip120a
P97700	Slc25a11 Slc20a4
P97710	Sirpa Bit Mfr Ptpns1 Shps1 Sirp
Q00981	Uchl1
Q01062	Pde2a
Q01205	Dlst
Q01728	Slc8a1 Ncx1
Q02563	Sv2a Sv2
Q04462	Vars1 Vars Vars2
Q05140	Snap91
Q05175	Basp1 Nap22
Q05683	Gad2 Gad65
Q05695	L1cam Caml1
Q05764	Add2
Q05962	Slc25a4 Aac1 Ant1
Q06647	Atp5po Atp5o
Q07266	Dbn1
Q07936	Anxa2 Anx2
Q08163	Cap1 Cap Mch1
Q09073	Slc25a5 Ant2
Q1RP74	LOC103690005 LOC100911774 Tbcb ZH14 rCG_53953
Q2PQA9	Kif5b Khc
Q2TA68	Opa1
Q2TL32	Ubr4 Rbaf600 Zubr1
Q3KR86	Immt Mic60
Q3KRE8	Tubb2b Tubb2a
Q3MHS9	Cct6a rCG_21714
Q3ZAU6	Rnf14 rCG_49400
Q4AEF8	Copg1 Copg
Q4FZT9	Psmd2
Q4QRB4	Tubb3
Q4V7C7	Actr3 Arp3
Q4V8B7	Hsdl1
Q4V8H5	Dnpep rCG_23931
Q52KJ9	Tmx1 Txndc1 rCG_62384
Q561S0	Ndufa10
Q566E4	Hnrnpr Hnrpr
Q56R18	Kpna3
Q5BJU7	Wasf1 Wave1
Q5BK63	Ndufa9
Q5FVI6	Atp6v1c1
Q5FVJ0	Rufy3 Ripx
Q5FVM4	Nono
Q5I0C3	Mccc1 Mcca
Q5I0G4	Gars1 Gars
Q5M7A7	Cnrip1
Q5M7T6	Atp6v0d1 rCG_51062
Q5M7U6	Actr2 Arp2
Q5M7W5	Map4
Q5M9F7	Actr10 rCG_61978
Q5M9G3	Caprin1 Gpiap1 Rng105
Q5MPA9	Dclk2 Dcamkl2 Dck2
Q5PPL3	Nsdhl
Q5PQK2	Fus rCG_39872
Q5RKG9	Eif4b rCG_50632
Q5RKI0	Wdr1
Q5RKI1	Eif4a2
Q5SGE0	Lrpprc Lrp157
Q5U2X8	Acot9 LOC302640 rCG_36383
Q5U300	Uba1 Ube1
Q5XI22	Acat2
Q5XI32	Capzb
Q5XI34	Ppp2r1a rCG_22961
Q5XI72	Eif4h Wbscr1
Q5XI78	Ogdh Ogdhl
Q5XIC6	Psmd12
Q5XIF6	Tuba4a Tuba4
Q5XIH3	Ndufv1 rCG_47623
Q5XIM9	Cct2 Cctb
Q5XIN6	Letm1
Q5XIT1	Mapre3
Q60587	Hadhb
Q62634	Slc17a7 Bnpi Vglut1
Q62698	Dync1li2 Dncli2
Q62717	Cadps Caps Caps1
Q62768	Unc13a Unc13h1
Q62784	Inpp4a
Q62812	Myh9
Q62824	Exoc4 Sec8 Sec8l1
Q62844	Fyn
Q62847	Add3
Q62876	Syngr1
Q62910	Synj1
Q62915	Cask
Q62936	Dlg3 Dlgh3
Q62940	Nedd4 Nedd4a
Q62950	Crmp1 Dpysl1
Q62951	Dpysl4 Crmp3 Ulip4
Q62952	Dpysl3 Crmp4
Q63016	Slc7a5 Lat1 Mpe16 Ta1
Q63028	Add1
Q63092	Camkv 1G5
Q63100	Dync1i1 Dnci1 Dncic1
Q63198	Cntn1
Q63413	Ddx39b Bat1 Bat1a Uap56
Q63507	Rpl14
Q63537	Syn2
Q63560	Map6 Mtap6
Q63610	Tpm3 Tpm-5 Tpm5
Q63633	Slc12a5 Kcc2
Q63803	Gnas Gnas1
Q63965	Sfxn1
Q641Y0	Ddost
Q641Y2	Ndufs2
Q641Y8	Ddx1
Q64232	Tecr Gpsn2
Q64428	Hadha
Q64542	Atp2b4
Q64548	Rtn1 Nsp
Q64605	Ptprs
Q66H80	Arcn1 Copd
Q66HA8	Hsph1 Hsp105 Hsp110
Q66HD0	Hsp90b1 Grp94 Tra1
Q66HF1	Ndufs1
Q66HL2	Cttn
Q66HR2	Mapre1
Q66X93	Snd1
Q68FQ0	Cct5
Q68FQ9	Lancl2
Q68FR6	Eef1g
Q68FR9	Eef1d
Q68FX0	Idh3B
Q68FY0	Uqcrc1
Q6AY21	G3bp2 RGD1309571 rCG_60442
Q6AY30	Sccpdh
Q6AY84	Scrn1
Q6AYH5	Dctn2
Q6AYI1	Ddx5 rCG_35034
Q6AYU5	Pcbp2
Q6GMN2	Baiap2
Q6IMY8	Hnrnpu Hnrpu rCG_20317
Q6JE36	Ndrg1 Ndr1
Q6MG11	Atat1 Mec17
Q6NYB7	Rab1A Rab1
Q6P3V8	Eif4a1 rCG_33100
Q6P502	Cct3
Q6P6R2	Dld
Q6P6V0	Gpi
Q6PCU2	Atp6v1e1
Q6PDV7	Rpl10
Q6PST4	Atl1 Spg3a
Q6QLM7	Kif5a
Q6RJR6	Rtn3
Q6RUV5	Rac1
Q6URK4	Hnrnpa3 Hnrpa3
Q75Q39	Tomm70 Tomm70a
Q76GL9	Slc1a4 ASCT1 rCG_23218
Q794F9	Slc3a2
Q7TPB1	Cct4
Q7TQ16	Uqcrq Qpc
Q7TT49	Cdc42bpb
Q80U96	Xpo1 Crm1
Q80W92	Vac14
Q812E9	Gpm6a m6a
Q8CFD0	Sfxn5
Q8CFN2	Cdc42
Q8VHF5	Cs
Q8VHV7	Hnrnph1 Hnrph Hnrph1
Q8VIJ5	Oga Hexc Mea5 Mgea5
Q91XU8	Cds2
Q91ZN1	Coro1a Coro1
Q920L2	Sdha
Q924N5	Acsbg1 Grlacs
Q924S5	Lonp1 Lon Prss15
Q99376	Tfrc Trfr
Q99JD4	Clasp2
Q99MZ8	Lasp1
Q99NA5	Idh3a
Q99PD4	Arpc1a
Q99PF5	Khsrp Fubp2
Q9EPH8	Pabpc1 Pabp1
Q9ER34	Aco2
Q9ERH3	Wdr7 Trag
Q9ESI7	Dcx
Q9ESQ7	Psd Efa6 Psd1
Q9JHL4	Dbnl Sh3p7
Q9JHU0	Dpysl5 Ulip6
Q9JHY2	Sfxn3
Q9JID2	Gna11
Q9JJ50	Hgs Hrs Hrs2
Q9JJ54	Hnrnpd Auf1 Hnrpd
Q9JJK1	Gpm6b M6b rhombex-29
Q9JJM9	Septin5 Pnutl1 Sept5
Q9JK11	Rtn4 Nogo
Q9JKE3	Scamp5
Q9JKS6	Pclo
Q9JLT0	Myh10
Q9JMB3	Epb41l3 Epb4.1l3 rCG_35644
Q9QUL6	Nsf Erg1
Q9QWN8	Sptbn2 Spnb3
Q9QX69	Lancl1 Gpr69a
Q9QXQ0	Actn4
Q9QXU8	Dync1li1 Dncli1
Q9QXY2	Srcin1 P140 Snip
Q9QYF3	Myo5a
Q9QZM5	Abi1
Q9R066	Cxadr Car
Q9R080	Gpsm1 Ags3
Q9R1Z0	Vdac3
Q9WTP0	Epb41l1 Epb4.1l1
Q9WU34	Septin3 Sept3
Q9WU82	Ctnnb1 Catnb
Q9WV63	Kif2a Kif2
Q9WVC0	Septin7 Cdc10 Sept7
Q9Z0V6	Prdx3
Q9Z0W5	Pacsin1
Q9Z1P2	Actn1
Q9Z269	Vapb
Q9Z270	Vapa Vap33
Q9Z272	Git1
Q9Z2F5	Ctbp1 Bars Ctbp3
Q9Z2L0	Vdac1
Q9Z2Q1	Sec31a Sec31l1 Vap1
Q9Z2S9	Flot2 Reg1
Q9Z2Z8	Dhcr7
A0A0G2JZH9	Dhx57
A0A0G2K0P1	Kifap3
A0A0G2K5B0	Tbc1d24
A0JPJ7	Ola1
B0BN65	Fam49a RGD1305961_predicted rCG_62196
B0BN93	Psmd13
B2RZ37	Reep5 Dp1
B5DEH2	Erlin2 Spfh2
B5DEN5	Eef1b2 rCG_22471
D3Z955	Pgm2l1 rCG_40012
D3ZD23	Abce1 rCG_51692
D3ZFD0	Myo18a
D3ZQG6	Trim2
D3ZRM9	LOC100360491
D4A2Q3	Psd3
D4A772	Dtna
E9PT53	Wfs1 rCG_36058
F1LUM5	Tubal3 Tubal3_predicted rCG_55942
F1M049	Atxn2
F1M5M9	Srgap3
F1M949	Ckap5
F1M9V7	Npepps
F1MAA3	Ppp2r5d
G3V7G9	Eif3l Eif3s6ip
G3V9K0	Cars Cars_predicted rCG_47503
M0RCY2	0
O35346	Ptk2 Fak Fak1
O55166	Vps52 Are1 Sacm2l
O70277	Trim3 Berp Rnf22
O88767	Park7 Cap1
O89049	Txnrd1 Trxr1
P12749	Rpl26
P21708	Mapk3 Erk1 Prkm3
P33124	Acsl6 Acs2 Facl6
P40329	Rars1 Rars
P54921	Napa Snap Snapa
P68182	Prkacb Pkacb
P70587	Lrrc7 Lap1
Q1JU68	Eif3a Eif3s10
Q3T1J1	Eif5a
Q4G061	Eif3b Eif3s9
Q4QQV0	Tubb6 rCG_46689
Q4V8K5	Brox
Q5XIG8	Strap Unrip
Q5XIM7	Kars1 Kars
Q5XIT9	Mccc2
Q63570	Psmc4 Tbp7
Q64560	Tpp2
Q6AXS5	Serbp1 Pairbp1 Rda288
Q6AYN4	Phyhipl
Q6AYT3	Rtcb
Q6P7P5	Bzw1
Q7TP47	Syncrip Hnrpq Ab2-339
Q8VHU4	Elp1 Ikap Ikbkap
Q9WU70	Stxbp5 Llgl3
Q9Z0U4	Gabbr1
A0A0G2JSV3	LOC314140
A0A0G2K2P5	Tjp1
A0A0U1RVI9	rCG_34378
D3ZFA8	LOC100362366
D3ZHA0	Flnc Abpl Fln2
D3ZM21	Comtd1 Comtd1_predicted rCG_41841
G3V852	Tln1 rCG_55135
P0C1X8	Aak1
P13086	Suclg1
P19527	Nefl Nf68 Nfl
P25809	Ckmt1 Ckmt
P51650	Aldh5a1 Ssadh
P84079	Arf1
P63081	Atp6v0c Atp6c Atp6l Atpl
P63331	Ppp2ca
P68035	Actc1 Actc
Q02253	Aldh6a1 Mmsdh
Q10728	Ppp1r12a Mbs Mypt1
Q5EAP4	Gna14 rCG_48433
Q5FVI4	Cend1
Q5PQZ9	Ndufc2 rCG_39969
Q5RJN0	Ndufs7 rCG_29475
Q5U302	Ctnna1 Catna1 rCG_49560
Q9JJW3	Atp5mk Atp5md Dapit Usmg5
A0A096MIZ1	Palm2
D4A771	0
A0A0G2JTX2	Praf2
A0A0G2JUI5	Clasp1
A0A0G2JWC7	Fermt2
A0A0G2JWK6	Amer2
A0A0G2JY03	0
A0A0G2K315	Cep170
A0A0G2K5Q8	Clk2 Scamp3
A0A0G2K677	Sptbn4
A0A0U1RRT8	Sept6 Septin6
A0A0U1RS25	Upf1
A0A140UHY3	Ewsr1 LOC100912481
A1L1J8	Rab5b Rab5b_predicted rCG_42413
A2RUW1	Tollip
B0BNE5	Esd
B2GUZ9	Fam49b RGD1307697_predicted rCG_59591
B2RYF6	Clptm1 Clptm1_predicted rCG_53638
B2RYS8	Ndufb8 Ndufb8_predicted rCG_57427
B5DEG8	Sec24c LOC685144 rCG_41932
B5DFC3	Sec23a Sec23a_predicted rCG_62116
D3Z9L0	Agk
D3ZA84	Tln2
D3ZC56	Dst
F1LZC5	0
D3ZJ01	Relch RGD1307235 RGD1307235_predicted rCG_24062
D3ZJK8	0
D3ZQL7	Tppp
D3ZSA9	Nomo1 RGD1305240_predicted rCG_53862
D3ZXQ2	Camsap3 rCG_58914
D3ZZZ9	Ctnnd1 Ctnnd1_predicted rCG_26679
D4A0T0	Ndufb10 rCG_32945
D4A2G9	Ranbp1 RGD1565297 rCG_36598
D4A4L4	Map7d2
D4A5L9	0
D4A962	Hnrnpul1 Hnrpul1_predicted rCG_54098
F1LQ09	Atl2
F1M1D5	Tbcd
I6L9G6	Tardbp rCG_31562
M0R7F3	Wasf3
M0R9Q1	Rbm14 rCG_48334
O08838	Amph Amph1
O35430	Apba1 Mint1 X11
O35509	Rab11b
O35532	Msmo1 Sc4mol
O35763	Msn
O35867	Ppp1r9a
O55156	Clip2 Cyln2
O70351	Hsd17b10 Erab Hadh2
O88588	Pacs1
O88761	Psmd1
O88871	Gabbr2 Gpr51
Q4FZZ3	Gsta5 Gsta2 LOC494499 rCG_25060
P03889	Mtnd1 mt-Nd1 Nd1
P04182	Oat
P04775	Scn2a Scn2a1
P05369	Fdps
P06761	Hspa5 Grp78
P07895	Sod2
P10760	Ahcy
P11951	Cox6c2 Cox6c
P12839	Nefm Nef3 Nfm
P16970	Abcd3 Pmp70 Pxmp1
P17425	Hmgcs1 Hmgcs
P18163	Acsl1 Acs1 Acsl2 Facl2
P19686	Gucy1a1 Guc1a1 Gucy1a3
P19804	Nme2
P21818	Stmn2 Scg10 Scgn10
P23978	Slc6a1 Gabt1 Gat-1 Gat1
P30427	Plec Plec1
P30835	Pfkl Pfk-l
P31424	Grm5 Gprc1e Mglur5
P32736	Opcml Obcam
P38983	Rpsa Lamr1
P42676	Nln
P42930	Hspb1 Hsp27
P50503	St13 Fam10a1 Hip
P51146	Rab4b
P51583	Paics Ade2 Airc
P56571	0
P60881	Snap25 Snap
P60905	Dnajc5
P61621	Sec61a1 Sec61a
P62142	Ppp1cb
P62963	Pfn1
P63031	Mpc1 Arbp Brp44l
P63036	Dnaja1 Hsj2 Rdj1
P63170	Dynll1 Dncl1 Dnclc1 Pin
P70500	Cdipt Pis1
P70566	Tmod2 Ntmod
P70580	Pgrmc1 25dx Lewi Pgrmc
P81128	Arhgap35 Grlf1 P190A p190ARHOGAP
P84100	Rpl19
P84817	Fis1 Ttc11
P85971	Pgls
P97532	Mpst
P97603	Neo1 Ngn
P97685	Nfasc
Q32PX7	Fubp1
Q3B7U9	Fkbp8
Q3SWU3	Hnrnpdl Hnrpdl
Q3T1K5	Capza2
Q499N5	Acsf2
Q5BJU0	Rras2 rCG_40097
Q5EGY4	Ykt6
Q5I6B8	Pip5k1c
Q5PPJ6	Lars Lars1
Q5PPJ9	Sh3glb2
Q5U316	Rab35
Q5XHZ0	Trap1 Hsp75
Q5XI73	Arhgdia
Q62636	Rap1b
Q62745	Cd81 Tapa1
Q62826	Hnrnpm Hnrpm
Q63081	Pdia6 Cabp1 Txndc7
Q63151	Acsl3 Acs3 Facl3
Q63374	Nrxn2
Q63692	Cdc37
Q641Z6	Ehd1
Q64559	Acot7 Bach
Q6AYR2	Ndrg3 Ndr3
Q6P7R8	Hsd17b12
Q765A7	Pgap1
Q7M0E3	Dstn
Q7TMB7	Plppr4 Lppr4 Php1 Prg1
Q7TQ85	Pdhx LOC311254
Q80ZA5	Slc4a10 Ncbe
Q811U3	Erc1 Cast2 Elks Rab6ip2
Q8R490	Cdh13 rCG_51389
Q8VBU2	Ndrg2
Q8VH46	Afap1 Afap
Q91V33	Khdrbs1 Sam68
Q920Q0	Palm
Q99ML5	Pcyox1 Clp55
Q99MZ4	Ggt7 Ggtl3
Q9ES54	Nploc4 Npl4
Q9JI66	Slc4a4 Nbc Nbc1 Nbce1 Rnbc1
Q9JLZ1	Glrx3 Picot Txnl2
Q9QUH6	Syngap1
Q9QUR2	Dctn4
Q9QX81	Hnrnpab LOC103689931 rCG_34663
Q9QZA2	Pdcd6ip Aip1
Q9R063	Prdx5
Q9WUH4	Fhl1
Q9Z122	Fads2 Fadsd6
Q9Z1N4	Bpnt1 Sal3
Q9Z1Y3	Cdh2
P52631	Stat3

## Sheet: (d) Scatterplot_Figure 1e
UniProt Accession Number	Entry Name	Protein names	Gene Names	Average normalized log2(+NF186/+NeuN ratio)	Average normalized log2(+NF186/+MAP2 ratio)	Note
A0A0G2JXN2	TRI46_RAT	Tripartite motif-containing protein 46	Trim46	1.99608	2.35732	Red labelled: Previously reported AIS proteins.
O70511	ANK3_RAT	Ankyrin-3, ANK-3 (Ankyrin-G)	Ank3	1.77409	1.86119	Black labelled: no AIS information.
P97685	NFASC_RAT	Neurofascin	Nfasc	1.50481	0.941857
O08651	SERA_RAT	D-3-phosphoglycerate dehydrogenase, 3-PGDH, EC 1.1.1.95	Phgdh	1.22434	0.98822
Q62812	MYH9_RAT	Myosin-9 (Cellular myosin heavy chain, type A) (Myosin heavy chain 9) (Myosin heavy chain, non-muscle IIa) (Non-muscle myosin heavy chain A, NMMHC-A) (Non-muscle myosin heavy chain IIa, NMMHC II-a, NMMHC-IIA)	Myh9	0.892546	0.764204
P0C2X9	AL4A1_RAT	Delta-1-pyrroline-5-carboxylate dehydrogenase, mitochondrial, P5C dehydrogenase, EC 1.2.1.88 (Aldehyde dehydrogenase family 4 member A1) (L-glutamate gamma-semialdehyde dehydrogenase)	Aldh4a1	0.907326	0.71111
C0JPT7	C0JPT7_RAT	Filamin A (Filamin alpha) (Filamin, alpha (Predicted), isoform CRA_a)	Flna Flna_predicted rCG_43821	1.11071	0.64682
Q924N5	ACBG1_RAT	Long-chain-fatty-acid--CoA ligase ACSBG1, EC 6.2.1.3 (Acyl-CoA synthetase bubblegum family member 1) (Gonadotropin-regulated long chain acyl CoA synthetase, GR-LACS)	Acsbg1 Grlacs	1.077	0.606343
P06686	AT1A2_RAT	Sodium/potassium-transporting ATPase subunit alpha-2, Na(+)/K(+) ATPase alpha-2 subunit, EC 7.2.2.13 (Na(+)/K(+) ATPase alpha(+) subunit) (Sodium pump subunit alpha-2)	Atp1a2	0.877287	0.595877
P09606	GLNA_RAT	Glutamine synthetase, GS, EC 6.3.1.2 (Glutamate--ammonia ligase) (Palmitoyltransferase GLUL, EC 2.3.1.225)	Glul Glns	0.894918	0.56482
P55051	FABP7_RAT	Fatty acid-binding protein, brain (Brain lipid-binding protein, BLBP) (Brain-type fatty acid-binding protein, B-FABP) (Fatty acid-binding protein 7)	Fabp7 Blbp	0.655861	0.67843
D3ZUM2	SARM1_RAT	NAD(+) hydrolase SARM1, NADase SARM1, EC 3.2.2.6 (NADP(+) hydrolase SARM1, EC 3.2.2.-) (Sterile alpha and TIR motif-containing protein 1)	Sarm1	0.801378	0.549782
P06687	AT1A3_RAT	Sodium/potassium-transporting ATPase subunit alpha-3, Na(+)/K(+) ATPase alpha-3 subunit, EC 7.2.2.13 (Na(+)/K(+) ATPase alpha(III) subunit) (Sodium pump subunit alpha-3)	Atp1a3	0.834338	0.472443
G3V9M3	G3V9M3_RAT	RCG28460 (WD repeat domain 47)	Wdr47 rCG_28460	0.717216	0.526575
P50554	GABT_RAT	4-aminobutyrate aminotransferase, mitochondrial, beta-AlaAT I, EC 2.6.1.19 ((S)-3-amino-2-methylpropionate transaminase, EC 2.6.1.22) (GABA aminotransferase, GABA-AT) (Gamma-amino-N-butyrate transaminase, GABA transaminase, GABA-T) (L-AIBAT) [Cleaved into: 4-aminobutyrate aminotransferase, brain isoform; 4-aminobutyrate aminotransferase, liver isoform ]	Abat Gabat	0.547083	0.746361
Q3KRE8	TBB2B_RAT	Tubulin beta-2B chain (T beta-15)	Tubb2b Tubb2a	0.814928	0.443754
P24942	EAA1_RAT	Excitatory amino acid transporter 1 (Glial glutamate transporter) (Sodium-dependent glutamate/aspartate transporter 1, GLAST, GLAST-1) (Solute carrier family 1 member 3)	Slc1a3 Eaat1	0.700544	0.446872
P19643	AOFB_RAT	Amine oxidase [flavin-containing] B, EC 1.4.3.21, EC 1.4.3.4 (Monoamine oxidase type B, MAO-B)	Maob	0.824823	0.405781
P11884	ALDH2_RAT	Aldehyde dehydrogenase, mitochondrial, EC 1.2.1.3 (ALDH class 2) (ALDH-E2) (ALDH1)	Aldh2	0.547553	0.54021
A0A0G2K1D2	A0A0G2K1D2_RAT	Rap1 GTPase-GDP dissociation stimulator 1	Rap1gds1	0.50421	0.691899
F1M949	F1M949_RAT	Cytoskeleton-associated protein 5	Ckap5	0.511177	0.640799
P12785	FAS_RAT	Fatty acid synthase, EC 2.3.1.85 (Type I FAS) [Includes: [Acyl-carrier-protein] S-acetyltransferase, EC 2.3.1.38; [Acyl-carrier-protein] S-malonyltransferase, EC 2.3.1.39; 3-oxoacyl-[acyl-carrier-protein] synthase, EC 2.3.1.41; 3-oxoacyl-[acyl-carrier-protein] reductase, EC 1.1.1.100; 3-hydroxyacyl-[acyl-carrier-protein] dehydratase, EC 4.2.1.59; Enoyl-[acyl-carrier-protein] reductase, EC 1.3.1.3…	Fasn	0.536699	0.503548
P47858	PFKAM_RAT	ATP-dependent 6-phosphofructokinase, muscle type, ATP-PFK, PFK-M, EC 2.7.1.11 (6-phosphofructokinase type A) (Phosphofructo-1-kinase isozyme A, PFK-A) (Phosphohexokinase)	Pfkm Pfk-m	0.569983	0.45663
P30427	PLEC_RAT	Plectin, PCN, PLTN (Plectin-1)	Plec Plec1	0.482887	0.583131
P85973	PNPH_RAT	Purine nucleoside phosphorylase, PNP, EC 2.4.2.1 (Inosine phosphorylase) (Inosine-guanosine phosphorylase)	Pnp Np	0.799091	0.371965
Q05683	DCE2_RAT	Glutamate decarboxylase 2, EC 4.1.1.15 (65 kDa glutamic acid decarboxylase, GAD-65) (Glutamate decarboxylase 65 kDa isoform)	Gad2 Gad65	0.630745	0.394046
P54313	GBB2_RAT	Guanine nucleotide-binding protein G(I)/G(S)/G(T) subunit beta-2 (G protein subunit beta-2) (Transducin beta chain 2)	Gnb2	0.751399	0.34998
Q9Z2S9	FLOT2_RAT	Flotillin-2 (Reggie-1, REG-1)	Flot2 Reg1	0.50654	0.49249
O35763	MOES_RAT	Moesin (Membrane-organizing extension spike protein)	Msn	0.69173	0.351416
P06685	AT1A1_RAT	Sodium/potassium-transporting ATPase subunit alpha-1, Na(+)/K(+) ATPase alpha-1 subunit, EC 7.2.2.13 (Sodium pump subunit alpha-1)	Atp1a1	0.736075	0.336247
P07150	ANXA1_RAT	Annexin A1 (Annexin I) (Annexin-1) (Calpactin II) (Calpactin-2) (Chromobindin-9) (Lipocortin I) (Phospholipase A2 inhibitory protein) (p35) [Cleaved into: Annexin Ac2-26 ]	Anxa1 Anx1	0.957235	0.30172
P18088	DCE1_RAT	Glutamate decarboxylase 1, EC 4.1.1.15 (67 kDa glutamic acid decarboxylase, GAD-67) (Glutamate decarboxylase 67 kDa isoform)	Gad1 Gad67	0.519387	0.433246
P31647	S6A11_RAT	Sodium- and chloride-dependent GABA transporter 3, GAT-3 (Solute carrier family 6 member 11)	Slc6a11 Gabt3 Gat-3 Gat-b	0.862697	0.300686
Q64428	ECHA_RAT	Trifunctional enzyme subunit alpha, mitochondrial (Monolysocardiolipin acyltransferase, EC 2.3.1.-) (TP-alpha) [Includes: Long-chain enoyl-CoA hydratase, EC 4.2.1.17; Long chain 3-hydroxyacyl-CoA dehydrogenase, EC 1.1.1.211 ]	Hadha	0.47627	0.453754
Q5U302	Q5U302_RAT	Catenin (Cadherin associated protein), alpha 1 (Catenin (Cadherin-associated protein), alpha 1, isoform CRA_b) (Catenin alpha 1)	Ctnna1 Catna1 rCG_49560	0.522394	0.386324
P63004	LIS1_RAT	Platelet-activating factor acetylhydrolase IB subunit alpha (Lissencephaly-1 protein, LIS-1) (PAF acetylhydrolase 45 kDa subunit, PAF-AH 45 kDa subunit) (PAF-AH alpha, PAFAH alpha)	Pafah1b1 Lis-1 Lis1 Pafaha	0.530435	0.383089
Q07936	ANXA2_RAT	Annexin A2 (Annexin II) (Annexin-2) (Calpactin I heavy chain) (Calpactin-1 heavy chain) (Chromobindin-8) (Lipocortin II) (Placental anticoagulant protein IV, PAP-IV) (Protein I) (p36)	Anxa2 Anx2	0.416404	0.498709
P18484	AP2A2_RAT	AP-2 complex subunit alpha-2 (100 kDa coated vesicle protein C) (Adaptor protein complex AP-2 subunit alpha-2) (Adaptor-related protein complex 2 subunit alpha-2) (Alpha-adaptin C) (Alpha2-adaptin) (Clathrin assembly protein complex 2 alpha-C large chain) (Plasma membrane adaptor HA2/AP2 adaptin alpha C subunit)	Ap2a2 Adtab	0.591265	0.325372
F1M0Z1	TRIO_RAT	Triple functional domain protein, EC 2.7.11.1 (PTPRF-interacting protein)	Trio	0.31563	0.829305
D3ZUY8	D3ZUY8_RAT	AP-2 complex subunit alpha	Ap2a1	0.584376	0.324947
D3ZXQ2	D3ZXQ2_RAT	Calmodulin-regulated spectrin-associated protein family, member 3 (RCG58914)	Camsap3 rCG_58914	0.457891	0.416078
Q2TL32	UBR4_RAT	E3 ubiquitin-protein ligase UBR4, EC 2.3.2.27 (N-recognin-4) (RING-type E3 ubiquitin transferase UBR4) (Zinc finger UBR1-type protein 1)	Ubr4 Rbaf600 Zubr1	0.301402	0.78757
P10824	GNAI1_RAT	Guanine nucleotide-binding protein G(i) subunit alpha-1 (Adenylate cyclase-inhibiting G alpha protein)	Gnai1 Gnai-1	0.515597	0.36543
P11505	AT2B1_RAT	Plasma membrane calcium-transporting ATPase 1, EC 7.2.2.10 (Plasma membrane calcium ATPase isoform 1, PMCA1) (Plasma membrane calcium pump isoform 1)	Atp2b1	0.846728	0.236518
F1M9V7	F1M9V7_RAT	Aminopeptidase, EC 3.4.11.-	Npepps	0.358528	0.533283
Q9Z1P2	ACTN1_RAT	Alpha-actinin-1 (Alpha-actinin cytoskeletal isoform) (F-actin cross-linking protein) (Non-muscle alpha-actinin-1)	Actn1	0.668644	0.263027
P54311	GBB1_RAT	Guanine nucleotide-binding protein G(I)/G(S)/G(T) subunit beta-1 (Transducin beta chain 1)	Gnb1	0.622813	0.277544
P55161	NCKP1_RAT	Nck-associated protein 1, NAP 1 (Membrane-associated protein HEM-2) (p125Nap1)	Nckap1 Hem2 Nap1	0.607591	0.282438
P19686	GCYA1_RAT	Guanylate cyclase soluble subunit alpha-1, GCS-alpha-1, EC 4.6.1.2 (Guanylate cyclase soluble subunit alpha-3, GCS-alpha-3) (Soluble guanylate cyclase large subunit)	Gucy1a1 Guc1a1 Gucy1a3	0.46791	0.34498
P07340	AT1B1_RAT	Sodium/potassium-transporting ATPase subunit beta-1 (Sodium/potassium-dependent ATPase subunit beta-1)	Atp1b1	0.717464	0.21626
P31596	EAA2_RAT	Excitatory amino acid transporter 2 (GLT-1) (Sodium-dependent glutamate/aspartate transporter 2, GLUT-R) (Solute carrier family 1 member 2)	Slc1a2 Eaat2 Glt1	0.615545	0.251533
Q6JE36	NDRG1_RAT	Protein NDRG1 (N-myc downstream-regulated gene 1 protein, Protein Ndr1)	Ndrg1 Ndr1	0.314287	0.508534
Q01062	PDE2A_RAT	cGMP-dependent 3',5'-cyclic phosphodiesterase, EC 3.1.4.17 (Cyclic GMP-stimulated phosphodiesterase, CGS-PDE, cGSPDE)	Pde2a	0.63793	0.230155
P47819	GFAP_RAT	Glial fibrillary acidic protein, GFAP	Gfap	1.13191	0.160662
B3GNI6	SEP11_RAT	Septin-11	Septin11 Sept11	0.536199	0.277652
A0A0G2KBB9	A0A0G2KBB9_RAT	Ankyrin 2	Ank2	0.839334	0.176837
Q63560	MAP6_RAT	Microtubule-associated protein 6, MAP-6 (145-kDa STOP, STOP145) (Stable tubule-only polypeptide, STOP)	Map6 Mtap6	0.667953	0.210758
D4A208	SRGP2_RAT	SLIT-ROBO Rho GTPase-activating protein 2, srGAP2	Srgap2	0.303023	0.472434
B5DFN2	SAHH2_RAT	S-adenosylhomocysteine hydrolase-like protein 1 (IP3R-binding protein released with inositol 1,4,5-trisphosphate) (Putative adenosylhomocysteinase 2) (S-adenosyl-L-homocysteine hydrolase 2, AdoHcyase 2)	Ahcyl1 Irbit	0.60176	0.223821
P11506	AT2B2_RAT	Plasma membrane calcium-transporting ATPase 2, PMCA2, EC 7.2.2.10 (Plasma membrane calcium ATPase isoform 2) (Plasma membrane calcium pump isoform 2)	Atp2b2	0.823208	0.160843
F1M3W5	F1M3W5_RAT	Dmx-like 2	Dmxl2	0.402497	0.327581
P04905	GSTM1_RAT	Glutathione S-transferase Mu 1, EC 2.5.1.18 (GST 3-3) (GSTM1-1) (Glutathione S-transferase Yb-1, GST Yb1)	Gstm1	0.392437	0.3329
D4A8H8	D4A8H8_RAT	Cytoplasmic FMR1-interacting protein	Cyfip1 Cyfip1_predicted rCG_45119	0.403536	0.318814
Q62951	DPYL4_RAT	Dihydropyrimidinase-related protein 4, DRP-4 (Collapsin response mediator protein 3, CRMP-3) (UNC33-like phosphoprotein 4, ULIP-4)	Dpysl4 Crmp3 Ulip4	0.371888	0.340489
P62744	AP2S1_RAT	AP-2 complex subunit sigma (Adaptor protein complex AP-2 subunit sigma) (Adaptor-related protein complex 2 subunit sigma) (Clathrin assembly protein 2 sigma small chain) (Clathrin coat assembly protein AP17) (Clathrin coat-associated protein AP17) (Plasma membrane adaptor AP-2 17 kDa protein) (Sigma-adaptin 3b) (Sigma2-adaptin)	Ap2s1 Ap17 Claps2	0.56742	0.200948
F1LYQ8	FARP1_RAT	FERM, ARHGEF and pleckstrin domain-containing protein 1 (FERM, RhoGEF and pleckstrin domain-containing protein 1)	Farp1	0.818178	0.127333
P04897	GNAI2_RAT	Guanine nucleotide-binding protein G(i) subunit alpha-2 (Adenylate cyclase-inhibiting G alpha protein)	Gnai2 Gnai-2	0.627844	0.145419
Q68FQ9	Q68FQ9_RAT	LanC lantibiotic synthetase component C-like 2 (Bacterial) (LanC-like 2)	Lancl2	0.375803	0.30272
P20651	PP2BB_RAT	Serine/threonine-protein phosphatase 2B catalytic subunit beta isoform, EC 3.1.3.16 (CAM-PRP catalytic subunit) (Calmodulin-dependent calcineurin A subunit beta isoform, CNA beta)	Ppp3cb	0.350882	0.318679
F1M5M9	F1M5M9_RAT	SLIT-ROBO Rho GTPase-activating protein 3	Srgap3	0.217462	0.518959
P51583	PUR6_RAT	Bifunctional phosphoribosylaminoimidazole carboxylase/phosphoribosylaminoimidazole succinocarboxamide synthetase, PAICS [Includes: Phosphoribosylaminoimidazole carboxylase, EC 4.1.1.21 (AIR carboxylase, AIRC); Phosphoribosylaminoimidazole succinocarboxamide synthetase, EC 6.3.2.6 (SAICAR synthetase) ]	Paics Ade2 Airc	0.226621	0.487013
M0R6E0	M0R6E0_RAT	Phospholipid-transporting ATPase, EC 7.6.2.1	Atp9a	0.46249	0.225085
O08839	BIN1_RAT	Myc box-dependent-interacting protein 1 (Amphiphysin II) (Amphiphysin-like protein) (Bridging integrator 1)	Bin1 Amph2 Amphl	0.192526	0.561752
A0A0U1RRT8	A0A0U1RRT8_RAT	Septin	Sept6 Septin6 rCG_53214	0.241677	0.455362
Q63092	CAMKV_RAT	CaM kinase-like vesicle-associated protein (1G5)	Camkv 1G5	0.417215	0.249755
P07687	HYEP_RAT	Epoxide hydrolase 1, EC 3.3.2.9 (Epoxide hydratase) (Microsomal epoxide hydrolase, mEH)	Ephx1 Eph-1	0.578382	0.141213
Q80W92	VAC14_RAT	Protein VAC14 homolog	Vac14	0.186198	0.539364
P84092	AP2M1_RAT	AP-2 complex subunit mu (AP-2 mu chain) (Adaptor protein complex AP-2 subunit mu) (Adaptor-related protein complex 2 subunit mu) (Clathrin assembly protein complex 2 mu medium chain) (Clathrin coat assembly protein AP50) (Clathrin coat-associated protein AP50) (Mu2-adaptin) (Plasma membrane adaptor AP-2 50 kDa protein)	Ap2m1	0.504983	0.173493
Q3ZAU6	Q3ZAU6_RAT	RBR-type E3 ubiquitin transferase, EC 2.3.2.31	Rnf14 rCG_49400	0.14555	0.622956
P10860	DHE3_RAT	Glutamate dehydrogenase 1, mitochondrial, GDH 1, EC 1.4.1.3 (Memory-related gene 2 protein, MRG-2)	Glud1 Glud	0.404802	0.237809
A0A0G2JT63	A0A0G2JT63_RAT	Cytoplasmic FMR1-interacting protein 2	Cyfip2	0.451798	0.20342
Q63016	LAT1_RAT	Large neutral amino acids transporter small subunit 1 (4F2 light chain, 4F2 LC, 4F2LC) (Integral membrane protein E16, Protein TA1) (L-type amino acid transporter 1, LAT-1) (Solute carrier family 7 member 5)	Slc7a5 Lat1 Mpe16 Ta1	0.568341	0.132973
P07335	KCRB_RAT	Creatine kinase B-type, EC 2.7.3.2 (B-CK) (Creatine kinase B chain) (Creatine phosphokinase M-type, CPK-B)	Ckb Ckbb	0.267322	0.36863
Q91ZN1	COR1A_RAT	Coronin-1A (Coronin-like protein A, Clipin-A) (Tryptophan aspartate-containing coat protein, TACO)	Coro1a Coro1	0.0953564	0.858499
Q5XIH3	Q5XIH3_RAT	NADH dehydrogenase [ubiquinone] flavoprotein 1, mitochondrial, EC 7.1.1.2	Ndufv1 rCG_47623	0.301777	0.295712
Q5XI34	Q5XI34_RAT	Protein phosphatase 2 (Formerly 2A), regulatory subunit A (PR 65), alpha isoform, isoform CRA_a (Protein phosphatase 2 (Formerly 2A), regulatory subunit A, alpha isoform) (Protein phosphatase 2 scaffold subunit A alpha)	Ppp2r1a rCG_22961	0.126473	0.568909
D4A781	D4A781_RAT	Importin 5	Ipo5	0.0863916	0.76857
P21396	AOFA_RAT	Amine oxidase [flavin-containing] A, EC 1.4.3.21, EC 1.4.3.4 (Monoamine oxidase type A, MAO-A)	Maoa	0.265603	0.340608
P61589	RHOA_RAT	Transforming protein RhoA, EC 3.6.5.2	Rhoa Arha Arha2	0.456553	0.166546
D3ZES7	D3ZES7_RAT	Plexin A4	Plxna4 Plxna4a	0.569573	0.104475
P56571	ES1_RAT	ES1 protein homolog, mitochondrial		0.167093	0.469107
F1LUT4	F1LUT4_RAT	Phospholipid-transporting ATPase, EC 7.6.2.1	Atp8a1	0.29285	0.292048
Q5XI32	CAPZB_RAT	F-actin-capping protein subunit beta (CapZ beta)	Capzb	0.291035	0.292965
Q9ERH3	WDR7_RAT	WD repeat-containing protein 7 (TGF-beta resistance-associated protein TRAG)	Wdr7 Trag	0.262979	0.324459
D3ZAF6	ATPK_RAT	ATP synthase subunit f, mitochondrial (ATP synthase membrane subunit f)	Atp5mf Atp5j2	0.295325	0.274644
Q5M7W5	MAP4_RAT	Microtubule-associated protein 4, MAP-4	Map4	0.385795	0.193843
Q9JLT0	MYH10_RAT	Myosin-10 (Cellular myosin heavy chain, type B) (Myosin heavy chain 10) (Myosin heavy chain, non-muscle IIb) (Non-muscle myosin heavy chain B, NMMHC-B) (Non-muscle myosin heavy chain IIb, NMMHC II-b, NMMHC-IIB)	Myh10	0.48051	0.130691
Q64542	AT2B4_RAT	Plasma membrane calcium-transporting ATPase 4, PMCA4, EC 7.2.2.10 (Plasma membrane calcium ATPase isoform 4) (Plasma membrane calcium pump isoform 4)	Atp2b4	0.693656	0.0524452
Q9WU34	SEPT3_RAT	Neuronal-specific septin-3 (G-septin) (P40)	Septin3 Sept3	0.291123	0.274794
B0BNE5	ESTD_RAT	S-formylglutathione hydrolase, FGH, EC 3.1.2.12 (Esterase D)	Esd	0.147388	0.450947
M0RAP5	M0RAP5_RAT	SET-binding factor 1	Sbf1	0.395877	0.179669
Q7TT49	MRCKB_RAT	Serine/threonine-protein kinase MRCK beta, EC 2.7.11.1 (CDC42-binding protein kinase beta) (DMPK-like beta) (Myotonic dystrophy kinase-related CDC42-binding kinase beta, MRCK beta, Myotonic dystrophy protein kinase-like beta)	Cdc42bpb	0.325947	0.233296
P21913	SDHB_RAT	Succinate dehydrogenase [ubiquinone] iron-sulfur subunit, mitochondrial, EC 1.3.5.1 (Iron-sulfur subunit of complex II, Ip)	Sdhb Sdh1	0.170369	0.430445
Q05695	L1CAM_RAT	Neural cell adhesion molecule L1, N-CAM-L1, NCAM-L1 (Nerve-growth factor-inducible large external glycoprotein, NILE) (CD antigen CD171)	L1cam Caml1	0.775651	0.0439889
Q794F9	4F2_RAT	4F2 cell-surface antigen heavy chain, 4F2hc (Solute carrier family 3 member 2) (CD antigen CD98)	Slc3a2	0.474307	0.126401
P0DJJ3	SGIP1_RAT	SH3-containing GRB2-like protein 3-interacting protein 1 (Endophilin-3-interacting protein)	Sgip1	0.183252	0.392018
P63319	KPCG_RAT	Protein kinase C gamma type, PKC-gamma, EC 2.7.11.13	Prkcg Pkcc Pkcg Prkcc	0.253832	0.306694
M0RB22	M0RB22_RAT	Protein-tyrosine-phosphatase, EC 3.1.3.48	Ptprd	0.59236	0.0628874
D4A5I4	D4A5I4_RAT	Neuron navigator 1	Nav1 LOC685707	0.142393	0.439168
B0BN93	PSD13_RAT	26S proteasome non-ATPase regulatory subunit 13 (26S proteasome regulatory subunit RPN9) (26S proteasome regulatory subunit S11) (26S proteasome regulatory subunit p40.5)	Psmd13	0.175793	0.387075
E9PT53	E9PT53_RAT	Wolfram syndrome 1 homolog (Human) (Wolframin ER transmembrane glycoprotein)	Wfs1 rCG_36058	0.0331287	0.799427
F1LPV0	F1LPV0_RAT	Asparagine--tRNA ligase, EC 6.1.1.22	Nars Nars1 rCG_46601	0.0604836	0.614017
Q5XIF6	TBA4A_RAT	Tubulin alpha-4A chain (Alpha-tubulin 4) (Tubulin alpha-4 chain)	Tuba4a Tuba4	0.473104	0.118174
Q9WU70	STXB5_RAT	Syntaxin-binding protein 5 (Lethal(2) giant larvae protein homolog 3) (Tomosyn-1)	Stxbp5 Llgl3	0.0701669	0.556092
P23978	SC6A1_RAT	Sodium- and chloride-dependent GABA transporter 1, GAT-1 (Solute carrier family 6 member 1)	Slc6a1 Gabt1 Gat-1 Gat1	0.516145	0.0889463
P09117	ALDOC_RAT	Fructose-bisphosphate aldolase C, EC 4.1.2.13 (Brain-type aldolase)	Aldoc	0.278995	0.272982
O35458	VIAAT_RAT	Vesicular inhibitory amino acid transporter (GABA and glycine transporter) (Solute carrier family 32 member 1) (Vesicular GABA transporter, rGVAT)	Slc32a1 Vgat Viaat	0.431457	0.119572
O70277	TRIM3_RAT	Tripartite motif-containing protein 3 (Brain-expressed RING finger protein) (RING finger protein 22)	Trim3 Berp Rnf22	0.268819	0.254239
P16617	PGK1_RAT	Phosphoglycerate kinase 1, EC 2.7.2.3	Pgk1 Pgk-1	0.140874	0.390895
Q6AYR2	NDRG3_RAT	Protein NDRG3 (N-myc downstream-regulated gene 3 protein)	Ndrg3 Ndr3	0.04703	0.55444
B4F774	B4F774_RAT	Ganglioside-induced differentiation-associated protein 1-like 1 (Ganglioside-induced differentiation-associated protein 1-like 1 (Predicted)) (Gdap1l1 protein)	Gdap1l1 Gdap1l1_predicted rCG_32097	0.116918	0.415335
A0A0G2K261	A0A0G2K261_RAT	Isoleucine--tRNA ligase, EC 6.1.1.5 (Isoleucyl-tRNA synthetase)	Iars2	0.0509793	0.523949
Q62784	INP4A_RAT	Inositol polyphosphate-4-phosphatase type I A (Inositol polyphosphate 4-phosphatase type I) (Type I inositol 3,4-bisphosphate 4-phosphatase, EC 3.1.3.66)	Inpp4a	0.120034	0.398857
P55053	FABP5_RAT	Fatty acid-binding protein 5 (Cutaneous fatty acid-binding protein, C-FABP) (DA11) (Epidermal-type fatty acid-binding protein, E-FABP) (Fatty acid-binding protein, epidermal)	Fabp5	0.094827	0.426333
Q99JD4	CLAP2_RAT	CLIP-associating protein 2 (Cytoplasmic linker-associated protein 2)	Clasp2	0.398991	0.125952
D3ZPP2	D3ZPP2_RAT	ADP-ribosylation factor-like GTPase 8A (Similar to ADP-ribosylation factor-like 10B (Predicted))	Arl8a RGD1565940_predicted rCG_46487	0.19146	0.312163
Q62915	CSKP_RAT	Peripheral plasma membrane protein CASK, EC 2.7.11.1 (Calcium/calmodulin-dependent serine protein kinase)	Cask	0.292279	0.197976
P38650	DYHC1_RAT	Cytoplasmic dynein 1 heavy chain 1 (Cytoplasmic dynein heavy chain 1) (Dynein heavy chain, cytosolic) (MAP 1C)	Dync1h1 Dhc1 Dnch1 Dnchc1 Dnec1 Dyhc Map1c	0.290927	0.1982
Q9QXQ0	ACTN4_RAT	Alpha-actinin-4 (Non-muscle alpha-actinin 4)	Actn4	0.446969	0.0905222
D4A6H8	D4A6H8_RAT	Catenin alpha-2 (Alpha N-catenin)	Ctnna2 Ctnna2_predicted rCG_56166	0.467325	0.07476
Q9JJK1	GPM6B_RAT	Neuronal membrane glycoprotein M6-b, M6b (Rhombencephalic expression protein-29 kDa, Rhombex-29)	Gpm6b M6b rhombex-29	0.290859	0.184704
G3V624	G3V624_RAT	Coronin	Coro1c	0.402449	0.10846
A0A0G2K2D4	A0A0G2K2D4_RAT	ArfGAP with GTPase domain, ankyrin repeat and PH domain 3	Agap3	0.297702	0.162529
O35095	NCDN_RAT	Neurochondrin (Neurite outgrowth-related protein from the rat brain) (Norbin)	Ncdn	0.0819126	0.405429
B0BN30	B0BN30_RAT	Mitochondrial carrier 1 (Mtch1 protein)	Mtch1	0.370804	0.119207
Q9WUH4	FHL1_RAT	Four and a half LIM domains protein 1, FHL-1	Fhl1	0.11278	0.368256
P62142	PP1B_RAT	Serine/threonine-protein phosphatase PP1-beta catalytic subunit, PP-1B, EC 3.1.3.16, EC 3.1.3.53	Ppp1cb	0.215777	0.260675
D3ZZZ9	D3ZZZ9_RAT	Catenin delta 1	Ctnnd1	0.385591	0.109718
Q00981	UCHL1_RAT	Ubiquitin carboxyl-terminal hydrolase isozyme L1, UCH-L1, EC 3.4.19.12 (Neuron cytoplasmic protein 9.5) (PGP 9.5, PGP9.5) (Ubiquitin thioesterase L1)	Uchl1	0.0665163	0.418946
Q80ZA5	S4A10_RAT	Sodium-driven chloride bicarbonate exchanger (Solute carrier family 4 member 10)	Slc4a10 Ncbe	0.457902	0.0571363
Q9R080	GPSM1_RAT	G-protein-signaling modulator 1 (Activator of G-protein signaling 3)	Gpsm1 Ags3	-0.0440991	0.670921
Q8VH46	AFAP1_RAT	Actin filament-associated protein 1 (110 kDa actin filament-associated protein, AFAP-110)	Afap1 Afap	0.199178	0.257179
Q5M7T6	Q5M7T6_RAT	V-type proton ATPase subunit	Atp6v0d1 rCG_51062	0.213792	0.24967
O55148	GAS7_RAT	Growth arrest-specific protein 7, GAS-7	Gas7	0.322795	0.126066
P47863	AQP4_RAT	Aquaporin-4, AQP-4 (Mercurial-insensitive water channel, MIWC) (WCH4)	Aqp4	0.40904	0.074692
Q63028	ADDA_RAT	Alpha-adducin (Erythrocyte adducin subunit alpha)	Add1	0.423093	0.0572995
Q66HA8	HS105_RAT	Heat shock protein 105 kDa (Heat shock 110 kDa protein)	Hsph1 Hsp105 Hsp110	0.131389	0.309159
Q9QYF3	MYO5A_RAT	Unconventional myosin-Va (Dilute myosin heavy chain, non-muscle)	Myo5a	0.294941	0.135178
P59215	GNAO_RAT	Guanine nucleotide-binding protein G(o) subunit alpha	Gnao1 Gna0 Gnao	0.538397	0.020065
P18266	GSK3B_RAT	Glycogen synthase kinase-3 beta, GSK-3 beta, EC 2.7.11.26 (Factor A, FA) (Serine/threonine-protein kinase GSK3B, EC 2.7.11.1)	Gsk3b	0.191092	0.251748
Q62844	FYN_RAT	Tyrosine-protein kinase Fyn, EC 2.7.10.2 (Proto-oncogene c-Fyn) (p59-Fyn)	Fyn	0.427774	0.0486339
P63012	RAB3A_RAT	Ras-related protein Rab-3A	Rab3a	0.532795	0.0212576
P52296	IMB1_RAT	Importin subunit beta-1 (Karyopherin subunit beta-1) (Nuclear factor p97) (Pore targeting complex 97 kDa subunit, PTAC97)	Kpnb1	0.041614	0.40764
P04636	MDHM_RAT	Malate dehydrogenase, mitochondrial, EC 1.1.1.37	Mdh2 Mor1	0.173873	0.27137
P10111	PPIA_RAT	Peptidyl-prolyl cis-trans isomerase A, PPIase A, EC 5.2.1.8 (Cyclophilin A) (Cyclosporin A-binding protein) (Rotamase A) (p1B15) (p31) [Cleaved into: Peptidyl-prolyl cis-trans isomerase A, N-terminally processed ]	Ppia	0.0585225	0.373769
P16086	SPTN1_RAT	Spectrin alpha chain, non-erythrocytic 1 (Alpha-II spectrin) (Fodrin alpha chain)	Sptan1 Spna2 Spta2	0.52117	0.0200681
P63329	PP2BA_RAT	Protein phosphatase 3 catalytic subunit alpha, EC 3.1.3.16 (CAM-PRP catalytic subunit) (Calcineurin A alpha) (Calmodulin-dependent calcineurin A subunit alpha isoform, CNA alpha) (Serine/threonine-protein phosphatase 2B catalytic subunit alpha isoform)	Ppp3ca Calna	0.233874	0.165577
Q62847	ADDG_RAT	Gamma-adducin (Adducin-like protein 70) (Protein kinase C-binding protein 35H)	Add3	0.512037	0.0126831
Q9WTP0	E41L1_RAT	Band 4.1-like protein 1 (Erythrocyte membrane protein band 4.1-like 1) (Neuronal protein 4.1, 4.1N)	Epb41l1 Epb4.1l1	0.489797	0.0171925
P53534	PYGB_RAT	Glycogen phosphorylase, brain form, EC 2.4.1.1	Pygb	0.30419	0.0819004
Q4V8H5	Q4V8H5_RAT	Aspartyl aminopeptidase, EC 3.4.11.21	Dnpep rCG_23931	0.0274735	0.363122
P18163	ACSL1_RAT	Long-chain-fatty-acid--CoA ligase 1, EC 6.2.1.3 (Arachidonate--CoA ligase, EC 6.2.1.15) (Long-chain acyl-CoA synthetase 1, LACS 1) (Long-chain-fatty-acid--CoA ligase, liver isozyme) (Phytanate--CoA ligase, EC 6.2.1.24)	Acsl1 Acs1 Acsl2 Facl2	0.281175	0.118711
Q09073	ADT2_RAT	ADP/ATP translocase 2 (ADP,ATP carrier protein 2) (Adenine nucleotide translocator 2, ANT 2) (Solute carrier family 25 member 5) [Cleaved into: ADP/ATP translocase 2, N-terminally processed ]	Slc25a5 Ant2	0.356262	0.0531835
P11980	KPYM_RAT	Pyruvate kinase PKM, EC 2.7.1.40 (Pyruvate kinase muscle isozyme) (Threonine-protein kinase PKM2, EC 2.7.11.1) (Tyrosine-protein kinase PKM2, EC 2.7.10.2)	Pkm Pkm2 Pykm	0.365136	0.0504314
P11507	AT2A2_RAT	Sarcoplasmic/endoplasmic reticulum calcium ATPase 2, SERCA2, SR Ca(2+)-ATPase 2, EC 7.2.2.10 (Calcium pump 2) (Calcium-transporting ATPase sarcoplasmic reticulum type, slow twitch skeletal muscle isoform) (Endoplasmic reticulum class 1/2 Ca(2+) ATPase)	Atp2a2	0.0885768	0.288484
P31424	GRM5_RAT	Metabotropic glutamate receptor 5, mGluR5	Grm5 Gprc1e Mglur5	1.00859	-0.102739
P19627	GNAZ_RAT	Guanine nucleotide-binding protein G(z) subunit alpha (G(x) alpha chain) (Gz-alpha)	Gnaz	0.639765	-0.0688835
Q6RUV5	RAC1_RAT	Ras-related C3 botulinum toxin substrate 1, EC 3.6.5.2 (p21-Rac1)	Rac1 Rac	0.373678	0.0309823
F1M5N7	KI21B_RAT	Kinesin-like protein KIF21B	Kif21b	0.174617	0.166941
P36201	CRIP2_RAT	Cysteine-rich protein 2, CRP-2 (Protein ESP1)	Crip2 Crp2	-0.0107584	0.346184
Q9JHU0	DPYL5_RAT	Dihydropyrimidinase-related protein 5, DRP-5 (UNC33-like phosphoprotein 6, ULIP-6)	Dpysl5 Ulip6	0.474433	-0.00834246
Q9WVC0	SEPT7_RAT	Septin-7 (CDC10 protein homolog)	Septin7 Cdc10 Sept7	0.423435	0.00174281
P50475	SYAC_RAT	Alanine--tRNA ligase, cytoplasmic, EC 6.1.1.7 (Alanyl-tRNA synthetase, AlaRS)	Aars1 Aars	0.146968	0.17218
P35281	RAB10_RAT	Ras-related protein Rab-10, EC 3.6.5.2	Rab10	0.368354	0.0239195
Q4V7C7	ARP3_RAT	Actin-related protein 3 (Actin-like protein 3)	Actr3 Arp3	0.217992	0.115674
D3ZHV2	MACF1_RAT	Microtubule-actin cross-linking factor 1 (Actin cross-linking family 7)	Macf1 Acf7 Aclp7 Macf	0.322941	0.0323546
Q5M7A7	CNRP1_RAT	CB1 cannabinoid receptor-interacting protein 1, CRIP-1	Cnrip1	-0.0140289	0.319624
P47860	PFKAP_RAT	ATP-dependent 6-phosphofructokinase, platelet type, ATP-PFK, PFK-P, EC 2.7.1.11 (6-phosphofructokinase type C) (Phosphofructo-1-kinase isozyme C, PFK-C) (Phosphohexokinase)	Pfkp Pfkc	0.233188	0.0962485
P11442	CLH1_RAT	Clathrin heavy chain 1	Cltc	0.142727	0.153061
Q641Y2	NDUS2_RAT	NADH dehydrogenase [ubiquinone] iron-sulfur protein 2, mitochondrial, EC 7.1.1.2 (Complex I-49kD, CI-49kD) (NADH-ubiquinone oxidoreductase 49 kDa subunit)	Ndufs2	-0.300841	1.65056
Q9WV63	KIF2A_RAT	Kinesin-like protein KIF2A (Kinesin-2)	Kif2a Kif2	0.330334	0.0223966
Q5BJU0	Q5BJU0_RAT	RAS-related 2 (RCG40097) (Related RAS viral (R-ras) oncogene homolog 2)	Rras2 rCG_40097	0.41498	-0.00989654
P09216	KPCE_RAT	Protein kinase C epsilon type, EC 2.7.11.13 (nPKC-epsilon)	Prkce Pkce	-0.0264664	0.310948
P54319	PLAP_RAT	Phospholipase A-2-activating protein, PLA2P, PLAP	Plaa Plap	0.0162534	0.27404
P32851	STX1A_RAT	Syntaxin-1A (Neuron-specific antigen HPC-1) (Synaptotagmin-associated 35 kDa protein, P35A)	Stx1a Sap	0.281834	0.047321
D3Z981	D3Z981_RAT	Plexin A1 (RCG56095)	Plxna1 RGD1560871 rCG_56095	0.358187	0.0104805
P85968	6PGD_RAT	6-phosphogluconate dehydrogenase, decarboxylating, EC 1.1.1.44	Pgd	0.0588035	0.211975
P48450	LSS_RAT	Lanosterol synthase, EC 5.4.99.7 (2,3-epoxysqualene--lanosterol cyclase) (Oxidosqualene--lanosterol cyclase, OSC)	Lss Osc	0.200294	0.10002
A0A0G2K8W9	#N/A	Spectrin beta chain	Sptbn1	0.51756	-0.073956
Q9JLZ1	GLRX3_RAT	Glutaredoxin-3 (PKC-interacting cousin of thioredoxin, PICOT) (PKC-theta-interacting protein, PKCq-interacting protein) (Thioredoxin-like protein 2)	Glrx3 Picot Txnl2	-0.116912	0.377603
D3ZJ01	D3ZJ01_RAT	RAB11-binding and LisH domain, coiled-coil and HEAT repeat-containing (Similar to RIKEN cDNA 2310035C23 (Predicted))	Relch RGD1307235 RGD1307235_predicted rCG_24062	0.0149914	0.253064
P68403	KPCB_RAT	Protein kinase C beta type, PKC-B, PKC-beta, EC 2.7.11.13	Prkcb Pkcb Prkcb1	0.223945	0.0717554
P48721	GRP75_RAT	Stress-70 protein, mitochondrial (75 kDa glucose-regulated protein, GRP-75) (Heat shock 70 kDa protein 9) (Mortalin) (Peptide-binding protein 74, PBP74) (mtHSP70)	Hspa9 Grp75 Hspa9a	-0.028284	0.295242
P85108	TBB2A_RAT	Tubulin beta-2A chain	Tubb2a	0.415646	-0.032428
P50399	GDIB_RAT	Rab GDP dissociation inhibitor beta, Rab GDI beta (GDI-3) (Guanosine diphosphate dissociation inhibitor 2, GDI-2)	Gdi2 Gdi3	0.286859	0.0317904
F1M4A4	KIF1A_RAT	Kinesin-like protein KIF1A	Kif1a	0.380518	-0.00996102
Q07266	DREB_RAT	Drebrin (Developmentally-regulated brain protein)	Dbn1	0.260669	0.0451647
Q63803	GNAS1_RAT	Guanine nucleotide-binding protein G(s) subunit alpha isoforms XLas (Adenylate cyclase-stimulating G alpha protein) (Extra large alphas protein, XLalphas) (G-alpha-8)	Gnas Gnas1	0.536693	-0.103475
B2GUZ9	B2GUZ9_RAT	Fam49b protein (Similar to 0910001A06Rik protein (Predicted), isoform CRA_a)	Fam49b RGD1307697_predicted rCG_59591	0.242363	0.0480218
P69897	TBB5_RAT	Tubulin beta-5 chain	Tubb5	0.350176	-0.00393046
Q99NA5	IDH3A_RAT	Isocitrate dehydrogenase [NAD] subunit alpha, mitochondrial, EC 1.1.1.41 (Isocitric dehydrogenase subunit alpha) (NAD(+)-specific ICDH subunit alpha)	Idh3a	-0.0939607	0.323635
O88600	HSP74_RAT	Heat shock 70 kDa protein 4 (Ischemia responsive 94 kDa protein)	Hspa4 Irp94	0.101903	0.139626
D3ZZK3	D3ZZK3_RAT	Receptor protein-tyrosine kinase, EC 2.7.10.1	Epha4	0.589812	-0.133633
D3ZVQ0	D3ZVQ0_RAT	Ubiquitin carboxyl-terminal hydrolase, EC 3.4.19.12	Usp5 Usp5_predicted rCG_29800	-0.0864348	0.311255
P37397	CNN3_RAT	Calponin-3 (Calponin, acidic isoform) (Calponin, non-muscle isoform)	Cnn3	0.28248	0.0287482
Q5M7U6	ARP2_RAT	Actin-related protein 2 (Actin-like protein 2)	Actr2 Arp2	0.172421	0.0985245
D3Z955	D3Z955_RAT	Phosphoglucomutase 2-like 1 (RCG40012, isoform CRA_a)	Pgm2l1 rCG_40012	-0.379325	0.715806
A0A0G2K2C7	A0A0G2K2C7_RAT	Ubiquitinyl hydrolase 1, EC 3.4.19.12	Usp9x	0.0445883	0.1805
P62944	AP2B1_RAT	AP-2 complex subunit beta (AP105B) (Adaptor protein complex AP-2 subunit beta) (Adaptor-related protein complex 2 subunit beta) (Beta-2-adaptin) (Beta-adaptin) (Clathrin assembly protein complex 2 beta large chain) (Plasma membrane adaptor HA2/AP2 adaptin beta subunit)	Ap2b1 Clapb1	0.276858	0.0281626
O88761	PSMD1_RAT	26S proteasome non-ATPase regulatory subunit 1 (26S proteasome regulatory subunit RPN2) (26S proteasome regulatory subunit S1) (26S proteasome subunit p112)	Psmd1	-0.249162	0.458771
Q62698	DC1L2_RAT	Cytoplasmic dynein 1 light intermediate chain 2 (Dynein light intermediate chain 2, cytosolic, LIC-2) (LIC53/55)	Dync1li2 Dncli2	0.0141487	0.214744
P31044	PEBP1_RAT	Phosphatidylethanolamine-binding protein 1, PEBP-1 (23 kDa morphine-binding protein) (HCNPpp) (P23K) [Cleaved into: Hippocampal cholinergic neurostimulating peptide, HCNP ]	Pebp1 Pbp Pebp	-0.18572	0.375632
Q5U316	RAB35_RAT	Ras-related protein Rab-35	Rab35	0.514087	-0.109117
P62747	RHOB_RAT	Rho-related GTP-binding protein RhoB	Rhob Arhb	0.497596	-0.106242
P31000	VIME_RAT	Vimentin	Vim	1.27655	-0.23423
Q8VIJ5	OGA_RAT	Protein O-GlcNAcase, OGA, EC 3.2.1.169 (Beta-N-acetylhexosaminidase) (Beta-hexosaminidase) (Bifunctional protein NCOAT) (Meningioma-expressed antigen 5) (N-acetyl-beta-D-glucosaminidase) (N-acetyl-beta-glucosaminidase)	Oga Hexc Mea5 Mgea5	-0.230726	0.413375
Q80U96	XPO1_RAT	Exportin-1, Exp1 (Chromosome region maintenance 1 protein homolog)	Xpo1 Crm1	-0.318901	0.499598
A0A0G2JUG7	IQEC1_RAT	IQ motif and SEC7 domain-containing protein 1	Iqsec1 Brag2	0.0412582	0.167393
A0A0G2JTR4	ABR_RAT	Active breakpoint cluster region-related protein	Abr	0.215595	0.0440359
Q9Z272	GIT1_RAT	ARF GTPase-activating protein GIT1, ARF GAP GIT1 (Cool-associated and tyrosine-phosphorylated protein 1, CAT-1, CAT1) (G protein-coupled receptor kinase-interactor 1) (GRK-interacting protein 1) (GRK-interactor 1)	Git1	0.0434788	0.156034
Q5SGE0	LPPRC_RAT	Leucine-rich PPR motif-containing protein, mitochondrial (130 kDa leucine-rich protein, LRP 130) (Leucine rich protein 157, rLRP157)	Lrpprc Lrp157	-0.0654637	0.241971
P97536	CAND1_RAT	Cullin-associated NEDD8-dissociated protein 1 (Cullin-associated and neddylation-dissociated protein 1) (TBP-interacting protein of 120 kDa A, TBP-interacting protein 120A) (p120 CAND1)	Cand1 Tip120 Tip120a	-0.0796741	0.252956
Q5RKI0	WDR1_RAT	WD repeat-containing protein 1	Wdr1	0.246635	0.0161927
A0A0G2K490	A0A0G2K490_RAT	TRAF2 and NCK-interacting kinase	Tnik	0.328392	-0.0555808
A0A0G2K5L2	A0A0G2K5L2_RAT	RCG47744, isoform CRA_c (Solute carrier family 25 member 22)	LOC100911440 Slc25a22 rCG_47744	0.108476	0.075524
A0A0G2JZH9	A0A0G2JZH9_RAT	DExH-box helicase 57	Dhx57	-0.382888	0.48063
B4F7C2	B4F7C2_RAT	Tubulin beta chain	Tubb4a Tubb4 rCG_45085	0.328522	-0.0636744
A0A0G2K777	A0A0G2K777_RAT	Ras homolog family member T1	Rhot1	0.118664	0.0703687
P16036	MPCP_RAT	Phosphate carrier protein, mitochondrial (Phosphate transport protein, PTP) (Solute carrier family 25 member 3)	Slc25a3 Phc	0.313878	-0.0465173
P11730	KCC2G_RAT	Calcium/calmodulin-dependent protein kinase type II subunit gamma, CaM kinase II subunit gamma, CaMK-II subunit gamma, EC 2.7.11.17	Camk2g	0.013176	0.147429
P42123	LDHB_RAT	L-lactate dehydrogenase B chain, LDH-B, EC 1.1.1.27 (LDH heart subunit, LDH-H)	Ldhb Ldh-2 Ldh2	0.0583902	0.114887
P48500	TPIS_RAT	Triosephosphate isomerase, TIM, EC 5.3.1.1 (Methylglyoxal synthase, EC 4.2.3.3) (Triose-phosphate isomerase)	Tpi1	-0.36388	0.42393
D4A0A1	D4A0A1_RAT	SOGA family member 3	Soga3 NEWGENE_1307525	0.0694251	0.0953263
P28023	DCTN1_RAT	Dynactin subunit 1 (150 kDa dynein-associated polypeptide) (DAP-150, DP-150) (p150-glued)	Dctn1	0.071876	0.0753114
A0A0G2K782	A0A0G2K782_RAT	Zinc finger, C2HC-type-containing 1A	Zc2hc1a	0.294749	-0.0626141
P32089	TXTP_RAT	Tricarboxylate transport protein, mitochondrial (Citrate transport protein, CTP) (Solute carrier family 25 member 1) (Tricarboxylate carrier protein)	Slc25a1 Slc20a3	0.00574361	0.130553
P38718	MPC2_RAT	Mitochondrial pyruvate carrier 2 (Brain protein 44) (Protein 0-44)	Mpc2 Brp44	0.216507	0.00480264
Q62634	VGLU1_RAT	Vesicular glutamate transporter 1, VGluT1 (Brain-specific Na(+)-dependent inorganic phosphate cotransporter) (Solute carrier family 17 member 7)	Slc17a7 Bnpi Vglut1	0.231244	-0.00529553
Q05140	AP180_RAT	Clathrin coat assembly protein AP180 (91 kDa synaptosomal-associated protein) (Clathrin coat-associated protein AP180)	Snap91	0.0218823	0.116755
P47942	DPYL2_RAT	Dihydropyrimidinase-related protein 2, DRP-2 (Collapsin response mediator protein 2, CRMP-2) (Turned on after division 64 kDa protein, TOAD-64)	Dpysl2	0.319955	-0.0770514
Q6P7R8	DHB12_RAT	Very-long-chain 3-oxoacyl-CoA reductase, EC 1.1.1.330 (17-beta-hydroxysteroid dehydrogenase 12, 17-beta-HSD 12) (3-ketoacyl-CoA reductase, KAR) (Estradiol 17-beta-dehydrogenase 12, EC 1.1.1.62)	Hsd17b12	0.132856	0.0342243
Q64605	PTPRS_RAT	Receptor-type tyrosine-protein phosphatase S, R-PTP-S, EC 3.1.3.48 (Leukocyte common antigen-related protein-tyrosine phosphatase 2, LAR-PTP2) (Receptor-type tyrosine-protein phosphatase sigma, R-PTP-sigma)	Ptprs	0.522031	-0.207033
P50398	GDIA_RAT	Rab GDP dissociation inhibitor alpha, Rab GDI alpha (Guanosine diphosphate dissociation inhibitor 1, GDI-1)	Gdi1 Rabgdia	0.135641	0.0316914
Q60587	ECHB_RAT	Trifunctional enzyme subunit beta, mitochondrial (TP-beta) [Includes: 3-ketoacyl-CoA thiolase, EC 2.3.1.155, EC 2.3.1.16 (Acetyl-CoA acyltransferase) (Beta-ketothiolase) ]	Hadhb	-0.173585	0.239507
Q01205	ODO2_RAT	Dihydrolipoyllysine-residue succinyltransferase component of 2-oxoglutarate dehydrogenase complex, mitochondrial, EC 2.3.1.61 (2-oxoglutarate dehydrogenase complex component E2, OGDC-E2) (Dihydrolipoamide succinyltransferase component of 2-oxoglutarate dehydrogenase complex) (E2K)	Dlst	-0.113436	0.183448
P00507	AATM_RAT	Aspartate aminotransferase, mitochondrial, mAspAT, EC 2.6.1.1, EC 2.6.1.7 (Fatty acid-binding protein, FABP-1) (Glutamate oxaloacetate transaminase 2) (Kynurenine aminotransferase 4) (Kynurenine aminotransferase IV) (Kynurenine--oxoglutarate transaminase 4) (Kynurenine--oxoglutarate transaminase IV) (Plasma membrane-associated fatty acid-binding protein, FABPpm) (Transaminase A)	Got2 Maat	-0.0667089	0.139453
P82471	GNAQ_RAT	Guanine nucleotide-binding protein G(q) subunit alpha (Guanine nucleotide-binding protein alpha-q)	Gnaq	0.454717	-0.179944
P51650	SSDH_RAT	Succinate-semialdehyde dehydrogenase, mitochondrial, SSADH, EC 1.2.1.24 (Aldehyde dehydrogenase family 5 member A1) (NAD(+)-dependent succinic semialdehyde dehydrogenase)	Aldh5a1 Ssadh	-0.0986715	0.158571
Q05962	ADT1_RAT	ADP/ATP translocase 1 (ADP,ATP carrier protein 1) (Adenine nucleotide translocator 1, ANT 1) (Solute carrier family 25 member 4)	Slc25a4 Aac1 Ant1	0.20051	-0.0120837
P85970	ARPC2_RAT	Actin-related protein 2/3 complex subunit 2 (Arp2/3 complex 34 kDa subunit, p34-ARC)	Arpc2	0.0703674	0.0412628
Q9JID2	GNA11_RAT	Guanine nucleotide-binding protein subunit alpha-11, G alpha-11, G-protein subunit alpha-11	Gna11	0.411245	-0.165491
P04182	OAT_RAT	Ornithine aminotransferase, mitochondrial, EC 2.6.1.13 (Ornithine--oxo-acid aminotransferase)	Oat	-0.300942	0.303124
P63081	VATL_RAT	V-type proton ATPase 16 kDa proteolipid subunit c, V-ATPase 16 kDa proteolipid subunit c (Vacuolar proton pump 16 kDa proteolipid subunit c)	Atp6v0c Atp6c Atp6l Atpl	0.630059	-0.312941
Q5U300	UBA1_RAT	Ubiquitin-like modifier-activating enzyme 1, EC 6.2.1.45 (Ubiquitin-activating enzyme E1)	Uba1 Ube1	-0.16235	0.187735
Q63633	S12A5_RAT	Solute carrier family 12 member 5 (Electroneutral potassium-chloride cotransporter 2) (Furosemide-sensitive K-Cl cotransporter) (K-Cl cotransporter 2, rKCC2) (Neuronal K-Cl cotransporter)	Slc12a5 Kcc2	0.37147	-0.155197
Q5I0G4	GARS_RAT	Glycine--tRNA ligase, EC 6.1.1.14 (Diadenosine tetraphosphate synthetase, Ap4A synthetase, EC 2.7.7.-) (Glycyl-tRNA synthetase, GlyRS) (Glycyl-tRNA synthetase 1)	Gars1 Gars	0.0232214	0.0590115
Q9WU82	CTNB1_RAT	Catenin beta-1 (Beta-catenin)	Ctnnb1 Catnb	0.421823	-0.200377
Q812E9	GPM6A_RAT	Neuronal membrane glycoprotein M6-a, M6a	Gpm6a m6a	0.326909	-0.145986
Q9QX69	LANC1_RAT	Glutathione S-transferase LANCL1, EC 2.5.1.18 (40 kDa erythrocyte membrane protein, p40) (LanC-like protein 1)	Lancl1 Gpr69a	-0.0706839	0.117854
B2RZ72	B2RZ72_RAT	Actin-related protein 2/3 complex subunit 4	Arpc4 Arpc4_predicted rCG_56555	0.0487104	0.0393503
B1WC61	ACAD9_RAT	Complex I assembly factor ACAD9, mitochondrial (Acyl-CoA dehydrogenase family member 9, ACAD-9, EC 1.3.8.-)	Acad9	0.201472	-0.0439872
P61265	STX1B_RAT	Syntaxin-1B (P35B) (Syntaxin-1B2)	Stx1b Stx1b2	0.206228	-0.0486891
Q6RJR6	RTN3_RAT	Reticulon-3	Rtn3	0.318439	-0.14835
Q9JHL4	DBNL_RAT	Drebrin-like protein (Actin-binding protein 1, Abp1) (SH3 domain-containing protein 7)	Dbnl Sh3p7	-0.0698907	0.106418
Q5XI22	THIC_RAT	Acetyl-CoA acetyltransferase, cytosolic, EC 2.3.1.9 (Cytosolic acetoacetyl-CoA thiolase)	Acat2	-0.456636	0.342488
O70196	PPCE_RAT	Prolyl endopeptidase, PE, EC 3.4.21.26 (Post-proline cleaving enzyme) (rPop)	Prep	0.0692605	0.0252043
P16638	ACLY_RAT	ATP-citrate synthase, EC 2.3.3.8 (ATP-citrate (pro-S-)-lyase) (Citrate cleavage enzyme)	Acly	-0.0166684	0.0692455
A0A0G2JUI5	A0A0G2JUI5_RAT	Cytoplasmic linker-associated protein 1	Clasp1	0.0734797	0.0166538
P15205	MAP1B_RAT	Microtubule-associated protein 1B, MAP-1B (Neuraxin) [Cleaved into: MAP1B heavy chain; MAP1 light chain LC1 ]	Map1b	0.219112	-0.0739318
Q63198	CNTN1_RAT	Contactin-1 (Neural cell surface protein F3)	Cntn1	0.824094	-0.464876
Q5MPA9	DCLK2_RAT	Serine/threonine-protein kinase DCLK2, EC 2.7.11.1 (CaMK-like CREB regulatory kinase 2, CL2, CLICK-II, CLICK2) (Doublecortin-like and CAM kinase-like 2) (Doublecortin-like kinase 2)	Dclk2 Dcamkl2 Dck2	0.622111	-0.369934
Q8CFN2	CDC42_RAT	Cell division control protein 42 homolog, EC 3.6.5.2	Cdc42	0.221862	-0.0867402
P61765	STXB1_RAT	Syntaxin-binding protein 1 (N-Sec1) (Protein unc-18 homolog 1, Unc18-1) (Protein unc-18 homolog A, Unc-18A) (p67) (rbSec1)	Stxbp1 Unc18a	0.285933	-0.141168
P13596	NCAM1_RAT	Neural cell adhesion molecule 1, N-CAM-1, NCAM-1 (CD antigen CD56)	Ncam1 Ncam	0.59665	-0.345195
P62804	H4_RAT	Histone H4 [Cleaved into: Osteogenic growth peptide, OGP ]	H4c2 Hist1h4b Hist4; Hist1h4m; H4f16 H4ft Hist4h4	-1.20797	0.668378
F1LRI5	F1LRI5_RAT	GCN1 activator of EIF2AK4	Gcn1 Gcn1l1	-0.791184	0.465215
A0A0G2JY26	A0A0G2JY26_RAT	DnaJ heat shock protein family (Hsp40) member C6	Dnajc6	0.1062	-0.0086374
Q5FVI6	VATC1_RAT	V-type proton ATPase subunit C 1, V-ATPase subunit C 1 (Vacuolar proton pump subunit C 1)	Atp6v1c1	-0.231697	0.179173
P62762	VISL1_RAT	Visinin-like protein 1, VILIP (21 kDa CABP) (Neural visinin-like protein 1, NVL-1, NVP-1)	Vsnl1 Visl1	-0.299186	0.202728
P20070	NB5R3_RAT	NADH-cytochrome b5 reductase 3, B5R, Cytochrome b5 reductase, EC 1.6.2.2 (Diaphorase-1) [Cleaved into: NADH-cytochrome b5 reductase 3 membrane-bound form; NADH-cytochrome b5 reductase 3 soluble form ]	Cyb5r3 Dia1	-0.0749868	0.0661169
Q6P6V0	G6PI_RAT	Glucose-6-phosphate isomerase, GPI, EC 5.3.1.9 (Autocrine motility factor, AMF) (Neuroleukin, NLK) (Phosphoglucose isomerase, PGI) (Phosphohexose isomerase, PHI)	Gpi	-0.0115259	0.0354446
Q62952	DPYL3_RAT	Dihydropyrimidinase-related protein 3, DRP-3 (Collapsin response mediator protein 4, CRMP-4) (TOAD-64/Ulip/CRMP) (TUC-4b)	Dpysl3 Crmp4	0.236137	-0.13943
P34926	MAP1A_RAT	Microtubule-associated protein 1A, MAP-1A [Cleaved into: MAP1A heavy chain; MAP1 light chain LC2 ]	Map1a Mtap1a	0.203304	-0.107757
Q5XI78	ODO1_RAT	2-oxoglutarate dehydrogenase complex component E1, E1o, OGDC-E1, OGDH-E1, EC 1.2.4.2 (2-oxoglutarate dehydrogenase, mitochondrial) (Alpha-ketoglutarate dehydrogenase, Alpha-KGDH-E1) (Thiamine diphosphate (ThDP)-dependent 2-oxoglutarate dehydrogenase)	Ogdh Ogdhl	-0.181132	0.114315
Q06647	ATPO_RAT	ATP synthase subunit O, mitochondrial (ATP synthase peripheral stalk subunit OSCP) (Oligomycin sensitivity conferral protein, OSCP) (Sperm flagella protein 4)	Atp5po Atp5o	-0.231219	0.136247
D4AE96	D4AE96_RAT	Importin 7 (Importin 7 (Predicted), isoform CRA_c)	Ipo7 Ipo7_predicted rCG_39997	-0.253986	0.142355
Q6MG11	ATAT_RAT	Alpha-tubulin N-acetyltransferase 1, Alpha-TAT, Alpha-TAT1, TAT, EC 2.3.1.108 (Acetyltransferase mec-17 homolog)	Atat1 Mec17	0.37022	-0.254847
Q5M9F7	Q5M9F7_RAT	ARP10 actin-related protein 10 homolog (S. cerevisiae) (Actin-related protein 10 homolog (S. cerevisiae))	Actr10 rCG_61978	-0.153693	0.0780843
P05197	EF2_RAT	Elongation factor 2, EF-2	Eef2	-0.383488	0.210253
P04642	LDHA_RAT	L-lactate dehydrogenase A chain, LDH-A, EC 1.1.1.27 (LDH muscle subunit, LDH-M)	Ldha Ldh-1 Ldh1	-0.0975955	0.0499294
Q68FQ0	TCPE_RAT	T-complex protein 1 subunit epsilon, TCP-1-epsilon (CCT-epsilon)	Cct5	-0.448808	0.244463
Q5BJU7	WASF1_RAT	Wiskott-Aldrich syndrome protein family member 1, WASP family protein member 1 (Protein WAVE-1)	Wasf1 Wave1	-0.0130052	0.0222089
P51635	AK1A1_RAT	Aldo-keto reductase family 1 member A1, EC 1.1.1.2, EC 1.1.1.33, EC 1.1.1.372, EC 1.1.1.54 (3-DG-reducing enzyme) (Alcohol dehydrogenase [NADP(+)]) (Aldehyde reductase) (Glucuronate reductase, EC 1.1.1.19) (Glucuronolactone reductase, EC 1.1.1.20)	Akr1a1 Alr	-0.279816	0.142585
Q9QUR2	DCTN4_RAT	Dynactin subunit 4 (Dynactin subunit p62)	Dctn4	-0.163928	0.0761145
Q9ES54	NPL4_RAT	Nuclear protein localization protein 4 homolog, Protein NPL4	Nploc4 Npl4	0.00334927	0.0137693
P10687	PLCB1_RAT	1-phosphatidylinositol 4,5-bisphosphate phosphodiesterase beta-1, EC 3.1.4.11 (PLC-154) (Phosphoinositide phospholipase C-beta-1) (Phospholipase C-I, PLC-I) (Phospholipase C-beta-1, PLC-beta-1)	Plcb1	0.265508	-0.174682
Q9QWN8	SPTN2_RAT	Spectrin beta chain, non-erythrocytic 2 (Beta SpIII sigma 1) (Beta-III spectrin) (Glutamate transporter EAAT4-associated protein 41) (SPNB-3) (Spectrin-like protein GTRAP41)	Sptbn2 Spnb3	0.287311	-0.214651
Q5PPL3	NSDHL_RAT	Sterol-4-alpha-carboxylate 3-dehydrogenase, decarboxylating, EC 1.1.1.170	Nsdhl	-0.601835	0.295152
Q9QXU8	DC1L1_RAT	Cytoplasmic dynein 1 light intermediate chain 1 (Dynein light chain A, DLC-A) (Dynein light intermediate chain 1, cytosolic)	Dync1li1 Dncli1	-0.0950067	0.0378824
P25286	VPP1_RAT	V-type proton ATPase 116 kDa subunit a 1, V-ATPase 116 kDa subunit a 1 (Clathrin-coated vesicle/synaptic vesicle proton pump 116 kDa subunit) (Vacuolar adenosine triphosphatase subunit Ac116) (Vacuolar proton pump subunit 1) (Vacuolar proton translocating ATPase 116 kDa subunit a isoform 1)	Atp6v0a1 Atp6n1 Vpp1	0.285317	-0.214503
P08413	KCC2B_RAT	Calcium/calmodulin-dependent protein kinase type II subunit beta, CaM kinase II subunit beta, CaMK-II subunit beta, EC 2.7.11.17	Camk2b	-0.0460467	0.0234331
Q99PD4	ARC1A_RAT	Actin-related protein 2/3 complex subunit 1A	Arpc1a	0.250588	-0.178813
P68255	1433T_RAT	14-3-3 protein theta (14-3-3 protein tau)	Ywhaq	-0.0684101	0.0283538
P12369	KAP3_RAT	cAMP-dependent protein kinase type II-beta regulatory subunit	Prkar2b	0.27492	-0.205478
B0BN65	B0BN65_RAT	CYFIP-related Rac1 interactor A (Family with sequence similarity 49, member A) (Uncharacterized protein RGD1305961_predicted)	Fam49a Cyria RGD1305961_predicted rCG_62196	-0.21048	0.0808857
Q4QRB4	TBB3_RAT	Tubulin beta-3 chain (Neuron-specific class III beta-tubulin)	Tubb3	0.247151	-0.18808
P05708	HXK1_RAT	Hexokinase-1, EC 2.7.1.1 (Brain form hexokinase) (Hexokinase type I, HK I) (Hexokinase-A)	Hk1	0.016415	-0.0171948
G3V8A5	G3V8A5_RAT	Vacuolar protein sorting-associated protein 35	Vps35 Vps35_mapped rCG_44281	-0.0327707	0.0102282
Q01728	NAC1_RAT	Sodium/calcium exchanger 1 (Na(+)/Ca(2+)-exchange protein 1) (Solute carrier family 8 member 1)	Slc8a1 Ncx1	0.346706	-0.301942
Q6P502	TCPG_RAT	T-complex protein 1 subunit gamma, TCP-1-gamma (CCT-gamma)	Cct3	-0.464093	0.211531
Q76GL9	Q76GL9_RAT	Amino acid transporter	Slc1a4 ASCT1 rCG_23218	0.259915	-0.225099
D4AE00	#N/A	AP-3 complex subunit beta	Ap3b2	-0.189919	0.0462946
Q9QZA2	PDC6I_RAT	Programmed cell death 6-interacting protein (ALG-2-interacting protein 1)	Pdcd6ip Aip1	0.173523	-0.157026
P56603	SCAM1_RAT	Secretory carrier-associated membrane protein 1, Secretory carrier membrane protein 1 (SCAMP 37)	Scamp1 Scamp	0.209347	-0.190166
Q08163	CAP1_RAT	Adenylyl cyclase-associated protein 1, CAP 1	Cap1 Cap Mch1	0.0276872	-0.0653997
P23514	COPB_RAT	Coatomer subunit beta (Beta-coat protein, Beta-COP)	Copb1 Copb	-0.936046	0.30211
B2GV73	B2GV73_RAT	Actin-related protein 2/3 complex subunit 3	Arpc3 Arpc3_predicted rCG_21863	-0.0288758	-0.0273557
A0A0G2K6T9	A0A0G2K6T9_RAT	Protocadherin 1	Pcdh1	0.125805	-0.141967
Q62826	HNRPM_RAT	Heterogeneous nuclear ribonucleoprotein M, hnRNP M (M4 protein)	Hnrnpm Hnrpm	-1.89885	0.381792
Q3B7U9	FKBP8_RAT	Peptidyl-prolyl cis-trans isomerase FKBP8, PPIase FKBP8, EC 5.2.1.8 (FK506-binding protein 8, FKBP-8) (Rotamase)	Fkbp8	0.042966	-0.0917056
Q66HF1	NDUS1_RAT	NADH-ubiquinone oxidoreductase 75 kDa subunit, mitochondrial, EC 7.1.1.2	Ndufs1	-0.20743	0.0342068
O08875	DCLK1_RAT	Serine/threonine-protein kinase DCLK1, EC 2.7.11.1 (Calcium/calmodulin-dependent protein kinase type I-like CPG16) (Doublecortin-like and CAM kinase-like 1) (Doublecortin-like kinase 1)	Dclk1 Cpg16 Dcamkl1	0.10397	-0.148705
P23565	AINX_RAT	Alpha-internexin, Alpha-Inx	Ina Inexa	0.167037	-0.180606
Q62950	DPYL1_RAT	Dihydropyrimidinase-related protein 1, DRP-1 (Collapsin response mediator protein 1, CRMP-1) (Inactive dihydropyrimidinase)	Crmp1 Dpysl1	0.194622	-0.217167
Q02563	SV2A_RAT	Synaptic vesicle glycoprotein 2A, Synaptic vesicle protein 2, Synaptic vesicle protein 2A	Sv2a Sv2	0.189907	-0.21518
Q63413	DX39B_RAT	Spliceosome RNA helicase Ddx39b, EC 3.6.4.13 (56 kDa U2AF65-associated protein) (ATP-dependent RNA helicase p47) (DEAD box protein Uap56)	Ddx39b Bat1 Bat1a Uap56	-2.08844	0.375385
Q05764	ADDB_RAT	Beta-adducin (Adducin-63) (Erythrocyte adducin subunit beta)	Add2	0.249972	-0.285202
B5DFK6	B5DFK6_RAT	Adaptor-related protein complex 3 subunit delta 1 (Adaptor-related protein complex 3, delta 1 subunit, isoform CRA_b) (Ap3d1 protein)	Ap3d1 rCG_29405	-0.00406972	-0.0737513
A0A0G2K9J2	A0A0G2K9J2_RAT	V-type proton ATPase subunit H	Atp6v1h	0.00346715	-0.0762323
P62982	RS27A_RAT	Ubiquitin-40S ribosomal protein S27a (Ubiquitin carboxyl extension protein 80) [Cleaved into: Ubiquitin; 40S ribosomal protein S27a ]	Rps27a Uba80 Ubcep1	-0.281253	0.0472036
Q63965	SFXN1_RAT	Sideroflexin-1 (Tricarboxylate carrier protein, TCC)	Sfxn1	-0.147216	-0.00266087
P62963	PROF1_RAT	Profilin-1 (Profilin I)	Pfn1	0.131553	-0.192277
P61751	ARF4_RAT	ADP-ribosylation factor 4	Arf4	-0.00557809	-0.0893412
D3ZQG6	TRIM2_RAT	Tripartite motif-containing protein 2, EC 2.3.2.27 (E3 ubiquitin-protein ligase TRIM2) (RING-type E3 ubiquitin transferase TRIM2)	Trim2	-0.19259	0.0118403
D3ZPR0	D3ZPR0_RAT	Exportin-2 (Chromosome segregation 1-like protein) (Importin-alpha re-exporter)	Cse1l Cse1l_predicted rCG_32309	-0.583824	0.136601
P35571	GPDM_RAT	Glycerol-3-phosphate dehydrogenase, mitochondrial, GPD-M, GPDH-M, EC 1.1.5.3	Gpd2	-0.116719	-0.030169
P81155	VDAC2_RAT	Voltage-dependent anion-selective channel protein 2, VDAC-2 (B36-VDAC) (Outer mitochondrial membrane protein porin 2)	Vdac2	0.0261745	-0.123343
Q9Z269	VAPB_RAT	Vesicle-associated membrane protein-associated protein B, VAMP-B, VAMP-associated protein B, VAP-B	Vapb	-0.518938	0.126055
Q62910	SYNJ1_RAT	Synaptojanin-1, EC 3.1.3.36 (Synaptic inositol 1,4,5-trisphosphate 5-phosphatase 1)	Synj1	-0.00692606	-0.0943303
Q4AEF8	COPG1_RAT	Coatomer subunit gamma-1 (Gamma-1-coat protein, Gamma-1-COP)	Copg1 Copg	-0.847028	0.200634
F1M471	F1M471_RAT	EPM2A-interacting protein 1	Epm2aip1	-1.02964	0.219987
F1LM47	F1LM47_RAT	Succinate--CoA ligase [ADP-forming] subunit beta, mitochondrial, EC 6.2.1.5 (ATP-specific succinyl-CoA synthetase subunit beta, A-SCS) (Succinyl-CoA synthetase beta-A chain, SCS-betaA)	Sucla2 SUCLA2	-0.0951372	-0.0543857
Q6P6R2	DLDH_RAT	Dihydrolipoyl dehydrogenase, mitochondrial, EC 1.8.1.4 (Dihydrolipoamide dehydrogenase)	Dld	-0.156737	-0.0171797
P85845	FSCN1_RAT	Fascin	Fscn1	0.0868208	-0.179226
Q62940	NEDD4_RAT	E3 ubiquitin-protein ligase NEDD4, EC 2.3.2.26 (HECT-type E3 ubiquitin transferase NEDD4)	Nedd4 Nedd4a	-0.119348	-0.0355596
P85834	EFTU_RAT	Elongation factor Tu, mitochondrial	Tufm	-0.115953	-0.0439976
G3V6T1	G3V6T1_RAT	Coatomer subunit alpha	Copa	-0.641024	0.134654
P62632	EF1A2_RAT	Elongation factor 1-alpha 2, EF-1-alpha-2 (Eukaryotic elongation factor 1 A-2, eEF1A-2) (Statin-S1)	Eef1a2 Eef1al Stn Stnl	-0.698184	0.138416
B2RYG6	OTUB1_RAT	Ubiquitin thioesterase OTUB1, EC 3.4.19.12 (Deubiquitinating enzyme OTUB1) (OTU domain-containing ubiquitin aldehyde-binding protein 1) (Otubain-1) (Ubiquitin-specific-processing protease OTUB1)	Otub1	-0.187687	-0.0146252
Q9JJM9	SEPT5_RAT	Septin-5 (Cell division control-related protein 1, CDCrel-1) (Peanut-like protein 1)	Septin5 Pnutl1 Sept5	0.0624552	-0.168147
Q9ESI7	DCX_RAT	Neuronal migration protein doublecortin	Dcx	0.101047	-0.209183
Q64548	RTN1_RAT	Reticulon-1 (Neuroendocrine-specific protein) (S-rex)	Rtn1 Nsp	0.273395	-0.387983
Q9JK11	RTN4_RAT	Reticulon-4 (Foocen) (Glut4 vesicle 20 kDa protein) (Neurite outgrowth inhibitor, Nogo protein)	Rtn4 Nogo	0.120793	-0.227946
Q62717	CAPS1_RAT	Calcium-dependent secretion activator 1 (Calcium-dependent activator protein for secretion 1, CAPS-1, rCAPS)	Cadps Caps Caps1	0.1743	-0.275389
O35889	AFAD_RAT	Afadin (Afadin adherens junction formation factor) (Protein Af-6)	Afdn Af6 Mllt4	0.283241	-0.404437
Q6AY30	SCPDL_RAT	Saccharopine dehydrogenase-like oxidoreductase, EC 1.-.-.-	Sccpdh	0.0451704	-0.157926
Q52KJ9	Q52KJ9_RAT	Thioredoxin domain containing 1	Tmx1 Txndc1 rCG_62384	-0.387484	0.0410171
Q6P7P5	5MP2_RAT	eIF5-mimic protein 2 (Basic leucine zipper and W2 domain-containing protein 1)	Bzw1 5mp2	-0.350134	0.0291279
D4AC23	D4AC23_RAT	T-complex protein 1 subunit eta, TCP-1-eta (CCT-eta)	Cct7	-0.371231	0.0314527
P52303	AP1B1_RAT	AP-1 complex subunit beta-1 (Adaptor protein complex AP-1 subunit beta-1) (Adaptor-related protein complex 1 subunit beta-1) (Beta-1-adaptin) (Beta-adaptin 1) (Clathrin assembly protein complex 1 beta large chain) (Golgi adaptor HA1/AP1 adaptin beta subunit)	Ap1b1 Adtb1	-0.157665	-0.0493282
Q9Z0U4	GABR1_RAT	Gamma-aminobutyric acid type B receptor subunit 1, GABA-B receptor 1, GABA-B-R1, GABA-BR1, GABABR1, Gb1	Gabbr1	0.117436	-0.23974
P63322	RALA_RAT	Ras-related protein Ral-A, EC 3.6.5.2	Rala Ral Ral-a	0.174833	-0.324174
P05065	ALDOA_RAT	Fructose-bisphosphate aldolase A, EC 4.1.2.13 (Muscle-type aldolase)	Aldoa	-0.045463	-0.128907
P37285	KLC1_RAT	Kinesin light chain 1, KLC 1	Klc1 Klc Kns2	-0.254289	-0.00624568
Q5XIM9	TCPB_RAT	T-complex protein 1 subunit beta, TCP-1-beta (CCT-beta)	Cct2 Cctb	-0.326098	0.0146469
D4ABI7	D4ABI7_RAT	Very-long-chain (3R)-3-hydroxyacyl-CoA dehydratase, EC 4.2.1.134	Hacd3 LOC100365676 RGD1565496_predicted rCG_58140	-0.108413	-0.0922968
Q9Z270	VAPA_RAT	Vesicle-associated membrane protein-associated protein A, VAMP-A, VAMP-associated protein A, VAP-A (33 kDa VAMP-associated protein, VAP-33)	Vapa Vap33	-0.387775	0.0293711
Q63537	SYN2_RAT	Synapsin-2 (Synapsin II)	Syn2	0.0837519	-0.234632
Q5FVJ0	RUFY3_RAT	Protein RUFY3 (RUN and FYVE domain-containing protein 3) (Rap2-interacting protein x, RIPx) (Single axon-regulated protein, Singar)	Rufy3 Ripx	-0.506087	0.0569163
Q9ER34	ACON_RAT	Aconitate hydratase, mitochondrial, Aconitase, EC 4.2.1.3 (Citrate hydro-lyase)	Aco2	-0.088855	-0.112713
Q9QUL6	NSF_RAT	Vesicle-fusing ATPase, EC 3.6.4.6 (N-ethylmaleimide-sensitive fusion protein, NEM-sensitive fusion protein) (Vesicular-fusion protein NSF)	Nsf Erg1	-0.223169	-0.0328412
Q68FR6	EF1G_RAT	Elongation factor 1-gamma, EF-1-gamma (eEF-1B gamma)	Eef1g	-0.761363	0.107397
D3ZFQ8	D3ZFQ8_RAT	Cytochrome c-1	Cyc1	0.0702815	-0.246118
Q4G061	EIF3B_RAT	Eukaryotic translation initiation factor 3 subunit B, eIF3b (Eukaryotic translation initiation factor 3 subunit 9) (eIF-3-eta)	Eif3b Eif3s9	-0.471205	0.0381232
P21818	STMN2_RAT	Stathmin-2 (Superior cervical ganglion-10 protein, Protein SCG10)	Stmn2 Scg10 Scgn10	-0.275595	-0.0265122
P21707	SYT1_RAT	Synaptotagmin-1 (Synaptotagmin I, SytI) (p65)	Syt1	0.0488006	-0.228267
Q63692	CDC37_RAT	Hsp90 co-chaperone Cdc37 (Hsp90 chaperone protein kinase-targeting subunit) (p50Cdc37) [Cleaved into: Hsp90 co-chaperone Cdc37, N-terminally processed ]	Cdc37	-0.652548	0.0711094
P25809	KCRU_RAT	Creatine kinase U-type, mitochondrial, EC 2.7.3.2 (Acidic-type mitochondrial creatine kinase, Mia-CK) (Ubiquitous mitochondrial creatine kinase, U-MtCK)	Ckmt1 Ckmt	-0.363625	-0.00135258
O55012	PICAL_RAT	Phosphatidylinositol-binding clathrin assembly protein (Clathrin assembly lymphoid myeloid leukemia protein, rCALM)	Picalm Calm	-0.20316	-0.0758346
Q920L2	SDHA_RAT	Succinate dehydrogenase [ubiquinone] flavoprotein subunit, mitochondrial, EC 1.3.5.1 (Flavoprotein subunit of complex II, Fp)	Sdha	-0.119427	-0.124253
Q9R066	CXAR_RAT	Coxsackievirus and adenovirus receptor homolog, CAR, rCAR	Cxadr Car	0.242333	-0.539044
Q9QUH6	SYGP1_RAT	Ras/Rap GTPase-activating protein SynGAP (Neuronal RasGAP) (Synaptic Ras GTPase-activating protein 1, Synaptic Ras-GAP 1) (p135 SynGAP)	Syngap1	0.14546	-0.359215
Q9QXY2	SRCN1_RAT	SRC kinase signaling inhibitor 1 (SNAP-25-interacting protein, SNIP) (p130Cas-associated protein) (p140Cap)	Srcin1 P140 Snip	0.0146693	-0.236499
Q64232	TECR_RAT	Very-long-chain enoyl-CoA reductase, EC 1.3.1.93 (Synaptic glycoprotein SC2) (Trans-2,3-enoyl-CoA reductase, TER)	Tecr Gpsn2	-0.195396	-0.106333
Q4FZT9	PSMD2_RAT	26S proteasome non-ATPase regulatory subunit 2	Psmd2	-0.645671	0.0375526
P85969	SNAB_RAT	Beta-soluble NSF attachment protein, SNAP-beta (N-ethylmaleimide-sensitive factor attachment protein beta)	Napb Snapb	-0.213977	-0.0954133
P62630	EF1A1_RAT	Elongation factor 1-alpha 1, EF-1-alpha-1 (Elongation factor Tu, EF-Tu) (Eukaryotic elongation factor 1 A-1, eEF1A-1)	Eef1a1 Eef1a	-0.35871	-0.0407221
O35303	DNM1L_RAT	Dynamin-1-like protein, EC 3.6.5.5 (Dynamin-like protein)	Dnm1l Dlp1 Drp1	-0.296887	-0.0653779
Q91XU8	CDS2_RAT	Phosphatidate cytidylyltransferase 2, EC 2.7.7.41 (CDP-DAG synthase 2) (CDP-DG synthase 2) (CDP-diacylglycerol synthase 2, CDS 2) (CDP-diglyceride pyrophosphorylase 2) (CDP-diglyceride synthase 2) (CTP:phosphatidate cytidylyltransferase 2)	Cds2	-0.117727	-0.155029
P97700	M2OM_RAT	Mitochondrial 2-oxoglutarate/malate carrier protein, OGCP (Solute carrier family 25 member 11)	Slc25a11 Slc20a4	-0.0251502	-0.219104
D3ZD23	D3ZD23_RAT	ATP-binding cassette subfamily E member 1	Abce1	-0.472556	0.00828904
P50137	TKT_RAT	Transketolase, TK, EC 2.2.1.1	Tkt	-0.31103	-0.0674648
D3Z941	D3Z941_RAT	Methionine--tRNA ligase, cytoplasmic, EC 6.1.1.10 (Methionyl-tRNA synthetase)	Mars Mars1	-1.04935	0.0747232
O35142	COPB2_RAT	Coatomer subunit beta' (Beta'-coat protein, Beta'-COP) (p102)	Copb2	-0.388318	-0.0315604
Q8VHF5	CISY_RAT	Citrate synthase, mitochondrial, EC 2.3.3.1 (Citrate (Si)-synthase)	Cs	-0.211861	-0.114577
Q6NYB7	RAB1A_RAT	Ras-related protein Rab-1A, EC 3.6.5.2	Rab1A Rab1	-0.114441	-0.167752
P62815	VATB2_RAT	V-type proton ATPase subunit B, brain isoform, V-ATPase subunit B 2 (Endomembrane proton pump 58 kDa subunit) (Vacuolar proton pump subunit B 2)	Atp6v1b2 Atp6b2 Vat2	-0.0586516	-0.216355
P07153	RPN1_RAT	Dolichyl-diphosphooligosaccharide--protein glycosyltransferase subunit 1 (Dolichyl-diphosphooligosaccharide--protein glycosyltransferase 67 kDa subunit) (Ribophorin I, RPN-I) (Ribophorin-1)	Rpn1	-1.04667	0.0701558
P62260	1433E_RAT	14-3-3 protein epsilon, 14-3-3E (Mitochondrial import stimulation factor L subunit, MSF L)	Ywhae	-0.140022	-0.159828
P19332	TAU_RAT	Microtubule-associated protein tau (Neurofibrillary tangle protein) (Paired helical filament-tau, PHF-tau)	Mapt Mtapt Tau	-0.124636	-0.163706
A0A0G2K459	A0A0G2K459_RAT	Mitochondrial carrier 2	Mtch2	0.0142478	-0.295262
P11275	KCC2A_RAT	Calcium/calmodulin-dependent protein kinase type II subunit alpha, CaM kinase II subunit alpha, CaMK-II subunit alpha, EC 2.7.11.17	Camk2a	-0.195327	-0.142736
P49432	ODPB_RAT	Pyruvate dehydrogenase E1 component subunit beta, mitochondrial, PDHE1-B, EC 1.2.4.1	Pdhb	-0.540279	-0.00359468
Q9Z2Z8	DHCR7_RAT	7-dehydrocholesterol reductase, 7-DHC reductase, EC 1.3.1.21 (Sterol Delta(7)-reductase)	Dhcr7	-0.277226	-0.102193
P08461	ODP2_RAT	Dihydrolipoyllysine-residue acetyltransferase component of pyruvate dehydrogenase complex, mitochondrial, EC 2.3.1.12 (70 kDa mitochondrial autoantigen of primary biliary cirrhosis, PBC) (Dihydrolipoamide acetyltransferase component of pyruvate dehydrogenase complex) (Pyruvate dehydrogenase complex component E2, PDC-E2, PDCE2)	Dlat	-0.559382	-0.00370187
P84100	RL19_RAT	60S ribosomal protein L19	Rpl19	-0.451585	-0.0364549
Q9JHY2	SFXN3_RAT	Sideroflexin-3	Sfxn3	-0.042228	-0.2581
P63086	MK01_RAT	Mitogen-activated protein kinase 1, MAP kinase 1, MAPK 1, EC 2.7.11.24 (ERT1) (Extracellular signal-regulated kinase 2, ERK-2) (MAP kinase isoform p42, p42-MAPK) (Mitogen-activated protein kinase 2, MAP kinase 2, MAPK 2)	Mapk1 Erk2 Mapk Prkm1	-0.245545	-0.126569
Q9Z2L0	VDAC1_RAT	Voltage-dependent anion-selective channel protein 1, VDAC-1, rVDAC1 (Outer mitochondrial membrane protein porin 1)	Vdac1	-0.0631542	-0.252389
D4ABK1	D4ABK1_RAT	Synaptogyrin 3	Syngr3	0.0914471	-0.468321
B0BNK1	B0BNK1_RAT	RAB5C, member RAS oncogene family (RCG32615, isoform CRA_a) (Rab5c protein)	Rab5c rCG_32615	-0.0830004	-0.239588
Q04462	SYVC_RAT	Valine--tRNA ligase, EC 6.1.1.9 (Valyl-tRNA synthetase, ValRS)	Vars1 Vars Vars2	-0.600789	-0.00719166
Q5XIG8	STRAP_RAT	Serine-threonine kinase receptor-associated protein (UNR-interacting protein)	Strap Unrip	-0.450912	-0.0565239
O88989	MDHC_RAT	Malate dehydrogenase, cytoplasmic, EC 1.1.1.37 (Cytosolic malate dehydrogenase)	Mdh1 Mdh	-0.60458	-0.00628786
A0A0G2K3Z9	A0A0G2K3Z9_RAT	Peroxiredoxin-1, EC 1.11.1.24	Prdx1l1	-0.38353	-0.0770624
P15791	KCC2D_RAT	Calcium/calmodulin-dependent protein kinase type II subunit delta, CaM kinase II subunit delta, CaMK-II subunit delta, EC 2.7.11.17	Camk2d	-0.167892	-0.196195
P41562	IDHC_RAT	Isocitrate dehydrogenase [NADP] cytoplasmic, IDH, IDH1, EC 1.1.1.42 (Cytosolic NADP-isocitrate dehydrogenase) (IDPc) (NADP(+)-specific ICDH) (Oxalosuccinate decarboxylase)	Idh1	-0.278313	-0.135662
P13264	GLSK_RAT	Glutaminase kidney isoform, mitochondrial, GLS, EC 3.5.1.2 (K-glutaminase) (L-glutamine amidohydrolase) [Cleaved into: Glutaminase kidney isoform, mitochondrial 68 kDa chain; Glutaminase kidney isoform, mitochondrial 65 kDa chain ]	Gls	-0.421679	-0.0712139
Q9JKE3	SCAM5_RAT	Secretory carrier-associated membrane protein 5, Secretory carrier membrane protein 5	Scamp5	0.00668871	-0.343113
Q99376	TFR1_RAT	Transferrin receptor protein 1, TR, TfR, TfR1, Trfr (CD antigen CD71)	Tfrc Trfr	0.0764687	-0.505518
P84079	ARF1_RAT	ADP-ribosylation factor 1	Arf1	-0.32279	-0.141264
P61107	RAB14_RAT	Ras-related protein Rab-14	Rab14	-0.0675856	-0.312586
P05369	FPPS_RAT	Farnesyl pyrophosphate synthase, FPP synthase, FPS, EC 2.5.1.10 ((2E,6E)-farnesyl diphosphate synthase) (Cholesterol-regulated 39 kDa protein, CR 39) (Dimethylallyltranstransferase, EC 2.5.1.1) (Farnesyl diphosphate synthase) (Geranyltranstransferase)	Fdps	-0.845809	0.00769443
Q9R1Z0	VDAC3_RAT	Voltage-dependent anion-selective channel protein 3, VDAC-3, rVDAC3 (Outer mitochondrial membrane protein porin 3)	Vdac3	-0.101912	-0.278976
P19491	GRIA2_RAT	Glutamate receptor 2, GluR-2 (AMPA-selective glutamate receptor 2) (GluR-B) (GluR-K2) (Glutamate receptor ionotropic, AMPA 2, GluA2)	Gria2 Glur2	-0.10898	-0.277194
Q7TPB1	TCPD_RAT	T-complex protein 1 subunit delta, TCP-1-delta (CCT-delta)	Cct4	-0.698671	-0.0314077
Q99PF5	FUBP2_RAT	Far upstream element-binding protein 2, FUSE-binding protein 2 (KH type-splicing regulatory protein, KSRP) (MAP2 RNA trans-acting protein 1, MARTA1)	Khsrp Fubp2	-2.03796	0.0531362
D4A5L9	D4A5L9_RAT	Similar to Cytochrome c, somatic	LOC690675	-0.461597	-0.0878708
Q9JJ50	HGS_RAT	Hepatocyte growth factor-regulated tyrosine kinase substrate (SNAP-25-interacting protein Hrs-2)	Hgs Hrs Hrs2	-0.544847	-0.0688153
P46462	TERA_RAT	Transitional endoplasmic reticulum ATPase, TER ATPase, EC 3.6.4.6 (15S Mg(2+)-ATPase p97 subunit) (Valosin-containing protein, VCP)	Vcp	-0.731771	-0.0406948
D4A771	D4A771_RAT	60S ribosomal protein L35a	LOC108351255	-0.598831	-0.0681378
Q68FY0	QCR1_RAT	Cytochrome b-c1 complex subunit 1, mitochondrial (Complex III subunit 1) (Core protein I) (Ubiquinol-cytochrome-c reductase complex core protein 1)	Uqcrc1	-0.396869	-0.139645
P00388	NCPR_RAT	NADPH--cytochrome P450 reductase, CPR, P450R, EC 1.6.2.4	Por	-0.255145	-0.202127
P12001	RL18_RAT	60S ribosomal protein L18	Rpl18	-0.452511	-0.120665
P09527	RAB7A_RAT	Ras-related protein Rab-7a, EC 3.6.5.2 (Ras-related protein BRL-RAS) (Ras-related protein p23)	Rab7a Rab7	-0.337272	-0.162192
D3ZC55	D3ZC55_RAT	Heat shock 70kDa protein 12A (Predicted), isoform CRA_a (Heat shock protein family A (Hsp70) member 12A)	Hspa12a Hspa12a_predicted rCG_57494	-0.179315	-0.264683
Q9Z0W5	PACN1_RAT	Protein kinase C and casein kinase substrate in neurons protein 1 (Dynamin proline-rich domain-interacting protein, Dynamin PRD-interacting protein) (Synaptic, dynamin-associated protein I) (Syndapin-1) (Syndapin-I, SdpI)	Pacsin1	-0.384377	-0.148354
P81795	IF2G_RAT	Eukaryotic translation initiation factor 2 subunit 3, X-linked, EC 3.6.5.3 (Eukaryotic translation initiation factor 2 subunit gamma, X-linked, eIF-2-gamma, eIF-2-gamma X) (PP42)	Eif2s3 Eif2g Eif2s3x	-0.424282	-0.134684
D4A5X7	D4A5X7_RAT	Ganglioside-induced differentiation-associated-protein 1	Gdap1	-0.129241	-0.303384
P45592	COF1_RAT	Cofilin-1 (Cofilin, non-muscle isoform)	Cfl1	-0.375454	-0.157581
Q68FR9	EF1D_RAT	Elongation factor 1-delta, EF-1-delta	Eef1d	-1.67016	0.0252122
Q924S5	LONM_RAT	Lon protease homolog, mitochondrial, EC 3.4.21.53 (Lon protease-like protein, LONP) (Mitochondrial ATP-dependent protease Lon) (Serine protease 15)	Lonp1 Lon Prss15	-0.247659	-0.221665
B5DEG8	B5DEG8_RAT	LOC685144 protein (RCG41932) (SEC24 homolog C, COPII coat complex component)	Sec24c LOC685144 rCG_41932	-0.799987	-0.0433526
A0A0G2JZI2	A0A0G2JZI2_RAT	Glutamyl-prolyl-tRNA synthetase	Eprs	-0.784716	-0.0454669
G3V6U3	G3V6U3_RAT	Alpha-1,3/1,6-mannosyltransferase ALG2, EC 2.4.1.132, EC 2.4.1.257 (GDP-Man:Man(1)GlcNAc(2)-PP-Dol alpha-1,3-mannosyltransferase)	Alg2 rCG_60347	-0.499118	-0.122293
Q99MZ8	LASP1_RAT	LIM and SH3 domain protein 1, LASP-1	Lasp1	-0.241867	-0.235053
P68511	1433F_RAT	14-3-3 protein eta	Ywhah	-0.129773	-0.33032
B2RZ37	REEP5_RAT	Receptor expression-enhancing protein 5 (Polyposis locus protein 1 homolog)	Reep5 Dp1	-0.0710144	-0.394256
F1LSG8	VPS50_RAT	Syndetin (Coiled-coil domain-containing protein 132) (EARP/GARPII complex subunit VPS50)	Vps50 Ccdc132	-0.413098	-0.157529
A0JPJ7	OLA1_RAT	Obg-like ATPase 1	Ola1	-0.267113	-0.231292
F1M049	F1M049_RAT	Ataxin 2	Atxn2	-0.642816	-0.0938627
Q9JJW3	ATPMK_RAT	ATP synthase membrane subunit K, mitochondrial (ATP synthase membrane subunit DAPIT, mitochondrial) (Diabetes-associated protein in insulin-sensitive tissues) (Up-regulated during skeletal muscle growth protein 5)	Atp5mk Atp5md Dapit Usmg5	-0.238693	-0.251049
P25235	RPN2_RAT	Dolichyl-diphosphooligosaccharide--protein glycosyltransferase subunit 2 (Dolichyl-diphosphooligosaccharide--protein glycosyltransferase 63 kDa subunit) (Ribophorin II, RPN-II) (Ribophorin-2)	Rpn2	-0.63162	-0.0958254
P39069	KAD1_RAT	Adenylate kinase isoenzyme 1, AK 1, EC 2.7.4.3, EC 2.7.4.6 (ATP-AMP transphosphorylase 1) (ATP:AMP phosphotransferase) (Adenylate monophosphate kinase) (Myokinase)	Ak1	-0.463782	-0.142096
P10760	SAHH_RAT	Adenosylhomocysteinase, AdoHcyase, EC 3.3.1.1 (S-adenosyl-L-homocysteine hydrolase)	Ahcy	-0.781377	-0.0737724
Q6PST4	ATLA1_RAT	Atlastin-1, EC 3.6.5.- (Spastic paraplegia 3A homolog)	Atl1 Spg3a	-0.11797	-0.371749
Q641Y8	DDX1_RAT	ATP-dependent RNA helicase DDX1, EC 3.6.4.13 (DEAD box protein 1)	Ddx1	-1.32405	-0.0190455
Q66HR2	MARE1_RAT	Microtubule-associated protein RP/EB family member 1 (APC-binding protein EB1) (End-binding protein 1, EB1)	Mapre1	-0.188437	-0.333396
Q63100	DC1I1_RAT	Cytoplasmic dynein 1 intermediate chain 1 (Cytoplasmic dynein intermediate chain 1) (Dynein intermediate chain 1, cytosolic, DH IC-1)	Dync1i1 Dnci1 Dncic1	-0.189338	-0.33805
P67779	PHB1_RAT	Prohibitin 1	Phb1 Phb	-0.46024	-0.172324
D4A133	D4A133_RAT	H(+)-transporting two-sector ATPase, EC 7.1.2.2	Atp6v1a	-0.232044	-0.31624
Q3MHS9	Q3MHS9_RAT	Chaperonin containing Tcp1, subunit 6A (Zeta 1) (Chaperonin subunit 6a (Zeta))	Cct6a rCG_21714	-0.59751	-0.154268
P63102	1433Z_RAT	14-3-3 protein zeta/delta (Mitochondrial import stimulation factor S1 subunit) (Protein kinase C inhibitor protein 1, KCIP-1)	Ywhaz Msfs1	-0.257484	-0.30947
P09951	SYN1_RAT	Synapsin-1 (Synapsin I)	Syn1	-0.0294432	-0.80118
P07825	SYPH_RAT	Synaptophysin (Major synaptic vesicle protein p38)	Syp	-0.0571339	-0.6618
P35213	1433B_RAT	14-3-3 protein beta/alpha (Prepronerve growth factor RNH-1) (Protein kinase C inhibitor protein 1, KCIP-1) [Cleaved into: 14-3-3 protein beta/alpha, N-terminally processed ]	Ywhab	-0.215855	-0.355999
D4A9D6	D4A9D6_RAT	RNA helicase, EC 3.6.4.13 (DEAH box protein 9) (Nuclear DNA helicase II)	Dhx9 Dhx9_predicted rCG_46521	-1.54555	-0.06444
F1LS86	F1LS86_RAT	Isoleucine--tRNA ligase, EC 6.1.1.5 (Isoleucyl-tRNA synthetase)	Iars Iars1 Iars_predicted rCG_44151	-1.40991	-0.0684372
P28480	TCPA_RAT	T-complex protein 1 subunit alpha, TCP-1-alpha (CCT-alpha)	Tcp1 Cct1 Ccta	-0.643991	-0.161418
Q9Z2Q1	SC31A_RAT	Protein transport protein Sec31A (SEC31-like protein 1) (SEC31-related protein A) (Vesicle-associated protein 1)	Sec31a Sec31l1 Vap1	-0.926007	-0.125526
Q75Q39	TOM70_RAT	Mitochondrial import receptor subunit TOM70 (Mitochondrial precursor proteins import receptor) (Translocase of outer membrane 70 kDa subunit) (Translocase of outer mitochondrial membrane protein 70)	Tomm70 Tomm70a	-0.403596	-0.264364
P15999	ATPA_RAT	ATP synthase subunit alpha, mitochondrial (ATP synthase F1 subunit alpha)	Atp5f1a Atp5a1	-0.211943	-0.468902
A0A0G2K350	A0A0G2K350_RAT	NSF attachment protein gamma (RCG46917, isoform CRA_c)	Napg rCG_46917	-0.11982	-0.645616
P61983	1433G_RAT	14-3-3 protein gamma [Cleaved into: 14-3-3 protein gamma, N-terminally processed ]	Ywhag	-0.294254	-0.394139
P04762	CATA_RAT	Catalase, EC 1.11.1.6	Cat Cas1	-0.58216	-0.236278
O35547	ACSL4_RAT	Long-chain-fatty-acid--CoA ligase 4, EC 6.2.1.3 (Arachidonate--CoA ligase, EC 6.2.1.15) (Long-chain acyl-CoA synthetase 4, LACS 4)	Acsl4 Acs4 Facl4	-0.46982	-0.275434
P17764	THIL_RAT	Acetyl-CoA acetyltransferase, mitochondrial, EC 2.3.1.9 (Acetoacetyl-CoA thiolase)	Acat1	-0.493864	-0.270272
O35274	NEB2_RAT	Neurabin-2 (Neurabin-II) (Neural tissue-specific F-actin-binding protein II) (PP1bp134) (Protein phosphatase 1 regulatory subunit 9B) (Spinophilin) (p130)	Ppp1r9b Spino	-0.205534	-0.545212
Q66HL2	SRC8_RAT	Src substrate cortactin	Cttn	-0.195279	-0.588736
Q765A7	PGAP1_RAT	GPI inositol-deacylase, EC 3.1.-.- (Post-GPI attachment to proteins factor 1)	Pgap1	-0.389884	-0.334191
O35814	STIP1_RAT	Stress-induced-phosphoprotein 1, STI1 (Hsc70/Hsp90-organizing protein, Hop)	Stip1 Hop	-0.568146	-0.262279
P85515	ACTZ_RAT	Alpha-centractin, Centractin	Actr1a Ctrn1	-0.436253	-0.329806
Q62936	DLG3_RAT	Disks large homolog 3 (PSD-95/SAP90-related protein 1) (Synapse-associated protein 102, SAP-102, SAP102)	Dlg3 Dlgh3	-0.48322	-0.295503
B2GV06	SCOT1_RAT	Succinyl-CoA:3-ketoacid coenzyme A transferase 1, mitochondrial, SCOT, EC 2.8.3.5 (3-oxoacid CoA-transferase 1) (Somatic-type succinyl-CoA:3-oxoacid CoA-transferase, SCOT-s) (Succinyl-CoA:3-oxoacid CoA transferase)	Oxct1 Oxct Scot	-0.423684	-0.334928
P31016	DLG4_RAT	Disks large homolog 4 (Postsynaptic density protein 95, PSD-95) (Synapse-associated protein 90, SAP-90, SAP90)	Dlg4 Dlgh4 Psd95	-0.216314	-0.594049
I6L9G6	I6L9G6_RAT	TAR DNA-binding protein 43	Tardbp rCG_31562	-1.98006	-0.11374
G3V9K0	G3V9K0_RAT	Cysteine--tRNA ligase, EC 6.1.1.16 (Cysteinyl-tRNA synthetase)	Cars Cars_predicted rCG_47503	-0.921258	-0.205909
Q6AYU5	Q6AYU5_RAT	Poly(RC) binding protein 2	Pcbp2	-1.43293	-0.153082
D3ZU13	D3ZU13_RAT	Eukaryotic translation initiation factor 4 gamma, 1	Eif4g1	-1.00738	-0.2013
P29314	RS9_RAT	40S ribosomal protein S9	Rps9	-0.820068	-0.218794
Q1JU68	EIF3A_RAT	Eukaryotic translation initiation factor 3 subunit A, eIF3a (Eukaryotic translation initiation factor 3 subunit 10) (eIF-3-theta)	Eif3a Eif3s10	-1.3621	-0.157126
P10888	COX41_RAT	Cytochrome c oxidase subunit 4 isoform 1, mitochondrial (Cytochrome c oxidase polypeptide IV) (Cytochrome c oxidase subunit IV isoform 1, COX IV-1)	Cox4i1 Cox4 Cox4a	-0.456184	-0.341311
P62703	RS4X_RAT	40S ribosomal protein S4, X isoform	Rps4x Rps4	-0.830503	-0.223019
Q5PPJ6	Q5PPJ6_RAT	Leucine--tRNA ligase, EC 6.1.1.4 (Leucyl-tRNA synthetase)	Lars Lars1	-1.08911	-0.193324
P29147	BDH_RAT	D-beta-hydroxybutyrate dehydrogenase, mitochondrial, EC 1.1.1.30 (3-hydroxybutyrate dehydrogenase, BDH)	Bdh1 Bdh	-0.502913	-0.333602
G3V928	LRP1_RAT	Prolow-density lipoprotein receptor-related protein 1, LRP-1 [Cleaved into: Low-density lipoprotein receptor-related protein 1 85 kDa subunit, LRP-85; Low-density lipoprotein receptor-related protein 1 515 kDa subunit, LRP-515; Low-density lipoprotein receptor-related protein 1 intracellular domain, LRPICD ]	Lrp1	-0.356491	-0.490003
Q9QZM5	ABI1_RAT	Abl interactor 1 (Abelson interactor 1, Abi-1) (Eps8 SH3 domain-binding protein, Eps8-binding protein) (e3B1)	Abi1	-0.37665	-0.479523
P21575	DYN1_RAT	Dynamin-1, EC 3.6.5.5 (B-dynamin) (D100) (Dynamin, brain)	Dnm1 Dnm	-0.333305	-0.530882
D4A5G8	D4A5G8_RAT	Pyruvate dehydrogenase E1 component subunit alpha, EC 1.2.4.1	Pdha1l1	-0.660165	-0.30639
P08081	CLCA_RAT	Clathrin light chain A, Lca	Clta	-0.354102	-0.568237
F1LX07	F1LX07_RAT	Solute carrier family 25 member 12	Slc25a12 LOC100360985	-0.333105	-0.628474
D3ZU22	D3ZU22_RAT	60S ribosomal protein L7a	LOC108349606	-0.797924	-0.2905
P61314	RL15_RAT	60S ribosomal protein L15	Rpl15	-0.711086	-0.325135
Q6GMN2	BAIP2_RAT	Brain-specific angiogenesis inhibitor 1-associated protein 2, BAI-associated protein 2, BAI1-associated protein 2 (Insulin receptor substrate protein of 53 kDa, IRSp53, Insulin receptor substrate p53) (Insulin receptor tyrosine kinase substrate protein p53)	Baiap2	-0.537916	-0.391596
Q68FX0	IDH3B_RAT	Isocitrate dehydrogenase [NAD] subunit beta, mitochondrial (Isocitric dehydrogenase subunit beta) (NAD(+)-specific ICDH subunit beta)	Idh3B	-0.58328	-0.380541
Q3KR86	MIC60_RAT	MICOS complex subunit Mic60 (Mitochondrial inner membrane protein) (Mitofilin)	Immt Mic60	-0.448746	-0.491491
P00406	COX2_RAT	Cytochrome c oxidase subunit 2, EC 7.1.1.9 (Cytochrome c oxidase polypeptide II)	Mtco2 Coii COX2 mt-Co2	-0.408075	-0.524711
P62828	RAN_RAT	GTP-binding nuclear protein Ran, EC 3.6.5.- (GTPase Ran) (Ras-like protein TC4) (Ras-related nuclear protein)	Ran	-0.883638	-0.293461
Q2TA68	OPA1_RAT	Dynamin-like 120 kDa protein, mitochondrial, EC 3.6.5.5 (Optic atrophy protein 1 homolog) [Cleaved into: Dynamin-like 120 kDa protein, form S1 ]	Opa1	-0.387812	-0.555096
P32551	QCR2_RAT	Cytochrome b-c1 complex subunit 2, mitochondrial (Complex III subunit 2) (Core protein II) (Ubiquinol-cytochrome-c reductase complex core protein 2)	Uqcrc2	-0.505996	-0.426742
P35427	RL13A_RAT	60S ribosomal protein L13a	Rpl13a	-0.779474	-0.337047
D4ACB8	D4ACB8_RAT	T-complex protein 1 subunit theta (CCT-theta)	Cct8 Cct8_predicted rCG_58706	-0.853538	-0.32601
P34058	HS90B_RAT	Heat shock protein HSP 90-beta (Heat shock 84 kDa, HSP 84, HSP84)	Hsp90ab1 Hsp84 Hspcb	-0.701414	-0.381538
P17425	HMCS1_RAT	Hydroxymethylglutaryl-CoA synthase, cytoplasmic, HMG-CoA synthase, EC 2.3.3.10 (3-hydroxy-3-methylglutaryl coenzyme A synthase)	Hmgcs1 Hmgcs	-1.15687	-0.293324
P11598	PDIA3_RAT	Protein disulfide-isomerase A3, EC 5.3.4.1 (58 kDa glucose-regulated protein) (58 kDa microsomal protein, p58) (Disulfide isomerase ER-60) (Endoplasmic reticulum resident protein 57, ER protein 57, ERp57) (Endoplasmic reticulum resident protein 60, ER protein 60, ERp60) (HIP-70) (Q-2)	Pdia3 Erp60 Grp58	-1.53929	-0.246232
P62755	RS6_RAT	40S ribosomal protein S6	Rps6	-1.22787	-0.288042
P35704	PRDX2_RAT	Peroxiredoxin-2, EC 1.11.1.24 (Thiol-specific antioxidant protein, TSA) (Thioredoxin peroxidase 1) (Thioredoxin-dependent peroxide reductase 1) (Thioredoxin-dependent peroxiredoxin 2)	Prdx2 Tdpx1	-1.00134	-0.334468
P47728	CALB2_RAT	Calretinin, CR	Calb2	-1.01273	-0.339236
A0A0U1RVI9	A0A0U1RVI9_RAT	40S ribosomal protein S2	AABR07066818.1	-1.19884	-0.327264
P82995	HS90A_RAT	Heat shock protein HSP 90-alpha, EC 3.6.4.10 (Heat shock 86 kDa, HSP 86, HSP86)	Hsp90aa1 Hsp86 Hspca	-0.76478	-0.405162
O70257	STX7_RAT	Syntaxin-7	Stx7	-0.598699	-0.519697
P21531	RL3_RAT	60S ribosomal protein L3 (L4)	Rpl3	-1.04349	-0.337344
P19511	AT5F1_RAT	ATP synthase F(0) complex subunit B1, mitochondrial (ATP synthase peripheral stalk-membrane subunit b) (ATP synthase subunit b, ATPase subunit b)	Atp5pb Atp5f Atp5f1	-0.684434	-0.485723
P63018	HSP7C_RAT	Heat shock cognate 71 kDa protein, EC 3.6.4.10 (Heat shock 70 kDa protein 8)	Hspa8 Hsc70 Hsc73	-0.907503	-0.404358
Q5BK63	NDUA9_RAT	NADH dehydrogenase [ubiquinone] 1 alpha subcomplex subunit 9, mitochondrial (Complex I-39kD, CI-39kD) (NADH-ubiquinone oxidoreductase 39 kDa subunit) (Sperm flagella protein 3)	Ndufa9	-0.770558	-0.485398
Q63081	PDIA6_RAT	Protein disulfide-isomerase A6, EC 5.3.4.1 (Calcium-binding protein 1, CaBP1) (Protein disulfide isomerase P5) (Thioredoxin domain-containing protein 7)	Pdia6 Cabp1 Txndc7	-1.54981	-0.325187
P50878	RL4_RAT	60S ribosomal protein L4 (60S ribosomal protein L1)	Rpl4 Rpl1	-1.27759	-0.343536
Q63507	RL14_RAT	60S ribosomal protein L14	Rpl14	-1.19932	-0.388712
P63039	CH60_RAT	60 kDa heat shock protein, mitochondrial, EC 5.6.1.7 (60 kDa chaperonin) (Chaperonin 60, CPN60) (HSP-65) (Heat shock protein 60, HSP-60, Hsp60) (Mitochondrial matrix protein P1)	Hspd1 Hsp60	-0.781215	-0.523737
P63245	RACK1_RAT	Receptor of activated protein C kinase 1 (Guanine nucleotide-binding protein subunit beta-2-like 1) (Receptor for activated C kinase) (Receptor of activated protein kinase C 1) [Cleaved into: Receptor of activated protein C kinase 1, N-terminally processed ]	Rack1 Gnb2l1	-1.01499	-0.453058
Q6PDV7	RL10_RAT	60S ribosomal protein L10 (Ribosomal protein L10)	Rpl10	-1.03409	-0.468201
P62909	RS3_RAT	40S ribosomal protein S3, EC 4.2.99.18	Rps3	-1.14929	-0.425735
G3V7P1	STX12_RAT	Syntaxin-12 (Syntaxin-13)	Stx12 Stx13	-0.743058	-0.596106
Q6AYH5	DCTN2_RAT	Dynactin subunit 2	Dctn2	-0.73567	-0.644953
Q6P3V8	Q6P3V8_RAT	RNA helicase, EC 3.6.4.13	Eif4a1 rCG_33100	-1.19995	-0.43988
B5DFC3	B5DFC3_RAT	Protein transport protein SEC23	Sec23a Sec23a_predicted rCG_62116	-1.28645	-0.405785
Q66X93	SND1_RAT	Staphylococcal nuclease domain-containing protein 1, EC 3.1.31.1 (100 kDa coactivator) (SND p102) (p100 co-activator) (p105 coactivator)	Snd1	-1.45251	-0.393312
A0A096MIX2	A0A096MIX2_RAT	RNA helicase, EC 3.6.4.13	Ddx17	-1.92374	-0.342679
P15146	MTAP2_RAT	Microtubule-associated protein 2, MAP-2	Map2 Mtap2	-0.701969	-0.836767
E9PTR4	E9PTR4_RAT	RCG62582, isoform CRA_b (Ubiquitin-associated protein 2-like)	Ubap2l rCG_62582	-1.81929	-0.397806
P62243	RS8_RAT	40S ribosomal protein S8	Rps8	-1.09287	-0.551185
F1LQ48	HNRPL_RAT	Heterogeneous nuclear ribonucleoprotein L, hnRNP L	Hnrnpl Fblim1	-2.82088	-0.373025
Q5RKI1	IF4A2_RAT	Eukaryotic initiation factor 4A-II, eIF-4A-II, eIF4A-II, EC 3.6.4.13 (ATP-dependent RNA helicase eIF4A-2)	Eif4a2	-1.55931	-0.47133
D4A6W6	D4A6W6_RAT	60S ribosomal protein L8	RGD1561333	-1.08923	-0.603751
A0A0G2JYE0	A0A0G2JYE0_RAT	Ataxin 2-like	Atxn2l	-1.53755	-0.494864
D3ZRM9	D3ZRM9_RAT	60S ribosomal protein L13	LOC100360491	-1.64919	-0.483643
Q66HD0	ENPL_RAT	Endoplasmin (94 kDa glucose-regulated protein, GRP-94) (Heat shock protein 90 kDa beta member 1)	Hsp90b1 Grp94 Tra1	-1.62539	-0.50881
P62250	RS16_RAT	40S ribosomal protein S16	Rps16	-1.31464	-0.627582
P05426	RL7_RAT	60S ribosomal protein L7	Rpl7	-1.30224	-0.641012
A0A0G2K719	A0A0G2K719_RAT	RNA helicase, EC 3.6.4.13	Ddx3x	-1.78862	-0.537471
Q6AXS5	PAIRB_RAT	Plasminogen activator inhibitor 1 RNA-binding protein (PAI1 RNA-binding protein 1, PAI-RBP1) (RDA288) (SERPINE1 mRNA-binding protein 1)	Serbp1 Pairbp1 Rda288	-1.351	-0.653136
P43244	MATR3_RAT	Matrin-3 (Nuclear scaffold protein p130/MAT3)	Matr3	-3.29514	-0.472531
P61980	HNRPK_RAT	Heterogeneous nuclear ribonucleoprotein K, hnRNP K (dC stretch-binding protein, CSBP)	Hnrnpk Hnrpk	-3.4519	-0.487997
P10719	ATPB_RAT	ATP synthase subunit beta, mitochondrial, EC 7.1.2.2 (ATP synthase F1 subunit beta)	Atp5f1b Atp5b	-1.30154	-1.14129
Q5M9G3	CAPR1_RAT	Caprin-1 (Cytoplasmic activation- and proliferation-associated protein 1) (GPI-anchored protein p137, GPI-p137, p137GPI) (RNA granule protein 105)	Caprin1 Gpiap1 Rng105	-1.97275	-0.590696
P35565	CALX_RAT	Calnexin	Canx	-1.61025	-0.707467
P0DP31	CALM3_RAT	Calmodulin-3	Calm3 Cam3 Camc CaMIII	-1.38001	-1.06785
Q6IMY8	HNRPU_RAT	Heterogeneous nuclear ribonucleoprotein U, hnRNP U (SP120) (Scaffold-attachment factor A, SAF-A)	Hnrnpu Hnrpu rCG_20317	-2.7353	-0.594884
P49242	RS3A_RAT	40S ribosomal protein S3a (V-fos transformation effector protein) [Cleaved into: 40S ribosomal protein S3b ]	Rps3a Fte-1 Fte1	-1.75588	-0.72
P38983	RSSA_RAT	40S ribosomal protein SA (37 kDa laminin receptor precursor, 37LRP) (37/67 kDa laminin receptor, LRP/LR) (67 kDa laminin receptor, 67LR) (Laminin receptor 1, LamR) (Laminin-binding protein precursor p40, LBP/p40)	Rpsa Lamr1	-1.86997	-0.700804
Q5XI72	IF4H_RAT	Eukaryotic translation initiation factor 4H, eIF-4H (Williams-Beuren syndrome chromosomal region 1 protein homolog)	Eif4h Wbscr1	-1.75634	-0.903892
Q9JJ54	HNRPD_RAT	Heterogeneous nuclear ribonucleoprotein D0, hnRNP D0 (AU-rich element RNA-binding protein 1)	Hnrnpd Auf1 Hnrpd	-3.0468	-0.802392
Q566E4	Q566E4_RAT	Heterogeneous nuclear ribonucleoprotein R	Hnrnpr Hnrpr	-2.81026	-0.903234
Q9EPH8	PABP1_RAT	Polyadenylate-binding protein 1, PABP-1, Poly(A)-binding protein 1	Pabpc1 Pabp1	-2.54939	-0.904121
Q8VHV7	HNRH1_RAT	Heterogeneous nuclear ribonucleoprotein H, hnRNP H (Ratsg1) [Cleaved into: Heterogeneous nuclear ribonucleoprotein H, N-terminally processed ]	Hnrnph1 Hnrph Hnrph1	-3.2006	-0.835942
Q5PQK2	Q5PQK2_RAT	FUS RNA-binding protein (Fusion, derived from t(1216) malignant liposarcoma (Human)) (RCG39872, isoform CRA_d)	Fus rCG_39872	-2.94088	-0.952779
P04256	ROA1_RAT	Heterogeneous nuclear ribonucleoprotein A1, hnRNP A1 (Helix-destabilizing protein, HDP) (Single-strand RNA-binding protein) (hnRNP core protein A1) [Cleaved into: Heterogeneous nuclear ribonucleoprotein A1, N-terminally processed ]	Hnrnpa1 Hnrpa1	-3.67475	-1.13915
A7VJC2	ROA2_RAT	Heterogeneous nuclear ribonucleoproteins A2/B1, hnRNP A2/B1	Hnrnpa2b1 Hnrnp Hnrpa2b1	-4.05783	-1.31748

## Sheet:  (e) Pair of +NF and -NF, rep1
UniProt Accession Number	Protein names	Gene Names	Unique peptides	Ratio H/L	Intensity L	Intensity H
P10719	ATP synthase subunit beta, mitochondrial (EC 7.1.2.2) (ATP synthase F1 subunit beta)	Atp5f1b Atp5b	21	31.348	476390000	3105100000
Q62951	Dihydropyrimidinase-related protein 4 (DRP-4) (Collapsin response mediator protein 3) (CRMP-3) (UNC33-like phosphoprotein 4) (ULIP-4) (Fragment)	Dpysl4 Crmp3 Ulip4	9	17.258	158010000	664630000
Q99JD4	CLIP-associating protein 2 (Cytoplasmic linker-associated protein 2)	Clasp2	21	12.757	148130000	732670000
P07825	Synaptophysin (Major synaptic vesicle protein p38)	Syp	5	11.548	93633000	1074700000
P31000	Vimentin	Vim	23	11.116	812380000	6261400000
Q63560	Microtubule-associated protein 6 (MAP-6) (145-kDa STOP) (STOP145) (Stable tubule-only polypeptide) (STOP)	Map6 Mtap6	23	10.765	147040000	1166900000
P62828	GTP-binding nuclear protein Ran (GTPase Ran) (Ras-like protein TC4) (Ras-related nuclear protein)	Ran	4	10.157	37177000	332250000
P19332	Microtubule-associated protein tau (Neurofibrillary tangle protein) (Paired helical filament-tau) (PHF-tau)	Mapt Mtapt Tau	11	9.8232	233780000	1512700000
B0BNK1	RAB5C, member RAS oncogene family (RCG32615, isoform CRA_a) (Rab5c protein)	Rab5c rCG_32615	2	9.6523	49738000	269470000
P15205	Microtubule-associated protein 1B (MAP-1B) (Neuraxin) [Cleaved into: MAP1B heavy chain; MAP1 light chain LC1]	Map1b	73	9.5557	1749000000	14349000000
A0A0G2K8W9	Spectrin beta chain	Sptbn1	84	9.5029	1540500000	9791400000
Q05695	Neural cell adhesion molecule L1 (N-CAM-L1) (NCAM-L1) (Nerve-growth factor-inducible large external glycoprotein) (NILE) (CD antigen CD171)	L1cam Caml1	7	9.0821	7998300	95268000
P61983	14-3-3 protein gamma [Cleaved into: 14-3-3 protein gamma, N-terminally processed]	Ywhag	6	9.0258	95531000	641530000
Q4QRB4	Tubulin beta-3 chain (Neuron-specific class III beta-tubulin)	Tubb3	10	8.9345	1860900000	15404000000
P63039	60 kDa heat shock protein, mitochondrial (EC 5.6.1.7) (60 kDa chaperonin) (Chaperonin 60) (CPN60) (HSP-65) (Heat shock protein 60) (HSP-60) (Hsp60) (Mitochondrial matrix protein P1)	Hspd1 Hsp60	14	8.9257	198830000	1482000000
P85108	Tubulin beta-2A chain	Tubb2a	3	8.8055	18686000000	155670000000
B4F7C2	Tubulin beta chain	Tubb4a Tubb4 rCG_45085	5	8.7672	1575200000	12012000000
O55166	Vacuolar protein sorting-associated protein 52 homolog (SAC2 suppressor of actin mutations 2-like protein)	Vps52 Are1 Sacm2l	2	8.7508	1918000	13949000
Q62952	Dihydropyrimidinase-related protein 3 (DRP-3) (Collapsin response mediator protein 4) (CRMP-4) (TOAD-64/Ulip/CRMP) (TUC-4b)	Dpysl3 Crmp4	22	8.7305	2226400000	10771000000
P09117	Fructose-bisphosphate aldolase C (EC 4.1.2.13) (Brain-type aldolase)	Aldoc	8	8.4215	106330000	465080000
Q7TPB1	T-complex protein 1 subunit delta (TCP-1-delta) (CCT-delta)	Cct4	15	8.3603	153040000	624930000
Q66HL2	Src substrate cortactin	Cttn	8	8.3088	70758000	386920000
P15146	Microtubule-associated protein 2 (MAP-2)	Map2 Mtap2	53	8.1125	459290000	4339600000
P16086	Spectrin alpha chain, non-erythrocytic 1 (Alpha-II spectrin) (Fodrin alpha chain)	Sptan1 Spna2 Spta2	118	7.9836	2646300000	12412000000
P69897	Tubulin beta-5 chain	Tubb5	5	7.9561	2833600000	19897000000
P05065	Fructose-bisphosphate aldolase A (EC 4.1.2.13) (Muscle-type aldolase)	Aldoa	13	7.9329	128210000	685260000
P04764	Alpha-enolase (EC 4.2.1.11) (2-phospho-D-glycerate hydro-lyase) (Enolase 1) (Non-neural enolase) (NNE)	Eno1 Eno-1	15	7.7813	436530000	2521500000
P21575	Dynamin-1 (EC 3.6.5.5) (B-dynamin) (D100) (Dynamin, brain)	Dnm1 Dnm	16	7.6629	1099200000	1080000000
G3V9K0	Cysteinyl-tRNA synthetase (EC 6.1.1.16)	Cars Cars_predicted rCG_47503	3	7.6396	4428400	25971000
P04797	Glyceraldehyde-3-phosphate dehydrogenase (GAPDH) (EC 1.2.1.12) (38 kDa BFA-dependent ADP-ribosylation substrate) (BARS-38) (Peptidyl-cysteine S-nitrosylase GAPDH) (EC 2.6.99.-)	Gapdh Gapd	9	7.6309	947360000	5098000000
P61765	Syntaxin-binding protein 1 (N-Sec1) (Protein unc-18 homolog 1) (Unc18-1) (Protein unc-18 homolog A) (Unc-18A) (p67) (rbSec1)	Stxbp1 Unc18a	26	7.5282	2152900000	5820700000
Q99MZ8	LIM and SH3 domain protein 1 (LASP-1)	Lasp1	9	7.5238	66427000	475190000
P85969	Beta-soluble NSF attachment protein (SNAP-beta) (N-ethylmaleimide-sensitive factor attachment protein beta)	Napb Snapb	10	7.5186	107170000	534770000
P07153	Dolichyl-diphosphooligosaccharide--protein glycosyltransferase subunit 1 (Dolichyl-diphosphooligosaccharide--protein glycosyltransferase 67 kDa subunit) (Ribophorin I) (RPN-I) (Ribophorin-1)	Rpn1	6	7.4919	29334000	174210000
P10687	1-phosphatidylinositol 4,5-bisphosphate phosphodiesterase beta-1 (EC 3.1.4.11) (PLC-154) (Phosphoinositide phospholipase C-beta-1) (Phospholipase C-I) (PLC-I) (Phospholipase C-beta-1) (PLC-beta-1)	Plcb1	7	7.441	43276000	238270000
P34058	Heat shock protein HSP 90-beta (Heat shock 84 kDa) (HSP 84) (HSP84)	Hsp90ab1 Hsp84 Hspcb	16	7.4334	565800000	2536100000
P31647	Sodium- and chloride-dependent GABA transporter 3 (GAT-3) (Solute carrier family 6 member 11)	Slc6a11 Gabt3 Gat-3 Gat-b	2	7.4068	15760000	65494000
Q62950	Dihydropyrimidinase-related protein 1 (DRP-1) (Collapsin response mediator protein 1) (CRMP-1) (Inactive dihydropyrimidinase)	Crmp1 Dpysl1	22	7.3848	1483000000	8623300000
P63102	14-3-3 protein zeta/delta (Mitochondrial import stimulation factor S1 subunit) (Protein kinase C inhibitor protein 1) (KCIP-1)	Ywhaz Msfs1	12	7.2801	329680000	1751000000
Q3KRE8	Tubulin beta-2B chain (T beta-15)	Tubb2b Tubb2a	2	7.217	602750000	4159100000
Q9WVC0	Septin-7 (CDC10 protein homolog)	Septin7 Cdc10 Sept7	10	7.2113	147410000	677620000
Q9Z1E1	Flotillin-1 (Reggie-2) (REG-2)	Flot1 Reg2	6	7.1169	13679000	75062000
P24942	Excitatory amino acid transporter 1 (Glial glutamate transporter) (Sodium-dependent glutamate/aspartate transporter 1) (GLAST) (GLAST-1) (Solute carrier family 1 member 3)	Slc1a3 Eaat1	7	7.1066	271310000	1752500000
P11980	Pyruvate kinase PKM (EC 2.7.1.40) (Pyruvate kinase muscle isozyme)	Pkm Pkm2 Pykm	6	7.042	431730000	2515100000
D4ABK1	Synaptogyrin 3 (Synaptogyrin 3 (Predicted), isoform CRA_a)	Syngr3 Syngr3_predicted rCG_34021	4	6.9909	61782000	317670000
Q06647	ATP synthase subunit O, mitochondrial (ATP synthase peripheral stalk subunit OSCP) (Oligomycin sensitivity conferral protein) (OSCP) (Sperm flagella protein 4)	Atp5po Atp5o	8	6.9771	145700000	651430000
Q5U300	Ubiquitin-like modifier-activating enzyme 1 (EC 6.2.1.45) (Ubiquitin-activating enzyme E1)	Uba1 Ube1	24	6.9385	140820000	564970000
P13596	Neural cell adhesion molecule 1 (N-CAM-1) (NCAM-1) (CD antigen CD56)	Ncam1 Ncam	18	6.9045	191010000	1378100000
Q75Q39	Mitochondrial import receptor subunit TOM70 (Mitochondrial precursor proteins import receptor) (Translocase of outer membrane 70 kDa subunit) (Translocase of outer mitochondrial membrane protein 70)	Tomm70 Tomm70a	16	6.8842	230820000	747740000
P08081	Clathrin light chain A (Lca)	Clta	3	6.8721	5984700	82219000
D4ACB8	CCT-theta (T-complex protein 1 subunit theta)	Cct8 Cct8_predicted rCG_58706	16	6.8588	177190000	859180000
Q07266	Drebrin (Developmentally-regulated brain protein)	Dbn1	12	6.8337	129530000	645800000
Q5XI72	Eukaryotic translation initiation factor 4H (eIF-4H) (Williams-Beuren syndrome chromosomal region 1 protein homolog)	Eif4h Wbscr1	2	6.8223	4905300	61807000
P63018	Heat shock cognate 71 kDa protein (EC 3.6.4.10) (Heat shock 70 kDa protein 8)	Hspa8 Hsc70 Hsc73	21	6.7765	759310000	4064100000
Q62936	Disks large homolog 3 (PSD-95/SAP90-related protein 1) (Synapse-associated protein 102) (SAP-102) (SAP102)	Dlg3 Dlgh3	4	6.6997	10584000	52412000
O08838	Amphiphysin	Amph Amph1	4	6.699	10607000	51202000
Q5XIF6	Tubulin alpha-4A chain (Alpha-tubulin 4) (Tubulin alpha-4 chain)	Tuba4a Tuba4	3	6.6571	144680000	682590000
P50878	60S ribosomal protein L4 (60S ribosomal protein L1)	Rpl4 Rpl1	7	6.6472	69977000	295060000
P47942	Dihydropyrimidinase-related protein 2 (DRP-2) (Collapsin response mediator protein 2) (CRMP-2) (Turned on after division 64 kDa protein) (TOAD-64)	Dpysl2	23	6.6336	3911900000	22456000000
Q80W89	NADH dehydrogenase [ubiquinone] 1 alpha subcomplex subunit 11 (Complex I-B14.7) (CI-B14.7) (NADH-ubiquinone oxidoreductase subunit B14.7)	Ndufa11	2	6.6334	6823500	43023000
Q812E9	Neuronal membrane glycoprotein M6-a (M6a)	Gpm6a m6a	4	6.6108	68270000	351010000
P50398	Rab GDP dissociation inhibitor alpha (Rab GDI alpha) (Guanosine diphosphate dissociation inhibitor 1) (GDI-1)	Gdi1 Rabgdia	13	6.5784	453340000	2690200000
Q9JHU0	Dihydropyrimidinase-related protein 5 (DRP-5) (UNC33-like phosphoprotein 6) (ULIP-6)	Dpysl5 Ulip6	26	6.5634	2698300000	5983200000
Q63584	Transmembrane emp24 domain-containing protein 10 (Protein Tmed10) (21 kDa transmembrane-trafficking protein) (Transmembrane protein Tmp21) (p24 family protein delta-1) (p24delta1)	Tmed10 Tmp21	2	6.5397	45458000	124810000
P68255	14-3-3 protein theta (14-3-3 protein tau)	Ywhaq	6	6.5343	53393000	383330000
Q6AYH5	Dynactin subunit 2	Dctn2	10	6.5216	33321000	361840000
M0RBJ0	Guanine nucleotide-binding protein subunit gamma	Gng2	2	6.4964	50246000	297400000
P0DP31	Calmodulin-3	Calm3 Cam3 Camc CaMIII	6	6.4559	57721000	622370000
P59215	Guanine nucleotide-binding protein G(o) subunit alpha	Gnao1 Gna0 Gnao	13	6.4396	1512700000	8317700000
Q63198	Contactin-1 (Neural cell surface protein F3)	Cntn1	34	6.438	820420000	2762100000
P85845	Fascin	Fscn1	18	6.3887	394550000	1859600000
P07335	Creatine kinase B-type (EC 2.7.3.2) (B-CK) (Creatine kinase B chain) (Creatine phosphokinase M-type) (CPK-B)	Ckb Ckbb	15	6.382	955940000	4784700000
P11442	Clathrin heavy chain 1	Cltc	79	6.3613	2603800000	13741000000
Q9WTP0	Band 4.1-like protein 1 (Erythrocyte membrane protein band 4.1-like 1) (Neuronal protein 4.1) (4.1N)	Epb41l1 Epb4.1l1	22	6.3292	270830000	984910000
Q5XI34	Protein phosphatase 2 (Formerly 2A), regulatory subunit A (PR 65), alpha isoform, isoform CRA_a (Protein phosphatase 2 (Formerly 2A), regulatory subunit A, alpha isoform) (Protein phosphatase 2 scaffold subunit A alpha)	Ppp2r1a rCG_22961	19	6.3249	257810000	1249200000
P62260	14-3-3 protein epsilon (14-3-3E) (Mitochondrial import stimulation factor L subunit) (MSF L)	Ywhae	11	6.3192	380370000	2162000000
A0A0G2KBB9	Ankyrin 2	Ank2	68	6.2415	874910000	4151000000
Q00981	Ubiquitin carboxyl-terminal hydrolase isozyme L1 (UCH-L1) (EC 3.4.19.12) (Neuron cytoplasmic protein 9.5) (PGP 9.5) (PGP9.5) (Ubiquitin thioesterase L1)	Uchl1	6	6.2219	106070000	550080000
P68035	Actin, alpha cardiac muscle 1 (Alpha-cardiac actin) [Cleaved into: Actin, alpha cardiac muscle 1, intermediate form]	Actc1 Actc	3	6.1481	342480000	2229800000
P62944	AP-2 complex subunit beta (AP105B) (Adaptor protein complex AP-2 subunit beta) (Adaptor-related protein complex 2 subunit beta) (Beta-2-adaptin) (Beta-adaptin) (Clathrin assembly protein complex 2 beta large chain) (Plasma membrane adaptor HA2/AP2 adaptin beta subunit)	Ap2b1 Clapb1	19	6.1448	579290000	2487600000
P10111	Peptidyl-prolyl cis-trans isomerase A (PPIase A) (EC 5.2.1.8) (Cyclophilin A) (Cyclosporin A-binding protein) (Rotamase A) (p1B15) (p31) [Cleaved into: Peptidyl-prolyl cis-trans isomerase A, N-terminally processed]	Ppia	11	6.128	331570000	1362100000
Q63028	Alpha-adducin (Erythrocyte adducin subunit alpha)	Add1	16	6.125	228820000	1062500000
P62982	Ubiquitin-40S ribosomal protein S27a (Ubiquitin carboxyl extension protein 80) [Cleaved into: Ubiquitin; 40S ribosomal protein S27a]	Rps27a Uba80 Ubcep1	5	6.0911	573720000	3356000000
Q6NYB7	Ras-related protein Rab-1A	Rab1A Rab1	4	6.0708	2253400000	809950000
P05708	Hexokinase-1 (EC 2.7.1.1) (Brain form hexokinase) (Hexokinase type I) (HK I) (Hexokinase-A)	Hk1	38	6.0543	1154800000	5158700000
P08461	Dihydrolipoyllysine-residue acetyltransferase component of pyruvate dehydrogenase complex, mitochondrial (EC 2.3.1.12) (70 kDa mitochondrial autoantigen of primary biliary cirrhosis) (PBC) (Dihydrolipoamide acetyltransferase component of pyruvate dehydrogenase complex) (Pyruvate dehydrogenase complex component E2) (PDC-E2) (PDCE2)	Dlat	8	6.0021	134660000	552210000
Q5XIT1	Microtubule-associated protein RP/EB family member 3 (EB1 protein family member 3) (EBF3) (End-binding protein 3) (EB3) (RP3)	Mapre3	2	6.0019	12619000	77187000
A7VJC2	Heterogeneous nuclear ribonucleoproteins A2/B1 (hnRNP A2/B1)	Hnrnpa2b1 Hnrnp Hnrpa2b1	7	5.9466	110400000	493630000
P84079	ADP-ribosylation factor 1	Arf1	2	5.9316	71591000	305350000
P21707	Synaptotagmin-1 (Synaptotagmin I) (SytI) (p65)	Syt1	12	5.8965	212490000	1278800000
P17764	Acetyl-CoA acetyltransferase, mitochondrial (EC 2.3.1.9) (Acetoacetyl-CoA thiolase)	Acat1	15	5.8759	276290000	1244500000
P62250	40S ribosomal protein S16	Rps16	7	5.8756	79576000	317870000
P82995	Heat shock protein HSP 90-alpha (EC 3.6.4.10) (Heat shock 86 kDa) (HSP 86) (HSP86)	Hsp90aa1 Hsp86 Hspca	16	5.8734	189190000	1121100000
P50399	Rab GDP dissociation inhibitor beta (Rab GDI beta) (GDI-3) (Guanosine diphosphate dissociation inhibitor 2) (GDI-2)	Gdi2 Gdi3	11	5.8664	272140000	783880000
A0A0G2K6T9	Protocadherin 1	Pcdh1	5	5.8598	20256000	186750000
Q9QUL6	Vesicle-fusing ATPase (EC 3.6.4.6) (N-ethylmaleimide-sensitive fusion protein) (NEM-sensitive fusion protein) (Vesicular-fusion protein NSF)	Nsf Erg1	27	5.8489	332130000	1403200000
F1M3H8	Hypothetical protein LOC681410	LOC681410 Hnrnpa0	2	5.8417	28207000	107870000
O35458	Vesicular inhibitory amino acid transporter (GABA and glycine transporter) (Solute carrier family 32 member 1) (Vesicular GABA transporter) (rGVAT)	Slc32a1 Vgat Viaat	11	5.8229	71535000	446190000
Q9Z270	Vesicle-associated membrane protein-associated protein A (VAMP-A) (VAMP-associated protein A) (VAP-A) (33 kDa VAMP-associated protein) (VAP-33)	Vapa Vap33	7	5.803	131710000	618110000
Q6AY30	Saccharopine dehydrogenase-like oxidoreductase (EC 1.-.-.-)	Sccpdh	6	5.7786	29336000	219950000
P23978	Sodium- and chloride-dependent GABA transporter 1 (GAT-1) (Solute carrier family 6 member 1)	Slc6a1 Gabt1 Gat-1 Gat1	2	5.7668	72512000	337540000
Q63016	Large neutral amino acids transporter small subunit 1 (4F2 light chain) (4F2 LC) (4F2LC) (Integral membrane protein E16) (Protein TA1) (L-type amino acid transporter 1) (LAT-1) (Solute carrier family 7 member 5)	Slc7a5 Lat1 Mpe16 Ta1	3	5.7646	30895000	102840000
Q641Y2	NADH dehydrogenase [ubiquinone] iron-sulfur protein 2, mitochondrial (EC 7.1.1.2) (Complex I-49kD) (CI-49kD) (NADH-ubiquinone oxidoreductase 49 kDa subunit)	Ndufs2	4	5.7432	31752000	232990000
O89049	Thioredoxin reductase 1, cytoplasmic (TR) (EC 1.8.1.9) (NADPH-dependent thioredoxin reductase) (Thioredoxin reductase TR1)	Txnrd1 Trxr1	2	5.7338	8590500	30848000
P68182	cAMP-dependent protein kinase catalytic subunit beta (PKA C-beta) (EC 2.7.11.11)	Prkacb Pkacb	2	5.7326	138520000	612160000
A2RUW1	Toll-interacting protein	Tollip	2	5.7053	8658800	62732000
P09456	cAMP-dependent protein kinase type I-alpha regulatory subunit [Cleaved into: cAMP-dependent protein kinase type I-alpha regulatory subunit, N-terminally processed]	Prkar1a	2	5.6852	12318000	82764000
Q6GMN2	Brain-specific angiogenesis inhibitor 1-associated protein 2 (BAI-associated protein 2) (BAI1-associated protein 2) (Insulin receptor substrate protein of 53 kDa) (IRSp53) (Insulin receptor substrate p53) (Insulin receptor tyrosine kinase substrate protein p53)	Baiap2	6	5.6697	10444000	64074000
P05197	Elongation factor 2 (EF-2)	Eef2	25	5.6417	340500000	1336700000
P37397	Calponin-3 (Calponin, acidic isoform) (Calponin, non-muscle isoform)	Cnn3	9	5.6392	172890000	362030000
Q9WU82	Catenin beta-1 (Beta-catenin)	Ctnnb1 Catnb	17	5.6337	191220000	1139300000
Q5RKI1	Eukaryotic initiation factor 4A-II (eIF-4A-II) (eIF4A-II) (EC 3.6.4.13) (ATP-dependent RNA helicase eIF4A-2)	Eif4a2	6	5.6282	20822000	103780000
Q9QXQ0	Alpha-actinin-4 (Non-muscle alpha-actinin 4)	Actn4	15	5.6126	255300000	1029800000
Q62717	Calcium-dependent secretion activator 1 (Calcium-dependent activator protein for secretion 1) (CAPS-1) (rCAPS)	Cadps Caps Caps1	16	5.5757	179760000	754810000
P04642	L-lactate dehydrogenase A chain (LDH-A) (EC 1.1.1.27) (LDH muscle subunit) (LDH-M)	Ldha Ldh-1 Ldh1	12	5.5577	370970000	1841300000
Q62634	Vesicular glutamate transporter 1 (VGluT1) (Brain-specific Na(+)-dependent inorganic phosphate cotransporter) (Solute carrier family 17 member 7)	Slc17a7 Bnpi Vglut1	2	5.538	28806000	86433000
P84100	60S ribosomal protein L19	Rpl19	3	5.5373	12516000	71901000
Q641X8	Eukaryotic translation initiation factor 3 subunit E (eIF3e) (Eukaryotic translation initiation factor 3 subunit 6) (eIF-3 p48)	Eif3e Eif3s6 Int6	8	5.522	14576000	59463000
P0C643	RAS guanyl-releasing protein 2 (Calcium and DAG-regulated guanine nucleotide exchange factor I) (CalDAG-GEFI)	Rasgrp2	9	5.4875	6936400	116800000
P16638	ATP-citrate synthase (EC 2.3.3.8) (ATP-citrate (pro-S-)-lyase) (Citrate cleavage enzyme)	Acly	36	5.486	623310000	2743700000
P12749	60S ribosomal protein L26	Rpl26	2	5.4639	5046600	24844000
Q9Z0W5	Protein kinase C and casein kinase substrate in neurons protein 1 (Dynamin proline-rich domain-interacting protein) (Dynamin PRD-interacting protein) (Synaptic, dynamin-associated protein I) (Syndapin-1) (Syndapin-I) (SdpI)	Pacsin1	5	5.4597	8933500	75840000
P38983	40S ribosomal protein SA (37 kDa laminin receptor precursor) (37LRP) (37/67 kDa laminin receptor) (LRP/LR) (67 kDa laminin receptor) (67LR) (Laminin receptor 1) (LamR) (Laminin-binding protein precursor p40) (LBP/p40)	Rpsa Lamr1	4	5.431	33986000	138230000
P00388	NADPH--cytochrome P450 reductase (CPR) (P450R) (EC 1.6.2.4)	Por	10	5.4188	37548000	257910000
Q5EGY4	Synaptobrevin homolog YKT6 (EC 2.3.1.-)	Ykt6	4	5.3971	28647000	93498000
P15999	ATP synthase subunit alpha, mitochondrial (ATP synthase F1 subunit alpha)	Atp5f1a Atp5a1	25	5.3856	1124900000	4670700000
Q5XI32	F-actin-capping protein subunit beta (CapZ beta)	Capzb	4	5.385	17212000	111430000
D4AC23	T-complex protein 1 subunit eta (TCP-1-eta) (CCT-eta)	Cct7 rCG_55994	17	5.3776	159610000	760760000
P62815	V-type proton ATPase subunit B, brain isoform (V-ATPase subunit B 2) (Endomembrane proton pump 58 kDa subunit) (Vacuolar proton pump subunit B 2)	Atp6v1b2 Atp6b2 Vat2	15	5.3769	239410000	902600000
B0BNE5	S-formylglutathione hydrolase (FGH) (EC 3.1.2.12) (Esterase D)	Esd	4	5.3699	37821000	169080000
Q6PDV7	60S ribosomal protein L10 (Ribosomal protein L10)	Rpl10	4	5.3272	50483000	118220000
A0A0G2JXN2	Tripartite motif-containing protein 46	Trim46	9	5.308	27626000	322980000
P21708	Mitogen-activated protein kinase 3 (MAP kinase 3) (MAPK 3) (EC 2.7.11.24) (ERT2) (Extracellular signal-regulated kinase 1) (ERK-1) (Insulin-stimulated MAP2 kinase) (MAP kinase isoform p44) (p44-MAPK) (MNK1) (Microtubule-associated protein 2 kinase) (p44-ERK1)	Mapk3 Erk1 Prkm3	4	5.3035	16911000	99400000
Q8VH46	Actin filament-associated protein 1 (110 kDa actin filament-associated protein) (AFAP-110)	Afap1 Afap	2	5.2977	17004000	67290000
P62630	Elongation factor 1-alpha 1 (EF-1-alpha-1) (Elongation factor Tu) (EF-Tu) (Eukaryotic elongation factor 1 A-1) (eEF1A-1)	Eef1a1 Eef1a	7	5.2966	1059100000	5193000000
C0JPT7	Filamin A (Filamin alpha) (Filamin, alpha (Predicted), isoform CRA_a)	Flna Flna_predicted rCG_43821	56	5.2799	1282400000	3675500000
Q9Z2L9	Protein NDRG4 (Brain development-related molecule 1)	Ndrg4 Bdm1 Ndr4	2	5.2491	14318000	78544000
Q924N5	Long-chain-fatty-acid--CoA ligase ACSBG1 (EC 6.2.1.3) (Acyl-CoA synthetase bubblegum family member 1) (Gonadotropin-regulated long chain acyl CoA synthetase) (GR-LACS)	Acsbg1 Grlacs	16	5.2404	125430000	791220000
P54311	Guanine nucleotide-binding protein G(I)/G(S)/G(T) subunit beta-1 (Transducin beta chain 1)	Gnb1	6	5.2317	814100000	3701600000
P81155	Voltage-dependent anion-selective channel protein 2 (VDAC-2) (B36-VDAC) (Outer mitochondrial membrane protein porin 2)	Vdac2	6	5.2245	128060000	598960000
Q02563	Synaptic vesicle glycoprotein 2A (Synaptic vesicle protein 2) (Synaptic vesicle protein 2A)	Sv2a Sv2	10	5.2243	73331000	531620000
Q5RKI0	WD repeat-containing protein 1	Wdr1	17	5.1867	198540000	745570000
D3ZB78	PHD finger protein 24	Phf24 RGD1559864	6	5.1667	13807000	85506000
Q4V7C7	Actin-related protein 3 (Actin-like protein 3)	Actr3 Arp3	11	5.163	188850000	861130000
Q9JK11	Reticulon-4 (Foocen) (Glut4 vesicle 20 kDa protein) (Neurite outgrowth inhibitor) (Nogo protein)	Rtn4 Nogo	28	5.1408	311750000	2162400000
Q6RUV5	Ras-related C3 botulinum toxin substrate 1 (EC 3.6.5.2) (p21-Rac1)	Rac1	4	5.1315	130370000	537800000
D3ZFQ8	Cytochrome c-1 (Cytochrome c-1 (Predicted), isoform CRA_c)	Cyc1 Cyc1_predicted rCG_59628	2	5.1311	19600000	89680000
P16617	Phosphoglycerate kinase 1 (EC 2.7.2.3)	Pgk1 Pgk-1	16	5.1298	203510000	973150000
P31016	Disks large homolog 4 (Postsynaptic density protein 95) (PSD-95) (Synapse-associated protein 90) (SAP-90) (SAP90)	Dlg4 Dlgh4 Psd95	4	5.1189	18367000	103310000
P15791	Calcium/calmodulin-dependent protein kinase type II subunit delta (CaM kinase II subunit delta) (CaMK-II subunit delta) (EC 2.7.11.17)	Camk2d	8	5.1065	192860000	580680000
D3ZAF6	ATP synthase subunit f, mitochondrial (ATP synthase membrane subunit f)	Atp5mf Atp5j2	3	5.0994	82412000	350740000
P07340	Sodium/potassium-transporting ATPase subunit beta-1 (Sodium/potassium-dependent ATPase subunit beta-1)	Atp1b1	10	5.0835	871670000	4372900000
P31596	Excitatory amino acid transporter 2 (GLT-1) (Sodium-dependent glutamate/aspartate transporter 2) (GLUT-R) (Solute carrier family 1 member 2)	Slc1a2 Eaat2 Glt1	4	5.0675	81349000	266260000
P13264	Glutaminase kidney isoform, mitochondrial (GLS) (EC 3.5.1.2) (K-glutaminase) (L-glutamine amidohydrolase) [Cleaved into: Glutaminase kidney isoform, mitochondrial 68 kDa chain; Glutaminase kidney isoform, mitochondrial 65 kDa chain]	Gls	17	5.0559	148930000	869760000
Q9WV63	Kinesin-like protein KIF2A (Kinesin-2)	Kif2a Kif2	13	5.0516	76232000	447080000
P25809	Creatine kinase U-type, mitochondrial (EC 2.7.3.2) (Acidic-type mitochondrial creatine kinase) (Mia-CK) (Ubiquitous mitochondrial creatine kinase) (U-MtCK)	Ckmt1 Ckmt	3	5.0491	9240800	55246000
P81377	cAMP-dependent protein kinase type I-beta regulatory subunit	Prkar1b	3	5.0458	9299600	50754000
P97536	Cullin-associated NEDD8-dissociated protein 1 (Cullin-associated and neddylation-dissociated protein 1) (TBP-interacting protein of 120 kDa A) (TBP-interacting protein 120A) (p120 CAND1)	Cand1 Tip120 Tip120a	23	5.0445	296590000	1057300000
P47819	Glial fibrillary acidic protein (GFAP)	Gfap	12	5.0353	140540000	1011500000
P97700	Mitochondrial 2-oxoglutarate/malate carrier protein (OGCP) (Solute carrier family 25 member 11)	Slc25a11 Slc20a4	4	5.0268	45574000	130290000
A0A0G2JT63	Cytoplasmic FMR1-interacting protein 2	Cyfip2	18	5.0257	550840000	1294000000
Q91ZN1	Coronin-1A (Coronin-like protein A) (Clipin-A) (Tryptophan aspartate-containing coat protein) (TACO)	Coro1a Coro1	4	5.0115	39403000	188390000
P29147	D-beta-hydroxybutyrate dehydrogenase, mitochondrial (EC 1.1.1.30) (3-hydroxybutyrate dehydrogenase) (BDH)	Bdh1 Bdh	7	5.0028	155900000	593370000
P04905	Glutathione S-transferase Mu 1 (EC 2.5.1.18) (GST 3-3) (GSTM1-1) (Glutathione S-transferase Yb-1) (GST Yb1)	Gstm1	7	4.9896	68166000	289400000
F1M2K6	Plakophilin 4	Pkp4	3	4.988	10941000	51200000
D4AEC2	Calmodulin-regulated spectrin-associated protein 2	Camsap2	2	4.9828	3578700	25762000
B2GV06	Succinyl-CoA:3-ketoacid coenzyme A transferase 1, mitochondrial (EC 2.8.3.5) (3-oxoacid CoA-transferase 1) (Somatic-type succinyl-CoA:3-oxoacid CoA-transferase) (SCOT-s)	Oxct1 Oxct Scot	13	4.9573	217750000	1065100000
P50137	Transketolase (TK) (EC 2.2.1.1)	Tkt	17	4.9517	321940000	1218100000
O88989	Malate dehydrogenase, cytoplasmic (EC 1.1.1.37) (Cytosolic malate dehydrogenase)	Mdh1 Mdh	8	4.9514	57083000	220030000
D4A133	H(+)-transporting two-sector ATPase (EC 7.1.2.2)	Atp6v1a rCG_52629	20	4.9455	272260000	1088900000
P33124	Long-chain-fatty-acid--CoA ligase 6 (EC 6.2.1.3) (Arachidonate--CoA ligase) (EC 6.2.1.15) (Long-chain acyl-CoA synthetase 6) (LACS 6) (Long-chain-fatty-acid--CoA ligase, brain isozyme)	Acsl6 Acs2 Facl6	8	4.9371	20542000	86213000
P97685	Neurofascin	Nfasc	7	4.9357	12948000	156850000
P35213	14-3-3 protein beta/alpha (Prepronerve growth factor RNH-1) (Protein kinase C inhibitor protein 1) (KCIP-1) [Cleaved into: 14-3-3 protein beta/alpha, N-terminally processed]	Ywhab	7	4.9346	115140000	538250000
D4AEP0	Adenylosuccinate synthetase isozyme 2 (AMPSase 2) (AdSS 2) (EC 6.3.4.4) (Adenylosuccinate synthetase, acidic isozyme) (Adenylosuccinate synthetase, liver isozyme) (L-type adenylosuccinate synthetase) (IMP--aspartate ligase 2)	Adss ADSS ADSS2 Adss_predicted rCG_20425	3	4.9223	5156900	21436000
P35565	Calnexin	Canx	8	4.914	152470000	434150000
Q9QUR2	Dynactin subunit 4 (Dynactin subunit p62)	Dctn4	6	4.9082	49661000	138280000
Q4V7D2	Protein rogdi homolog	Rogdi	3	4.9023	14111000	38335000
Q5M7T6	V-type proton ATPase subunit	Atp6v0d1 rCG_51062	7	4.8648	219780000	810070000
D4A5G8	Pyruvate dehydrogenase E1 component subunit alpha (EC 1.2.4.1)	Pdha1l1	12	4.8412	106590000	454440000
O35095	Neurochondrin (Neurite outgrowth-related protein from the rat brain) (Norbin)	Ncdn	18	4.8339	286540000	855980000
P31977	Ezrin (Cytovillin) (Villin-2) (p81)	Ezr Vil2	5	4.8133	114320000	355700000
P38650	Cytoplasmic dynein 1 heavy chain 1 (Cytoplasmic dynein heavy chain 1) (Dynein heavy chain, cytosolic) (MAP 1C)	Dync1h1 Dhc1 Dnch1 Dnchc1 Dnec1 Dyhc Map1c	146	4.8063	3254500000	9258300000
P07871	3-ketoacyl-CoA thiolase B, peroxisomal (EC 2.3.1.155) (EC 2.3.1.16) (EC 2.3.1.9) (Acetyl-CoA acyltransferase B) (Beta-ketothiolase B) (Peroxisomal 3-oxoacyl-CoA thiolase B)	Acaa1b Acaa1	4	4.8029	26356000	113860000
Q9JMB3	Erythrocyte membrane protein band 4.1-like 3 (Erythrocyte protein band 4.1-like 3, isoform CRA_d) (Type II brain 4.1)	Epb41l3 Epb4.1l3 rCG_35644	6	4.7987	10683000	50475000
P49242	40S ribosomal protein S3a (V-fos transformation effector protein) [Cleaved into: 40S ribosomal protein S3b]	Rps3a Fte-1 Fte1	5	4.7971	83901000	217480000
P09606	Glutamine synthetase (GS) (EC 6.3.1.2) (Glutamate--ammonia ligase) (Palmitoyltransferase GLUL) (EC 2.3.1.225)	Glul Glns	13	4.7898	780980000	3333000000
Q8VBU2	Protein NDRG2 (Antidepressant-related protein ADRG123) (N-myc downstream-regulated gene 2 protein) (NDRG1-related protein)	Ndrg2	5	4.7801	368060000	87865000
D3ZAA9	MAGUK p55 subfamily member 2 (Protein MPP2)	Mpp2 rCG_34691	4	4.7762	5398900	39265000
Q9WUH4	Four and a half LIM domains protein 1 (FHL-1)	Fhl1	4	4.7717	61629000	201900000
P25286	V-type proton ATPase 116 kDa subunit a1 (V-ATPase 116 kDa subunit a1) (Clathrin-coated vesicle/synaptic vesicle proton pump 116 kDa subunit) (Vacuolar adenosine triphosphatase subunit Ac116) (Vacuolar proton pump subunit 1) (Vacuolar proton translocating ATPase 116 kDa subunit a isoform 1)	Atp6v0a1 Atp6n1 Vpp1	18	4.7397	345530000	1520800000
Q9JID2	Guanine nucleotide-binding protein subunit alpha-11 (G alpha-11) (G-protein subunit alpha-11)	Gna11	2	4.7372	11984000	104910000
Q8VHF5	Citrate synthase, mitochondrial (EC 2.3.3.1) (Citrate (Si)-synthase)	Cs	16	4.7362	811890000	3035800000
B2GV73	Actin-related protein 2/3 complex subunit 3	Arpc3 Arpc3_predicted rCG_21863	4	4.7258	30801000	172840000
D4A6H8	Alpha N-catenin (Catenin alpha-2)	Ctnna2	10	4.724	29033000	158400000
P63004	Platelet-activating factor acetylhydrolase IB subunit alpha (Lissencephaly-1 protein) (LIS-1) (PAF acetylhydrolase 45 kDa subunit) (PAF-AH 45 kDa subunit) (PAF-AH alpha) (PAFAH alpha)	Pafah1b1 Lis-1 Lis1 Pafaha	11	4.7222	536000000	1177700000
P62142	Serine/threonine-protein phosphatase PP1-beta catalytic subunit (PP-1B) (EC 3.1.3.16) (EC 3.1.3.53)	Ppp1cb	2	4.7166	121640000	540900000
P35281	Ras-related protein Rab-10 (EC 3.6.5.2)	Rab10	4	4.7134	35178000	185610000
Q920L2	Succinate dehydrogenase [ubiquinone] flavoprotein subunit, mitochondrial (EC 1.3.5.1) (Flavoprotein subunit of complex II) (Fp)	Sdha	15	4.7115	250050000	792850000
P04775	Sodium channel protein type 2 subunit alpha (Sodium channel protein brain II subunit alpha) (Sodium channel protein type II subunit alpha) (Voltage-gated sodium channel subunit alpha Nav1.2)	Scn2a Scn2a1	4	4.7089	26396000	124370000
P63086	Mitogen-activated protein kinase 1 (MAP kinase 1) (MAPK 1) (EC 2.7.11.24) (ERT1) (Extracellular signal-regulated kinase 2) (ERK-2) (MAP kinase isoform p42) (p42-MAPK) (Mitogen-activated protein kinase 2) (MAP kinase 2) (MAPK 2)	Mapk1 Erk2 Mapk Prkm1	8	4.7067	69097000	434240000
Q5XIM9	T-complex protein 1 subunit beta (TCP-1-beta) (CCT-beta)	Cct2 Cctb	19	4.7057	268210000	794190000
Q5XI78	2-oxoglutarate dehydrogenase, mitochondrial (EC 1.2.4.2) (2-oxoglutarate dehydrogenase complex component E1) (OGDC-E1) (Alpha-ketoglutarate dehydrogenase)	Ogdh Ogdhl	17	4.7053	207520000	671480000
P23565	Alpha-internexin (Alpha-Inx)	Ina Inexa	9	4.6963	65511000	227040000
A0A0G2K490	TRAF2 and NCK-interacting kinase	Tnik	6	4.6913	101180000	365530000
Q10728	Protein phosphatase 1 regulatory subunit 12A (MBSP) (Myosin phosphatase-targeting subunit 1) (Myosin phosphatase target subunit 1) (Protein phosphatase myosin-binding subunit) (Protein phosphatase subunit 1M) (PP-1M) (Serine/threonine protein phosphatase PP1 smooth muscle regulatory subunit M110)	Ppp1r12a Mbs Mypt1	2	4.6878	3571400	14315000
P42930	Heat shock protein beta-1 (HspB1) (Heat shock 27 kDa protein) (HSP 27)	Hspb1 Hsp27	3	4.6854	28770000	108240000
A0A0G2JT78	RAB6B, member RAS oncogene family	Rab6b	2	4.6817	105150000	398150000
G3V9T7	ATPase Get3 (EC 3.6.-.-) (Arsenical pump-driving ATPase) (Arsenite-stimulated ATPase)	Get3 ASNA1 Asna1 rCG_51373	2	4.6807	11041000	98111000
P38718	Mitochondrial pyruvate carrier 2 (Brain protein 44) (Protein 0-44)	Mpc2 Brp44	4	4.6743	33867000	121360000
A0A0G2K3Z9	Peroxiredoxin-1 (EC 1.11.1.24)	0	6	4.6714	156900000	581800000
P00507	Aspartate aminotransferase, mitochondrial (mAspAT) (EC 2.6.1.1) (EC 2.6.1.7) (Fatty acid-binding protein) (FABP-1) (Glutamate oxaloacetate transaminase 2) (Kynurenine aminotransferase 4) (Kynurenine aminotransferase IV) (Kynurenine--oxoglutarate transaminase 4) (Kynurenine--oxoglutarate transaminase IV) (Plasma membrane-associated fatty acid-binding protein) (FABPpm) (Transaminase A)	Got2 Maat	14	4.6713	367360000	1410400000
P56558	UDP-N-acetylglucosamine--peptide N-acetylglucosaminyltransferase 110 kDa subunit (EC 2.4.1.255) (O-GlcNAc transferase subunit p110) (O-linked N-acetylglucosamine transferase 110 kDa subunit) (OGT)	Ogt	4	4.6663	10849000	50542000
Q62940	E3 ubiquitin-protein ligase NEDD4 (EC 2.3.2.26) (HECT-type E3 ubiquitin transferase NEDD4)	Nedd4 Nedd4a	11	4.6544	50822000	184990000
Q9ESI7	Neuronal migration protein doublecortin	Dcx	8	4.6517	319410000	628570000
P32577	Tyrosine-protein kinase CSK (EC 2.7.10.2) (C-Src kinase)	Csk	2	4.6463	7853900	37064000
Q9WU34	Neuronal-specific septin-3 (G-septin) (P40)	Septin3 Sept3	7	4.6394	83191000	351690000
P08413	Calcium/calmodulin-dependent protein kinase type II subunit beta (CaM kinase II subunit beta) (CaMK-II subunit beta) (EC 2.7.11.17)	Camk2b	12	4.6374	2039500000	7481800000
Q9ER34	Aconitate hydratase, mitochondrial (Aconitase) (EC 4.2.1.3) (Citrate hydro-lyase)	Aco2	27	4.635	780070000	2952500000
P11275	Calcium/calmodulin-dependent protein kinase type II subunit alpha (CaM kinase II subunit alpha) (CaMK-II subunit alpha) (EC 2.7.11.17)	Camk2a	10	4.6262	325490000	1377700000
P04256	Heterogeneous nuclear ribonucleoprotein A1 (hnRNP A1) (Helix-destabilizing protein) (HDP) (Single-strand RNA-binding protein) (hnRNP core protein A1) [Cleaved into: Heterogeneous nuclear ribonucleoprotein A1, N-terminally processed]	Hnrnpa1 Hnrpa1	7	4.6245	74524000	316160000
F1LYQ8	FERM, ARHGEF and pleckstrin domain-containing protein 1 (FERM, RhoGEF and pleckstrin domain-containing protein 1)	Farp1	11	4.6231	25447000	173100000
Q5FVM4	Non-POU domain-containing octamer-binding protein (NonO protein)	Nono	2	4.6138	12179000	59862000
P42123	L-lactate dehydrogenase B chain (LDH-B) (EC 1.1.1.27) (LDH heart subunit) (LDH-H)	Ldhb Ldh-2 Ldh2	10	4.6103	133400000	414640000
F1M5N7	Kinesin-like protein KIF21B	Kif21b	6	4.607	56952000	406130000
Q9QZM5	Abl interactor 1 (Abelson interactor 1) (Abi-1) (Eps8 SH3 domain-binding protein) (Eps8-binding protein) (e3B1)	Abi1	4	4.6069	21166000	222650000
P82471	Guanine nucleotide-binding protein G(q) subunit alpha (Guanine nucleotide-binding protein alpha-q)	Gnaq	7	4.6041	84255000	500110000
A0A0G2K719	RNA helicase (EC 3.6.4.13)	Ddx3x	3	4.6013	82573000	494170000
P41562	Isocitrate dehydrogenase [NADP] cytoplasmic (IDH) (EC 1.1.1.42) (Cytosolic NADP-isocitrate dehydrogenase) (IDP) (NADP(+)-specific ICDH) (Oxalosuccinate decarboxylase)	Idh1	14	4.5763	103740000	504240000
Q5FVJ0	Protein RUFY3 (RUN and FYVE domain-containing protein 3) (Rap2-interacting protein x) (RIPx) (Single axon-regulated protein) (Singar)	Rufy3 Ripx	6	4.5743	71267000	255590000
P18484	AP-2 complex subunit alpha-2 (100 kDa coated vesicle protein C) (Adaptor protein complex AP-2 subunit alpha-2) (Adaptor-related protein complex 2 subunit alpha-2) (Alpha-adaptin C) (Alpha2-adaptin) (Clathrin assembly protein complex 2 alpha-C large chain) (Plasma membrane adaptor HA2/AP2 adaptin alpha C subunit)	Ap2a2 Adtab	24	4.5689	460500000	1645100000
P62762	Visinin-like protein 1 (VILIP) (21 kDa CABP) (Neural visinin-like protein 1) (NVL-1) (NVP-1)	Vsnl1 Visl1	4	4.5413	45948000	193920000
P21263	Nestin	Nes	4	4.5411	2888600	25349000
P35704	Peroxiredoxin-2 (EC 1.11.1.24) (Thiol-specific antioxidant protein) (TSA) (Thioredoxin peroxidase 1) (Thioredoxin-dependent peroxide reductase 1) (Thioredoxin-dependent peroxiredoxin 2)	Prdx2 Tdpx1	5	4.5026	42198000	173580000
P21533	60S ribosomal protein L6 (Neoplasm-related protein C140)	Rpl6	7	4.4976	156180000	171170000
P06687	Sodium/potassium-transporting ATPase subunit alpha-3 (Na(+)/K(+) ATPase alpha-3 subunit) (EC 7.2.2.13) (Na(+)/K(+) ATPase alpha(III) subunit) (Sodium pump subunit alpha-3)	Atp1a3	28	4.4956	3615500000	15330000000
P53534	Glycogen phosphorylase, brain form (EC 2.4.1.1) (Fragment)	Pygb	14	4.4943	184210000	905300000
P42676	Neurolysin, mitochondrial (EC 3.4.24.16) (Microsomal endopeptidase) (MEP) (Mitochondrial oligopeptidase M) (Neurotensin endopeptidase)	Nln	3	4.4715	17377000	67021000
D3ZUY8	AP-2 complex subunit alpha	Ap2a1 Ap2a1_predicted rCG_54084	22	4.4698	335280000	1252400000
Q9JJ50	Hepatocyte growth factor-regulated tyrosine kinase substrate (SNAP-25-interacting protein Hrs-2)	Hgs Hrs Hrs2	10	4.4469	54905000	257740000
Q5PQK2	FUS RNA-binding protein (Fusion, derived from t(1216) malignant liposarcoma (Human)) (RCG39872, isoform CRA_d)	Fus rCG_39872	7	4.4438	123030000	507350000
G3V624	Coronin	Coro1c RGD1564490_predicted rCG_21130	8	4.4368	52464000	232190000
P06685	Sodium/potassium-transporting ATPase subunit alpha-1 (Na(+)/K(+) ATPase alpha-1 subunit) (EC 7.2.2.13) (Sodium pump subunit alpha-1)	Atp1a1	22	4.4308	495990000	2030400000
O55148	Growth arrest-specific protein 7 (GAS-7)	Gas7	3	4.424	17909000	76306000
Q5SGE0	Leucine-rich PPR motif-containing protein, mitochondrial (130 kDa leucine-rich protein) (LRP 130) (Leucine rich protein 157) (rLRP157)	Lrpprc Lrp157	36	4.4236	292860000	1075400000
Q5FVI6	V-type proton ATPase subunit C 1 (V-ATPase subunit C 1) (Vacuolar proton pump subunit C 1)	Atp6v1c1	9	4.416	43470000	144610000
A0A0U1RVI9	40S ribosomal protein S2	rCG_34378	5	4.4142	44668000	280530000
P48721	Stress-70 protein, mitochondrial (75 kDa glucose-regulated protein) (GRP-75) (Heat shock 70 kDa protein 9) (Mortalin) (Peptide-binding protein 74) (PBP74) (mtHSP70)	Hspa9 Grp75 Hspa9a	14	4.4109	170100000	625950000
P13234	Calcium/calmodulin-dependent protein kinase type IV (CaMK IV) (EC 2.7.11.17) (CaM kinase-GR) (Calspermin)	Camk4	2	4.4037	3903100	12903000
D3ZU13	Eukaryotic translation initiation factor 4 gamma, 1	Eif4g1	5	4.3913	9058800	107070000
P21913	Succinate dehydrogenase [ubiquinone] iron-sulfur subunit, mitochondrial (EC 1.3.5.1) (Iron-sulfur subunit of complex II) (Ip)	Sdhb Sdh1	5	4.3905	48999000	175070000
Q1RP74	RCG53953, isoform CRA_a (Tubulin-folding cofactor B) (ZH14 protein)	LOC103690005 LOC100911774 Tbcb ZH14 rCG_53953	3	4.3826	11261000	59966000
D3ZM21	Catechol-O-methyltransferase domain containing 1 (Predicted), isoform CRA_a (Catechol-O-methyltransferase domain-containing 1)	Comtd1 Comtd1_predicted rCG_41841	4	4.3782	5864100	33778000
Q5BJU7	Wiskott-Aldrich syndrome protein family member 1 (WASP family protein member 1) (Protein WAVE-1)	Wasf1 Wave1	6	4.3768	42537000	170220000
Q99PD4	Actin-related protein 2/3 complex subunit 1A	Arpc1a	10	4.3759	91249000	410160000
P19627	Guanine nucleotide-binding protein G(z) subunit alpha (G(x) alpha chain) (Gz-alpha)	Gnaz	6	4.3557	16553000	88213000
P34926	Microtubule-associated protein 1A (MAP-1A) [Cleaved into: MAP1A heavy chain; MAP1 light chain LC2]	Map1a Mtap1a	36	4.3549	174240000	1059000000
A0A0G2K459	Mitochondrial carrier 2	Mtch2	7	4.3538	97045000	415580000
Q01062	cGMP-dependent 3',5'-cyclic phosphodiesterase (EC 3.1.4.17) (Cyclic GMP-stimulated phosphodiesterase) (CGS-PDE) (cGSPDE)	Pde2a	8	4.3535	30274000	148360000
Q66HD0	Endoplasmin (94 kDa glucose-regulated protein) (GRP-94) (Heat shock protein 90 kDa beta member 1)	Hsp90b1 Grp94 Tra1	8	4.3463	23263000	124040000
D4A2D3	RCR-type E3 ubiquitin transferase (EC 2.3.2.33)	Mycbp2	3	4.3334	5546600	25913000
P35571	Glycerol-3-phosphate dehydrogenase, mitochondrial (GPD-M) (GPDH-M) (EC 1.1.5.3)	Gpd2	7	4.3328	51089000	193940000
P54313	Guanine nucleotide-binding protein G(I)/G(S)/G(T) subunit beta-2 (G protein subunit beta-2) (Transducin beta chain 2)	Gnb2	4	4.3207	151010000	657610000
P85970	Actin-related protein 2/3 complex subunit 2 (Arp2/3 complex 34 kDa subunit) (p34-ARC)	Arpc2	9	4.317	105920000	485340000
P61107	Ras-related protein Rab-14	Rab14	5	4.3159	44365000	113600000
P07687	Epoxide hydrolase 1 (EC 3.3.2.9) (Epoxide hydratase) (Microsomal epoxide hydrolase) (mEH)	Ephx1 Eph-1	10	4.3057	73804000	253220000
D4A857	Importin 9 (Importin 9 (Predicted))	Ipo9 Ipo9_predicted rCG_46187	3	4.3052	12402000	101500000
Q08163	Adenylyl cyclase-associated protein 1 (CAP 1)	Cap1 Cap Mch1	9	4.2939	57573000	280840000
P09951	Synapsin-1 (Synapsin I)	Syn1	16	4.2916	155340000	894500000
Q66HF1	NADH-ubiquinone oxidoreductase 75 kDa subunit, mitochondrial (EC 7.1.1.2)	Ndufs1	21	4.2873	333200000	1069300000
P21396	Amine oxidase [flavin-containing] A (EC 1.4.3.4) (Monoamine oxidase type A) (MAO-A)	Maoa	7	4.2758	140570000	271180000
P12785	Fatty acid synthase (EC 2.3.1.85) (Type I FAS) [Includes: [Acyl-carrier-protein] S-acetyltransferase (EC 2.3.1.38); [Acyl-carrier-protein] S-malonyltransferase (EC 2.3.1.39); 3-oxoacyl-[acyl-carrier-protein] synthase (EC 2.3.1.41); 3-oxoacyl-[acyl-carrier-protein] reductase (EC 1.1.1.100); 3-hydroxyacyl-[acyl-carrier-protein] dehydratase (EC 4.2.1.59); Enoyl-[acyl-carrier-protein] reductase (EC 1…	Fasn	60	4.2743	1239200000	4078900000
P11505	Plasma membrane calcium-transporting ATPase 1 (EC 7.2.2.10) (Plasma membrane calcium ATPase isoform 1) (PMCA1) (Plasma membrane calcium pump isoform 1)	Atp2b1	10	4.2727	614850000	1621800000
P13437	3-ketoacyl-CoA thiolase, mitochondrial (EC 2.3.1.16) (Acetyl-CoA acetyltransferase) (EC 2.3.1.9) (Acetyl-CoA acyltransferase) (Acyl-CoA hydrolase, mitochondrial) (EC 3.1.2.-) (EC 3.1.2.1) (EC 3.1.2.2) (Beta-ketothiolase) (Mitochondrial 3-oxoacyl-CoA thiolase)	Acaa2	2	4.2694	9801100	41033000
Q09073	ADP/ATP translocase 2 (ADP,ATP carrier protein 2) (Adenine nucleotide translocator 2) (ANT 2) (Solute carrier family 25 member 5) [Cleaved into: ADP/ATP translocase 2, N-terminally processed]	Slc25a5 Ant2	8	4.2645	319860000	1029800000
Q9QZR6	Septin-9 (Eighth septin) (Eseptin) (Septin-like protein) (SLP)	Septin9 Sept9	3	4.2571	11135000	45733000
Q9JLT0	Myosin-10 (Cellular myosin heavy chain, type B) (Myosin heavy chain 10) (Myosin heavy chain, non-muscle IIb) (Non-muscle myosin heavy chain B) (NMMHC-B) (Non-muscle myosin heavy chain IIb) (NMMHC II-b) (NMMHC-IIB)	Myh10	33	4.2563	531410000	2021600000
Q6AY84	Secernin-1	Scrn1	4	4.2525	29027000	106230000
P53987	Monocarboxylate transporter 1 (MCT 1) (Solute carrier family 16 member 1)	Slc16a1 Mct1	3	4.2464	16825000	87464000
Q9JJK1	Neuronal membrane glycoprotein M6-b (M6b) (Rhombencephalic expression protein-29 kDa) (Rhombex-29)	Gpm6b M6b rhombex-29	2	4.2408	41157000	189120000
G3V6T1	Coatomer subunit alpha	Copa rCG_20221	12	4.2395	81616000	242310000
Q3B8Q0	Microtubule-associated protein RP/EB family member 2	Mapre2	7	4.233	83510000	434350000
Q05683	Glutamate decarboxylase 2 (EC 4.1.1.15) (65 kDa glutamic acid decarboxylase) (GAD-65) (Glutamate decarboxylase 65 kDa isoform)	Gad2 Gad65	9	4.228	43827000	214240000
P07150	Annexin A1 (Annexin I) (Annexin-1) (Calpactin II) (Calpactin-2) (Chromobindin-9) (Lipocortin I) (Phospholipase A2 inhibitory protein) (p35)	Anxa1 Anx1	15	4.2249	163270000	585630000
Q64548	Reticulon-1 (Neuroendocrine-specific protein) (S-rex)	Rtn1 Nsp	9	4.2182	118730000	468610000
P61980	Heterogeneous nuclear ribonucleoprotein K (hnRNP K) (dC stretch-binding protein) (CSBP)	Hnrnpk Hnrpk	19	4.2117	370910000	911340000
Q05962	ADP/ATP translocase 1 (ADP,ATP carrier protein 1) (Adenine nucleotide translocator 1) (ANT 1) (Solute carrier family 25 member 4)	Slc25a4 Aac1 Ant1	9	4.1977	2447200000	10042000000
Q63092	CaM kinase-like vesicle-associated protein (1G5)	Camkv 1G5	9	4.1964	95620000	307220000
D4A3P7	Uncharacterized protein	0	2	4.1872	12303000	59695000
Q6AYR2	Protein NDRG3 (N-myc downstream-regulated gene 3 protein)	Ndrg3 Ndr3	5	4.1808	54798000	239890000
Q2TA68	Dynamin-like 120 kDa protein, mitochondrial (EC 3.6.5.5) (Optic atrophy protein 1 homolog) [Cleaved into: Dynamin-like 120 kDa protein, form S1]	Opa1	15	4.1773	58743000	240290000
Q5BJU0	RAS-related 2 (RCG40097) (Related RAS viral (R-ras) oncogene homolog 2)	Rras2 rCG_40097	3	4.1687	14206000	91023000
G3V9M3	RCG28460 (WD repeat domain 47)	Wdr47 rCG_28460	13	4.1618	121440000	431340000
P62744	AP-2 complex subunit sigma (Adaptor protein complex AP-2 subunit sigma) (Adaptor-related protein complex 2 subunit sigma) (Clathrin assembly protein 2 sigma small chain) (Clathrin coat assembly protein AP17) (Clathrin coat-associated protein AP17) (Plasma membrane adaptor AP-2 17 kDa protein) (Sigma-adaptin 3b) (Sigma2-adaptin)	Ap2s1 Ap17 Claps2	3	4.1594	73384000	268650000
Q63965	Sideroflexin-1 (Tricarboxylate carrier protein) (TCC)	Sfxn1	7	4.154	88528000	307820000
P11507	Sarcoplasmic/endoplasmic reticulum calcium ATPase 2 (SERCA2) (SR Ca(2+)-ATPase 2) (EC 7.2.2.10) (Calcium pump 2) (Calcium-transporting ATPase sarcoplasmic reticulum type, slow twitch skeletal muscle isoform) (Endoplasmic reticulum class 1/2 Ca(2+) ATPase)	Atp2a2	26	4.1516	461130000	902900000
P07943	Aldo-keto reductase family 1 member B1 (EC 1.1.1.21) (EC 1.1.1.300) (EC 1.1.1.372) (EC 1.1.1.54) (Aldehyde reductase) (Aldose reductase) (AR)	Akr1b1 Akr1b4 Aldr1	4	4.1462	43427000	146530000
Q6P502	T-complex protein 1 subunit gamma (TCP-1-gamma) (CCT-gamma)	Cct3	13	4.1439	229270000	398710000
Q99NA5	Isocitrate dehydrogenase [NAD] subunit alpha, mitochondrial (EC 1.1.1.41) (Isocitric dehydrogenase subunit alpha) (NAD(+)-specific ICDH subunit alpha)	Idh3a	9	4.1417	151120000	402110000
P52303	AP-1 complex subunit beta-1 (Adaptor protein complex AP-1 subunit beta-1) (Adaptor-related protein complex 1 subunit beta-1) (Beta-1-adaptin) (Beta-adaptin 1) (Clathrin assembly protein complex 1 beta large chain) (Golgi adaptor HA1/AP1 adaptin beta subunit)	Ap1b1 Adtb1	6	4.1403	9079100	69083000
P49432	Pyruvate dehydrogenase E1 component subunit beta, mitochondrial (PDHE1-B) (EC 1.2.4.1)	Pdhb	9	4.1402	59209000	232490000
P63329	Serine/threonine-protein phosphatase 2B catalytic subunit alpha isoform (EC 3.1.3.16) (CAM-PRP catalytic subunit) (Calmodulin-dependent calcineurin A subunit alpha isoform)	Ppp3ca Calna	5	4.1369	116770000	481500000
B5DFL9	SEC14 and spectrin domain-containing 1 (Sestd1 protein)	Sestd1	3	4.1355	22115000	85003000
G3V7P1	Syntaxin-12 (Syntaxin-13)	Stx12 Stx13	5	4.111	61493000	260400000
P00406	Cytochrome c oxidase subunit 2 (EC 7.1.1.9) (Cytochrome c oxidase polypeptide II)	Mtco2 Coii COX2 mt-Co2	4	4.1049	171740000	331360000
B5DFN2	S-adenosylhomocysteine hydrolase-like protein 1 (IP3R-binding protein released with inositol 1,4,5-trisphosphate) (Putative adenosylhomocysteinase 2) (S-adenosyl-L-homocysteine hydrolase 2) (AdoHcyase 2)	Ahcyl1 Irbit	2	4.0938	86467000	336740000
Q9Z2L0	Voltage-dependent anion-selective channel protein 1 (VDAC-1) (rVDAC1) (Outer mitochondrial membrane protein porin 1)	Vdac1	9	4.0934	191250000	638300000
A0A0G2JSV3	Ribose-phosphate diphosphokinase (EC 2.7.6.1)	LOC314140	6	4.0904	34219000	163040000
P84092	AP-2 complex subunit mu (AP-2 mu chain) (Adaptor protein complex AP-2 subunit mu) (Adaptor-related protein complex 2 subunit mu) (Clathrin assembly protein complex 2 mu medium chain) (Clathrin coat assembly protein AP50) (Clathrin coat-associated protein AP50) (Mu2-adaptin) (Plasma membrane adaptor AP-2 50 kDa protein)	Ap2m1	16	4.0821	286210000	994780000
Q76GL9	Neutral amino acid transporter ASCT1 (Solute carrier family 1 (Glutamate/neutral amino acid transporter), member 4) (Solute carrier family 1 member 4)	Slc1a4 ASCT1 rCG_23218	8	4.0778	33999000	130200000
Q6PCU2	V-type proton ATPase subunit E 1 (V-ATPase subunit E 1) (Vacuolar proton pump subunit E 1)	Atp6v1e1	7	4.0754	48685000	235110000
A0A0G2K2C7	Ubiquitinyl hydrolase 1 (EC 3.4.19.12)	Usp9x	14	4.0678	140670000	800620000
P06686	Sodium/potassium-transporting ATPase subunit alpha-2 (Na(+)/K(+) ATPase alpha-2 subunit) (EC 7.2.2.13) (Na(+)/K(+) ATPase alpha(+) subunit) (Sodium pump subunit alpha-2)	Atp1a2	16	4.0634	385070000	852060000
P09216	Protein kinase C epsilon type (EC 2.7.11.13) (nPKC-epsilon)	Prkce Pkce	7	4.0519	16592000	90446000
Q9Z2Z8	7-dehydrocholesterol reductase (7-DHC reductase) (EC 1.3.1.21) (Sterol Delta(7)-reductase)	Dhcr7	4	4.05	69091000	202320000
P85834	Elongation factor Tu, mitochondrial	Tufm	15	4.0465	190360000	600370000
Q566E4	Heterogeneous nuclear ribonucleoprotein R	Hnrnpr Hnrpr	2	4.0278	32934000	129640000
Q9JJW3	ATP synthase membrane subunit K, mitochondrial (ATP synthase membrane subunit DAPIT, mitochondrial) (Diabetes-associated protein in insulin-sensitive tissues) (Up-regulated during skeletal muscle growth protein 5)	Atp5mk Atp5md Dapit Usmg5	2	4.0183	15942000	197070000
Q6PST4	Atlastin-1 (EC 3.6.5.-) (Spastic paraplegia 3A homolog)	Atl1 Spg3a	7	4.0005	34910000	118530000
P12001	60S ribosomal protein L18	Rpl18	6	3.9989	83844000	272430000
P16036	Phosphate carrier protein, mitochondrial (Phosphate transport protein) (PTP) (Solute carrier family 25 member 3)	Slc25a3 Phc	10	3.992	341100000	1208600000
Q794F9	4F2 cell-surface antigen heavy chain (4F2hc) (Solute carrier family 3 member 2) (CD antigen CD98)	Slc3a2	9	3.9806	76938000	365970000
P32551	Cytochrome b-c1 complex subunit 2, mitochondrial (Complex III subunit 2) (Core protein II) (Ubiquinol-cytochrome-c reductase complex core protein 2)	Uqcrc2	9	3.9707	67975000	288130000
P18088	Glutamate decarboxylase 1 (EC 4.1.1.15) (67 kDa glutamic acid decarboxylase) (GAD-67) (Glutamate decarboxylase 67 kDa isoform)	Gad1 Gad67	7	3.9705	51685000	214080000
P61751	ADP-ribosylation factor 4	Arf4	3	3.9669	50024000	132890000
Q9R066	Coxsackievirus and adenovirus receptor homolog (CAR) (rCAR)	Cxadr Car	14	3.9632	211060000	1039800000
P62268	40S ribosomal protein S23	Rps23	2	3.9594	14580000	50867000
Q07936	Annexin A2 (Annexin II) (Annexin-2) (Calpactin I heavy chain) (Calpactin-1 heavy chain) (Chromobindin-8) (Lipocortin II) (Placental anticoagulant protein IV) (PAP-IV) (Protein I) (p36)	Anxa2 Anx2	10	3.9593	41810000	174700000
P11598	Protein disulfide-isomerase A3 (EC 5.3.4.1) (58 kDa glucose-regulated protein) (58 kDa microsomal protein) (p58) (Disulfide isomerase ER-60) (Endoplasmic reticulum resident protein 57) (ER protein 57) (ERp57) (Endoplasmic reticulum resident protein 60) (ER protein 60) (ERp60) (HIP-70) (Q-2)	Pdia3 Erp60 Grp58	14	3.9476	132590000	513190000
P60881	Synaptosomal-associated protein 25 (SNAP-25) (Super protein) (SUP) (Synaptosomal-associated 25 kDa protein)	Snap25 Snap	4	3.9394	31465000	99790000
P20651	Serine/threonine-protein phosphatase 2B catalytic subunit beta isoform (EC 3.1.3.16) (CAM-PRP catalytic subunit) (Calmodulin-dependent calcineurin A subunit beta isoform) (CNA beta)	Ppp3cb	6	3.9351	175490000	795960000
O35763	Moesin (Membrane-organizing extension spike protein)	Msn	6	3.9304	41623000	124170000
P62703	40S ribosomal protein S4, X isoform	Rps4x Rps4	6	3.9303	43586000	217540000
A0A0G2K9J2	V-type proton ATPase subunit H	Atp6v1h rCG_30515	13	3.9228	53258000	293970000
Q9QXU8	Cytoplasmic dynein 1 light intermediate chain 1 (Dynein light chain A) (DLC-A) (Dynein light intermediate chain 1, cytosolic)	Dync1li1 Dncli1	9	3.9195	67949000	280910000
Q64232	Very-long-chain enoyl-CoA reductase (EC 1.3.1.93) (Synaptic glycoprotein SC2) (Trans-2,3-enoyl-CoA reductase) (TER)	Tecr Gpsn2	6	3.9027	130650000	178030000
Q62812	Myosin-9 (Cellular myosin heavy chain, type A) (Myosin heavy chain 9) (Myosin heavy chain, non-muscle IIa) (Non-muscle myosin heavy chain A) (NMMHC-A) (Non-muscle myosin heavy chain IIa) (NMMHC II-a) (NMMHC-IIA)	Myh9	21	3.8958	183520000	568090000
Q9QYF3	Unconventional myosin-Va (Dilute myosin heavy chain, non-muscle)	Myo5a	31	3.8895	355870000	929120000
O08875	Serine/threonine-protein kinase DCLK1 (EC 2.7.11.1) (Calcium/calmodulin-dependent protein kinase type I-like CPG16) (Doublecortin-like and CAM kinase-like 1) (Doublecortin-like kinase 1)	Dclk1 Cpg16 Dcamkl1	11	3.8734	244830000	884070000
P50475	Alanine--tRNA ligase, cytoplasmic (EC 6.1.1.7) (Alanyl-tRNA synthetase) (AlaRS)	Aars1 Aars	17	3.8681	141770000	472990000
F1M3W5	Dmx-like 2	Dmxl2	31	3.8539	364740000	677530000
D3ZVQ0	Ubiquitin carboxyl-terminal hydrolase (EC 3.4.19.12)	Usp5 Usp5_predicted rCG_29800	15	3.8453	246560000	590070000
P55161	Nck-associated protein 1 (NAP 1) (Membrane-associated protein HEM-2) (p125Nap1)	Nckap1 Hem2 Nap1	29	3.84	264370000	1030000000
Q9JHY2	Sideroflexin-3	Sfxn3	10	3.8362	75344000	339310000
P32089	Tricarboxylate transport protein, mitochondrial (Citrate transport protein) (CTP) (Solute carrier family 25 member 1) (Tricarboxylate carrier protein)	Slc25a1 Slc20a3	8	3.8336	132140000	493920000
P12839	Neurofilament medium polypeptide (NF-M) (160 kDa neurofilament protein) (Neurofilament 3) (Neurofilament triplet M protein)	Nefm Nef3 Nfm	6	3.8328	9458100	49545000
P20595	Guanylate cyclase soluble subunit beta-1 (GCS-beta-1) (EC 4.6.1.2) (Guanylate cyclase soluble subunit beta-3) (GCS-beta-3) (Soluble guanylate cyclase small subunit)	Gucy1b1 Guc1b3 Gucy1b3	4	3.8243	43529000	78058000
A0A0G2K5L2	Mitochondrial glutamate carrier 1-like (RCG47744, isoform CRA_c)	LOC100911440 Slc25a22 rCG_47744	6	3.8202	69376000	296560000
Q5PPL3	Sterol-4-alpha-carboxylate 3-dehydrogenase, decarboxylating (EC 1.1.1.170)	Nsdhl	3	3.8193	13869000	60522000
Q5RJN0	Complex I-20kD (NADH dehydrogenase [ubiquinone] iron-sulfur protein 7, mitochondrial) (NADH-ubiquinone oxidoreductase 20 kDa subunit)	Ndufs7 rCG_29475	3	3.8183	7580400	32131000
P10888	Cytochrome c oxidase subunit 4 isoform 1, mitochondrial (Cytochrome c oxidase polypeptide IV) (Cytochrome c oxidase subunit IV isoform 1) (COX IV-1)	Cox4i1 Cox4 Cox4a	5	3.8101	112220000	190280000
Q9QWN8	Spectrin beta chain, non-erythrocytic 2 (Beta SpIII sigma 1) (Beta-III spectrin) (Glutamate transporter EAAT4-associated protein 41) (SPNB-3) (Spectrin-like protein GTRAP41)	Sptbn2 Spnb3	48	3.804	291600000	1373400000
Q62910	Synaptojanin-1 (EC 3.1.3.36) (Synaptic inositol 1,4,5-trisphosphate 5-phosphatase 1)	Synj1	14	3.7929	90182000	365820000
P45592	Cofilin-1 (Cofilin, non-muscle isoform)	Cfl1	5	3.7826	156360000	527200000
O35547	Long-chain-fatty-acid--CoA ligase 4 (EC 6.2.1.3) (Arachidonate--CoA ligase) (EC 6.2.1.15) (Long-chain acyl-CoA synthetase 4) (LACS 4)	Acsl4 Acs4 Facl4	10	3.7664	208970000	318550000
Q62698	Cytoplasmic dynein 1 light intermediate chain 2 (Dynein light intermediate chain 2, cytosolic) (LIC-2) (LIC53/55)	Dync1li2 Dncli2	3	3.7663	10896000	60540000
Q9ERH3	WD repeat-containing protein 7 (TGF-beta resistance-associated protein TRAG)	Wdr7 Trag	23	3.762	167740000	410660000
P43244	Matrin-3 (Nuclear scaffold protein p130/MAT3)	Matr3	12	3.7545	147480000	542070000
Q99376	Transferrin receptor protein 1 (TR) (TfR) (TfR1) (Trfr) (CD antigen CD71)	Tfrc Trfr	11	3.7038	36792000	108920000
P35435	ATP synthase subunit gamma, mitochondrial (ATP synthase F1 subunit gamma) (F-ATPase gamma subunit)	Atp5f1c Atp5c Atp5c1	7	3.7028	101390000	414770000
Q5M9F7	ARP10 actin-related protein 10 homolog (S. cerevisiae) (Actin-related protein 10) (Actin-related protein 10 homolog (S. cerevisiae))	Actr10 rCG_61978	3	3.7015	9408700	32389000
Q8CGU4	Arf-GAP with GTPase, ANK repeat and PH domain-containing protein 2 (AGAP-2) (Centaurin-gamma-1) (Cnt-g1) (Phosphatidylinositol 3-kinase enhancer) (PIKE)	Agap2 Centg1	3	3.6993	12665000	37672000
P86410	Ral GTPase-activating protein subunit beta (p170)	Ralgapb	2	3.6894	8145200	41145000
Q68FY0	Cytochrome b-c1 complex subunit 1, mitochondrial (Complex III subunit 1) (Core protein I) (Ubiquinol-cytochrome-c reductase complex core protein 1)	Uqcrc1	9	3.6787	77919000	362980000
P47709	Rabphilin-3A (Exophilin-1)	Rph3a	6	3.6781	29587000	145250000
A0A0G2K782	Zinc finger, C2HC-type-containing 1A	Zc2hc1a	7	3.6672	60855000	127540000
P04636	Malate dehydrogenase, mitochondrial (EC 1.1.1.37)	Mdh2 Mor1	14	3.6584	235050000	684500000
D4A6W6	60S ribosomal protein L8	0	3	3.6441	25249000	100290000
Q9EPH8	Polyadenylate-binding protein 1 (PABP-1) (Poly(A)-binding protein 1)	Pabpc1 Pabp1	8	3.6402	51222000	385730000
Q9ES54	Nuclear protein localization protein 4 homolog (Protein NPL4)	Nploc4 Npl4	5	3.6372	6906700	41483000
O88871	Gamma-aminobutyric acid type B receptor subunit 2 (GABA-B receptor 2) (GABA-B-R2) (GABA-BR2) (GABABR2) (Gb2) (G-protein coupled receptor 51)	Gabbr2 Gpr51	2	3.6358	6579700	28110000
Q9QXY2	SRC kinase signaling inhibitor 1 (SNAP-25-interacting protein) (SNIP) (p130Cas-associated protein) (p140Cap)	Srcin1 P140 Snip	27	3.6327	149850000	606900000
P61265	Syntaxin-1B (P35B) (Syntaxin-1B2)	Stx1b Stx1b2	7	3.6286	84171000	389190000
D3ZPR0	Chromosome segregation 1-like protein (Exportin-2) (Importin-alpha re-exporter)	Cse1l Cse1l_predicted rCG_32309	9	3.6259	23203000	102530000
P48500	Triosephosphate isomerase (TIM) (EC 5.3.1.1) (Methylglyoxal synthase) (EC 4.2.3.3) (Triose-phosphate isomerase)	Tpi1	5	3.613	32427000	109060000
Q64057	Alpha-aminoadipic semialdehyde dehydrogenase (Alpha-AASA dehydrogenase) (EC 1.2.1.31) (Aldehyde dehydrogenase family 7 member A1) (EC 1.2.1.3) (Antiquitin-1) (Betaine aldehyde dehydrogenase) (EC 1.2.1.8) (Delta1-piperideine-6-carboxylate dehydrogenase) (P6c dehydrogenase)	Aldh7a1 Ald7a1	4	3.6098	34237000	109030000
D4A208	SLIT-ROBO Rho GTPase-activating protein 2 (srGAP2)	Srgap2	8	3.6097	37698000	133850000
Q499N5	Medium-chain acyl-CoA ligase ACSF2, mitochondrial (EC 6.2.1.2)	Acsf2	3	3.6041	46609000	221150000
O08839	Myc box-dependent-interacting protein 1 (Amphiphysin II) (Amphiphysin-like protein) (Bridging integrator 1)	Bin1 Amph2 Amphl	9	3.6025	33754000	132250000
P0DJJ3	SH3-containing GRB2-like protein 3-interacting protein 1 (Endophilin-3-interacting protein)	Sgip1	7	3.6018	26796000	112820000
Q64542	Plasma membrane calcium-transporting ATPase 4 (PMCA4) (EC 7.2.2.10) (Plasma membrane calcium ATPase isoform 4) (Plasma membrane calcium pump isoform 4)	Atp2b4	9	3.5986	107860000	229000000
P04762	Catalase (EC 1.11.1.6)	Cat Cas1	9	3.5976	61330000	351530000
Q5BK63	NADH dehydrogenase [ubiquinone] 1 alpha subcomplex subunit 9, mitochondrial (Complex I-39kD) (CI-39kD) (NADH-ubiquinone oxidoreductase 39 kDa subunit) (Sperm flagella protein 3)	Ndufa9	6	3.595	33894000	211610000
P67779	Prohibitin	Phb	9	3.5898	102090000	428690000
P25113	Phosphoglycerate mutase 1 (EC 5.4.2.11) (EC 5.4.2.4) (BPG-dependent PGAM 1) (Phosphoglycerate mutase isozyme B) (PGAM-B)	Pgam1	3	3.586	7737500	70624000
M0R7F3	Wiskott-Aldrich syndrome protein family member (WASP family protein member)	Wasf3	3	3.5839	10705000	51575000
A0A0G2K350	NSF attachment protein gamma (RCG46917, isoform CRA_c)	Napg rCG_46917	4	3.5838	23357000	108320000
Q63100	Cytoplasmic dynein 1 intermediate chain 1 (Cytoplasmic dynein intermediate chain 1) (Dynein intermediate chain 1, cytosolic) (DH IC-1)	Dync1i1 Dnci1 Dncic1	7	3.5807	14782000	78056000
Q62915	Peripheral plasma membrane protein CASK (EC 2.7.11.1) (Calcium/calmodulin-dependent serine protein kinase)	Cask	11	3.5799	89639000	349130000
P62890	60S ribosomal protein L30	Rpl30	3	3.576	8472200	44733000
A0A0G2JYE0	Ataxin 2-like	Atxn2l	8	3.5632	27660000	116950000
B2RZ72	Actin-related protein 2/3 complex subunit 4	Arpc4 Arpc4_predicted rCG_56555	5	3.5616	66858000	274310000
P62909	40S ribosomal protein S3 (EC 4.2.99.18)	Rps3	13	3.5588	73295000	306620000
A0A0G2JTR4	Active breakpoint cluster region-related protein	Abr	7	3.5554	43004000	138510000
A0A0G2K761	Cullin 2	Cul2	3	3.547	10788000	30968000
O55012	Phosphatidylinositol-binding clathrin assembly protein (Clathrin assembly lymphoid myeloid leukemia protein) (rCALM)	Picalm Calm	5	3.5461	25154000	129140000
O88600	Heat shock 70 kDa protein 4 (Ischemia responsive 94 kDa protein)	Hspa4 Irp94	13	3.5435	83983000	232190000
Q9WU70	Syntaxin-binding protein 5 (Lethal(2) giant larvae protein homolog 3) (Tomosyn-1)	Stxbp5 Llgl3	4	3.5417	42563000	71793000
P18266	Glycogen synthase kinase-3 beta (GSK-3 beta) (EC 2.7.11.26) (Factor A) (FA) (Serine/threonine-protein kinase GSK3B) (EC 2.7.11.1)	Gsk3b	6	3.5265	97238000	337610000
P48450	Lanosterol synthase (EC 5.4.99.7) (2,3-epoxysqualene--lanosterol cyclase) (Oxidosqualene--lanosterol cyclase) (OSC)	Lss Osc	7	3.5264	25102000	101970000
P47863	Aquaporin-4 (AQP-4) (Mercurial-insensitive water channel) (MIWC) (WCH4)	Aqp4	3	3.5147	28028000	91051000
P28480	T-complex protein 1 subunit alpha (TCP-1-alpha) (CCT-alpha)	Tcp1 Cct1 Ccta	13	3.5077	93711000	367110000
P10824	Guanine nucleotide-binding protein G(i) subunit alpha-1 (Adenylate cyclase-inhibiting G alpha protein)	Gnai1 Gnai-1	6	3.5	27119000	224020000
P37285	Kinesin light chain 1 (KLC 1)	Klc1 Klc Kns2	8	3.4893	163610000	364380000
Q62847	Gamma-adducin (Adducin-like protein 70) (Protein kinase C-binding protein 35H)	Add3	4	3.4795	30821000	146240000
Q5U2X8	Acyl-CoA thioesterase 9 (Similar to acyl-CoA thioesterase, isoform CRA_b)	Acot9 LOC302640 rCG_36383	6	3.4773	16481000	67901000
P28023	Dynactin subunit 1 (150 kDa dynein-associated polypeptide) (DAP-150) (DP-150) (p150-glued)	Dctn1	16	3.4771	95760000	391920000
B5DFK6	AP-3 complex subunit delta	Ap3d1 rCG_29405	11	3.4752	71066000	263810000
D4A8H8	Cytoplasmic FMR1-interacting protein	Cyfip1 Cyfip1_predicted rCG_45119	8	3.4666	164920000	433720000
P19686	Guanylate cyclase soluble subunit alpha-1 (GCS-alpha-1) (EC 4.6.1.2) (Guanylate cyclase soluble subunit alpha-3) (GCS-alpha-3) (Soluble guanylate cyclase large subunit)	Gucy1a1 Guc1a1 Gucy1a3	5	3.4641	20227000	65714000
P56603	Secretory carrier-associated membrane protein 1 (Secretory carrier membrane protein 1) (SCAMP 37)	Scamp1 Scamp	4	3.4587	43050000	130330000
Q63604	BDNF/NT-3 growth factors receptor (EC 2.7.10.1) (Neurotrophic tyrosine kinase receptor type 2) (TrkB tyrosine kinase) (Trk-B)	Ntrk2 Trkb	5	3.4555	9516800	49212000
Q63803	Guanine nucleotide-binding protein G(s) subunit alpha isoforms XLas (Adenylate cyclase-stimulating G alpha protein) (Extra large alphas protein) (XLalphas) (G-alpha-8)	Gnas Gnas1	4	3.4554	17723000	116040000
P09527	Ras-related protein Rab-7a (EC 3.6.5.2) (Ras-related protein BRL-RAS) (Ras-related protein p23)	Rab7a Rab7	10	3.4539	652410000	675310000
D3ZJA9	Solute carrier family 27 (Fatty acid transporter), member 3 (Predicted) (Solute carrier family 27 member 3)	Slc27a3 Slc27a3_predicted rCG_62667	4	3.449	16816000	48210000
P10860	Glutamate dehydrogenase 1, mitochondrial (GDH 1) (EC 1.4.1.3) (Memory-related gene 2 protein) (MRG-2)	Glud1 Glud	16	3.4377	240030000	682220000
P04182	Ornithine aminotransferase, mitochondrial (EC 2.6.1.13) (Ornithine--oxo-acid aminotransferase)	Oat	10	3.4257	102850000	345910000
Q5M7U6	Actin-related protein 2 (Actin-like protein 2)	Actr2 Arp2	6	3.4249	129900000	507300000
Q8VIJ5	Protein O-GlcNAcase (OGA) (EC 3.2.1.169) (Beta-N-acetylhexosaminidase) (Beta-hexosaminidase) (Bifunctional protein NCOAT) (Meningioma-expressed antigen 5) (N-acetyl-beta-D-glucosaminidase) (N-acetyl-beta-glucosaminidase)	Oga Hexc Mea5 Mgea5	7	3.4167	98590000	292600000
D4A5L9	Cytochrome c domain-containing protein	0	3	3.4166	30842000	162620000
Q68FR6	Elongation factor 1-gamma (EF-1-gamma) (eEF-1B gamma)	Eef1g	17	3.4151	257320000	966210000
A0A0G2K0W3	Protein tweety homolog	Ttyh3	2	3.4128	4082100	28250000
Q05764	Beta-adducin (Adducin-63) (Erythrocyte adducin subunit beta)	Add2	10	3.4107	82739000	478960000
A0A0U1RRT8	Septin	Sept6 Septin6	4	3.4074	36284000	192250000
P50554	4-aminobutyrate aminotransferase, mitochondrial (EC 2.6.1.19) ((S)-3-amino-2-methylpropionate transaminase) (EC 2.6.1.22) (GABA aminotransferase) (GABA-AT) (Gamma-amino-N-butyrate transaminase) (GABA transaminase) (GABA-T) (L-AIBAT) [Cleaved into: 4-aminobutyrate aminotransferase, brain isoform; 4-aminobutyrate aminotransferase, liver isoform]	Abat Gabat	15	3.4023	361460000	1129400000
Q9JJM9	Septin-5 (Cell division control-related protein 1) (CDCrel-1) (Peanut-like protein 1)	Septin5 Pnutl1 Sept5	5	3.4013	88174000	289960000
A0A0G2K2D4	ArfGAP with GTPase domain, ankyrin repeat and PH domain 3	Agap3	5	3.3974	28365000	150580000
P36201	Cysteine-rich protein 2 (CRP-2) (Protein ESP1)	Crip2 Crp2	5	3.3951	58783000	271440000
D3ZC55	Heat shock 70kDa protein 12A (Predicted), isoform CRA_a (Heat shock protein family A (Hsp70) member 12A)	Hspa12a Hspa12a_predicted rCG_57494	8	3.3878	24203000	86766000
F1LQ48	Heterogeneous nuclear ribonucleoprotein L (hnRNP L)	Hnrnpl Fblim1	12	3.3873	123710000	442780000
F1LSG8	Syndetin (Coiled-coil domain-containing protein 132) (EARP/GARPII complex subunit VPS50)	Vps50 Ccdc132	6	3.3786	13685000	56656000
Q8CFN2	Cell division control protein 42 homolog (EC 3.6.5.2)	Cdc42	5	3.3776	42460000	157410000
P12369	cAMP-dependent protein kinase type II-beta regulatory subunit	Prkar2b	10	3.3748	91887000	471940000
Q2PQA9	Kinesin-1 heavy chain (Conventional kinesin heavy chain) (Ubiquitous kinesin heavy chain) (UKHC)	Kif5b Khc	7	3.3655	160750000	391340000
B4F774	Ganglioside-induced differentiation-associated protein 1-like 1 (Ganglioside-induced differentiation-associated protein 1-like 1 (Predicted)) (Gdap1l1 protein)	Gdap1l1 Gdap1l1_predicted rCG_32097	6	3.3569	34058000	145280000
D4A781	Importin 5	Ipo5	12	3.3488	39418000	130710000
Q04462	Valine--tRNA ligase (EC 6.1.1.9) (Valyl-tRNA synthetase) (ValRS)	Vars1 Vars Vars2	11	3.3456	50932000	196560000
Q63507	60S ribosomal protein L14	Rpl14	2	3.3391	16222000	59589000
P11506	Plasma membrane calcium-transporting ATPase 2 (PMCA2) (EC 7.2.2.10) (Plasma membrane calcium ATPase isoform 2) (Plasma membrane calcium pump isoform 2)	Atp2b2	8	3.3337	48696000	188090000
Q5XIC6	Proteasome (Prosome, macropain) 26S subunit, non-ATPase, 12 (Proteasome 26S subunit, non-ATPase 12)	Psmd12	2	3.3315	5131600	20231000
P19491	Glutamate receptor 2 (GluR-2) (AMPA-selective glutamate receptor 2) (GluR-B) (GluR-K2) (Glutamate receptor ionotropic, AMPA 2) (GluA2)	Gria2 Glur2	9	3.3285	112140000	242600000
Q63537	Synapsin-2 (Synapsin II)	Syn2	12	3.326	232510000	728380000
P62632	Elongation factor 1-alpha 2 (EF-1-alpha-2) (Eukaryotic elongation factor 1 A-2) (eEF1A-2) (Statin-S1)	Eef1a2 Eef1al Stn Stnl	3	3.3241	22454000	106220000
B0BN30	Mitochondrial carrier 1 (Mtch1 protein)	Mtch1	5	3.3213	32390000	135150000
Q6P3V8	RNA helicase (EC 3.6.4.13)	Eif4a1 rCG_33100	6	3.2953	199320000	493100000
Q6MG11	Alpha-tubulin N-acetyltransferase 1 (Alpha-TAT) (Alpha-TAT1) (TAT) (EC 2.3.1.108) (Acetyltransferase mec-17 homolog)	Atat1 Mec17	10	3.293	108930000	379950000
D3ZU22	60S ribosomal protein L7a	LOC108349606	4	3.2821	442930000	153360000
A0A0G2JWC7	Fermitin family member 2	Fermt2	2	3.2758	6098700	39953000
Q5XI22	Acetyl-CoA acetyltransferase, cytosolic (EC 2.3.1.9) (Cytosolic acetoacetyl-CoA thiolase)	Acat2	6	3.271	46035000	197230000
Q6P9T8	Tubulin beta-4B chain (Tubulin beta-2C chain)	Tubb4b Tubb2c	2	3.265	85029000	670510000
Q9Z269	Vesicle-associated membrane protein-associated protein B (VAMP-B) (VAMP-associated protein B) (VAP-B)	Vapb	3	3.258	57219000	132040000
Q63692	Hsp90 co-chaperone Cdc37 (Hsp90 chaperone protein kinase-targeting subunit) (p50Cdc37) [Cleaved into: Hsp90 co-chaperone Cdc37, N-terminally processed]	Cdc37	3	3.2547	30304000	93809000
Q05140	Clathrin coat assembly protein AP180 (91 kDa synaptosomal-associated protein) (Clathrin coat-associated protein AP180)	Snap91	5	3.2531	69273000	213150000
P46462	Transitional endoplasmic reticulum ATPase (TER ATPase) (EC 3.6.4.6) (15S Mg(2+)-ATPase p97 subunit) (Valosin-containing protein) (VCP)	Vcp	17	3.2489	262750000	744900000
B3GNI6	Septin-11	Septin11 Sept11	10	3.2483	128670000	467420000
D4A771	60S ribosomal protein L35a	0	2	3.2472	20122000	56142000
P63012	Ras-related protein Rab-3A	Rab3a	3	3.2351	63037000	256680000
Q5XIH3	NADH dehydrogenase [ubiquinone] flavoprotein 1, mitochondrial (EC 7.1.1.2)	Ndufv1 rCG_47623	7	3.2321	140260000	282450000
Q5XIM7	Lysine--tRNA ligase (EC 2.7.7.-) (EC 6.1.1.6) (Lysyl-tRNA synthetase) (LysRS)	Kars1 Kars	3	3.2317	6037800	32117000
P68403	Protein kinase C beta type (PKC-B) (PKC-beta) (EC 2.7.11.13)	Prkcb Pkcb Prkcb1	3	3.2278	82181000	205810000
P63322	Ras-related protein Ral-A (EC 3.6.5.2)	Rala Ral Ral-a	5	3.2242	62085000	166350000
Q6AY09	Heterogeneous nuclear ribonucleoprotein H2 (hnRNP H2) (Heterogeneous nuclear ribonucleoprotein H') (hnRNP H') [Cleaved into: Heterogeneous nuclear ribonucleoprotein H2, N-terminally processed]	Hnrnph2 Hnrph2	2	3.2159	24501000	54035000
P11730	Calcium/calmodulin-dependent protein kinase type II subunit gamma (CaM kinase II subunit gamma) (CaMK-II subunit gamma) (EC 2.7.11.17)	Camk2g	4	3.2122	68508000	179560000
O70511	Ankyrin-3 (ANK-3) (Ankyrin-G)	Ank3	24	3.2099	183240000	455850000
Q68FQ9	LanC lantibiotic synthetase component C-like 2 (Bacterial) (LanC-like 2)	Lancl2	13	3.208	115810000	460320000
D3ZHV2	Microtubule-actin cross-linking factor 1 (Actin cross-linking family 7)	Macf1 Acf7 Aclp7 Macf	39	3.2046	265230000	637830000
P97544	Phospholipid phosphatase 3 (EC 3.1.3.-) (EC 3.1.3.4) (Differentially expressed in rat intestine 42) (Dri42) (Lipid phosphate phosphohydrolase 3) (PAP2-beta) (Phosphatidate phosphohydrolase type 2b) (Phosphatidic acid phosphatase 2b) (PAP-2b) (PAP2b)	Plpp3 Lpp3 Ppap2b	4	3.2035	22965000	48508000
M0RDI5	Calcium uniporter protein	Mcu LOC294560 rCG_22037	2	3.2028	14582000	42153000
Q3KR86	MICOS complex subunit Mic60 (Mitochondrial inner membrane protein) (Mitofilin) (Fragment)	Immt Mic60	14	3.1985	128610000	466580000
O08651	D-3-phosphoglycerate dehydrogenase (3-PGDH) (EC 1.1.1.95)	Phgdh	9	3.1903	73588000	270340000
F1M324	Phosphoinositide phospholipase C (EC 3.1.4.11)	Plcl2 Plcl2_predicted rCG_23616	2	3.1831	5259600	32904000
P85971	6-phosphogluconolactonase (6PGL) (EC 3.1.1.31)	Pgls	7	3.1712	31685000	122720000
D3ZER6	Transportin 2 (Transportin 2 (Importin 3, karyopherin beta 2b) (Predicted))	Tnpo2 Tnpo2_predicted rCG_51621	3	3.1707	73025000	129570000
Q6P6V0	Glucose-6-phosphate isomerase (GPI) (EC 5.3.1.9) (Autocrine motility factor) (AMF) (Neuroleukin) (NLK) (Phosphoglucose isomerase) (PGI) (Phosphohexose isomerase) (PHI)	Gpi	8	3.1659	85660000	261860000
Q9JKS6	Protein piccolo (Aczonin) (Multidomain presynaptic cytomatrix protein)	Pclo	4	3.1659	8664300	30986000
Q9Z2Q1	Protein transport protein Sec31A (SEC31-like protein 1) (SEC31-related protein A) (Vesicle-associated protein 1)	Sec31a Sec31l1 Vap1	13	3.1626	58294000	307050000
P47860	ATP-dependent 6-phosphofructokinase, platelet type (ATP-PFK) (PFK-P) (EC 2.7.1.11) (6-phosphofructokinase type C) (Phosphofructo-1-kinase isozyme C) (PFK-C) (Phosphohexokinase)	Pfkp Pfkc	9	3.157	151850000	330670000
P55051	Fatty acid-binding protein, brain (Brain lipid-binding protein) (BLBP) (Brain-type fatty acid-binding protein) (B-FABP) (Fatty acid-binding protein 7)	Fabp7 Blbp	3	3.1545	182790000	649000000
E9PTR4	RCG62582, isoform CRA_b (Ubiquitin-associated protein 2-like)	Ubap2l rCG_62582	4	3.1478	38084000	151440000
P85973	Purine nucleoside phosphorylase (PNP) (EC 2.4.2.1) (Inosine phosphorylase) (Inosine-guanosine phosphorylase)	Pnp Np	7	3.1462	83324000	327180000
B0BN93	26S proteasome non-ATPase regulatory subunit 13 (26S proteasome regulatory subunit RPN9) (26S proteasome regulatory subunit S11) (26S proteasome regulatory subunit p40.5)	Psmd13	6	3.1451	13073000	44919000
D3ZES7	Plexin A4	Plxna4 Plxna4a	9	3.1446	102360000	366470000
Q9JI66	Electrogenic sodium bicarbonate cotransporter 1 (Sodium bicarbonate cotransporter) (NBC-like protein) (Na(+)/HCO3(-) cotransporter) (Solute carrier family 4 member 4)	Slc4a4 Nbc Nbc1 Nbce1 Rnbc1	7	3.1441	22625000	124410000
F1LUT4	Phospholipid-transporting ATPase (EC 7.6.2.1)	Atp8a1	10	3.1437	98656000	239600000
P70587	Leucine-rich repeat-containing protein 7 (Densin-180) (Densin) (Protein LAP1)	Lrrc7 Lap1	2	3.1421	6621800	21016000
P11884	Aldehyde dehydrogenase, mitochondrial (EC 1.2.1.3) (ALDH class 2) (ALDH-E2) (ALDH1)	Aldh2	15	3.1388	669070000	1285200000
Q64568	Plasma membrane calcium-transporting ATPase 3 (PMCA3) (EC 7.2.2.10) (Plasma membrane calcium ATPase isoform 3) (Plasma membrane calcium pump isoform 3)	Atp2b3 Pmca3	2	3.1337	38276000	113770000
D4A4W9	60S ribosomal protein L34	0	2	3.1297	23472000	65660000
Q8VHV7	Heterogeneous nuclear ribonucleoprotein H (hnRNP H) (Ratsg1) [Cleaved into: Heterogeneous nuclear ribonucleoprotein H, N-terminally processed]	Hnrnph1 Hnrph Hnrph1	3	3.1179	23477000	124520000
P05508	NADH-ubiquinone oxidoreductase chain 4 (EC 7.1.1.2) (NADH dehydrogenase subunit 4)	Mtnd4 mt-Nd4 Nd4	2	3.1153	32866000	107570000
O35814	Stress-induced-phosphoprotein 1 (STI1) (Hsc70/Hsp90-organizing protein) (Hop)	Stip1 Hop	10	3.1127	162960000	252260000
Q91Z79	Liprin-alpha-3 (Protein tyrosine phosphatase receptor type f polypeptide-interacting protein alpha-3) (PTPRF-interacting protein alpha-3)	Ppfia3	11	3.1054	64985000	232500000
D4ABI7	Very-long-chain (3R)-3-hydroxyacyl-CoA dehydratase (EC 4.2.1.134)	Hacd3 LOC100365676 RGD1565496_predicted rCG_58140	3	3.0973	33601000	107640000
M0RAP5	SET-binding factor 1	Sbf1	9	3.0961	4787000	102940000
A0A0G2JXT8	Filamin B	Flnb	16	3.0932	48816000	228260000
A0A0G2K677	Spectrin beta chain	Sptbn4	14	3.0858	31128000	231540000
Q3T1K5	F-actin-capping protein subunit alpha-2 (CapZ alpha-2)	Capza2	4	3.0844	24028000	107980000
A0A0G2JY26	DnaJ heat shock protein family (Hsp40) member C6	Dnajc6	11	3.0812	79602000	350080000
P18163	Long-chain-fatty-acid--CoA ligase 1 (EC 6.2.1.3) (Arachidonate--CoA ligase) (EC 6.2.1.15) (Long-chain acyl-CoA synthetase 1) (LACS 1) (Long-chain-fatty-acid--CoA ligase, liver isozyme) (Phytanate--CoA ligase) (EC 6.2.1.24)	Acsl1 Acs1 Acsl2 Facl2	6	3.079	16710000	52056000
F1LRI5	GCN1 activator of EIF2AK4	Gcn1 Gcn1l1	4	3.0679	7125100	42934000
P85515	Alpha-centractin (Centractin)	Actr1a Ctrn1	4	3.064	144210000	571930000
D4AE00	AP-3 complex subunit beta	Ap3b2	10	3.0615	249490000	226710000
B1WC61	Complex I assembly factor ACAD9, mitochondrial (Acyl-CoA dehydrogenase family member 9) (ACAD-9) (EC 1.3.8.-)	Acad9	10	3.0581	31966000	100680000
D3Z981	Plexin A1 (RCG56095)	Plxna1 RGD1560871 rCG_56095	17	3.0578	132820000	387080000
Q66H62	Ubiquitin carboxyl-terminal hydrolase CYLD (EC 3.4.19.12) (Deubiquitinating enzyme CYLD) (Ubiquitin thioesterase CYLD) (Ubiquitin-specific-processing protease CYLD)	Cyld Cyld1	2	3.0491	3926000	22697000
P63081	V-type proton ATPase 16 kDa proteolipid subunit (V-ATPase 16 kDa proteolipid subunit) (Vacuolar proton pump 16 kDa proteolipid subunit)	Atp6v0c Atp6c Atp6l Atpl	2	3.0472	70330000	297960000
F1M471	EPM2A-interacting protein 1	Epm2aip1	8	3.0457	57115000	242860000
Q9Z2S9	Flotillin-2 (Reggie-1) (REG-1)	Flot2 Reg1	7	3.0428	28068000	114810000
P41350	Caveolin-1	Cav1 Cav	2	3.0412	8331100	33070000
Q63633	Solute carrier family 12 member 5 (Electroneutral potassium-chloride cotransporter 2) (Furosemide-sensitive K-Cl cotransporter) (K-Cl cotransporter 2) (rKCC2) (Neuronal K-Cl cotransporter)	Slc12a5 Kcc2	11	3.0384	82302000	234760000
O55156	CAP-Gly domain-containing linker protein 2 (Cytoplasmic linker protein 115) (CLIP-115) (Cytoplasmic linker protein 2)	Clip2 Cyln2	6	3.0318	18014000	42854000
F1LYA6	Abl-interactor 2	Abi2	2	3.0276	19760000	71348000
D3ZE72	Methionine aminopeptidase (EC 3.4.11.18)	Metap1 Metap1_predicted rCG_29038	2	3.0275	13630000	50386000
Q5I0G4	Glycine--tRNA ligase (EC 6.1.1.14) (Diadenosine tetraphosphate synthetase) (Ap4A synthetase) (EC 2.7.7.-) (Glycyl-tRNA synthetase) (GlyRS) (Glycyl-tRNA synthetase 1)	Gars1 Gars	7	3.0155	31905000	96866000
P70478	Adenomatous polyposis coli protein (Protein APC)	Apc	4	3.0147	5845000	22067000
Q561S0	NADH dehydrogenase [ubiquinone] 1 alpha subcomplex subunit 10, mitochondrial (Complex I-42kD) (CI-42kD) (NADH-ubiquinone oxidoreductase 42 kDa subunit)	Ndufa10	8	3.0144	48854000	151120000
P61589	Transforming protein RhoA (EC 3.6.5.2)	Rhoa Arha Arha2	3	3.0056	57080000	251730000
P55053	Fatty acid-binding protein 5 (Cutaneous fatty acid-binding protein) (C-FABP) (DA11) (Epidermal-type fatty acid-binding protein) (E-FABP) (Fatty acid-binding protein, epidermal)	Fabp5	4	3.0031	78211000	415840000
A0A0G2JY03	Alpha N-catenin (Catenin alpha-2)	0	4	2.9991	59480000	196880000
Q68FX0	Isocitrate dehydrogenase [NAD] subunit beta, mitochondrial (Isocitric dehydrogenase subunit beta) (NAD(+)-specific ICDH subunit beta)	Idh3B	7	2.992	31690000	105910000
Q9WVR7	Protein phosphatase 1F (EC 3.1.3.16) (Ca(2+)/calmodulin-dependent protein kinase phosphatase) (CaM-kinase phosphatase) (CaMKPase) (Partner of PIX 2)	Ppm1f Popx2	2	2.9913	7941500	18708000
O35142	Coatomer subunit beta' (Beta'-coat protein) (Beta'-COP) (p102)	Copb2	8	2.9898	65483000	195690000
P47858	ATP-dependent 6-phosphofructokinase, muscle type (ATP-PFK) (PFK-M) (EC 2.7.1.11) (6-phosphofructokinase type A) (Phosphofructo-1-kinase isozyme A) (PFK-A) (Phosphohexokinase)	Pfkm Pfk-m	8	2.988	68233000	279310000
Q7TT49	Serine/threonine-protein kinase MRCK beta (EC 2.7.11.1) (CDC42-binding protein kinase beta) (DMPK-like beta) (Myotonic dystrophy kinase-related CDC42-binding kinase beta) (MRCK beta) (Myotonic dystrophy protein kinase-like beta)	Cdc42bpb	14	2.9822	106760000	305550000
F1M9V7	Aminopeptidase (EC 3.4.11.-)	Npepps	10	2.9776	242440000	140700000
B5DEG8	LOC685144 protein (RCG41932) (SEC24 homolog C, COPII coat complex component)	Sec24c LOC685144 rCG_41932	9	2.971	24640000	169740000
D3ZXQ2	Calmodulin-regulated spectrin-associated protein family, member 3 (RCG58914)	Camsap3 rCG_58914	10	2.9703	26832000	139340000
Q68FR9	Elongation factor 1-delta (EF-1-delta)	Eef1d	5	2.9679	19864000	167810000
D3ZVD8	Histone deacetylase 6	LOC108348065	7	2.9666	12460000	80380000
D3ZFA8	40S ribosomal protein S17	LOC100362366	2	2.9517	9701100	65594000
F1LX07	Solute carrier family 25 member 12	Slc25a12 LOC100360985	15	2.9511	199390000	523150000
G3V852	RCG55135, isoform CRA_b (Talin 1)	Tln1 rCG_55135	5	2.9476	26182000	178340000
D3ZZK3	Receptor protein-tyrosine kinase (EC 2.7.10.1)	Epha4	4	2.942	13869000	58411000
A0A0G2JW01	HP domain-containing protein	0	5	2.9401	13772000	44909000
A0A0G2K777	Ras homolog family member T1	Rhot1	4	2.9396	7955900	34769000
Q9Z1P2	Alpha-actinin-1 (Alpha-actinin cytoskeletal isoform) (F-actin cross-linking protein) (Non-muscle alpha-actinin-1)	Actn1	13	2.9373	131150000	421760000
Q924S5	Lon protease homolog, mitochondrial (EC 3.4.21.53) (Lon protease-like protein) (LONP) (Mitochondrial ATP-dependent protease Lon) (Serine protease 15)	Lonp1 Lon Prss15	10	2.9306	28408000	149670000
Q68FQ0	T-complex protein 1 subunit epsilon (TCP-1-epsilon) (CCT-epsilon)	Cct5	12	2.927	120090000	469890000
P23514	Coatomer subunit beta (Beta-coat protein) (Beta-COP)	Copb1 Copb	9	2.9215	24734000	79823000
O88778	Protein bassoon	Bsn	15	2.919	63995000	142860000
P51635	Aldo-keto reductase family 1 member A1 (EC 1.1.1.2) (EC 1.1.1.33) (EC 1.1.1.372) (EC 1.1.1.54) (3-DG-reducing enzyme) (Alcohol dehydrogenase [NADP(+)]) (Aldehyde reductase) (Glucuronate reductase) (EC 1.1.1.19) (Glucuronolactone reductase) (EC 1.1.1.20)	Akr1a1 Alr	11	2.9168	94990000	352950000
P32851	Syntaxin-1A (Neuron-specific antigen HPC-1) (Synaptotagmin-associated 35 kDa protein) (P35A)	Stx1a Sap	7	2.9147	434820000	629040000
Q52KJ9	Thioredoxin domain containing 1 (Thioredoxin-related transmembrane protein 1)	Tmx1 Txndc1 rCG_62384	3	2.9094	55743000	125100000
Q9QUH6	Ras/Rap GTPase-activating protein SynGAP (Neuronal RasGAP) (Synaptic Ras GTPase-activating protein 1) (Synaptic Ras-GAP 1) (p135 SynGAP)	Syngap1	8	2.9029	18416000	86549000
Q7TMB0	Phospholipid phosphatase-related protein type 3 (EC 3.1.3.4) (Lipid phosphate phosphatase-related protein type 3) (Plasticity-related gene 2 protein) (PRG-2)	Plppr3 Lppr3 Prg2	3	2.9007	7002400	43156000
Q6AYI1	DEAD box protein 5 (EC 3.6.4.13) (Probable ATP-dependent RNA helicase DDX5)	Ddx5 rCG_35034	9	2.8964	78821000	227770000
P10760	Adenosylhomocysteinase (AdoHcyase) (EC 3.3.1.1) (S-adenosyl-L-homocysteine hydrolase)	Ahcy	6	2.8957	65718000	192650000
M0RB22	Protein-tyrosine-phosphatase (EC 3.1.3.48)	Ptprd	2	2.8814	41110000	113430000
Q8CFD0	Sideroflexin-5 (Tricarboxylate carrier BBG-TCC)	Sfxn5	7	2.8704	39636000	162500000
P62963	Profilin-1 (Profilin I)	Pfn1	4	2.8692	32827000	98160000
P62282	40S ribosomal protein S11	Rps11	3	2.8686	11521000	51494000
Q4AEF8	Coatomer subunit gamma-1 (Gamma-1-coat protein) (Gamma-1-COP)	Copg1 Copg	5	2.8608	12432000	79583000
B0BN86	Transmembrane protein 11, mitochondrial	Tmem11	3	2.8582	18498000	85048000
Q64428	Trifunctional enzyme subunit alpha, mitochondrial (Monolysocardiolipin acyltransferase) (EC 2.3.1.-) (TP-alpha) [Includes: Long-chain enoyl-CoA hydratase (EC 4.2.1.17); Long chain 3-hydroxyacyl-CoA dehydrogenase (EC 1.1.1.211)]	Hadha	18	2.8577	265910000	710630000
F1M4A4	Kinesin-like protein KIF1A	Kif1a	7	2.8544	35257000	118720000
P19511	ATP synthase F(0) complex subunit B1, mitochondrial (ATP synthase peripheral stalk-membrane subunit b) (ATP synthase subunit b) (ATPase subunit b)	Atp5pb Atp5f Atp5f1	4	2.8482	80787000	273200000
O35303	Dynamin-1-like protein (EC 3.6.5.5) (Dynamin-like protein)	Dnm1l Dlp1 Drp1	14	2.8353	113790000	435740000
B2GUZ9	Fam49b protein (Family with sequence similarity 49, member B) (Similar to 0910001A06Rik protein (Predicted), isoform CRA_a)	Fam49b RGD1307697_predicted rCG_59591	4	2.834	12071000	58555000
Q5M7W5	Microtubule-associated protein 4 (MAP-4)	Map4	7	2.834	96169000	129440000
Q9QZA2	Programmed cell death 6-interacting protein (ALG-2-interacting protein 1)	Pdcd6ip Aip1	6	2.8334	6848200	61252000
Q9ESQ7	PH and SEC7 domain-containing protein 1 (Exchange factor for ADP-ribosylation factor guanine nucleotide factor 6) (Exchange factor for ARF6) (Exchange factor for ARF6 A) (Pleckstrin homology and SEC7 domain-containing protein 1)	Psd Efa6 Psd1	4	2.8205	18562000	78187000
D3ZJD3	60S ribosomal protein L28	0	2	2.8184	11511000	38281000
O88588	Phosphofurin acidic cluster sorting protein 1 (PACS-1)	Pacs1	5	2.8184	31932000	152700000
D4A5X7	Ganglioside-induced differentiation-associated-protein 1 (Ganglioside-induced differentiation-associated-protein 1 (Predicted))	Gdap1 Gdap1_predicted rCG_30362	5	2.8159	28394000	70511000
D3Z941	Methionine--tRNA ligase, cytoplasmic (EC 6.1.1.10) (Methionyl-tRNA synthetase)	Mars Mars1	10	2.8045	25800000	98328000
Q6JE36	Protein NDRG1 (N-myc downstream-regulated gene 1 protein) (Protein Ndr1)	Ndrg1 Ndr1	4	2.7999	41231000	138260000
Q9JJ54	Heterogeneous nuclear ribonucleoprotein D0 (hnRNP D0) (AU-rich element RNA-binding protein 1)	Hnrnpd Auf1 Hnrpd	4	2.798	52311000	185520000
D3ZHA0	Filamin-C (FLN-C) (ABP-280-like protein) (ABP-L) (Actin-binding-like protein) (Filamin-2) (Gamma-filamin)	Flnc Abpl Fln2	8	2.7971	17217000	53228000
P04897	Guanine nucleotide-binding protein G(i) subunit alpha-2 (Adenylate cyclase-inhibiting G alpha protein)	Gnai2 Gnai-2	9	2.7954	163920000	816890000
Q80W92	Protein VAC14 homolog	Vac14	5	2.7949	17513000	46213000
P0C2X9	Delta-1-pyrroline-5-carboxylate dehydrogenase, mitochondrial (P5C dehydrogenase) (EC 1.2.1.88) (Aldehyde dehydrogenase family 4 member A1) (L-glutamate gamma-semialdehyde dehydrogenase)	Aldh4a1	10	2.7724	100050000	247660000
Q9Z2F5	C-terminal-binding protein 1 (CtBP1) (EC 1.1.1.-) (50 kDa BFA-dependent ADP-ribosylation substrate) (BARS-50) (C-terminal-binding protein 3) (CtBP3)	Ctbp1 Bars Ctbp3	8	2.7682	74671000	213250000
P12007	Isovaleryl-CoA dehydrogenase, mitochondrial (IVD) (EC 1.3.8.4) (Butyryl-CoA dehydrogenase) (EC 1.3.8.1)	Ivd	4	2.7623	18280000	52652000
D3ZJ01	RAB11-binding and LisH domain, coiled-coil and HEAT repeat-containing (Similar to RIKEN cDNA 2310035C23 (Predicted))	Relch RGD1307235 RGD1307235_predicted rCG_24062	5	2.7499	8805700	35468000
Q6P6R2	Dihydrolipoyl dehydrogenase, mitochondrial (EC 1.8.1.4) (Dihydrolipoamide dehydrogenase)	Dld	10	2.7429	158830000	383880000
P52296	Importin subunit beta-1 (Karyopherin subunit beta-1) (Nuclear factor p97) (Pore targeting complex 97 kDa subunit) (PTAC97)	Kpnb1	16	2.7427	95360000	414770000
B0BN65	Family with sequence similarity 49, member A (Uncharacterized protein RGD1305961_predicted)	Fam49a RGD1305961_predicted rCG_62196	2	2.7417	64911000	87772000
P85968	6-phosphogluconate dehydrogenase, decarboxylating (EC 1.1.1.44)	Pgd	12	2.7399	137030000	495650000
A0A0G2JUG7	IQ motif and SEC7 domain-containing protein 1	Iqsec1 Brag2	5	2.7398	10282000	27474000
D3ZNQ6	Ubiquitin-conjugating enzyme E2M (Ubiquitin-conjugating enzyme E2M (UBC12 homolog, yeast) (Predicted), isoform CRA_a)	Ube2m Ube2m_predicted rCG_27455	2	2.7388	6978300	23895000
P05369	Farnesyl pyrophosphate synthase (FPP synthase) (FPS) (EC 2.5.1.10) ((2E,6E)-farnesyl diphosphate synthase) (Cholesterol-regulated 39 kDa protein) (CR 39) (Dimethylallyltranstransferase) (EC 2.5.1.1) (Farnesyl diphosphate synthase) (Geranyltranstransferase)	Fdps	3	2.7381	16245000	79745000
Q4G061	Eukaryotic translation initiation factor 3 subunit B (eIF3b) (Eukaryotic translation initiation factor 3 subunit 9) (eIF-3-eta)	Eif3b Eif3s9	3	2.735	11091000	44395000
B2RYQ2	Serine/threonine-protein phosphatase 2A activator (EC 5.2.1.8) (Phosphotyrosyl phosphatase activator)	Ptpa Ppp2r4 Ppp2r4_predicted rCG_45567	2	2.7238	20792000	63092000
A0A0U1RS25	UPF1, RNA helicase and ATPase	Upf1	5	2.7198	8042500	83521000
P62804	Histone H4 [Cleaved into: Osteogenic growth peptide (OGP)]	H4c2 Hist1h4b Hist4; Hist1h4m; H4f16 H4ft Hist4h4	4	2.7198	252220000	500620000
P29457	Serpin H1 (47 kDa heat shock protein) (Collagen-binding protein) (Colligin) (GP46)	Serpinh1 Cbp1 Hsp47	3	2.7118	40542000	173620000
A0A0G2JZI2	Glutamyl-tRNA synthetase (EC 6.1.1.15) (EC 6.1.1.17) (Prolyl-tRNA synthetase)	Eprs	16	2.7093	84432000	273630000
P30427	Plectin (PCN) (PLTN) (Plectin-1)	Plec Plec1	19	2.7043	56443000	176020000
P61314	60S ribosomal protein L15	Rpl15	5	2.7018	64464000	193460000
Q62761	Casein kinase I isoform gamma-1 (CKI-gamma 1) (EC 2.7.11.1)	Csnk1g1	2	2.6979	3790600	10586000
O70351	3-hydroxyacyl-CoA dehydrogenase type-2 (EC 1.1.1.35) (17-beta-estradiol 17-dehydrogenase) (EC 1.1.1.62) (2-methyl-3-hydroxybutyryl-CoA dehydrogenase) (MHBD) (3-alpha-(17-beta)-hydroxysteroid dehydrogenase (NAD(+))) (EC 1.1.1.239) (3-hydroxy-2-methylbutyryl-CoA dehydrogenase) (EC 1.1.1.178) (3-hydroxyacyl-CoA dehydrogenase type II) (3alpha(or 20beta)-hydroxysteroid dehydrogenase) (EC 1.1.1.53) (7-…	Hsd17b10 Erab Hadh2	4	2.6953	24873000	78071000
F1LM47	Succinate--CoA ligase [ADP-forming] subunit beta, mitochondrial (EC 6.2.1.5) (ATP-specific succinyl-CoA synthetase subunit beta) (A-SCS) (Succinyl-CoA synthetase beta-A chain) (SCS-betaA)	Sucla2 SUCLA2	7	2.6938	304850000	165030000
P97526	Neurofibromin (Neurofibromatosis-related protein NF-1)	Nf1	3	2.6911	9243500	28801000
P47875	Cysteine and glycine-rich protein 1 (Cysteine-rich protein 1) (CRP) (CRP1)	Csrp1 Csrp	4	2.6883	13195000	65885000
Q5MPA9	Serine/threonine-protein kinase DCLK2 (EC 2.7.11.1) (CaMK-like CREB regulatory kinase 2) (CL2) (CLICK-II) (CLICK2) (Doublecortin-like and CAM kinase-like 2) (Doublecortin-like kinase 2)	Dclk2 Dcamkl2 Dck2	5	2.6882	17100000	37865000
D3ZD23	ATP-binding cassette subfamily E member 1 (ATP-binding cassette, sub-family E (OABP), member 1)	Abce1 rCG_51692	6	2.6824	16256000	83466000
Q505J9	Outer mitochondrial transmembrane helix translocase (EC 7.4.2.-) (ATPase family AAA domain-containing protein 1) (Neuroprotective protein 6) (Thorase)	Atad1 Npg6	2	2.6648	10321000	25469000
F1M5M9	SLIT-ROBO Rho GTPase-activating protein 3	Srgap3	11	2.6619	42707000	142870000
A0A0G2K261	Isoleucyl-tRNA synthetase (EC 6.1.1.5)	Iars2	11	2.6536	80050000	213690000
D3Z8I7	Glutathione S-transferase, theta 3 (Similar to Glutathione S-transferase, theta 3 (Predicted))	Gstt3 RGD1562732_predicted rCG_60614	2	2.6522	11813000	36667000
G3V8A5	Vacuolar protein sorting-associated protein 35	Vps35 Vps35_mapped rCG_44281	16	2.6459	187420000	574900000
P63319	Protein kinase C gamma type (PKC-gamma) (EC 2.7.11.13)	Prkcg Pkcc Pkcg Prkcc	8	2.6394	44011000	142660000
Q5U302	Catenin (Cadherin associated protein), alpha 1 (Catenin (Cadherin-associated protein), alpha 1, isoform CRA_b) (Catenin alpha 1)	Ctnna1 Catna1 rCG_49560	5	2.6367	42716000	145410000
Q76EQ0	Serine racemase (EC 5.1.1.18) (D-serine ammonia-lyase) (D-serine dehydratase) (EC 4.3.1.18) (L-serine ammonia-lyase) (L-serine dehydratase) (EC 4.3.1.17)	Srr	4	2.6259	17586000	78680000
F1M8A4	PTPRF-interacting protein alpha 2	Ppfia2	6	2.6229	42045000	63371000
B0BNF1	Septin-8	Septin8 Sept8	5	2.5949	29239000	115290000
Q9QX69	Glutathione S-transferase LANCL1 (EC 2.5.1.18) (40 kDa erythrocyte membrane protein) (p40) (LanC-like protein 1)	Lancl1 Gpr69a	3	2.5868	32731000	90730000
P61203	COP9 signalosome complex subunit 2 (SGN2) (Signalosome subunit 2) (Alien homolog) (JAB1-containing signalosome subunit 2) (Thyroid receptor-interacting protein 15) (TR-interacting protein 15) (TRIP-15)	Cops2 Csn2 Trip15	7	2.5737	5882500	40367000
A0A0G2K315	Centrosomal protein 170	Cep170	3	2.5693	22768000	49605000
P17256	Mevalonate kinase (MK) (EC 2.7.1.36)	Mvk	4	2.5666	17506000	53892000
Q9JMJ4	Pre-mRNA-processing factor 19 (EC 2.3.2.27) (Neuronal differentiation-related gene protein) (PRP19/PSO4 homolog) (RING-type E3 ubiquitin transferase PRP19)	Prpf19 Prp19	4	2.5605	39329000	72558000
Q4V8H5	Aspartyl aminopeptidase (EC 3.4.11.21)	Dnpep rCG_23931	10	2.5564	86242000	149990000
M0R6E0	Phospholipid-transporting ATPase (EC 7.6.2.1)	Atp9a	6	2.5527	34477000	93915000
Q60587	Trifunctional enzyme subunit beta, mitochondrial (TP-beta) [Includes: 3-ketoacyl-CoA thiolase (EC 2.3.1.155) (EC 2.3.1.16) (Acetyl-CoA acyltransferase) (Beta-ketothiolase)]	Hadhb	4	2.5466	17215000	81832000
D3ZZZ9	Catenin (Cadherin associated protein), delta 1 (Predicted), isoform CRA_a (Catenin delta 1)	Ctnnd1 Ctnnd1_predicted rCG_26679	12	2.5458	146110000	372450000
P19643	Amine oxidase [flavin-containing] B (EC 1.4.3.4) (Monoamine oxidase type B) (MAO-B)	Maob	7	2.5455	74668000	155410000
D3ZSY8	TBC1 domain family, member 10b (TBC1 domain family, member 10b (Predicted))	Tbc1d10b Tbc1d10b_predicted rCG_40210	2	2.5432	5211800	24468000
F1LU71	Methylglutaconyl-CoA hydratase, mitochondrial (EC 4.2.1.18) (AU-specific RNA-binding enoyl-CoA hydratase) (AU-binding enoyl-CoA hydratase) (Itaconyl-CoA hydratase) (EC 4.2.1.56)	Auh	4	2.5395	26644000	82152000
Q3ZAU6	RBR-type E3 ubiquitin transferase (EC 2.3.2.31)	Rnf14 rCG_49400	9	2.5372	83408000	264260000
Q6IMY8	Heterogeneous nuclear ribonucleoprotein U (hnRNP U) (SP120) (Scaffold-attachment factor A) (SAF-A)	Hnrnpu Hnrpu rCG_20317	8	2.5372	153130000	389890000
P04906	Glutathione S-transferase P (EC 2.5.1.18) (Chain 7) (GST 7-7) (GST class-pi)	Gstp1	4	2.5081	56314000	213060000
D4A9D6	DEAH box protein 9 (EC 3.6.4.13) (Nuclear DNA helicase II)	Dhx9 Dhx9_predicted rCG_46521	15	2.499	240810000	583130000
A0A0G2K1D2	RAP1, GTP-GDP dissociation stimulator 1 (Predicted), isoform CRA_a (Rap1 GTPase-GDP dissociation stimulator 1)	Rap1gds1 Rap1gds1_predicted rCG_28604	12	2.4976	54869000	177490000
B5DF55	RCG55706 (Signal transducing adaptor molecule) (Signal transducing adaptor molecule (SH3 domain and ITAM motif) 1)	Stam rCG_55706	5	2.4834	10085000	76840000
G3V928	Prolow-density lipoprotein receptor-related protein 1 (LRP-1) [Cleaved into: Low-density lipoprotein receptor-related protein 1 85 kDa subunit (LRP-85); Low-density lipoprotein receptor-related protein 1 515 kDa subunit (LRP-515); Low-density lipoprotein receptor-related protein 1 intracellular domain (LRPICD)]	Lrp1	8	2.4827	73678000	94121000
Q5PPJ6	Leucyl-tRNA synthetase (EC 6.1.1.4)	Lars Lars1	12	2.481	56419000	239430000
P68511	14-3-3 protein eta	Ywhah	5	2.4799	85055000	269350000
Q6RJR6	Reticulon-3	Rtn3	6	2.4739	68985000	372110000
Q5XIG8	Serine-threonine kinase receptor-associated protein (UNR-interacting protein)	Strap Unrip	3	2.4728	24275000	62879000
Q7TMB7	2-lysophosphatidate phosphatase PLPPR4 (EC 3.1.3.106) (Brain-specific phosphatidic acid phosphatase-like protein 1) (Lipid phosphate phosphatase-related protein type 4) (Phospholipid phosphatase-related protein type 4) (Plasticity-related gene 1 protein) (PRG-1)	Plppr4 Lppr4 Php1 Prg1	6	2.4679	7752400	30889000
P63331	Serine/threonine-protein phosphatase 2A catalytic subunit alpha isoform (PP2A-alpha) (EC 3.1.3.16)	Ppp2ca	5	2.4607	20836000	107460000
P36876	Serine/threonine-protein phosphatase 2A 55 kDa regulatory subunit B alpha isoform (PP2A subunit B isoform B55-alpha) (PP2A subunit B isoform BRA) (PP2A subunit B isoform PR55-alpha) (PP2A subunit B isoform R2-alpha) (PP2A subunit B isoform alpha)	Ppp2r2a	2	2.4604	5035200	12988000
Q62920	PDZ and LIM domain protein 5 (Enigma homolog) (Enigma-like PDZ and LIM domains protein)	Pdlim5 Enh	5	2.46	31015000	91449000
Q9Z272	ARF GTPase-activating protein GIT1 (ARF GAP GIT1) (Cool-associated and tyrosine-phosphorylated protein 1) (CAT-1) (CAT1) (G protein-coupled receptor kinase-interactor 1) (GRK-interacting protein 1)	Git1	3	2.4568	14023000	62315000
Q3B7U9	Peptidyl-prolyl cis-trans isomerase FKBP8 (PPIase FKBP8) (EC 5.2.1.8) (FK506-binding protein 8) (FKBP-8) (Rotamase)	Fkbp8	4	2.4495	20290000	82945000
Q64559	Cytosolic acyl coenzyme A thioester hydrolase (EC 3.1.2.2) (ACH1) (ACT) (Acyl-CoA thioesterase 7) (Brain acyl-CoA hydrolase) (BACH) (CTE-IIa) (CTE-IIb) (CTE-II) (LACH1) (Long chain acyl-CoA thioester hydrolase) (MTE-II)	Acot7 Bach	2	2.4472	148010000	237270000
Q1JU68	Eukaryotic translation initiation factor 3 subunit A (eIF3a) (Eukaryotic translation initiation factor 3 subunit 10) (eIF-3-theta)	Eif3a Eif3s10	6	2.4374	20570000	62127000
D3ZFD0	Unconventional myosin-XVIIIa	Myo18a	3	2.4295	14878000	53431000
Q9WVE9	Intersectin-1 (EH domain and SH3 domain regulator of endocytosis 1)	Itsn1 Ehsh1 Itsn	5	2.4262	118150000	89136000
Q9JHL4	Drebrin-like protein (Actin-binding protein 1) (Abp1) (SH3 domain-containing protein 7)	Dbnl Sh3p7	8	2.4181	43471000	110930000
P05712	Ras-related protein Rab-2A	Rab2a Rab2	3	2.4168	15358000	56052000
A0A0G2K847	ArfGAP with GTPase domain, ankyrin repeat and PH domain 1	Agap1	3	2.4105	12751000	48451000
P16970	ATP-binding cassette sub-family D member 3 (70 kDa peroxisomal membrane protein) (PMP70)	Abcd3 Pmp70 Pxmp1	2	2.3962	21813000	56808000
Q2TL32	E3 ubiquitin-protein ligase UBR4 (EC 2.3.2.27) (N-recognin-4) (RING-type E3 ubiquitin transferase UBR4) (Zinc finger UBR1-type protein 1)	Ubr4 Rbaf600 Zubr1	8	2.3834	13301000	40464000
Q6P7P5	Basic leucine zipper and W2 domain-containing protein 1	Bzw1	5	2.379	54932000	55948000
Q01728	Sodium/calcium exchanger 1 (Na(+)/Ca(2+)-exchange protein 1) (Solute carrier family 8 member 1)	Slc8a1 Ncx1	6	2.3774	22143000	82055000
Q5U2S7	Proteasome (Prosome, macropain) 26S subunit, non-ATPase, 3 (Proteasome (Prosome, macropain) 26S subunit, non-ATPase, 3, isoform CRA_b) (Proteasome 26S subunit, non-ATPase 3)	Psmd3 rCG_33694	2	2.3751	4850300	34179000
Q80U96	Exportin-1 (Exp1) (Chromosome region maintenance 1 protein homolog)	Xpo1 Crm1	10	2.3736	18095000	59423000
O35567	Bifunctional purine biosynthesis protein ATIC (AICAR transformylase/inosine monophosphate cyclohydrolase) (ATIC) [Includes: Phosphoribosylaminoimidazolecarboxamide formyltransferase (EC 2.1.2.3) (5-aminoimidazole-4-carboxamide ribonucleotide formyltransferase) (AICAR formyltransferase) (AICAR transformylase); IMP cyclohydrolase (EC 3.5.4.10) (IMP synthase) (Inosinicase)]	Atic Purh	9	2.3692	7138400	39032000
Q1WIM3	Cell adhesion molecule 3 (Immunoglobulin superfamily member 4B) (IgSF4B) (Nectin-like protein 1) (NECL-1)	Cadm3 Igsf4b Necl1	2	2.3678	12678000	44590000
F1M0Z1	Triple functional domain protein (EC 2.7.11.1) (PTPRF-interacting protein)	Trio	8	2.3603	86921000	134680000
Q66HA8	Heat shock protein 105 kDa (Heat shock 110 kDa protein)	Hsph1 Hsp105 Hsp110	14	2.3548	114730000	346290000
P04785	Protein disulfide-isomerase (PDI) (EC 5.3.4.1) (Cellular thyroid hormone-binding protein) (Prolyl 4-hydroxylase subunit beta)	P4hb Pdia1	5	2.3489	28649000	88981000
Q9Z0V6	Thioredoxin-dependent peroxide reductase, mitochondrial (EC 1.11.1.24) (PRx III) (Peroxiredoxin-3) (PRX-3) (Thioredoxin-dependent peroxiredoxin 3)	Prdx3	3	2.3427	24981000	42480000
Q8VD52	Pyridoxal phosphate phosphatase (PLP phosphatase) (EC 3.1.3.3) (EC 3.1.3.74) (Chronophin) (Reg I-binding protein 1)	Pdxp Cin Plp Plpp Rbp1	5	2.3398	14268000	41148000
P63245	Receptor of activated protein C kinase 1 (Guanine nucleotide-binding protein subunit beta-2-like 1) (Receptor for activated C kinase) (Receptor of activated protein kinase C 1) [Cleaved into: Receptor of activated protein C kinase 1, N-terminally processed]	Rack1 Gnb2l1	5	2.3335	32765000	91097000
P54921	Alpha-soluble NSF attachment protein (SNAP-alpha) (N-ethylmaleimide-sensitive factor attachment protein alpha)	Napa Snap Snapa	2	2.332	21321000	84831000
Q8VHK2	Caskin-1 (CASK-interacting protein 1)	Caskin1	7	2.3316	12611000	67448000
A0A0G2JTA1	Serine/threonine-protein phosphatase 2A 56 kDa regulatory subunit	Ppp2r5e	2	2.3262	14960000	46866000
Q62826	Heterogeneous nuclear ribonucleoprotein M (hnRNP M) (M4 protein)	Hnrnpm Hnrpm	3	2.3207	17282000	45671000
A0A0G2K9I8	Protein arginine methyltransferase 1-like	LOC100361025	2	2.3199	82229000	76151000
P51583	Multifunctional protein ADE2 [Includes: Phosphoribosylaminoimidazole-succinocarboxamide synthase (EC 6.3.2.6) (SAICAR synthetase); Phosphoribosylaminoimidazole carboxylase (EC 4.1.1.21) (AIR carboxylase) (AIRC)]	Paics Ade2 Airc	7	2.3157	25910000	102980000
Q9Z1T4	Connector enhancer of kinase suppressor of ras 2 (Connector enhancer of KSR 2) (CNK homolog protein 2) (CNK2) (Membrane-associated guanylate kinase-interacting protein) (Maguin)	Cnksr2	5	2.3151	6647600	23200000
Q4FZT9	26S proteasome non-ATPase regulatory subunit 2	Psmd2	9	2.314	38670000	115320000
D3ZUM2	NAD(+) hydrolase SARM1 (NADase SARM1) (EC 3.2.2.6) (NADP(+) hydrolase SARM1) (EC 3.2.2.-) (Sterile alpha and TIR motif-containing protein 1)	Sarm1	8	2.3091	27832000	68890000
Q6MG82	Proline-rich transmembrane protein 1 (Dispanin subfamily D member 1) (DSPD1) (Synapse differentiation-induced protein 4) (SynDIG4)	Prrt1 Ng5	2	2.304	18655000	59977000
O70277	Tripartite motif-containing protein 3 (Brain-expressed RING finger protein) (RING finger protein 22)	Trim3 Berp Rnf22	5	2.3036	116550000	165950000
P62718	60S ribosomal protein L18a	Rpl18a	2	2.2903	11622000	34068000
Q63081	Protein disulfide-isomerase A6 (EC 5.3.4.1) (Calcium-binding protein 1) (CaBP1) (Protein disulfide isomerase P5) (Thioredoxin domain-containing protein 7)	Pdia6 Cabp1 Txndc7	4	2.2831	15482000	68459000
P54319	Phospholipase A-2-activating protein (PLA2P) (PLAP)	Plaa Plap	8	2.2639	32271000	92247000
Q811U3	ELKS/Rab6-interacting/CAST family member 1 (ERC-1) (CAZ-associated structural protein 2) (CAST2) (Rab6-interacting protein 2)	Erc1 Cast2 Elks Rab6ip2	5	2.2633	41208000	84379000
P56536	Kinesin heavy chain isoform 5C (Kinesin heavy chain neuron-specific 2) (Fragment)	Kif5c Nkhc2	3	2.2598	12460000	43574000
Q6P6T4	Echinoderm microtubule-associated protein-like 2 (EMAP-2)	Eml2 Emap2	5	2.2583	50034000	147360000
O70196	Prolyl endopeptidase (PE) (EC 3.4.21.26) (Post-proline cleaving enzyme) (rPop)	Prep	7	2.2425	32750000	131750000
P26817	Beta-adrenergic receptor kinase 1 (Beta-ARK-1) (EC 2.7.11.15) (G-protein-coupled receptor kinase 2)	Grk2 Adrbk1	4	2.2383	2384400	12577000
G3V6U3	Alpha-1,3/1,6-mannosyltransferase ALG2 (EC 2.4.1.132) (EC 2.4.1.257) (GDP-Man:Man(1)GlcNAc(2)-PP-Dol alpha-1,3-mannosyltransferase)	Alg2 rCG_60347	9	2.238	90531000	281730000
B2GUZ3	Formyltetrahydrofolate synthetase (EC 6.3.4.3)	Mthfd1l	3	2.2362	17021000	51635000
Q3MHS9	Chaperonin containing Tcp1, subunit 6A (Zeta 1) (Chaperonin subunit 6a (Zeta)) (Chaperonin-containing TCP1 subunit 6A)	Cct6a rCG_21714	11	2.2293	169280000	408100000
Q01205	Dihydrolipoyllysine-residue succinyltransferase component of 2-oxoglutarate dehydrogenase complex, mitochondrial (EC 2.3.1.61) (2-oxoglutarate dehydrogenase complex component E2) (OGDC-E2) (Dihydrolipoamide succinyltransferase component of 2-oxoglutarate dehydrogenase complex) (E2K)	Dlst	4	2.2218	51057000	105570000
Q80ZA5	Sodium-driven chloride bicarbonate exchanger (Solute carrier family 4 member 10)	Slc4a10 Ncbe	3	2.2163	3392300	18372000
F1LS86	Isoleucyl-tRNA synthetase (EC 6.1.1.5)	Iars Iars1 Iars_predicted rCG_44151	5	2.2142	49258000	152530000
A0A0G2JUZ5	Glycine cleavage system P protein (EC 1.4.4.2)	Gldc	7	2.2091	51013000	101490000
D4A0A1	SOGA family member 3	Soga3 NEWGENE_1307525	6	2.204	53437000	134410000
P39069	Adenylate kinase isoenzyme 1 (AK 1) (EC 2.7.4.3) (EC 2.7.4.6) (ATP-AMP transphosphorylase 1) (ATP:AMP phosphotransferase) (Adenylate monophosphate kinase) (Myokinase)	Ak1	4	2.2024	14502000	80540000
P12075	Cytochrome c oxidase subunit 5B, mitochondrial (Cytochrome c oxidase polypeptide Vb) (Cytochrome c oxidase subunit VIA*)	Cox5b	2	2.185	60766000	45844000
F1LPV0	Asparagine--tRNA ligase (EC 6.1.1.22)	Nars Nars1 rCG_46601	8	2.1837	25440000	164670000
Q9JLZ1	Glutaredoxin-3 (PKC-interacting cousin of thioredoxin) (PICOT) (PKC-theta-interacting protein) (PKCq-interacting protein) (Thioredoxin-like protein 2)	Glrx3 Picot Txnl2	7	2.1763	33111000	79381000
Q62784	Inositol polyphosphate-4-phosphatase type I A (Inositol polyphosphate 4-phosphatase type I) (Type I inositol 3,4-bisphosphate 4-phosphatase) (EC 3.1.3.66)	Inpp4a	5	2.166	21337000	64987000
B1H2A2	Fibronectin type 3 and SPRY domain-containing protein (Fsd1 protein) (Similar to fibronectin type 3 and SPRY domain-containing protein, isoform CRA_a)	Fsd1 LOC301506 rCG_45013	5	2.1571	39766000	71430000
P40329	Arginine--tRNA ligase, cytoplasmic (EC 6.1.1.19) (Arginyl-tRNA synthetase) (ArgRS)	Rars1 Rars	4	2.1531	19340000	72701000
A0A096MIX2	RNA helicase (EC 3.6.4.13)	Ddx17 rCG_59754	5	2.1524	11175000	28107000
Q9JKE3	Secretory carrier-associated membrane protein 5 (Secretory carrier membrane protein 5)	Scamp5	3	2.1518	65691000	218720000
P49803	Regulator of G-protein signaling 7 (RGS7)	Rgs7	3	2.1447	21833000	66141000
Q66HR2	Microtubule-associated protein RP/EB family member 1 (APC-binding protein EB1) (End-binding protein 1) (EB1)	Mapre1	6	2.133	32291000	293490000
D4AE96	Importin 7 (Importin 7 (Predicted), isoform CRA_c)	Ipo7 Ipo7_predicted rCG_39997	4	2.11	15939000	43031000
D3ZH41	Cytoskeleton-associated protein 4 (Cytoskeleton-associated protein 4 (Predicted))	Ckap4 Ckap4_predicted rCG_48989	6	2.1072	18433000	64257000
F1LZX5	HECT domain E3 ubiquitin protein ligase 4	Hectd4 RGD1309762	8	2.1051	23587000	101540000
Q63413	Spliceosome RNA helicase Ddx39b (EC 3.6.4.13) (56 kDa U2AF65-associated protein) (ATP-dependent RNA helicase p47) (DEAD box protein Uap56)	Ddx39b Bat1 Bat1a Uap56	3	2.0911	32204000	87437000
P51650	Succinate-semialdehyde dehydrogenase, mitochondrial (EC 1.2.1.24) (Aldehyde dehydrogenase family 5 member A1) (NAD(+)-dependent succinic semialdehyde dehydrogenase)	Aldh5a1 Ssadh	6	2.0877	50991000	140320000
D3ZJ86	Sodium/hydrogen exchanger	Slc9a6	5	2.0869	59162000	152510000
Q66X93	Staphylococcal nuclease domain-containing protein 1 (EC 3.1.31.1) (100 kDa coactivator) (SND p102) (p100 co-activator) (p105 coactivator)	Snd1	10	2.0866	67414000	153490000
P97532	3-mercaptopyruvate sulfurtransferase (MST) (EC 2.8.1.2)	Mpst	3	2.0851	16335000	56010000
Q6DGG0	Peptidyl-prolyl cis-trans isomerase D (PPIase D) (EC 5.2.1.8) (40 kDa peptidyl-prolyl cis-trans isomerase) (Cyclophilin-40) (CYP-40) (Rotamase D)	Ppid	3	2.066	24759000	35649000
P63088	Serine/threonine-protein phosphatase PP1-gamma catalytic subunit (PP-1G) (EC 3.1.3.16) (Protein phosphatase 1C catalytic subunit)	Ppp1cc	2	2.0519	31841000	72279000
G3V9U0	Propionate--CoA ligase (EC 6.2.1.17)	Acss2 Acss2_predicted rCG_37495	2	2.0431	17504000	36168000
Q5M7A7	CB1 cannabinoid receptor-interacting protein 1 (CRIP-1)	Cnrip1	5	2.0276	40104000	118690000
O35274	Neurabin-2 (Neurabin-II) (Neural tissue-specific F-actin-binding protein II) (PP1bp134) (Protein phosphatase 1 regulatory subunit 9B) (Spinophilin) (p130)	Ppp1r9b Spino	8	2.0238	81450000	224860000
P20070	NADH-cytochrome b5 reductase 3 (B5R) (Cytochrome b5 reductase) (EC 1.6.2.2) (Diaphorase-1) [Cleaved into: NADH-cytochrome b5 reductase 3 membrane-bound form; NADH-cytochrome b5 reductase 3 soluble form]	Cyb5r3 Dia1	5	2.0062	77762000	212070000
P31424	Metabotropic glutamate receptor 5 (mGluR5)	Grm5 Gprc1e Mglur5	9	1.9998	33174000	88875000
Q91Y81	Septin-2 (Vascular endothelial cell specific protein 11)	Septin2 Sept2 Vesp11	3	1.9995	37873000	81925000
A0A0G2K0H6	WD repeat domain 13	Wdr13	4	1.9864	26337000	57212000
Q6P799	Serine--tRNA ligase, cytoplasmic (EC 6.1.1.11) (Seryl-tRNA synthetase) (SerRS) (Seryl-tRNA(Ser/Sec) synthetase)	Sars1 Sars	5	1.9862	16755000	83189000
Q99PF5	Far upstream element-binding protein 2 (FUSE-binding protein 2) (KH type-splicing regulatory protein) (KSRP) (MAP2 RNA trans-acting protein 1) (MARTA1)	Khsrp Fubp2	3	1.9852	26419000	82270000
D3Z9L5	WD repeat domain 11	Wdr11	2	1.9649	3838400	11667000
P07936	Neuromodulin (Axonal membrane protein GAP-43) (Growth-associated protein 43) (Protein F1)	Gap43	4	1.9619	27272000	87411000
Q62824	Exocyst complex component 4 (Exocyst complex component Sec8) (rSec8)	Exoc4 Sec8 Sec8l1	3	1.9561	12713000	45080000
Q3MIE4	Synaptic vesicle membrane protein VAT-1 homolog (EC 1.-.-.-) (Mitofusin-binding protein) (Protein MIB)	Vat1	4	1.9474	14903000	74391000
P20272	Cannabinoid receptor 1 (CB-R) (CB1) (Brain-type cannabinoid receptor)	Cnr1 Skr6	2	1.942	30117000	46465000
P53678	AP-3 complex subunit mu-2 (Adaptor-related protein complex 3 subunit mu-2) (Clathrin assembly protein assembly protein complex 3 mu-2 medium chain) (Clathrin coat assembly protein AP47 homolog 2) (Clathrin coat-associated protein AP47 homolog 2) (Golgi adaptor AP-1 47 kDa protein homolog 2) (HA1 47 kDa subunit homolog 2) (Mu3B-adaptin) (P47B)	Ap3m2	2	1.9392	5162400	64106000
P81128	Rho GTPase-activating protein 35 (GAP-associated protein p190) (Glucocorticoid receptor DNA-binding factor 1)	Arhgap35 Grlf1 P190A p190ARHOGAP	5	1.9392	4309100	24306000
F1M1D5	Tubulin-specific chaperone D	Tbcd	7	1.9212	43467000	114210000
Q9R080	G-protein-signaling modulator 1 (Activator of G-protein signaling 3)	Gpsm1 Ags3	9	1.9045	86150000	210900000
P97710	Tyrosine-protein phosphatase non-receptor type substrate 1 (SHP substrate 1) (SHPS-1) (Brain Ig-like molecule with tyrosine-based activation motifs) (Bit) (CD172 antigen-like family member A) (Inhibitory receptor SHPS-1) (Macrophage fusion receptor) (Macrophage membrane protein MFP150) (Signal-regulatory protein alpha-1) (Sirp-alpha-1) (CD antigen CD172a)	Sirpa Bit Mfr Ptpns1 Shps1 Sirp	4	1.8962	5422900	88701000
D3ZQG6	Tripartite motif-containing protein 2 (EC 2.3.2.27) (E3 ubiquitin-protein ligase TRIM2) (RING-type E3 ubiquitin transferase TRIM2)	Trim2	2	1.8798	5776500	17054000
D3ZJH2	SURP and G patch domain-containing 2 (Splicing factor, arginine/serine-rich 14 (Predicted))	Sugp2 Sfrs14_predicted rCG_38654	3	1.872	4555700	10855000
Q63270	Cytoplasmic aconitate hydratase (Aconitase) (EC 4.2.1.3) (Citrate hydro-lyase) (Iron regulatory protein 1) (IRP1) (Iron-responsive element-binding protein 1) (IRE-BP 1)	Aco1 Ireb1 Irebp	2	1.8682	11805000	47590000
Q641Y8	ATP-dependent RNA helicase DDX1 (EC 3.6.4.13) (DEAD box protein 1)	Ddx1	9	1.8678	38069000	93296000
B0BNA7	Eukaryotic translation initiation factor 3 subunit I (eIF3i) (Eukaryotic translation initiation factor 3 subunit 2) (eIF-3-beta) (eIF3 p36)	Eif3i Eif3s2	4	1.8644	33067000	76515000
D3ZA84	Talin 2	Tln2	12	1.8583	52619000	153580000
Q5U316	Ras-related protein Rab-35	Rab35	3	1.8315	35016000	47247000
Q6P0K8	Junction plakoglobin	Jup	5	1.8279	38326000	84593000
P62755	40S ribosomal protein S6	Rps6	4	1.8035	35192000	81634000
P41498	Low molecular weight phosphotyrosine protein phosphatase (LMW-PTP) (LMW-PTPase) (EC 3.1.3.48) (Low molecular weight cytosolic acid phosphatase) (EC 3.1.3.2)	Acp1	2	1.7999	37286000	42506000
Q6P7R8	Very-long-chain 3-oxoacyl-CoA reductase (EC 1.1.1.330) (17-beta-hydroxysteroid dehydrogenase 12) (17-beta-HSD 12) (3-ketoacyl-CoA reductase) (KAR) (Estradiol 17-beta-dehydrogenase 12) (EC 1.1.1.62)	Hsd17b12	5	1.7979	42556000	95681000
Q6MG85	1-acyl-sn-glycerol-3-phosphate acyltransferase (EC 2.3.1.51)	Agpat1 Ager Btnl6 Cyp21a1-ps Ng5 Rnf5 Stk19-ps Tnx rCG_38326	3	1.7953	29021000	73231000
I6L9G6	TAR DNA-binding protein 43	Tardbp rCG_31562	4	1.7832	79360000	162630000
D3ZMI1	ANF_receptor domain-containing protein	0	2	1.7812	12688000	33852000
P62747	Rho-related GTP-binding protein RhoB	Rhob Arhb	4	1.7587	31619000	166870000
F1M949	Cytoskeleton-associated protein 5	Ckap5	9	1.7379	71344000	127750000
A0A0G2K0P1	Kinesin-associated protein 3	Kifap3	3	1.7344	33156000	50720000
F1LT49	Leucine-rich repeat-containing 47	Lrrc47	5	1.7187	16140000	43086000
Q5RJR2	Twinfilin-1	Twf1 Ptk9	3	1.718	18778000	42505000
P52631	Signal transducer and activator of transcription 3	Stat3	5	1.7173	17466000	50885000
Q62868	Rho-associated protein kinase 2 (EC 2.7.11.1) (Rho-associated, coiled-coil-containing protein kinase 2) (Rho-associated, coiled-coil-containing protein kinase II) (ROCK-II) (RhoA-binding kinase 2) (p150 ROK-alpha) (ROKalpha) (p164 ROCK-2)	Rock2	3	1.6851	37589000	58359000
D3ZW15	SEC24 homolog B, COPII coat complex component (SEC24 related gene family, member B (S. cerevisiae) (Predicted))	Sec24b Sec24b_predicted rCG_28935	5	1.6708	11251000	43478000
P24329	Thiosulfate sulfurtransferase (EC 2.8.1.1) (Rhodanese)	Tst	3	1.6701	51641000	90946000
B2RYG6	Ubiquitin thioesterase OTUB1 (EC 3.4.19.12) (Deubiquitinating enzyme OTUB1) (OTU domain-containing ubiquitin aldehyde-binding protein 1) (Otubain-1) (Ubiquitin-specific-processing protease OTUB1)	Otub1	8	1.6597	120820000	301720000
G3V8G2	26S proteasome non-ATPase regulatory subunit 5	Psmd5 Psmd5_predicted rCG_45696	2	1.6534	3861000	7728500
A0A0G2K9L2	Target of myb1-like 2 membrane-trafficking protein	Tom1l2	3	1.6485	26426000	49825000
A0A0G2JXN8	Oxysterol-binding protein	Osbpl8 RGD1561474_predicted rCG_49035	5	1.6357	32838000	38376000
Q64605	Receptor-type tyrosine-protein phosphatase S (R-PTP-S) (EC 3.1.3.48) (Leukocyte common antigen-related protein-tyrosine phosphatase 2) (LAR-PTP2) (Receptor-type tyrosine-protein phosphatase sigma) (R-PTP-sigma)	Ptprs	6	1.6278	170660000	353480000
O09175	Aminopeptidase B (AP-B) (EC 3.4.11.6) (Arginine aminopeptidase) (Arginyl aminopeptidase) (Cytosol aminopeptidase IV)	Rnpep	3	1.6197	14939000	53704000
Q9Z0U4	Gamma-aminobutyric acid type B receptor subunit 1 (GABA-B receptor 1) (GABA-B-R1) (GABA-BR1) (GABABR1) (Gb1)	Gabbr1	2	1.6154	5619400	32037000
D3Z9L0	Acylglycerol kinase	Agk	3	1.605	34417000	110890000
A0A0G2JUI5	Cytoplasmic linker-associated protein 1	Clasp1	7	1.5954	19502000	88364000
P21531	60S ribosomal protein L3 (L4)	Rpl3	4	1.5949	20852000	51170000
P81795	Eukaryotic translation initiation factor 2 subunit 3, X-linked (EC 3.6.5.3) (Eukaryotic translation initiation factor 2 subunit gamma, X-linked) (eIF-2-gamma) (eIF-2-gamma X) (PP42)	Eif2s3 Eif2g Eif2s3x	4	1.5817	8057800	42348000
P97849	Long-chain fatty acid transport protein 1 (FATP-1) (Fatty acid transport protein 1) (EC 6.2.1.15) (Fatty acid transport protein) (Solute carrier family 27 member 1)	Slc27a1 Fatp Fatp1	3	1.5714	23565000	55999000
O35889	Afadin (Afadin adherens junction formation factor) (Protein Af-6)	Afdn Af6 Mllt4	9	1.5342	66808000	165640000
G3V648	1-acylglycerol-3-phosphate O-acyltransferase 3 (1-acylglycerol-3-phosphate O-acyltransferase 3 (Predicted), isoform CRA_b)	Agpat3 Agpat3_predicted rCG_60631	2	1.5259	8039800	13893000
Q5XIT9	Methylcrotonoyl-CoA carboxylase beta chain, mitochondrial (MCCase subunit beta) (EC 6.4.1.4) (3-methylcrotonyl-CoA carboxylase 2) (3-methylcrotonyl-CoA carboxylase non-biotin-containing subunit) (3-methylcrotonyl-CoA:carbon dioxide ligase subunit beta)	Mccc2	7	1.5075	64186000	81139000
D3ZW08	Adenylosuccinate lyase (ASL) (EC 4.3.2.2) (Adenylosuccinase)	Adsl Adsl_predicted rCG_60301	5	1.5012	53029000	117490000
O54924	Exocyst complex component 8 (Exocyst complex 84 kDa subunit)	Exoc8 Exo84	5	1.4833	9958400	16673000
B5DFC3	Protein transport protein SEC23	Sec23a Sec23a_predicted rCG_62116	4	1.4667	20167000	53848000
Q62768	Protein unc-13 homolog A (Munc13-1)	Unc13a Unc13h1	7	1.4602	25446000	118810000
P21818	Stathmin-2 (Superior cervical ganglion-10 protein) (Protein SCG10)	Stmn2 Scg10 Scgn10	3	1.4477	38632000	62195000
A0A0G2JZ60	Fibronectin type III and SPRY domain-containing 1-like	Fsd1l	4	1.4181	14302000	36821000
M0R9Q1	RCG48334, isoform CRA_e (RNA-binding motif protein 14)	Rbm14 rCG_48334	2	1.382	63386000	47903000
Q62656	Receptor-type tyrosine-protein phosphatase zeta (R-PTP-zeta) (EC 3.1.3.48) (3F8 chondroitin sulfate proteoglycan) (3H1 keratan sulfate proteoglycan) (Phosphacan)	Ptprz1 Ptprz Ptpz	2	1.3695	28442000	32550000
A0A0G2K7N9	Rho GTPase-activating protein 5	Arhgap5 rCG_61384	2	1.3411	14801000	13349000
Q9WTT6	Guanine deaminase (Guanase) (Guanine aminase) (EC 3.5.4.3) (Guanine aminohydrolase) (GAH)	Gda	4	1.3172	21100000	39937000
Q4V8B7	Inactive hydroxysteroid dehydrogenase-like protein 1	Hsdl1	3	1.3085	20201000	21972000
D3ZRM9	60S ribosomal protein L13	LOC100360491	3	1.277	74798000	68608000
Q9QYU4	Ketimine reductase mu-crystallin (EC 1.5.1.25) (CDK108) (NADP-regulated thyroid-hormone-binding protein)	Crym	2	1.2657	18762000	34935000
P07633	Propionyl-CoA carboxylase beta chain, mitochondrial (PCCase subunit beta) (EC 6.4.1.3) (Propanoyl-CoA:carbon dioxide ligase subunit beta)	Pccb	6	1.2131	92247000	109870000
A0A0G2K502	Malic enzyme	Me2	3	1.1852	20232000	34307000
P48768	Sodium/calcium exchanger 2 (Na(+)/Ca(2+)-exchange protein 2) (Solute carrier family 8 member 2)	Slc8a2 Ncx2	3	1.1761	9810200	10043000
P18395	Cold shock domain-containing protein E1 (Protein UNR)	Csde1 Unr	3	1.1668	13307000	25095000
D4A7M0	Plexin C1	Plxnc1	2	1.1203	12718000	23438000
Q9R1Z0	Voltage-dependent anion-selective channel protein 3 (VDAC-3) (rVDAC3) (Outer mitochondrial membrane protein porin 3)	Vdac3	6	1.008	141980000	483880000
B2RYD7	Dolichyl-diphosphooligosaccharide--protein glycotransferase (EC 2.4.99.18)	Stt3b RGD1311563 rCG_25591	3	0.94692	26916000	31360000
Q5I0C3	Methylcrotonoyl-CoA carboxylase subunit alpha, mitochondrial (MCCase subunit alpha) (EC 6.4.1.4) (3-methylcrotonyl-CoA carboxylase 1) (3-methylcrotonyl-CoA carboxylase biotin-containing subunit) (3-methylcrotonyl-CoA:carbon dioxide ligase subunit alpha)	Mccc1 Mcca	17	0.93293	937770000	922080000
D3ZAP9	Glycerol-3-phosphate dehydrogenase [NAD(+)] (EC 1.1.1.8)	Gpd1l	4	0.9081	47385000	46100000
P14882	Propionyl-CoA carboxylase alpha chain, mitochondrial (PCCase subunit alpha) (EC 6.4.1.3) (Propanoyl-CoA:carbon dioxide ligase subunit alpha)	Pcca	23	0.90803	1684600000	1643900000
P52873	Pyruvate carboxylase, mitochondrial (EC 6.4.1.1) (Pyruvic carboxylase) (PCB)	Pc	40	0.84357	6282500000	5487100000
D3ZT47	Family with sequence similarity 171, member A2	Fam171a2 RGD1307966	3	0.74335	296240000	40844000
D3ZC56	Dystonin	Dst	4	0.69541	17929000	30309000
P11497	Acetyl-CoA carboxylase 1 (ACC1) (EC 6.4.1.2) (ACC-alpha)	Acaca Acac	54	0.64321	3287300000	1950700000
Q3KRE0	ATPase family AAA domain-containing protein 3	Atad3 Atad3a	4	0.56257	182020000	36539000
P62994	Growth factor receptor-bound protein 2 (Adapter protein GRB2) (Protein Ash) (SH2/SH3 adapter GRB2)	Grb2 Ash	2	0.43671	25230000	21564000
Q9Z1A6	Vigilin (High density lipoprotein-binding protein) (HDL-binding protein)	Hdlbp Hbp	5	0.36894	65096000	36707000
P16446	Phosphatidylinositol transfer protein alpha isoform (PI-TP-alpha) (PtdIns transfer protein alpha) (PtdInsTP alpha)	Pitpna Pitpn	3	NaN	0	63039000
Q8R490	Cadherin-13	Cdh13 rCG_51389	2	NaN	0	48315000
P08753	Guanine nucleotide-binding protein G(i) subunit alpha-3 (G(i) alpha-3)	Gnai3 Gnai-3	3	NaN	0	47415000
O08679	Serine/threonine-protein kinase MARK2 (EC 2.7.11.1) (EC 2.7.11.26) (ELKL motif kinase 1) (EMK-1) (MAP/microtubule affinity-regulating kinase 2)	Mark2	3	NaN	0	34958000
Q63754	Beta-synuclein (Phosphoneuroprotein 14) (PNP 14)	Sncb	2	NaN	0	31884000
P63324	40S ribosomal protein S12	Rps12	2	NaN	0	28878000
A0A0G2K2P5	Tight junction protein ZO-1 (Tight junction protein 1) (Zona occludens protein 1) (Zonula occludens protein 1)	Tjp1	4	NaN	0	23327000
Q6AYD3	Proliferation-associated protein 2G4	Pa2g4	3	NaN	0	23185000
Q9Z327	Synaptopodin	Synpo	2	NaN	0	22108000
Q5MJ12	F-box/LRR-repeat protein 16 (F-box and leucine-rich repeat protein 16) (Spinal cord injury and regeneration-related protein 1)	Fbxl16 Scirr1	2	NaN	0	20708000
Q5XHZ0	Heat shock protein 75 kDa, mitochondrial (HSP 75) (TNFR-associated protein 1) (Tumor necrosis factor type 1 receptor-associated protein) (TRAP-1)	Trap1 Hsp75	3	NaN	0	18646000
Q641Z2	Tyrosine-protein phosphatase non-receptor type 9 (EC 3.1.3.48)	Ptpn9	2	NaN	0	16748000
Q8K4G6	ADP-ribose glycohydrolase MACROD1 (MACRO domain-containing protein 1) (O-acetyl-ADP-ribose deacetylase MACROD1) (EC 3.1.1.106) (Protein LRP16) ([Protein ADP-ribosylaspartate] hydrolase MACROD1) (EC 3.2.2.-) ([Protein ADP-ribosylglutamate] hydrolase MACROD1) (EC 3.2.2.-) (Fragment)	Macrod1 Lrp16	2	NaN	0	16371000
D3ZT90	Glutaryl-CoA dehydrogenase (Glutaryl-Coenzyme A dehydrogenase (Predicted))	Gcdh Gcdh_predicted rCG_51052	2	NaN	0	15442000
Q68A21	Transcriptional activator protein Pur-beta (Purine-rich element-binding protein B)	Purb	2	NaN	0	15227000
P47728	Calretinin (CR)	Calb2	3	NaN	0	14074000
Q8R478	WW domain-binding protein 2 (WBP-2)	Wbp2	2	NaN	0	13055000
Q02356	AMP deaminase 2 (EC 3.5.4.6) (AMP deaminase isoform L)	Ampd2	3	NaN	0	12078000
D4A0E8	Protein arginine N-methyltransferase 5 (EC 2.1.1.-)	Prmt5 Prmt5_predicted rCG_23370	2	NaN	0	11980000
O35867	Neurabin-1 (Neurabin-I) (Neural tissue-specific F-actin-binding protein I) (PP1bp175) (Protein phosphatase 1 regulatory subunit 9A) (p180)	Ppp1r9a	3	NaN	0	11783000
O70257	Syntaxin-7	Stx7	3	NaN	0	11456000
G3V8G1	ATP/GTP binding protein 1 (Predicted), isoform CRA_a (ATP/GTP-binding protein 1)	Agtpbp1 Agtpbp1_predicted rCG_24159	2	NaN	0	10956000
P05370	Glucose-6-phosphate 1-dehydrogenase (G6PD) (EC 1.1.1.49)	G6pdx G6pd	3	NaN	0	10890000
Q63151	Long-chain-fatty-acid--CoA ligase 3 (EC 6.2.1.3) (Arachidonate--CoA ligase) (EC 6.2.1.15) (Brain acyl-CoA synthetase II) (Long-chain acyl-CoA synthetase 3) (LACS 3)	Acsl3 Acs3 Facl3	3	NaN	0	10688000
Q6AYT7	Lysophosphatidylserine lipase ABHD12 (EC 3.1.-.-) (2-arachidonoylglycerol hydrolase ABHD12) (Abhydrolase domain-containing protein 12) (Monoacylglycerol lipase ABHD12) (EC 3.1.1.23) (Oxidized phosphatidylserine lipase ABHD12) (EC 3.1.-.-)	Abhd12	2	NaN	0	9684300
P83732	60S ribosomal protein L24 (L30)	Rpl24	2	NaN	0	9204900
P41542	General vesicular transport factor p115 (Protein USO1 homolog) (Transcytosis-associated protein) (TAP) (Vesicle-docking protein)	Uso1 Vdp	2	NaN	0	7312400
D3ZHX3	DIRAS family GTPase 2	Diras2	2	NaN	0	6330700
F1LMV9	Coronin	Coro2b LOC300768 rCG_58259	2	NaN	0	5212800
B2RYF6	CLPTM1 regulator of GABA type A receptor forward-trafficking (Cleft lip and palate associated transmembrane protein 1) (Cleft lip and palate associated transmembrane protein 1 (Predicted))	Clptm1 Clptm1_predicted rCG_53638	2	NaN	0	4684900
O88761	26S proteasome non-ATPase regulatory subunit 1 (26S proteasome regulatory subunit RPN2) (26S proteasome regulatory subunit S1) (26S proteasome subunit p112)	Psmd1	2	NaN	0	4130800
F1LQ09	Atlastin GTPase 2	Atl2	3	NaN	0	3287000
A0A0G2JZH9	DExH-box helicase 57	Dhx57	2	NaN	0	3134400
D4A3H5	Chloride channel protein	Clcn6 rCG_30856	2	NaN	2985700	407350000
Q5I6B8	Phosphatidylinositol 4-phosphate 5-kinase type-1 gamma (PIP5K1-gamma) (PtdIns(4)P-5-kinase 1 gamma) (EC 2.7.1.68) (Phosphatidylinositol 4-phosphate 5-kinase type I gamma) (PIP5KIgamma)	Pip5k1c	3	NaN	346370	43205000
Q6AXS5	Plasminogen activator inhibitor 1 RNA-binding protein (PAI1 RNA-binding protein 1) (PAI-RBP1) (RDA288) (SERPINE1 mRNA-binding protein 1)	Serbp1 Pairbp1 Rda288	2	NaN	401650	17466000
A0JPJ7	Obg-like ATPase 1	Ola1	5	NaN	802060	32492000
P05426	60S ribosomal protein L7	Rpl7	4	NaN	1163800	43224000
Q9EQG6	Kinase D-interacting substrate of 220 kDa (Ankyrin repeat-rich membrane-spanning protein)	Kidins220 Arms	3	NaN	703610	22860000
Q5XI73	Rho GDP-dissociation inhibitor 1 (Rho GDI 1) (Rho-GDI alpha)	Arhgdia	4	NaN	5408500	163190000
F1LQZ0	Transmembrane protein 65	Tmem65	4	NaN	5767500	131370000
Q5U318	Astrocytic phosphoprotein PEA-15 (15 kDa phosphoprotein enriched in astrocytes)	Pea15	3	NaN	1573200	34683000
F1M386	Rap guanine nucleotide exchange factor 2 (Cyclic nucleotide ras GEF) (CNrasGEF) (Neural RAP guanine nucleotide exchange protein) (nRap GEP) (PDZ domain-containing guanine nucleotide exchange factor 1) (PDZ-GEF1) (RA-GEF-1) (Ras/Rap1-associating GEF-1)	Rapgef2 Pdzgef1	3	NaN	1280900	21045000
D4AE88	Family with sequence similarity 120B (Similar to KIAA1838 protein (Predicted), isoform CRA_b)	Fam120b RGD1310304_predicted rCG_22953	4	NaN	2587000	41383000
Q02253	Methylmalonate-semialdehyde dehydrogenase [acylating], mitochondrial (MMSDH) (Malonate-semialdehyde dehydrogenase [acylating]) (EC 1.2.1.18) (EC 1.2.1.27) (Aldehyde dehydrogenase family 6 member A1)	Aldh6a1 Mmsdh	4	NaN	1405600	21934000
G3V9N0	Polyadenylate-binding protein (PABP)	Pabpc4	2	NaN	3165100	48973000
Q6AXV4	Sorting and assembly machinery component 50 homolog	Samm50	2	NaN	2367700	35693000
P61227	Ras-related protein Rap-2b (EC 3.6.5.2)	Rap2b	2	NaN	3353500	49709000
Q5M9G3	Caprin-1 (Cytoplasmic activation- and proliferation-associated protein 1) (GPI-anchored protein p137) (GPI-p137) (p137GPI) (RNA granule protein 105)	Caprin1 Gpiap1 Rng105	4	NaN	3664300	49366000
Q63570	26S proteasome regulatory subunit 6B (26S proteasome AAA-ATPase subunit RPT3) (Proteasome 26S subunit ATPase 4) (S6 ATPase) (Tat-binding protein 7) (TBP-7)	Psmc4 Tbp7	2	NaN	3351200	44161000
O55043	Rho guanine nucleotide exchange factor 7 (Beta-Pix) (PAK-interacting exchange factor beta)	Arhgef7 Pak3bp Pixb	3	NaN	19169000	248330000
Q9JIR4	Regulating synaptic membrane exocytosis protein 1 (Rab-3-interacting molecule 1) (RIM 1)	Rims1 Rim1	2	NaN	2793700	35984000
Q641Z6	EH domain-containing protein 1	Ehd1	2	NaN	6123700	73538000
Q7TQ85	Ac1164 (Pyruvate dehydrogenase complex, component X)	Pdhx LOC311254	2	NaN	873470	10400000
A1L1J8	RAB5B, member RAS oncogene family (RAB5B, member RAS oncogene family (Predicted), isoform CRA_c)	Rab5b Rab5b_predicted rCG_42413	3	NaN	5130600	60961000
Q08877	Dynamin-3 (EC 3.6.5.5) (Dynamin, testicular) (T-dynamin)	Dnm3 Dyn3	2	NaN	6310200	73701000
Q9EPC6	Profilin-2 (Profilin II)	Pfn2	2	NaN	2221600	25834000
Q7TP91	Surfeit locus protein 1 (Surfeit locus protein 4)	Surf4 LOC100912008 Surf1	2	NaN	2091000	24056000
D4A5I4	Neuron navigator 1	Nav1 LOC685707	4	NaN	3245900	37069000
A0A0G2K5Q8	Secretory carrier-associated membrane protein (Secretory carrier membrane protein)	Clk2 Scamp3	3	NaN	4837300	52051000
Q6AY21	G3BP stress granule assembly factor 2 (GTPase activating protein (SH3 domain) binding protein 2) (Similar to RNA-binding protein isoform G3BP-2a, isoform CRA_b)	G3bp2 RGD1309571 rCG_60442	4	NaN	4298500	44840000
Q9Z1N4	3'(2'),5'-bisphosphate nucleotidase 1 (EC 3.1.3.7) (Bisphosphate 3'-nucleotidase 1) (PAP-inositol 1,4-phosphatase) (PIP) (scHAL2 analogous 3)	Bpnt1 Sal3	2	NaN	11702000	120130000
Q5RKG9	Eukaryotic translation initiation factor 4B	Eif4b rCG_50632	2	NaN	4412100	42758000
P84817	Mitochondrial fission 1 protein (FIS1 homolog) (rFis1) (Tetratricopeptide repeat protein 11) (TPR repeat protein 11)	Fis1 Ttc11	3	NaN	1258200	12056000
O08618	Phosphoribosyl pyrophosphate synthase-associated protein 2 (PRPP synthase-associated protein 2) (41 kDa phosphoribosypyrophosphate synthetase-associated protein) (PAP41)	Prpsap2	4	NaN	3881200	36587000
D3ZPP2	ADP-ribosylation factor-like GTPase 8A (Similar to ADP-ribosylation factor-like 10B (Predicted))	Arl8a RGD1565940_predicted rCG_46487	3	NaN	7696900	68934000
D4A2D7	Importin 4 (Importin 4 (Predicted), isoform CRA_b)	Ipo4 Ipo4_predicted rCG_23390	2	NaN	600160	5321100
Q8R491	EH domain-containing protein 3	Ehd3 Ehd2	2	NaN	1156600	10187000
P18298	S-adenosylmethionine synthase isoform type-2 (AdoMet synthase 2) (EC 2.5.1.6) (Methionine adenosyltransferase 2) (MAT 2) (Methionine adenosyltransferase II) (MAT-II)	Mat2a Ams2	2	NaN	2880200	23692000
Q6AYE2	Endophilin-B1 (SH3 domain-containing GRB2-like protein B1)	Sh3glb1	3	NaN	9287900	76004000
E9PT65	Radixin	Rdx	2	NaN	2136300	17075000
D4A9D8	Oxysterol-binding protein	Osbp Osbp_predicted rCG_47114	5	NaN	6134100	48507000
P54290	Voltage-dependent calcium channel subunit alpha-2/delta-1 (Voltage-gated calcium channel subunit alpha-2/delta-1) [Cleaved into: Voltage-dependent calcium channel subunit alpha-2-1; Voltage-dependent calcium channel subunit delta-1]	Cacna2d1 Cacnl2a Cchl2a	7	NaN	4248400	33312000
F1LNF0	Myosin heavy chain 14	Myh14	3	NaN	10639000	82821000
Q9EQS0	Transaldolase (EC 2.2.1.2)	Taldo1	2	NaN	8859800	68554000
D4A2Q3	Pleckstrin and Sec7 domain-containing 3	Psd3	2	NaN	822920	6351900
P31044	Phosphatidylethanolamine-binding protein 1 (PEBP-1) (23 kDa morphine-binding protein) (HCNPpp) (P23K) [Cleaved into: Hippocampal cholinergic neurostimulating peptide (HCNP)]	Pebp1 Pbp Pebp	5	NaN	10918000	83894000
P62882	Guanine nucleotide-binding protein subunit beta-5 (Gbeta5) (Transducin beta chain 5)	Gnb5	3	NaN	5854900	44561000
G3V6H2	Pre-mRNA processing factor 8, isoform CRA_a (Pre-mRNA-processing factor 8)	Prpf8 rCG_35600	2	NaN	833610	6340000
O35244	Peroxiredoxin-6 (EC 1.11.1.27) (1-Cys peroxiredoxin) (1-Cys PRX) (Acidic calcium-independent phospholipase A2) (aiPLA2) (EC 3.1.1.4) (Antioxidant protein 2) (Glutathione-dependent peroxiredoxin) (Lysophosphatidylcholine acyltransferase 5) (LPC acyltransferase 5) (LPCAT-5) (Lyso-PC acyltransferase 5) (EC 2.3.1.23) (Non-selenium glutathione peroxidase) (NSGPx) (Thiol-specific antioxidant protein)	Prdx6 Aipla2 Aop2 Tsa	4	NaN	5883300	44478000
B2DD29	Serine/threonine-protein kinase BRSK1 (EC 2.7.11.1) (EC 2.7.11.26) (Brain-specific serine/threonine-protein kinase 1) (BR serine/threonine-protein kinase 1) (Serine/threonine-protein kinase SAD-B)	Brsk1 Sadb	2	NaN	3690000	27882000
F1LNW6	Lymphocyte antigen 6 complex, locus H (Predicted), isoform CRA_a (Lymphocyte antigen 6 family member H)	Ly6h Ly6h_predicted rCG_59767	2	NaN	2682700	20219000
O54921	Exocyst complex component 2 (Exocyst complex component Sec5) (rSec5)	Exoc2 Sec5 Sec5l1	2	NaN	5210600	39086000
Q5U1Z9	Metaxin 2	Mtx2 rCG_27294	3	NaN	426650	3193500
F1M049	Ataxin 2	Atxn2	2	NaN	3143600	22975000
P56574	Isocitrate dehydrogenase [NADP], mitochondrial (IDH) (EC 1.1.1.42) (ICD-M) (IDP) (NADP(+)-specific ICDH) (Oxalosuccinate decarboxylase)	Idh2	3	NaN	4221200	30519000
P30835	ATP-dependent 6-phosphofructokinase, liver type (ATP-PFK) (PFK-L) (EC 2.7.1.11) (6-phosphofructokinase type B) (Phosphofructo-1-kinase isozyme B) (PFK-B) (Phosphohexokinase)	Pfkl Pfk-l	3	NaN	6131700	44225000
P67874	Casein kinase II subunit beta (CK II beta) (Phosvitin)	Csnk2b Ck2n	2	NaN	2282600	16326000
P10536	Ras-related protein Rab-1B	Rab1b	2	NaN	13766000	98064000
P85972	Vinculin (Metavinculin)	Vcl	3	NaN	5549500	39266000
P0C1X8	AP2-associated protein kinase 1 (EC 2.7.11.1) (Adaptor-associated kinase 1)	Aak1	3	NaN	2300000	16085000
A0A140UHY3	RNA-binding protein EWS-like	Ewsr1 LOC100912481	2	NaN	5583700	37997000
P50503	Hsc70-interacting protein (Hip) (Protein FAM10A1) (Protein ST13 homolog)	St13 Fam10a1 Hip	3	NaN	5962000	40250000
A0A0G2K7U5	ArfGAP with dual PH domains 1	Adap1	2	NaN	9787900	65711000
B2GV54	Neutral cholesterol ester hydrolase 1 (NCEH) (EC 3.1.1.-) (Arylacetamide deacetylase-like 1)	Nceh1 Aadacl1	3	NaN	3216100	21560000
F1LT58	Importin subunit alpha	Kpna6	2	NaN	2383800	15836000
Q64560	Tripeptidyl-peptidase 2 (TPP-2) (EC 3.4.14.10) (Tripeptidyl aminopeptidase) (Tripeptidyl-peptidase II) (TPP-II)	Tpp2	7	NaN	2654000	17600000
A0A096MIZ1	Paralemmin 2	Palm2	2	NaN	10589000	69328000
G3V728	4-nitrophenylphosphatase domain and non-neuronal SNAP25-like protein homolog 1 (C. elegans), isoform CRA_b (Nipsnap homolog 1)	Nipsnap1 rCG_35740	2	NaN	11057000	71785000
A0A0G2JVZ6	Integrin subunit alpha V	Itgav	3	NaN	2073400	13193000
F1MAA3	Serine/threonine-protein phosphatase 2A 56 kDa regulatory subunit	Ppp2r5d	3	NaN	14220000	88783000
Q568Z1	Protein FAM131B	Fam131b	2	NaN	382810	2349600
F1M446	Ecm29 proteasome adaptor and scaffold	Ecpas	5	NaN	6299200	38372000
P31662	Sodium-dependent neutral amino acid transporter SLC6A17 (Sodium-dependent neurotransmitter transporter NTT4) (Solute carrier family 6 member 17)	Slc6a17 Ntt4 Rxt1	2	NaN	1161300	6872500
Q62876	Synaptogyrin-1 (p29)	Syngr1	2	NaN	30088000	174360000
Q05175	Brain acid soluble protein 1 (22 kDa neuronal tissue-enriched acidic protein) (Neuronal axonal membrane protein NAP-22)	Basp1 Nap22	2	NaN	4649900	26753000
F1LM66	116 kDa U5 small nuclear ribonucleoprotein component (U5 snRNP-specific protein, 116 kDa)	Eftud2	2	NaN	3207800	18395000
P27791	cAMP-dependent protein kinase catalytic subunit alpha (PKA C-alpha) (EC 2.7.11.11)	Prkaca	2	NaN	11489000	65219000
Q2HWF0	Formin-binding protein 1-like (Transducer of Cdc42-dependent actin assembly protein 1) (Toca-1)	Fnbp1l Toca1	2	NaN	283190	1585600
D3ZQD3	2-oxoglutarate dehydrogenase-like, mitochondrial (EC 1.2.4.2) (2-oxoglutarate dehydrogenase complex component E1-like) (OGDC-E1-like) (Alpha-ketoglutarate dehydrogenase-like)	Ogdhl	3	NaN	1512900	8411300
A0A0G2K402	Myelin expression factor 2	Myef2	2	NaN	5329400	29628000
Q9QX81	Heterogeneous nuclear ribonucleoprotein A/B (RCG34663, isoform CRA_a) (Type A/B hnRNP p40 (Heterogeneous nuclear ribonucleoprotein))	Hnrnpab LOC103689931 rCG_34663	2	NaN	7728900	42138000
Q07647	Solute carrier family 2, facilitated glucose transporter member 3 (Glucose transporter type 3, brain) (GLUT-3)	Slc2a3 Glut3	2	NaN	3151800	17171000
Q5RKH2	Galactokinase 1 (Galactokinase 1, isoform CRA_c)	Galk1 rCG_35086	2	NaN	1886900	10278000
B5DF89	Cullin-3	Cul3	4	NaN	2057800	10999000
B1WBW4	Armadillo repeat-containing protein 10	Armc10	2	NaN	5968300	31618000
Q704S8	Carnitine O-acetyltransferase (Carnitine acetylase) (EC 2.3.1.137) (EC 2.3.1.7) (Carnitine acetyltransferase) (CAT) (CrAT)	Crat	2	NaN	1083400	5616800
B2RZ78	Vacuolar protein sorting-associated protein 29 (Vesicle protein sorting 29)	Vps29	2	NaN	8517700	44118000
E9PSK7	C-Jun-amino-terminal kinase-interacting protein 3 (JIP-3) (JNK-interacting protein 3) (JNK MAP kinase scaffold protein 3)	Mapk8ip3 Jip3	4	NaN	7289100	37372000
P25235	Dolichyl-diphosphooligosaccharide--protein glycosyltransferase subunit 2 (Dolichyl-diphosphooligosaccharide--protein glycosyltransferase 63 kDa subunit) (Ribophorin II) (RPN-II) (Ribophorin-2)	Rpn2	3	NaN	4219300	21156000
Q63374	Neurexin-2 (Neurexin II-alpha) (Neurexin-2-alpha)	Nrxn2	3	NaN	2072200	10370000
Q62825	Exocyst complex component 3 (Exocyst complex component Sec6) (rSec6)	Exoc3 Sec6 Sec6l1	2	NaN	1572700	7819500
P97852	Peroxisomal multifunctional enzyme type 2 (MFE-2) (17-beta-hydroxysteroid dehydrogenase 4) (17-beta-HSD 4) (D-bifunctional protein) (DBP) (Multifunctional protein 2) (MFP-2) [Cleaved into: (3R)-hydroxyacyl-CoA dehydrogenase (EC 1.1.1.n12); Enoyl-CoA hydratase 2 (EC 4.2.1.107) (EC 4.2.1.119) (3-alpha,7-alpha,12-alpha-trihydroxy-5-beta-cholest-24-enoyl-CoA hydratase)]	Hsd17b4 Edh17b4	4	NaN	10745000	53226000
A0A0G2JZT1	NACHT and WD repeat domain-containing 2	Nwd2	2	NaN	3715200	18235000
Q9R1K2	Teneurin-2 (Ten-2) (Neurestin) (Protein Odd Oz/ten-m homolog 2) (Tenascin-M2) (Ten-m2) (Teneurin transmembrane protein 2) [Cleaved into: Ten-2, soluble form; Ten-2 intracellular domain (Ten-2 ICD)]	Tenm2 Odz2 Tnm2	2	NaN	13879000	67357000
P62243	40S ribosomal protein S8	Rps8	5	NaN	16343000	77585000
P84083	ADP-ribosylation factor 5	Arf5	2	NaN	6856700	32278000
P24368	Peptidyl-prolyl cis-trans isomerase B (PPIase B) (EC 5.2.1.8) (CYP-S1) (Cyclophilin B) (Rotamase B) (S-cyclophilin) (SCYLP)	Ppib	3	NaN	5320600	24541000
Q3ZB99	Tight junction protein 2	Tjp2	2	NaN	1818400	8286400
A0A0G2JXD0	60S ribosomal protein L9	LOC103692829 rCG_63708	2	NaN	5361000	24149000
A0A0G2K952	Ubiquitinyl hydrolase 1 (EC 3.4.19.12)	Usp32	2	NaN	936600	4142800
Q62848	ADP-ribosylation factor GTPase-activating protein 1 (ARF GAP 1) (ADP-ribosylation factor 1 GTPase-activating protein) (ARF1 GAP) (ARF1-directed GTPase-activating protein)	Arfgap1 Arf1gap	2	NaN	5799200	25585000
Q8R500	Mitofusin-2 (EC 3.6.5.-) (Mitochondrial transmembrane GTPase FZO1A) (Protein HSG) (Transmembrane GTPase MFN2)	Mfn2 Fzo1a	2	NaN	2689300	11802000
D4A6T9	Non-specific serine/threonine protein kinase (EC 2.7.11.1)	Mark4	3	NaN	3742200	16357000
G3V918	Trifunctional purine biosynthetic protein adenosine-3 [Includes: Phosphoribosylamine--glycine ligase (EC 6.3.4.13) (Glycinamide ribonucleotide synthetase) (GARS) (Phosphoribosylglycinamide synthetase); Phosphoribosylformylglycinamidine cyclo-ligase (EC 6.3.3.1) (AIR synthase) (AIRS) (Phosphoribosyl-aminoimidazole synthetase); Phosphoribosylglycinamide formyltransferase (EC 2.1.2.2) (5'-phosphorib…	Gart rCG_58778	3	NaN	2863800	12335000
Q5XIN4	Myotubularin-related protein 9	Mtmr9 rCG_52119	2	NaN	6678000	27889000
Q6Q0N1	Cytosolic non-specific dipeptidase (EC 3.4.13.18) (CNDP dipeptidase 2)	Cndp2	2	NaN	2148500	8931300
Q7TP47	Heterogeneous nuclear ribonucleoprotein Q (hnRNP Q) (Liver regeneration-related protein LRRG077) (Synaptotagmin-binding, cytoplasmic RNA-interacting protein)	Syncrip Hnrpq Ab2-339	2	NaN	6115900	25365000
Q8VHU4	Elongator complex protein 1 (ELP1) (IkappaB kinase complex-associated protein) (IKK complex-associated protein)	Elp1 Ikap Ikbkap	4	NaN	5061500	20701000
P60123	RuvB-like 1 (EC 3.6.4.12) (49 kDa TATA box-binding protein-interacting protein) (49 kDa TBP-interacting protein) (DNA helicase p50) (Pontin 52) (TIP49a)	Ruvbl1 Tip49 Tip49a	3	NaN	2817700	11491000
A0A0G2K5B0	TBC1 domain family member 24	Tbc1d24	2	NaN	8768900	35286000
D3ZS72	Phosphatidylinositol-3,4,5-trisphosphate-dependent Rac exchange factor 1	Prex1	3	NaN	6363800	25365000
Q792H5	CUGBP Elav-like family member 2 (CELF-2) (Bruno-like protein 3) (CUG triplet repeat RNA-binding protein 2) (CUG-BP2) (CUG-BP- and ETR-3-like factor 2) (ELAV-type RNA-binding protein 3) (ETR-3) (Protein ETR-R3) (Neuroblastoma apoptosis-related RNA-binding protein) (rNapor) (RNA-binding protein BRUNOL-3)	Celf2 Cugbp2 Etr3 Napor	2	NaN	1809000	7117600
Q8K4V4	Sorting nexin-27 (MAP-responsive gene protein) (Methamphetamine-responsive transcript 1 protein) (PDZ-protein Mrt1)	Snx27 Mrt1	2	NaN	4934900	19409000
D4A994	ER membrane protein complex subunit 1	Emc1 RGD1310427_predicted rCG_31014	3	NaN	2634500	9858700
D3ZDU2	Regulatory-associated protein of MTOR, complex 1	Rptor	2	NaN	3374200	12527000
P04218	OX-2 membrane glycoprotein (MRC OX-2 antigen) (CD antigen CD200)	Cd200 Mox2	2	NaN	4714600	17440000
P21932	Adenylate cyclase type 3 (EC 4.6.1.1) (ATP pyrophosphate-lyase 3) (Adenylate cyclase type III) (AC-III) (Adenylate cyclase, olfactive type) (Adenylyl cyclase 3) (AC3)	Adcy3	2	NaN	1311500	4813600
D3ZG43	Complex I-30kD (NADH dehydrogenase [ubiquinone] iron-sulfur protein 3, mitochondrial) (NADH-ubiquinone oxidoreductase 30 kDa subunit)	Ndufs3 Ndufs3_predicted rCG_26180	4	NaN	20921000	76708000
A1L1I3	Numb-like protein	Numbl Nbl	2	NaN	6192000	22565000
A0A0G2JW13	NACHT and WD repeat domain-containing protein 2-like	LOC103694210	2	NaN	5187000	18752000
Q03114	Cyclin-dependent-like kinase 5 (EC 2.7.11.1) (Cell division protein kinase 5) (Serine/threonine-protein kinase PSSALRE) (Tau protein kinase II catalytic subunit) (TPKII catalytic subunit)	Cdk5 Cdkn5	3	NaN	2238800	8064100
Q5XIN6	Mitochondrial proton/calcium exchanger protein (Leucine zipper-EF-hand-containing transmembrane protein 1)	Letm1	4	NaN	12688000	44606000
D3ZHY9	RAS protein activator like 1 (GAP1 like) (Predicted) (RAS protein activator-like 1)	Rasal1 Rasal1_predicted rCG_21923	2	NaN	2707400	9478300
Q8CF97	Deubiquitinating protein VCPIP1 (EC 3.4.19.12) (Valosin-containing protein p97/p47 complex-interacting protein 1) (Valosin-containing protein p97/p47 complex-interacting protein p135) (VCP/p47 complex-interacting 135-kDa protein)	Vcpip1 Vcip135	2	NaN	1080700	3779900
Q5PQZ9	NADH dehydrogenase [ubiquinone] 1 subunit C2	Ndufc2 rCG_39969	2	NaN	4240900	14686000
G3V8T7	RCG51933, isoform CRA_a (Tudor and KH domain-containing)	Tdrkh rCG_51933	2	NaN	3633100	12577000
P07323	Gamma-enolase (EC 4.2.1.11) (2-phospho-D-glycerate hydro-lyase) (Enolase 2) (Neural enolase) (Neuron-specific enolase) (NSE)	Eno2 Eno-2	3	NaN	5774200	19749000
Q3SWU3	Heterogeneous nuclear ribonucleoprotein D-like (hnRNP D-like) (hnRNP DL)	Hnrnpdl Hnrpdl	2	NaN	10171000	34735000
B0K020	CDGSH iron-sulfur domain-containing protein 1 (MitoNEET)	Cisd1	2	NaN	10907000	37207000
D4A5I9	Unconventional myosin-6 (Unconventional myosin-VI)	Myo6	2	NaN	4004600	13606000
D3Z955	Phosphoglucomutase 2-like 1 (RCG40012, isoform CRA_a)	Pgm2l1 rCG_40012	4	NaN	11702000	39631000
D4A962	Heterogeneous nuclear ribonucleoprotein U-like 1 (Heterogeneous nuclear ribonucleoprotein U-like 1 (Predicted))	Hnrnpul1 Hnrpul1_predicted rCG_54098	3	NaN	719940	2430300
P06761	Endoplasmic reticulum chaperone BiP (EC 3.6.4.10) (78 kDa glucose-regulated protein) (GRP-78) (Binding-immunoglobulin protein) (BiP) (Heat shock protein 70 family protein 5) (HSP70 family protein 5) (Heat shock protein family A member 5) (Immunoglobulin heavy chain-binding protein) (Steroidogenesis-activator polypeptide)	Hspa5 Grp78	4	NaN	4590900	15333000
P29314	40S ribosomal protein S9	Rps9	5	NaN	10780000	35733000
P61805	Dolichyl-diphosphooligosaccharide--protein glycosyltransferase subunit DAD1 (Oligosaccharyl transferase subunit DAD1) (Defender against cell death 1) (DAD-1)	Dad1	2	NaN	5984000	19693000
Q5XIA8	Growth hormone-inducible transmembrane protein (Mitochondrial morphology and cristae structure 1) (MICS1)	Ghitm Mics1	2	NaN	2196800	7193500
P17425	Hydroxymethylglutaryl-CoA synthase, cytoplasmic (HMG-CoA synthase) (EC 2.3.3.10) (3-hydroxy-3-methylglutaryl coenzyme A synthase)	Hmgcs1 Hmgcs	2	NaN	8788400	28700000
P15087	Carboxypeptidase E (CPE) (EC 3.4.17.10) (Carboxypeptidase H) (CPH) (Enkephalin convertase) (Prohormone-processing carboxypeptidase)	Cpe	2	NaN	6507700	21216000
P51647	Retinal dehydrogenase 1 (RALDH 1) (RalDH1) (EC 1.2.1.-) (EC 1.2.1.36) (ALDH-E1) (ALHDII) (Aldehyde dehydrogenase family 1 member A1) (Aldehyde dehydrogenase, cytosolic)	Aldh1a1 Aldh	4	NaN	10162000	32736000
P97834	COP9 signalosome complex subunit 1 (SGN1) (Signalosome subunit 1) (G protein pathway suppressor 1) (GPS-1) (JAB1-containing signalosome subunit 1) (MFH protein)	Gps1 Cops1 Csn1	2	NaN	10333000	33176000
Q6RVG2	Electroneutral sodium bicarbonate exchanger 1 (Electroneutral Na+-driven Cl-HCO3 exchanger) (Solute carrier family 4 member 8) (k-NBC3)	Slc4a8 Ndcbe1	2	NaN	2538200	8059400
B0BNA5	Coactosin-like protein	Cotl1 Clp	2	NaN	9338300	29326000
Q924S1	1-acyl-sn-glycerol-3-phosphate acyltransferase delta (EC 2.3.1.51) (1-acylglycerol-3-phosphate O-acyltransferase 4) (1-AGP acyltransferase 4) (1-AGPAT 4) (Lysophosphatidic acid acyltransferase delta) (LPAAT-delta)	Agpat4	3	NaN	6126700	19207000
B2GV99	Myl6 protein (Myosin light polypeptide 6)	Myl6	2	NaN	1961700	6092300
O08629	Transcription intermediary factor 1-beta (TIF1-beta) (E3 SUMO-protein ligase TRIM28) (EC 2.3.2.27) (KRAB-associated protein 1) (Nuclear corepressor KAP-1) (RING-type E3 ubiquitin transferase TIF1-beta) (Tripartite motif-containing protein 28)	Trim28 Kap1 Tif1b	2	NaN	6837300	21002000
P24049	60S ribosomal protein L17 (Amino acid starvation-induced protein) (ASI) (L23)	Rpl17	2	NaN	12213000	37220000
D4A899	Vacuolar protein sorting 13 homolog A	Vps13a	2	NaN	3542800	10707000
D3ZGN7	F-actin monooxygenase (EC 1.14.13.225)	Mical3	2	NaN	2754000	8234300
P29315	Ribonuclease inhibitor (Ribonuclease/angiogenin inhibitor 1)	Rnh1 Rnh	2	NaN	5062900	14780000
Q765A7	GPI inositol-deacylase (EC 3.1.-.-) (Post-GPI attachment to proteins factor 1)	Pgap1	4	NaN	4325700	12480000
Q6AYG3	Exopolyphosphatase PRUNE1 (EC 3.6.1.1)	Prune1 Prune	2	NaN	2322600	6612300
D4AEH9	4-alpha-glucanotransferase (EC 2.4.1.25) (EC 3.2.1.33) (Amylo-alpha-1,6-glucosidase) (Dextrin 6-alpha-D-glucosidase) (Glycogen debrancher) (Glycogen debranching enzyme) (Oligo-1,4-1,4-glucantransferase)	Agl Agl_predicted rCG_28583	2	NaN	9895600	28099000
O88767	Parkinson disease protein 7 homolog (Contraception-associated protein 1) (Protein CAP1) (Fertility protein SP22) (Maillard deglycase) (Parkinsonism-associated deglycase) (Protein DJ-1) (DJ-1) (Protein/nucleic acid deglycase DJ-1) (EC 3.1.2.-) (EC 3.5.1.-) (EC 3.5.1.124)	Park7 Cap1	2	NaN	14617000	41429000
F1M4N6	Dedicator of cyto-kinesis 3	Dock3	2	NaN	2845400	7966000
P19945	60S acidic ribosomal protein P0 (60S ribosomal protein L10E)	Rplp0 Arbp	3	NaN	2603200	7265600
P17220	Proteasome subunit alpha type-2 (Macropain subunit C3) (Multicatalytic endopeptidase complex subunit C3) (Proteasome component C3)	Psma2	2	NaN	3964800	11036000
Q32PX7	Far upstream element-binding protein 1 (FBP) (FUSE-binding protein 1)	Fubp1	2	NaN	4154600	11532000
G3V6W6	Proteasome 26S subunit, ATPase 6 (RCG61291)	Psmc6 LOC100365869 rCG_61291	2	NaN	5430700	14772000
Q08602	Geranylgeranyl transferase type-2 subunit alpha (EC 2.5.1.60) (Geranylgeranyl transferase type II subunit alpha) (Rab geranyl-geranyltransferase subunit alpha) (Rab GG transferase alpha) (Rab GGTase alpha) (Rab geranylgeranyltransferase subunit alpha)	Rabggta Ggta	3	NaN	5704800	15489000
P70500	CDP-diacylglycerol--inositol 3-phosphatidyltransferase (EC 2.7.8.11) (Phosphatidylinositol synthase) (PI synthase) (PtdIns synthase)	Cdipt Pis1	3	NaN	4544900	12160000
F1M1L9	Copine 2	Cpne2 LOC498972	2	NaN	4459700	11882000
D4A4L4	MAP7 domain-containing 2	Map7d2	2	NaN	5218800	13724000
Q6AYN4	Phytanoyl-CoA hydroxylase-interacting protein-like	Phyhipl	6	NaN	10214000	26757000
D4A8A0	Aspartate carbamoyltransferase (EC 2.1.3.2) (EC 3.5.2.3) (EC 6.3.5.5) (CAD protein) (Dihydroorotase) (Glutamine-dependent carbamoyl-phosphate synthase)	Cad	2	NaN	2459400	6438400
P18508	Gamma-aminobutyric acid receptor subunit gamma-2 (GABA(A) receptor subunit gamma-2)	Gabrg2	2	NaN	2445100	6396800
Q62745	CD81 antigen (26 kDa cell surface protein TAPA-1) (Target of the antiproliferative antibody 1) (CD antigen CD81)	Cd81 Tapa1	2	NaN	11018000	28809000
Q9R063	Peroxiredoxin-5, mitochondrial (EC 1.11.1.24) (Antioxidant enzyme B166) (AOEB166) (PLP) (Peroxiredoxin V) (Prx-V) (Peroxisomal antioxidant enzyme) (Thioredoxin peroxidase PMP20) (Thioredoxin-dependent peroxiredoxin 5)	Prdx5	3	NaN	2768200	7233000
A0A0G2K4N7	Membrane palmitoylated protein 6	Mpp6	2	NaN	7012600	18072000
P53042	Serine/threonine-protein phosphatase 5 (PP5) (EC 3.1.3.16) (Protein phosphatase T) (PPT)	Ppp5c	3	NaN	1962000	4978900
D4AE02	Uncharacterized protein	0	2	NaN	8024900	19427000
D3ZIE9	Delta-1-pyrroline-5-carboxylate synthase [Includes: Glutamate 5-kinase (GK) (EC 2.7.2.11) (Gamma-glutamyl kinase); Gamma-glutamyl phosphate reductase (GPR) (EC 1.2.1.41) (Glutamate-5-semialdehyde dehydrogenase) (Glutamyl-gamma-semialdehyde dehydrogenase)]	Aldh18a1 LOC108348083 Pycs_predicted rCG_57763	2	NaN	2750200	6657400
E9PTX9	Solute carrier family 12 member 2	Slc12a2	2	NaN	9425000	22696000
D4ABY2	Coatomer subunit gamma-2 (Gamma-2-coat protein) (Gamma-2-COP)	Copg2	2	NaN	2456600	5839800
D3ZUC9	Non-specific serine/threonine protein kinase (EC 2.7.11.1)	Oxsr1 Oxsr1_predicted rCG_25761	2	NaN	7084200	16371000
Q9ER24	Ataxin-10 (Neuronal beta-catenin-like protein) (Spinocerebellar ataxia type 10 protein homolog)	Atxn10 Sca10	5	NaN	10630000	24488000
P03889	NADH-ubiquinone oxidoreductase chain 1 (EC 7.1.1.2) (NADH dehydrogenase subunit 1)	Mtnd1 mt-Nd1 Nd1	2	NaN	16498000	37898000
D3ZPL1	Cleavage and polyadenylation specificity factor subunit 6	Cpsf6 Cpsf6_predicted rCG_48643	2	NaN	6248200	13894000
P63036	DnaJ homolog subfamily A member 1 (DnaJ-like protein 1) (Heat shock protein J2) (HSJ-2)	Dnaja1 Hsj2 Rdj1	2	NaN	24902000	53897000
P20069	Mitochondrial-processing peptidase subunit alpha (Alpha-MPP) (Inactive zinc metalloprotease alpha) (P-55)	Pmpca Mppa	2	NaN	5822900	12511000
Q66H80	Coatomer subunit delta (Archain) (Delta-coat protein) (Delta-COP)	Arcn1 Copd	2	NaN	1420600	2973800
D4A1G8	Centrosomal protein 170B	Cep170b	2	NaN	12163000	25212000
D4AAM0	Transportin 3	Tnpo3 rCG_28127	2	NaN	6393500	13084000
Q3B8Q2	Eukaryotic initiation factor 4A-III (eIF-4A-III) (eIF4A-III) (EC 3.6.4.13) (ATP-dependent RNA helicase DDX48) (ATP-dependent RNA helicase eIF4A-3) (DEAD box protein 48) (Eukaryotic translation initiation factor 4A isoform 3) [Cleaved into: Eukaryotic initiation factor 4A-III, N-terminally processed]	Eif4a3 Ddx48	2	NaN	504710	1020900
Q5EB77	Ras-related protein Rab-18	Rab18	2	NaN	9208800	18463000
Q9WTT7	Basic leucine zipper and W2 domain-containing protein 2 (Brain development-related molecule 2)	Bzw2 Bdm2 Hfb2	2	NaN	9030000	18024000
Q66H15	Regulator of microtubule dynamics protein 3 (RMD-3) (Protein FAM82A2) (Protein FAM82C)	Rmdn3 Fam82a2 Fam82c	2	NaN	9921400	19223000
B0BNE6	Complex I-23kD (NADH dehydrogenase [ubiquinone] iron-sulfur protein 8, mitochondrial) (NADH-ubiquinone oxidoreductase 23 kDa subunit)	Ndufs8 Ndufs8_predicted rCG_47133	2	NaN	10674000	20319000
P27605	Hypoxanthine-guanine phosphoribosyltransferase (HGPRT) (HGPRTase) (EC 2.4.2.8)	Hprt1 Hprt	2	NaN	8805000	16743000
Q6UPE1	Electron transfer flavoprotein-ubiquinone oxidoreductase, mitochondrial (ETF-QO) (ETF-ubiquinone oxidoreductase) (EC 1.5.5.1) (Electron-transferring-flavoprotein dehydrogenase) (ETF dehydrogenase)	Etfdh	3	NaN	12604000	23898000
Q9JIL3	Interleukin enhancer-binding factor 3	Ilf3	3	NaN	11820000	21707000
Q68FU3	Electron transfer flavoprotein subunit beta (Beta-ETF)	Etfb	2	NaN	8803800	15965000
P09895	60S ribosomal protein L5	Rpl5	3	NaN	35894000	57993000
P15178	Aspartate--tRNA ligase, cytoplasmic (EC 6.1.1.12) (Aspartyl-tRNA synthetase) (AspRS)	Dars1 Dars Drs1	4	NaN	7471300	11733000
Q63377	Sodium/potassium-transporting ATPase subunit beta-3 (Sodium/potassium-dependent ATPase subunit beta-3) (ATPB-3) (CD antigen CD298)	Atp1b3	2	NaN	21286000	33409000
M0RCJ9	Protein MAL2-like	LOC100911027	2	NaN	35849000	53421000
Q5XHY5	Threonine--tRNA ligase 1, cytoplasmic (EC 6.1.1.3) (Threonine--tRNA ligase, cytoplasmic) (Threonyl-tRNA synthetase) (ThrRS) (Threonyl-tRNA synthetase 1)	Tars1 Tars	3	NaN	11542000	15909000
O08662	Phosphatidylinositol 4-kinase alpha (PI4-kinase alpha) (PI4K-alpha) (PtdIns-4-kinase alpha) (EC 2.7.1.67)	Pi4ka Pik4ca	5	NaN	5429000	7188400
Q5FVQ9	Tubulin-specific chaperone E (Tubulin-folding cofactor E)	Tbce	2	NaN	8541200	11160000
A0A0G2JYB0	Uncharacterized protein	0	2	NaN	8184600	10476000
P35427	60S ribosomal protein L13a	Rpl13a	4	NaN	34749000	42806000
O35509	Ras-related protein Rab-11B	Rab11b	2	NaN	43473000	51639000
A0A0G2K8K0	Splicing factor proline and glutamine-rich	Sfpq	3	NaN	22489000	24998000
P13803	Electron transfer flavoprotein subunit alpha, mitochondrial (Alpha-ETF)	Etfa	3	NaN	15664000	16655000
Q99MZ4	Glutathione hydrolase 7 (EC 3.4.19.13) (Gamma-glutamyltransferase 7) (GGT 7) (EC 2.3.2.2) (Gamma-glutamyltransferase-like 3) (Gamma-glutamyltranspeptidase 7) [Cleaved into: Glutathione hydrolase 7 heavy chain; Glutathione hydrolase 7 light chain]	Ggt7 Ggtl3	2	NaN	12181000	12804000
B2RZ37	Receptor expression-enhancing protein 5 (Polyposis locus protein 1 homolog)	Reep5 Dp1	2	NaN	25415000	26009000
P42346	Serine/threonine-protein kinase mTOR (EC 2.7.11.1) (FK506-binding protein 12-rapamycin complex-associated protein 1) (FKBP12-rapamycin complex-associated protein) (Mammalian target of rapamycin) (mTOR) (Mechanistic target of rapamycin) (Rapamycin target protein 1) (RAPT1)	Mtor Frap1 Raft1	4	NaN	3229000	2413000
G3V8Y8	Huntingtin interacting protein 1, isoform CRA_a (Huntingtin-interacting protein 1)	Hip1 rCG_21910	3	NaN	10111000	5837000
P41565	Isocitrate dehydrogenase [NAD] subunit gamma 1, mitochondrial (Isocitric dehydrogenase subunit gamma) (NAD(+)-specific ICDH subunit gamma)	Idh3g	2	NaN	78804000	30277000
Q6AY57	WD repeat domain phosphoinositide-interacting protein 2 (WIPI-2)	Wipi2	3	NaN	56635000	19484000
P12368	cAMP-dependent protein kinase type II-alpha regulatory subunit	Prkar2a	6	NaN	52698000	14089000
D3ZF86	ARFGEF family member 3	Arfgef3 RGD1309903	3	NaN	74167000	14810000
F1LQP9	Transportin 1	Tnpo1	4	NaN	85439000	10074000

## Sheet: (f) Pair of +NF and -NF, rep2
UniProt Accession Number	Protein names	Gene Names	Unique peptides	Ratio H/L	Intensity L	Intensity H
Q9WUD2	Transient receptor potential cation channel subfamily V member 2 (TrpV2) (Osm-9-like TRP channel 2) (OTRPC2) (Stretch-activated channel 2B) (Vanilloid receptor-like protein 1) (VRL-1)	Trpv2 Sac2b Vrl1	3	12.472	2985300	18598000
P16617	Phosphoglycerate kinase 1 (EC 2.7.2.3)	Pgk1 Pgk-1	13	11.991	226070000	561230000
P04897	Guanine nucleotide-binding protein G(i) subunit alpha-2 (Adenylate cyclase-inhibiting G alpha protein)	Gnai2 Gnai-2	7	9.7795	151710000	524130000
P07825	Synaptophysin (Major synaptic vesicle protein p38)	Syp	5	8.6259	92198000	708550000
P15146	Microtubule-associated protein 2 (MAP-2)	Map2 Mtap2	43	7.7193	509580000	2656500000
P16086	Spectrin alpha chain, non-erythrocytic 1 (Alpha-II spectrin) (Fodrin alpha chain)	Sptan1 Spna2 Spta2	99	7.6615	1424900000	5865200000
A0A0G2K8W9	Spectrin beta chain	Sptbn1	60	7.3824	837940000	4357600000
B2GV73	Actin-related protein 2/3 complex subunit 3	Arpc3 Arpc3_predicted rCG_21863	3	7.1237	35922000	144510000
P13596	Neural cell adhesion molecule 1 (N-CAM-1) (NCAM-1) (CD antigen CD56)	Ncam1 Ncam	18	7.1074	174950000	909300000
P24942	Excitatory amino acid transporter 1 (Glial glutamate transporter) (Sodium-dependent glutamate/aspartate transporter 1) (GLAST) (GLAST-1) (Solute carrier family 1 member 3)	Slc1a3 Eaat1	8	7.0575	150490000	612130000
O35274	Neurabin-2 (Neurabin-II) (Neural tissue-specific F-actin-binding protein II) (PP1bp134) (Protein phosphatase 1 regulatory subunit 9B) (Spinophilin) (p130)	Ppp1r9b Spino	4	6.8568	3843500	32379000
O35867	Neurabin-1 (Neurabin-I) (Neural tissue-specific F-actin-binding protein I) (PP1bp175) (Protein phosphatase 1 regulatory subunit 9A) (p180)	Ppp1r9a	3	6.7421	996000	23499000
P35213	14-3-3 protein beta/alpha (Prepronerve growth factor RNH-1) (Protein kinase C inhibitor protein 1) (KCIP-1) [Cleaved into: 14-3-3 protein beta/alpha, N-terminally processed]	Ywhab	6	6.7408	63355000	344620000
Q812E9	Neuronal membrane glycoprotein M6-a (M6a)	Gpm6a m6a	2	6.5884	45345000	217880000
Q04462	Valine--tRNA ligase (EC 6.1.1.9) (Valyl-tRNA synthetase) (ValRS)	Vars1 Vars Vars2	15	6.5278	65705000	456270000
Q9JK11	Reticulon-4 (Foocen) (Glut4 vesicle 20 kDa protein) (Neurite outgrowth inhibitor) (Nogo protein)	Rtn4 Nogo	28	6.5042	345690000	1508000000
P82995	Heat shock protein HSP 90-alpha (EC 3.6.4.10) (Heat shock 86 kDa) (HSP 86) (HSP86)	Hsp90aa1 Hsp86 Hspca	12	6.4939	125500000	583140000
P0DP31	Calmodulin-3	Calm3 Cam3 Camc CaMIII	5	6.4215	18400000	209530000
P07871	3-ketoacyl-CoA thiolase B, peroxisomal (EC 2.3.1.155) (EC 2.3.1.16) (EC 2.3.1.9) (Acetyl-CoA acyltransferase B) (Beta-ketothiolase B) (Peroxisomal 3-oxoacyl-CoA thiolase B)	Acaa1b Acaa1	4	6.2051	4952500	51008000
Q63560	Microtubule-associated protein 6 (MAP-6) (145-kDa STOP) (STOP145) (Stable tubule-only polypeptide) (STOP)	Map6 Mtap6	19	6.2021	193720000	922180000
P15205	Microtubule-associated protein 1B (MAP-1B) (Neuraxin) [Cleaved into: MAP1B heavy chain; MAP1 light chain LC1]	Map1b	67	6.1273	1485700000	8519600000
Q5FVI4	Cell cycle exit and neuronal differentiation protein 1	Cend1	2	6.1211	2170700	10399000
P34058	Heat shock protein HSP 90-beta (Heat shock 84 kDa) (HSP 84) (HSP84)	Hsp90ab1 Hsp84 Hspcb	18	5.9846	650100000	2624800000
Q9QX69	Glutathione S-transferase LANCL1 (EC 2.5.1.18) (40 kDa erythrocyte membrane protein) (p40) (LanC-like protein 1)	Lancl1 Gpr69a	3	5.9812	41192000	159530000
F1M2K6	Plakophilin 4	Pkp4	2	5.9768	7001500	39962000
A0A0G2JYE0	Ataxin 2-like	Atxn2l	7	5.9124	33006000	101680000
Q641X8	Eukaryotic translation initiation factor 3 subunit E (eIF3e) (Eukaryotic translation initiation factor 3 subunit 6) (eIF-3 p48)	Eif3e Eif3s6 Int6	7	5.84	19590000	100810000
P62744	AP-2 complex subunit sigma (Adaptor protein complex AP-2 subunit sigma) (Adaptor-related protein complex 2 subunit sigma) (Clathrin assembly protein 2 sigma small chain) (Clathrin coat assembly protein AP17) (Clathrin coat-associated protein AP17) (Plasma membrane adaptor AP-2 17 kDa protein) (Sigma-adaptin 3b) (Sigma2-adaptin)	Ap2s1 Ap17 Claps2	4	5.7766	53075000	209720000
P68182	cAMP-dependent protein kinase catalytic subunit beta (PKA C-beta) (EC 2.7.11.11)	Prkacb Pkacb	3	5.7751	92898000	488240000
P21707	Synaptotagmin-1 (Synaptotagmin I) (SytI) (p65)	Syt1	12	5.7707	219450000	978790000
D3ZAF6	ATP synthase subunit f, mitochondrial (ATP synthase membrane subunit f)	Atp5mf Atp5j2	3	5.7137	57364000	326040000
P63018	Heat shock cognate 71 kDa protein (EC 3.6.4.10) (Heat shock 70 kDa protein 8)	Hspa8 Hsc70 Hsc73	18	5.6488	473530000	2007600000
P61983	14-3-3 protein gamma [Cleaved into: 14-3-3 protein gamma, N-terminally processed]	Ywhag	5	5.6404	93910000	404190000
O55166	Vacuolar protein sorting-associated protein 52 homolog (SAC2 suppressor of actin mutations 2-like protein)	Vps52 Are1 Sacm2l	4	5.518	10721000	56052000
P04764	Alpha-enolase (EC 4.2.1.11) (2-phospho-D-glycerate hydro-lyase) (Enolase 1) (Non-neural enolase) (NNE)	Eno1 Eno-1	14	5.4155	262460000	1361300000
P63102	14-3-3 protein zeta/delta (Mitochondrial import stimulation factor S1 subunit) (Protein kinase C inhibitor protein 1) (KCIP-1)	Ywhaz Msfs1	11	5.394	255250000	1269000000
P62944	AP-2 complex subunit beta (AP105B) (Adaptor protein complex AP-2 subunit beta) (Adaptor-related protein complex 2 subunit beta) (Beta-2-adaptin) (Beta-adaptin) (Clathrin assembly protein complex 2 beta large chain) (Plasma membrane adaptor HA2/AP2 adaptin beta subunit)	Ap2b1 Clapb1	22	5.3781	537180000	2308800000
Q99MZ8	LIM and SH3 domain protein 1 (LASP-1)	Lasp1	7	5.3289	106040000	411160000
P62747	Rho-related GTP-binding protein RhoB	Rhob Arhb	4	5.3146	15738000	70579000
Q3B8Q0	Microtubule-associated protein RP/EB family member 2	Mapre2	6	5.3058	47660000	229100000
Q62698	Cytoplasmic dynein 1 light intermediate chain 2 (Dynein light intermediate chain 2, cytosolic) (LIC-2) (LIC53/55)	Dync1li2 Dncli2	4	5.3038	40192000	125760000
P50398	Rab GDP dissociation inhibitor alpha (Rab GDI alpha) (Guanosine diphosphate dissociation inhibitor 1) (GDI-1)	Gdi1 Rabgdia	12	5.2996	400470000	2390000000
P35565	Calnexin	Canx	8	5.215	43406000	206980000
Q02563	Synaptic vesicle glycoprotein 2A (Synaptic vesicle protein 2) (Synaptic vesicle protein 2A)	Sv2a Sv2	8	5.2133	101380000	482350000
P05065	Fructose-bisphosphate aldolase A (EC 4.1.2.13) (Muscle-type aldolase)	Aldoa	10	5.1951	187950000	655900000
Q9JJW3	ATP synthase membrane subunit K, mitochondrial (ATP synthase membrane subunit DAPIT, mitochondrial) (Diabetes-associated protein in insulin-sensitive tissues) (Up-regulated during skeletal muscle growth protein 5)	Atp5mk Atp5md Dapit Usmg5	2	5.1809	46965000	155180000
P97685	Neurofascin	Nfasc	7	5.1794	21838000	252030000
Q62952	Dihydropyrimidinase-related protein 3 (DRP-3) (Collapsin response mediator protein 4) (CRMP-4) (TOAD-64/Ulip/CRMP) (TUC-4b)	Dpysl3 Crmp4	21	5.103	2058500000	6771700000
O35458	Vesicular inhibitory amino acid transporter (GABA and glycine transporter) (Solute carrier family 32 member 1) (Vesicular GABA transporter) (rGVAT)	Slc32a1 Vgat Viaat	8	5.0919	74863000	301150000
P21575	Dynamin-1 (EC 3.6.5.5) (B-dynamin) (D100) (Dynamin, brain)	Dnm1 Dnm	15	5.0693	235490000	758370000
D4A781	Importin 5	Ipo5	10	5.0602	21823000	94172000
P61107	Ras-related protein Rab-14	Rab14	5	5.0226	46862000	151510000
P08081	Clathrin light chain A (Lca)	Clta	4	5.0199	13480000	94165000
P19332	Microtubule-associated protein tau (Neurofibrillary tangle protein) (Paired helical filament-tau) (PHF-tau)	Mapt Mtapt Tau	9	5.0187	350270000	1472000000
Q5XI34	Protein phosphatase 2 (Formerly 2A), regulatory subunit A (PR 65), alpha isoform, isoform CRA_a (Protein phosphatase 2 (Formerly 2A), regulatory subunit A, alpha isoform) (Protein phosphatase 2 scaffold subunit A alpha)	Ppp2r1a rCG_22961	17	5.0081	180330000	786680000
Q9JID2	Guanine nucleotide-binding protein subunit alpha-11 (G alpha-11) (G-protein subunit alpha-11)	Gna11	3	5.0027	8761000	53776000
Q562A2	Zinc finger RNA-binding protein	Zfr	2	4.9987	5753200	16072000
Q63564	Synaptic vesicle glycoprotein 2B (Synaptic vesicle protein 2B)	Sv2b Sv2bb	3	4.993	8919700	52213000
P61765	Syntaxin-binding protein 1 (N-Sec1) (Protein unc-18 homolog 1) (Unc18-1) (Protein unc-18 homolog A) (Unc-18A) (p67) (rbSec1)	Stxbp1 Unc18a	26	4.9773	1536600000	5611400000
P23978	Sodium- and chloride-dependent GABA transporter 1 (GAT-1) (Solute carrier family 6 member 1)	Slc6a1 Gabt1 Gat-1 Gat1	2	4.9661	81600000	295460000
P11442	Clathrin heavy chain 1	Cltc	74	4.9653	2307600000	10258000000
P97536	Cullin-associated NEDD8-dissociated protein 1 (Cullin-associated and neddylation-dissociated protein 1) (TBP-interacting protein of 120 kDa A) (TBP-interacting protein 120A) (p120 CAND1)	Cand1 Tip120 Tip120a	23	4.9552	227530000	783220000
P82471	Guanine nucleotide-binding protein G(q) subunit alpha (Guanine nucleotide-binding protein alpha-q)	Gnaq	7	4.9435	104040000	498990000
P31000	Vimentin	Vim	5	4.938	30118000	154730000
M0RBJ0	Guanine nucleotide-binding protein subunit gamma	Gng2	2	4.9324	59646000	254900000
P68511	14-3-3 protein eta	Ywhah	6	4.9258	43490000	195160000
Q9JKE3	Secretory carrier-associated membrane protein 5 (Secretory carrier membrane protein 5)	Scamp5	3	4.9244	51077000	142860000
P04642	L-lactate dehydrogenase A chain (LDH-A) (EC 1.1.1.27) (LDH muscle subunit) (LDH-M)	Ldha Ldh-1 Ldh1	12	4.9133	359050000	1370000000
P84092	AP-2 complex subunit mu (AP-2 mu chain) (Adaptor protein complex AP-2 subunit mu) (Adaptor-related protein complex 2 subunit mu) (Clathrin assembly protein complex 2 mu medium chain) (Clathrin coat assembly protein AP50) (Clathrin coat-associated protein AP50) (Mu2-adaptin) (Plasma membrane adaptor AP-2 50 kDa protein)	Ap2m1	17	4.9019	318950000	1174900000
D3ZPP2	ADP-ribosylation factor-like GTPase 8A (Similar to ADP-ribosylation factor-like 10B (Predicted))	Arl8a RGD1565940_predicted rCG_46487	3	4.8986	23838000	77738000
P97521	Mitochondrial carnitine/acylcarnitine carrier protein (Carnitine/acylcarnitine translocase) (CAC) (Solute carrier family 25 member 20)	Slc25a20 Cact	2	4.8741	5083400	38219000
D4AC23	T-complex protein 1 subunit eta (TCP-1-eta) (CCT-eta)	Cct7 rCG_55994	20	4.8687	271150000	1032500000
P49242	40S ribosomal protein S3a (V-fos transformation effector protein) [Cleaved into: 40S ribosomal protein S3b]	Rps3a Fte-1 Fte1	5	4.8608	33199000	144670000
B4F7C2	Tubulin beta chain	Tubb4a Tubb4 rCG_45085	5	4.8555	1336600000	6022300000
P63331	Serine/threonine-protein phosphatase 2A catalytic subunit alpha isoform (PP2A-alpha) (EC 3.1.3.16)	Ppp2ca	6	4.8476	32550000	120820000
Q5I6B8	Phosphatidylinositol 4-phosphate 5-kinase type-1 gamma (PIP5K1-gamma) (PtdIns(4)P-5-kinase 1 gamma) (EC 2.7.1.68) (Phosphatidylinositol 4-phosphate 5-kinase type I gamma) (PIP5KIgamma)	Pip5k1c	6	4.8349	7248400	69961000
P62250	40S ribosomal protein S16	Rps16	6	4.8339	72315000	296930000
P19511	ATP synthase F(0) complex subunit B1, mitochondrial (ATP synthase peripheral stalk-membrane subunit b) (ATP synthase subunit b) (ATPase subunit b)	Atp5pb Atp5f Atp5f1	4	4.8326	29056000	125600000
P62815	V-type proton ATPase subunit B, brain isoform (V-ATPase subunit B 2) (Endomembrane proton pump 58 kDa subunit) (Vacuolar proton pump subunit B 2)	Atp6v1b2 Atp6b2 Vat2	12	4.8131	243980000	878660000
Q68FR6	Elongation factor 1-gamma (EF-1-gamma) (eEF-1B gamma)	Eef1g	17	4.7987	231010000	1002900000
Q9WVC0	Septin-7 (CDC10 protein homolog)	Septin7 Cdc10 Sept7	9	4.7933	109670000	401950000
D4ACB8	CCT-theta (T-complex protein 1 subunit theta)	Cct8 Cct8_predicted rCG_58706	13	4.7802	173120000	714920000
P50399	Rab GDP dissociation inhibitor beta (Rab GDI beta) (GDI-3) (Guanosine diphosphate dissociation inhibitor 2) (GDI-2)	Gdi2 Gdi3	9	4.777	230680000	430480000
P63170	Dynein light chain 1, cytoplasmic (8 kDa dynein light chain) (DLC8) (Dynein light chain LC8-type 1) (Protein inhibitor of neuronal nitric oxide synthase) (PIN)	Dynll1 Dncl1 Dnclc1 Pin	2	4.7747	51036000	187370000
Q4QRB4	Tubulin beta-3 chain (Neuron-specific class III beta-tubulin)	Tubb3	8	4.7721	1300200000	5908900000
P69897	Tubulin beta-5 chain	Tubb5	5	4.7466	1959800000	8180400000
P05197	Elongation factor 2 (EF-2)	Eef2	31	4.7461	359830000	1474700000
P62260	14-3-3 protein epsilon (14-3-3E) (Mitochondrial import stimulation factor L subunit) (MSF L)	Ywhae	10	4.7375	281210000	1321800000
Q5RKG9	Eukaryotic translation initiation factor 4B	Eif4b rCG_50632	4	4.7075	6439500	78640000
P07335	Creatine kinase B-type (EC 2.7.3.2) (B-CK) (Creatine kinase B chain) (Creatine phosphokinase M-type) (CPK-B)	Ckb Ckbb	12	4.707	474080000	2041800000
Q9ESI7	Neuronal migration protein doublecortin	Dcx	8	4.6905	232040000	555660000
Q62768	Protein unc-13 homolog A (Munc13-1)	Unc13a Unc13h1	4	4.6854	13274000	53684000
A0A0G2K9J2	V-type proton ATPase subunit H	Atp6v1h rCG_30515	11	4.6608	101650000	359360000
P85108	Tubulin beta-2A chain	Tubb2a	3	4.6585	15689000000	69599000000
Q6P3V8	RNA helicase (EC 3.6.4.13)	Eif4a1 rCG_33100	8	4.6399	153780000	580600000
B2RZ78	Vacuolar protein sorting-associated protein 29 (Vesicle protein sorting 29)	Vps29	2	4.6211	7465500	36986000
P62630	Elongation factor 1-alpha 1 (EF-1-alpha-1) (Elongation factor Tu) (EF-Tu) (Eukaryotic elongation factor 1 A-1) (eEF1A-1)	Eef1a1 Eef1a	7	4.6169	3261600000	4585700000
P63324	40S ribosomal protein S12	Rps12	2	4.6089	3996200	26979000
P47860	ATP-dependent 6-phosphofructokinase, platelet type (ATP-PFK) (PFK-P) (EC 2.7.1.11) (6-phosphofructokinase type C) (Phosphofructo-1-kinase isozyme C) (PFK-C) (Phosphohexokinase)	Pfkp Pfkc	12	4.5933	82235000	294620000
O35303	Dynamin-1-like protein (EC 3.6.5.5) (Dynamin-like protein)	Dnm1l Dlp1 Drp1	15	4.5905	96642000	396420000
O35095	Neurochondrin (Neurite outgrowth-related protein from the rat brain) (Norbin)	Ncdn	14	4.5646	325160000	791650000
P85969	Beta-soluble NSF attachment protein (SNAP-beta) (N-ethylmaleimide-sensitive factor attachment protein beta)	Napb Snapb	7	4.5623	78238000	283550000
Q9WTP0	Band 4.1-like protein 1 (Erythrocyte membrane protein band 4.1-like 1) (Neuronal protein 4.1) (4.1N)	Epb41l1 Epb4.1l1	23	4.5551	280300000	989910000
P16638	ATP-citrate synthase (EC 2.3.3.8) (ATP-citrate (pro-S-)-lyase) (Citrate cleavage enzyme)	Acly	36	4.5504	714730000	2806600000
Q9QXY2	SRC kinase signaling inhibitor 1 (SNAP-25-interacting protein) (SNIP) (p130Cas-associated protein) (p140Cap)	Srcin1 P140 Snip	22	4.548	96001000	338500000
Q01062	cGMP-dependent 3',5'-cyclic phosphodiesterase (EC 3.1.4.17) (Cyclic GMP-stimulated phosphodiesterase) (CGS-PDE) (cGSPDE)	Pde2a	12	4.5472	81574000	200260000
Q62950	Dihydropyrimidinase-related protein 1 (DRP-1) (Collapsin response mediator protein 1) (CRMP-1) (Inactive dihydropyrimidinase)	Crmp1 Dpysl1	24	4.5452	1291800000	4941900000
Q9Z2Z8	7-dehydrocholesterol reductase (7-DHC reductase) (EC 1.3.1.21) (Sterol Delta(7)-reductase)	Dhcr7	4	4.5334	62083000	240450000
Q6NYB7	Ras-related protein Rab-1A	Rab1A Rab1	6	4.5276	219890000	475670000
Q62636	Ras-related protein Rap-1b (EC 3.6.5.2) (GTP-binding protein smg p21B)	Rap1b	2	4.5266	60936000	211700000
P29314	40S ribosomal protein S9	Rps9	9	4.5237	96835000	343140000
D4A6W6	60S ribosomal protein L8	0	3	4.5161	43598000	193090000
D4ABK1	Synaptogyrin 3 (Synaptogyrin 3 (Predicted), isoform CRA_a)	Syngr3 Syngr3_predicted rCG_34021	3	4.5083	60699000	285960000
Q5M9G3	Caprin-1 (Cytoplasmic activation- and proliferation-associated protein 1) (GPI-anchored protein p137) (GPI-p137) (p137GPI) (RNA granule protein 105)	Caprin1 Gpiap1 Rng105	4	4.5054	16744000	84588000
Q9JHY2	Sideroflexin-3	Sfxn3	10	4.5034	106100000	363350000
Q6P7P5	Basic leucine zipper and W2 domain-containing protein 1	Bzw1	8	4.4915	46310000	100560000
Q75Q39	Mitochondrial import receptor subunit TOM70 (Mitochondrial precursor proteins import receptor) (Translocase of outer membrane 70 kDa subunit) (Translocase of outer mitochondrial membrane protein 70)	Tomm70 Tomm70a	16	4.4829	275670000	671710000
Q9JHL4	Drebrin-like protein (Actin-binding protein 1) (Abp1) (SH3 domain-containing protein 7)	Dbnl Sh3p7	7	4.48	85802000	115790000
Q62844	Tyrosine-protein kinase Fyn (EC 2.7.10.2) (Proto-oncogene c-Fyn) (p59-Fyn)	Fyn	2	4.4774	41868000	162740000
F1LX07	Solute carrier family 25 member 12	Slc25a12 LOC100360985	13	4.4596	202340000	787240000
P52303	AP-1 complex subunit beta-1 (Adaptor protein complex AP-1 subunit beta-1) (Adaptor-related protein complex 1 subunit beta-1) (Beta-1-adaptin) (Beta-adaptin 1) (Clathrin assembly protein complex 1 beta large chain) (Golgi adaptor HA1/AP1 adaptin beta subunit)	Ap1b1 Adtb1	6	4.4476	30779000	149520000
Q3KRE8	Tubulin beta-2B chain (T beta-15)	Tubb2b Tubb2a	2	4.4439	702470000	2770100000
P17425	Hydroxymethylglutaryl-CoA synthase, cytoplasmic (HMG-CoA synthase) (EC 2.3.3.10) (3-hydroxy-3-methylglutaryl coenzyme A synthase)	Hmgcs1 Hmgcs	4	4.4363	20359000	82824000
Q66HL2	Src substrate cortactin	Cttn	8	4.4294	40353000	190210000
P38650	Cytoplasmic dynein 1 heavy chain 1 (Cytoplasmic dynein heavy chain 1) (Dynein heavy chain, cytosolic) (MAP 1C)	Dync1h1 Dhc1 Dnch1 Dnchc1 Dnec1 Dyhc Map1c	143	4.4229	2459500000	9380800000
Q63965	Sideroflexin-1 (Tricarboxylate carrier protein) (TCC)	Sfxn1	6	4.4089	32567000	98216000
D3ZMI8	60S ribosomal protein L21	0	2	4.4006	14328000	63819000
Q9Z270	Vesicle-associated membrane protein-associated protein A (VAMP-A) (VAMP-associated protein A) (VAP-A) (33 kDa VAMP-associated protein) (VAP-33)	Vapa Vap33	7	4.3944	228740000	630420000
Q6PST4	Atlastin-1 (EC 3.6.5.-) (Spastic paraplegia 3A homolog)	Atl1 Spg3a	5	4.3848	41870000	132580000
Q9WU82	Catenin beta-1 (Beta-catenin)	Ctnnb1 Catnb	21	4.3844	154530000	677290000
P55053	Fatty acid-binding protein 5 (Cutaneous fatty acid-binding protein) (C-FABP) (DA11) (Epidermal-type fatty acid-binding protein) (E-FABP) (Fatty acid-binding protein, epidermal)	Fabp5	5	4.3839	85739000	342420000
Q62812	Myosin-9 (Cellular myosin heavy chain, type A) (Myosin heavy chain 9) (Myosin heavy chain, non-muscle IIa) (Non-muscle myosin heavy chain A) (NMMHC-A) (Non-muscle myosin heavy chain IIa) (NMMHC II-a) (NMMHC-IIA)	Myh9	3	4.3696	19975000	85011000
A0A0G2K350	NSF attachment protein gamma (RCG46917, isoform CRA_c)	Napg rCG_46917	4	4.3691	15809000	67816000
P81155	Voltage-dependent anion-selective channel protein 2 (VDAC-2) (B36-VDAC) (Outer mitochondrial membrane protein porin 2)	Vdac2	5	4.3646	150480000	492540000
P47942	Dihydropyrimidinase-related protein 2 (DRP-2) (Collapsin response mediator protein 2) (CRMP-2) (Turned on after division 64 kDa protein) (TOAD-64)	Dpysl2	21	4.3628	3095400000	13004000000
P23565	Alpha-internexin (Alpha-Inx)	Ina Inexa	7	4.3593	29944000	144740000
D4A771	60S ribosomal protein L35a	0	2	4.3564	22225000	76229000
G3V6U3	Alpha-1,3/1,6-mannosyltransferase ALG2 (EC 2.4.1.132) (EC 2.4.1.257) (GDP-Man:Man(1)GlcNAc(2)-PP-Dol alpha-1,3-mannosyltransferase)	Alg2 rCG_60347	9	4.3556	127840000	425760000
P06686	Sodium/potassium-transporting ATPase subunit alpha-2 (Na(+)/K(+) ATPase alpha-2 subunit) (EC 7.2.2.13) (Na(+)/K(+) ATPase alpha(+) subunit) (Sodium pump subunit alpha-2)	Atp1a2	9	4.3535	74711000	345520000
P05708	Hexokinase-1 (EC 2.7.1.1) (Brain form hexokinase) (Hexokinase type I) (HK I) (Hexokinase-A)	Hk1	35	4.3497	1113900000	3865400000
P20651	Serine/threonine-protein phosphatase 2B catalytic subunit beta isoform (EC 3.1.3.16) (CAM-PRP catalytic subunit) (Calmodulin-dependent calcineurin A subunit beta isoform) (CNA beta)	Ppp3cb	7	4.3479	291830000	1046200000
P18484	AP-2 complex subunit alpha-2 (100 kDa coated vesicle protein C) (Adaptor protein complex AP-2 subunit alpha-2) (Adaptor-related protein complex 2 subunit alpha-2) (Alpha-adaptin C) (Alpha2-adaptin) (Clathrin assembly protein complex 2 alpha-C large chain) (Plasma membrane adaptor HA2/AP2 adaptin alpha C subunit)	Ap2a2 Adtab	28	4.3476	480400000	1526800000
O35547	Long-chain-fatty-acid--CoA ligase 4 (EC 6.2.1.3) (Arachidonate--CoA ligase) (EC 6.2.1.15) (Long-chain acyl-CoA synthetase 4) (LACS 4)	Acsl4 Acs4 Facl4	13	4.3438	138140000	485050000
P0DJJ3	SH3-containing GRB2-like protein 3-interacting protein 1 (Endophilin-3-interacting protein)	Sgip1	5	4.3375	12660000	74915000
P85845	Fascin	Fscn1	14	4.3317	358680000	1378100000
Q6QLM7	Kinesin heavy chain isoform 5A (Kinesin heavy chain neuron-specific 1) (Neuronal kinesin heavy chain) (NKHC)	Kif5a	5	4.3274	26565000	102790000
A0A0G2KBB9	Ankyrin 2	Ank2	59	4.3204	701330000	2501800000
F1LYQ8	FERM, ARHGEF and pleckstrin domain-containing protein 1 (FERM, RhoGEF and pleckstrin domain-containing protein 1)	Farp1	15	4.3161	149600000	469810000
Q07266	Drebrin (Developmentally-regulated brain protein)	Dbn1	15	4.3065	199010000	867860000
Q9R066	Coxsackievirus and adenovirus receptor homolog (CAR) (rCAR)	Cxadr Car	12	4.3038	130070000	572660000
P21818	Stathmin-2 (Superior cervical ganglion-10 protein) (Protein SCG10)	Stmn2 Scg10 Scgn10	2	4.3001	35356000	100030000
Q5M7T6	V-type proton ATPase subunit	Atp6v0d1 rCG_51062	8	4.299	184400000	774210000
P59215	Guanine nucleotide-binding protein G(o) subunit alpha	Gnao1 Gna0 Gnao	15	4.2954	1882100000	7452200000
Q9QUL6	Vesicle-fusing ATPase (EC 3.6.4.6) (N-ethylmaleimide-sensitive fusion protein) (NEM-sensitive fusion protein) (Vesicular-fusion protein NSF)	Nsf Erg1	22	4.2712	301700000	998110000
Q63507	60S ribosomal protein L14	Rpl14	2	4.2681	14055000	56412000
P25286	V-type proton ATPase 116 kDa subunit a1 (V-ATPase 116 kDa subunit a1) (Clathrin-coated vesicle/synaptic vesicle proton pump 116 kDa subunit) (Vacuolar adenosine triphosphatase subunit Ac116) (Vacuolar proton pump subunit 1) (Vacuolar proton translocating ATPase 116 kDa subunit a isoform 1)	Atp6v0a1 Atp6n1 Vpp1	21	4.258	338350000	1190200000
A0A0G2K0W3	Protein tweety homolog	Ttyh3	3	4.2323	8772100	46069000
Q924N5	Long-chain-fatty-acid--CoA ligase ACSBG1 (EC 6.2.1.3) (Acyl-CoA synthetase bubblegum family member 1) (Gonadotropin-regulated long chain acyl CoA synthetase) (GR-LACS)	Acsbg1 Grlacs	6	4.2322	33366000	154000000
A7VJC2	Heterogeneous nuclear ribonucleoproteins A2/B1 (hnRNP A2/B1)	Hnrnpa2b1 Hnrnp Hnrpa2b1	8	4.2321	73550000	249190000
P12369	cAMP-dependent protein kinase type II-beta regulatory subunit	Prkar2b	10	4.2311	63031000	202370000
A0A0G2JT63	Cytoplasmic FMR1-interacting protein 2	Cyfip2	21	4.2258	563490000	1777200000
P62982	Ubiquitin-40S ribosomal protein S27a (Ubiquitin carboxyl extension protein 80) [Cleaved into: Ubiquitin; 40S ribosomal protein S27a]	Rps27a Uba80 Ubcep1	5	4.2234	329310000	2038800000
Q9JLT0	Myosin-10 (Cellular myosin heavy chain, type B) (Myosin heavy chain 10) (Myosin heavy chain, non-muscle IIb) (Non-muscle myosin heavy chain B) (NMMHC-B) (Non-muscle myosin heavy chain IIb) (NMMHC II-b) (NMMHC-IIB)	Myh10	38	4.2228	551980000	1818400000
B0BNK1	RAB5C, member RAS oncogene family (RCG32615, isoform CRA_a) (Rab5c protein)	Rab5c rCG_32615	3	4.2153	86491000	441380000
P63329	Serine/threonine-protein phosphatase 2B catalytic subunit alpha isoform (EC 3.1.3.16) (CAM-PRP catalytic subunit) (Calmodulin-dependent calcineurin A subunit alpha isoform)	Ppp3ca Calna	5	4.2104	122920000	488210000
P62762	Visinin-like protein 1 (VILIP) (21 kDa CABP) (Neural visinin-like protein 1) (NVL-1) (NVP-1)	Vsnl1 Visl1	5	4.2097	99007000	284300000
O35049	Sphingomyelin phosphodiesterase 3 (EC 3.1.4.12) (Confluent 3Y1 cell-associated protein 1) (Neutral sphingomyelinase 2) (nSMase-2) (nSMase2) (Neutral sphingomyelinase II)	Smpd3 Cca1	3	4.2048	4365800	14772000
P09606	Glutamine synthetase (GS) (EC 6.3.1.2) (Glutamate--ammonia ligase) (Palmitoyltransferase GLUL) (EC 2.3.1.225)	Glul Glns	5	4.196	37447000	157980000
Q80ZA5	Sodium-driven chloride bicarbonate exchanger (Solute carrier family 4 member 10)	Slc4a10 Ncbe	3	4.1951	7415200	30587000
P04797	Glyceraldehyde-3-phosphate dehydrogenase (GAPDH) (EC 1.2.1.12) (38 kDa BFA-dependent ADP-ribosylation substrate) (BARS-38) (Peptidyl-cysteine S-nitrosylase GAPDH) (EC 2.6.99.-)	Gapdh Gapd	8	4.1908	582760000	2354900000
M0RDI5	Calcium uniporter protein	Mcu LOC294560 rCG_22037	2	4.1654	16035000	79809000
A0A0G2K5L2	Mitochondrial glutamate carrier 1-like (RCG47744, isoform CRA_c)	LOC100911440 Slc25a22 rCG_47744	7	4.1648	153860000	536770000
Q64548	Reticulon-1 (Neuroendocrine-specific protein) (S-rex)	Rtn1 Nsp	6	4.159	214200000	665650000
Q00981	Ubiquitin carboxyl-terminal hydrolase isozyme L1 (UCH-L1) (EC 3.4.19.12) (Neuron cytoplasmic protein 9.5) (PGP 9.5) (PGP9.5) (Ubiquitin thioesterase L1)	Uchl1	6	4.1563	185840000	682460000
A0A0G2JWC7	Fermitin family member 2	Fermt2	3	4.1527	4697500	21383000
P63039	60 kDa heat shock protein, mitochondrial (EC 5.6.1.7) (60 kDa chaperonin) (Chaperonin 60) (CPN60) (HSP-65) (Heat shock protein 60) (HSP-60) (Hsp60) (Mitochondrial matrix protein P1)	Hspd1 Hsp60	17	4.1425	264040000	836900000
P12785	Fatty acid synthase (EC 2.3.1.85) (Type I FAS) [Includes: [Acyl-carrier-protein] S-acetyltransferase (EC 2.3.1.38); [Acyl-carrier-protein] S-malonyltransferase (EC 2.3.1.39); 3-oxoacyl-[acyl-carrier-protein] synthase (EC 2.3.1.41); 3-oxoacyl-[acyl-carrier-protein] reductase (EC 1.1.1.100); 3-hydroxyacyl-[acyl-carrier-protein] dehydratase (EC 4.2.1.59); Enoyl-[acyl-carrier-protein] reductase (EC 1…	Fasn	60	4.1421	1050300000	3476200000
D4A133	H(+)-transporting two-sector ATPase (EC 7.1.2.2)	Atp6v1a rCG_52629	15	4.1414	190580000	715850000
Q64232	Very-long-chain enoyl-CoA reductase (EC 1.3.1.93) (Synaptic glycoprotein SC2) (Trans-2,3-enoyl-CoA reductase) (TER)	Tecr Gpsn2	4	4.1414	26809000	107450000
Q9Z0W5	Protein kinase C and casein kinase substrate in neurons protein 1 (Dynamin proline-rich domain-interacting protein) (Dynamin PRD-interacting protein) (Synaptic, dynamin-associated protein I) (Syndapin-1) (Syndapin-I) (SdpI)	Pacsin1	6	4.1364	21085000	56029000
Q5EAP4	G protein subunit alpha 14 (Guanine nucleotide binding protein, alpha 14) (Guanine nucleotide binding protein, alpha 14, isoform CRA_a)	Gna14 rCG_48433	2	4.1351	4722300	16647000
Q3MHS9	Chaperonin containing Tcp1, subunit 6A (Zeta 1) (Chaperonin subunit 6a (Zeta)) (Chaperonin-containing TCP1 subunit 6A)	Cct6a rCG_21714	10	4.1278	65973000	252950000
P61265	Syntaxin-1B (P35B) (Syntaxin-1B2)	Stx1b Stx1b2	6	4.108	89673000	381150000
B5DFK6	AP-3 complex subunit delta	Ap3d1 rCG_29405	15	4.0883	397230000	345750000
P11980	Pyruvate kinase PKM (EC 2.7.1.40) (Pyruvate kinase muscle isozyme)	Pkm Pkm2 Pykm	6	4.0742	305680000	1025200000
D3ZPR0	Chromosome segregation 1-like protein (Exportin-2) (Importin-alpha re-exporter)	Cse1l Cse1l_predicted rCG_32309	8	4.069	24471000	75423000
Q99JD4	CLIP-associating protein 2 (Cytoplasmic linker-associated protein 2)	Clasp2	18	4.049	119710000	485760000
P07340	Sodium/potassium-transporting ATPase subunit beta-1 (Sodium/potassium-dependent ATPase subunit beta-1)	Atp1b1	11	4.0414	591330000	2451400000
Q05962	ADP/ATP translocase 1 (ADP,ATP carrier protein 1) (Adenine nucleotide translocator 1) (ANT 1) (Solute carrier family 25 member 4)	Slc25a4 Aac1 Ant1	8	4.0304	1945600000	7607000000
D3ZUY8	AP-2 complex subunit alpha	Ap2a1 Ap2a1_predicted rCG_54084	23	4.025	447360000	1576800000
P63081	V-type proton ATPase 16 kDa proteolipid subunit (V-ATPase 16 kDa proteolipid subunit) (Vacuolar proton pump 16 kDa proteolipid subunit)	Atp6v0c Atp6c Atp6l Atpl	2	4.024	49251000	163840000
Q9QYF3	Unconventional myosin-Va (Dilute myosin heavy chain, non-muscle)	Myo5a	33	4.0206	527230000	1430900000
A0A0G2K459	Mitochondrial carrier 2	Mtch2	5	4.0086	122150000	514870000
P23514	Coatomer subunit beta (Beta-coat protein) (Beta-COP)	Copb1 Copb	10	4.0083	36585000	180550000
P55161	Nck-associated protein 1 (NAP 1) (Membrane-associated protein HEM-2) (p125Nap1)	Nckap1 Hem2 Nap1	29	4.0077	496820000	1428600000
P84079	ADP-ribosylation factor 1	Arf1	3	3.9936	134050000	713380000
Q63028	Alpha-adducin (Erythrocyte adducin subunit alpha)	Add1	13	3.992	298910000	1228700000
A0A0G2JXN2	Tripartite motif-containing protein 46	Trim46	11	3.9907	60449000	368290000
P06685	Sodium/potassium-transporting ATPase subunit alpha-1 (Na(+)/K(+) ATPase alpha-1 subunit) (EC 7.2.2.13) (Sodium pump subunit alpha-1)	Atp1a1	22	3.9758	421320000	1304400000
Q4FZT9	26S proteasome non-ATPase regulatory subunit 2	Psmd2	2	3.9754	12434000	47692000
P84100	60S ribosomal protein L19	Rpl19	4	3.9696	41529000	121800000
O55148	Growth arrest-specific protein 7 (GAS-7)	Gas7	3	3.9568	23411000	98103000
Q09073	ADP/ATP translocase 2 (ADP,ATP carrier protein 2) (Adenine nucleotide translocator 2) (ANT 2) (Solute carrier family 25 member 5) [Cleaved into: ADP/ATP translocase 2, N-terminally processed]	Slc25a5 Ant2	8	3.9561	236630000	884280000
Q6AYR2	Protein NDRG3 (N-myc downstream-regulated gene 3 protein)	Ndrg3 Ndr3	5	3.9533	44114000	203860000
A0A0G2K2D4	ArfGAP with GTPase domain, ankyrin repeat and PH domain 3	Agap3	5	3.9514	36712000	134790000
P09527	Ras-related protein Rab-7a (EC 3.6.5.2) (Ras-related protein BRL-RAS) (Ras-related protein p23)	Rab7a Rab7	8	3.951	147720000	479650000
P11505	Plasma membrane calcium-transporting ATPase 1 (EC 7.2.2.10) (Plasma membrane calcium ATPase isoform 1) (PMCA1) (Plasma membrane calcium pump isoform 1)	Atp2b1	13	3.9423	672660000	1775200000
P39069	Adenylate kinase isoenzyme 1 (AK 1) (EC 2.7.4.3) (EC 2.7.4.6) (ATP-AMP transphosphorylase 1) (ATP:AMP phosphotransferase) (Adenylate monophosphate kinase) (Myokinase)	Ak1	4	3.9378	29350000	108220000
Q76GL9	Neutral amino acid transporter ASCT1 (Solute carrier family 1 (Glutamate/neutral amino acid transporter), member 4) (Solute carrier family 1 member 4)	Slc1a4 ASCT1 rCG_23218	7	3.9368	33057000	109480000
Q5PQK2	FUS RNA-binding protein (Fusion, derived from t(1216) malignant liposarcoma (Human)) (RCG39872, isoform CRA_d)	Fus rCG_39872	5	3.9353	88562000	300530000
Q9R1Z0	Voltage-dependent anion-selective channel protein 3 (VDAC-3) (rVDAC3) (Outer mitochondrial membrane protein porin 3)	Vdac3	5	3.9329	204870000	416140000
P04775	Sodium channel protein type 2 subunit alpha (Sodium channel protein brain II subunit alpha) (Sodium channel protein type II subunit alpha) (Voltage-gated sodium channel subunit alpha Nav1.2)	Scn2a Scn2a1	2	3.9296	14607000	46898000
P32089	Tricarboxylate transport protein, mitochondrial (Citrate transport protein) (CTP) (Solute carrier family 25 member 1) (Tricarboxylate carrier protein)	Slc25a1 Slc20a3	4	3.917	57587000	198920000
Q4V7C7	Actin-related protein 3 (Actin-like protein 3)	Actr3 Arp3	11	3.9096	169170000	525000000
Q9EPH8	Polyadenylate-binding protein 1 (PABP-1) (Poly(A)-binding protein 1)	Pabpc1 Pabp1	3	3.9092	7447900	37404000
Q05096	Unconventional myosin-Ib (Myosin I alpha) (MMI-alpha) (MMIa) (Myosin heavy chain myr 1)	Myo1b Myo1a Myr1	2	3.9031	9530500	37201000
Q5U316	Ras-related protein Rab-35	Rab35	3	3.8982	38639000	112140000
D3ZRM9	60S ribosomal protein L13	LOC100360491	3	3.8979	26644000	96513000
Q1JU68	Eukaryotic translation initiation factor 3 subunit A (eIF3a) (Eukaryotic translation initiation factor 3 subunit 10) (eIF-3-theta)	Eif3a Eif3s10	8	3.8956	24929000	65776000
A0A0G2K490	TRAF2 and NCK-interacting kinase	Tnik	6	3.8954	73447000	370310000
Q64542	Plasma membrane calcium-transporting ATPase 4 (PMCA4) (EC 7.2.2.10) (Plasma membrane calcium ATPase isoform 4) (Plasma membrane calcium pump isoform 4)	Atp2b4	11	3.895	74474000	244310000
P10824	Guanine nucleotide-binding protein G(i) subunit alpha-1 (Adenylate cyclase-inhibiting G alpha protein)	Gnai1 Gnai-1	6	3.8928	37633000	196160000
P63012	Ras-related protein Rab-3A	Rab3a	3	3.8799	57318000	212050000
Q6PDV7	60S ribosomal protein L10 (Ribosomal protein L10)	Rpl10	3	3.8765	66561000	229090000
Q9JHU0	Dihydropyrimidinase-related protein 5 (DRP-5) (UNC33-like phosphoprotein 6) (ULIP-6)	Dpysl5 Ulip6	27	3.871	1473400000	4836900000
P11507	Sarcoplasmic/endoplasmic reticulum calcium ATPase 2 (SERCA2) (SR Ca(2+)-ATPase 2) (EC 7.2.2.10) (Calcium pump 2) (Calcium-transporting ATPase sarcoplasmic reticulum type, slow twitch skeletal muscle isoform) (Endoplasmic reticulum class 1/2 Ca(2+) ATPase)	Atp2a2	22	3.8689	513250000	1142600000
F1LSG8	Syndetin (Coiled-coil domain-containing protein 132) (EARP/GARPII complex subunit VPS50)	Vps50 Ccdc132	4	3.8647	6652500	30042000
P35427	60S ribosomal protein L13a	Rpl13a	6	3.855	38934000	111320000
A0JPJ7	Obg-like ATPase 1	Ola1	5	3.8479	24988000	140340000
Q9Z269	Vesicle-associated membrane protein-associated protein B (VAMP-B) (VAMP-associated protein B) (VAP-B)	Vapb	2	3.8391	34795000	137350000
P00507	Aspartate aminotransferase, mitochondrial (mAspAT) (EC 2.6.1.1) (EC 2.6.1.7) (Fatty acid-binding protein) (FABP-1) (Glutamate oxaloacetate transaminase 2) (Kynurenine aminotransferase 4) (Kynurenine aminotransferase IV) (Kynurenine--oxoglutarate transaminase 4) (Kynurenine--oxoglutarate transaminase IV) (Plasma membrane-associated fatty acid-binding protein) (FABPpm) (Transaminase A)	Got2 Maat	12	3.8388	300200000	763270000
O35814	Stress-induced-phosphoprotein 1 (STI1) (Hsc70/Hsp90-organizing protein) (Hop)	Stip1 Hop	12	3.8315	98883000	333920000
Q8VHU4	Elongator complex protein 1 (ELP1) (IkappaB kinase complex-associated protein) (IKK complex-associated protein)	Elp1 Ikap Ikbkap	3	3.8286	76209000	495090000
A0A0G2K719	RNA helicase (EC 3.6.4.13)	Ddx3x	2	3.816	73987000	309920000
F1M3W5	Dmx-like 2	Dmxl2	32	3.815	405320000	795390000
O08875	Serine/threonine-protein kinase DCLK1 (EC 2.7.11.1) (Calcium/calmodulin-dependent protein kinase type I-like CPG16) (Doublecortin-like and CAM kinase-like 1) (Doublecortin-like kinase 1)	Dclk1 Cpg16 Dcamkl1	11	3.8093	100120000	441460000
P06687	Sodium/potassium-transporting ATPase subunit alpha-3 (Na(+)/K(+) ATPase alpha-3 subunit) (EC 7.2.2.13) (Na(+)/K(+) ATPase alpha(III) subunit) (Sodium pump subunit alpha-3)	Atp1a3	28	3.797	4492500000	16226000000
Q99376	Transferrin receptor protein 1 (TR) (TfR) (TfR1) (Trfr) (CD antigen CD71)	Tfrc Trfr	7	3.796	11466000	48462000
P85970	Actin-related protein 2/3 complex subunit 2 (Arp2/3 complex 34 kDa subunit) (p34-ARC)	Arpc2	6	3.7901	46602000	194650000
Q99PD4	Actin-related protein 2/3 complex subunit 1A	Arpc1a	8	3.79	119910000	373120000
P10111	Peptidyl-prolyl cis-trans isomerase A (PPIase A) (EC 5.2.1.8) (Cyclophilin A) (Cyclosporin A-binding protein) (Rotamase A) (p1B15) (p31) [Cleaved into: Peptidyl-prolyl cis-trans isomerase A, N-terminally processed]	Ppia	9	3.7722	259560000	1057700000
Q6P7R8	Very-long-chain 3-oxoacyl-CoA reductase (EC 1.1.1.330) (17-beta-hydroxysteroid dehydrogenase 12) (17-beta-HSD 12) (3-ketoacyl-CoA reductase) (KAR) (Estradiol 17-beta-dehydrogenase 12) (EC 1.1.1.62)	Hsd17b12	4	3.7687	30369000	69714000
Q63081	Protein disulfide-isomerase A6 (EC 5.3.4.1) (Calcium-binding protein 1) (CaBP1) (Protein disulfide isomerase P5) (Thioredoxin domain-containing protein 7)	Pdia6 Cabp1 Txndc7	3	3.7654	4700000	16391000
D4A3P7	Uncharacterized protein	0	2	3.7576	13734000	69453000
Q5RKI0	WD repeat-containing protein 1	Wdr1	10	3.7534	183470000	516320000
P16036	Phosphate carrier protein, mitochondrial (Phosphate transport protein) (PTP) (Solute carrier family 25 member 3)	Slc25a3 Phc	10	3.7518	263770000	871860000
D3ZM21	Catechol-O-methyltransferase domain containing 1 (Predicted), isoform CRA_a (Catechol-O-methyltransferase domain-containing 1)	Comtd1 Comtd1_predicted rCG_41841	5	3.7415	7390300	25738000
Q6AY30	Saccharopine dehydrogenase-like oxidoreductase (EC 1.-.-.-)	Sccpdh	2	3.739	17902000	81009000
B5DFN2	S-adenosylhomocysteine hydrolase-like protein 1 (IP3R-binding protein released with inositol 1,4,5-trisphosphate) (Putative adenosylhomocysteinase 2) (S-adenosyl-L-homocysteine hydrolase 2) (AdoHcyase 2)	Ahcyl1 Irbit	3	3.734	76916000	243010000
B0BN30	Mitochondrial carrier 1 (Mtch1 protein)	Mtch1	5	3.7333	33214000	188110000
F1M471	EPM2A-interacting protein 1	Epm2aip1	6	3.7096	16152000	96548000
Q5U300	Ubiquitin-like modifier-activating enzyme 1 (EC 6.2.1.45) (Ubiquitin-activating enzyme E1)	Uba1 Ube1	30	3.7092	224110000	798900000
P50137	Transketolase (TK) (EC 2.2.1.1)	Tkt	17	3.7058	369290000	586730000
P21531	60S ribosomal protein L3 (L4)	Rpl3	7	3.7057	75733000	262670000
D3ZB78	PHD finger protein 24	Phf24 RGD1559864	6	3.7034	16143000	88947000
D4AEC2	Calmodulin-regulated spectrin-associated protein 2	Camsap2	2	3.6996	5194300	20743000
P00406	Cytochrome c oxidase subunit 2 (EC 7.1.1.9) (Cytochrome c oxidase polypeptide II)	Mtco2 Coii COX2 mt-Co2	6	3.6946	757680000	367390000
P46462	Transitional endoplasmic reticulum ATPase (TER ATPase) (EC 3.6.4.6) (15S Mg(2+)-ATPase p97 subunit) (Valosin-containing protein) (VCP)	Vcp	17	3.6876	209160000	484470000
P09951	Synapsin-1 (Synapsin I)	Syn1	15	3.6857	76345000	417570000
P54311	Guanine nucleotide-binding protein G(I)/G(S)/G(T) subunit beta-1 (Transducin beta chain 1)	Gnb1	8	3.683	793710000	2854500000
A0A0U1RVI9	40S ribosomal protein S2	rCG_34378	4	3.6795	54116000	244890000
Q9QXU8	Cytoplasmic dynein 1 light intermediate chain 1 (Dynein light chain A) (DLC-A) (Dynein light intermediate chain 1, cytosolic)	Dync1li1 Dncli1	8	3.6766	59847000	216330000
Q5FVI6	V-type proton ATPase subunit C 1 (V-ATPase subunit C 1) (Vacuolar proton pump subunit C 1)	Atp6v1c1	7	3.6765	38454000	134410000
A0A0G2K782	Zinc finger, C2HC-type-containing 1A	Zc2hc1a	3	3.6734	16509000	50687000
D3ZER6	Transportin 2 (Transportin 2 (Importin 3, karyopherin beta 2b) (Predicted))	Tnpo2 Tnpo2_predicted rCG_51621	4	3.6626	39615000	130030000
D4A5I4	Neuron navigator 1	Nav1 LOC685707	10	3.6601	36014000	131890000
Q9QUH6	Ras/Rap GTPase-activating protein SynGAP (Neuronal RasGAP) (Synaptic Ras GTPase-activating protein 1) (Synaptic Ras-GAP 1) (p135 SynGAP)	Syngap1	9	3.6562	35958000	167700000
Q6AYU5	Poly(rC)-binding protein 2	Pcbp2	3	3.6514	69599000	200930000
A0A0G2JY26	DnaJ heat shock protein family (Hsp40) member C6	Dnajc6	7	3.6374	33657000	147730000
D4A0A1	SOGA family member 3	Soga3 NEWGENE_1307525	7	3.6299	32823000	122250000
Q5XIF6	Tubulin alpha-4A chain (Alpha-tubulin 4) (Tubulin alpha-4 chain)	Tuba4a Tuba4	4	3.6253	190680000	516760000
G3V9M3	RCG28460 (WD repeat domain 47)	Wdr47 rCG_28460	14	3.6199	264860000	327300000
D3ZES7	Plexin A4	Plxna4 Plxna4a	7	3.6165	34309000	123460000
Q64605	Receptor-type tyrosine-protein phosphatase S (R-PTP-S) (EC 3.1.3.48) (Leukocyte common antigen-related protein-tyrosine phosphatase 2) (LAR-PTP2) (Receptor-type tyrosine-protein phosphatase sigma) (R-PTP-sigma)	Ptprs	4	3.6164	58297000	200470000
P08413	Calcium/calmodulin-dependent protein kinase type II subunit beta (CaM kinase II subunit beta) (CaMK-II subunit beta) (EC 2.7.11.17)	Camk2b	12	3.6127	1838500000	6596500000
P35281	Ras-related protein Rab-10 (EC 3.6.5.2)	Rab10	6	3.6049	66546000	248650000
P28480	T-complex protein 1 subunit alpha (TCP-1-alpha) (CCT-alpha)	Tcp1 Cct1 Ccta	9	3.6028	77426000	286740000
B0BN65	Family with sequence similarity 49, member A (Uncharacterized protein RGD1305961_predicted)	Fam49a RGD1305961_predicted rCG_62196	4	3.596	61685000	139300000
Q08163	Adenylyl cyclase-associated protein 1 (CAP 1)	Cap1 Cap Mch1	5	3.5917	24370000	67999000
P85515	Alpha-centractin (Centractin)	Actr1a Ctrn1	4	3.5894	88837000	347620000
D4A634	RAN-binding protein 6	Ranbp6	2	3.5886	1405500	8979000
P11275	Calcium/calmodulin-dependent protein kinase type II subunit alpha (CaM kinase II subunit alpha) (CaMK-II subunit alpha) (EC 2.7.11.17)	Camk2a	8	3.5783	730370000	2038600000
Q7TMB7	2-lysophosphatidate phosphatase PLPPR4 (EC 3.1.3.106) (Brain-specific phosphatidic acid phosphatase-like protein 1) (Lipid phosphate phosphatase-related protein type 4) (Phospholipid phosphatase-related protein type 4) (Plasticity-related gene 1 protein) (PRG-1)	Plppr4 Lppr4 Php1 Prg1	4	3.5781	6126000	23748000
P53534	Glycogen phosphorylase, brain form (EC 2.4.1.1) (Fragment)	Pygb	14	3.5703	164530000	581430000
O55012	Phosphatidylinositol-binding clathrin assembly protein (Clathrin assembly lymphoid myeloid leukemia protein) (rCALM)	Picalm Calm	5	3.5676	46556000	71072000
Q63803	Guanine nucleotide-binding protein G(s) subunit alpha isoforms XLas (Adenylate cyclase-stimulating G alpha protein) (Extra large alphas protein) (XLalphas) (G-alpha-8)	Gnas Gnas1	5	3.567	34998000	161110000
D3ZZK3	Receptor protein-tyrosine kinase (EC 2.7.10.1)	Epha4	4	3.5654	16884000	42640000
P36201	Cysteine-rich protein 2 (CRP-2) (Protein ESP1)	Crip2 Crp2	3	3.5635	35753000	234940000
Q9QZM5	Abl interactor 1 (Abelson interactor 1) (Abi-1) (Eps8 SH3 domain-binding protein) (Eps8-binding protein) (e3B1)	Abi1	3	3.5623	26921000	120000000
D4A5G8	Pyruvate dehydrogenase E1 component subunit alpha (EC 1.2.4.1)	Pdha1l1	9	3.559	107800000	334850000
F1LZX5	HECT domain E3 ubiquitin protein ligase 4	Hectd4 RGD1309762	9	3.5535	19470000	93647000
Q05764	Beta-adducin (Adducin-63) (Erythrocyte adducin subunit beta)	Add2	12	3.5461	86601000	351940000
O54921	Exocyst complex component 2 (Exocyst complex component Sec5) (rSec5)	Exoc2 Sec5 Sec5l1	5	3.5384	46218000	41780000
D4A5L9	Cytochrome c domain-containing protein	0	3	3.5289	26219000	93594000
P68255	14-3-3 protein theta (14-3-3 protein tau)	Ywhaq	7	3.524	119400000	455710000
Q63198	Contactin-1 (Neural cell surface protein F3)	Cntn1	32	3.521	2180700000	1724100000
P13264	Glutaminase kidney isoform, mitochondrial (GLS) (EC 3.5.1.2) (K-glutaminase) (L-glutamine amidohydrolase) [Cleaved into: Glutaminase kidney isoform, mitochondrial 68 kDa chain; Glutaminase kidney isoform, mitochondrial 65 kDa chain]	Gls	10	3.5205	490150000	328040000
F1M4I4	Vacuolar protein sorting-associated protein 51 homolog	Vps51	5	3.5183	9932300	75042000
D4A4W9	60S ribosomal protein L34	0	3	3.5166	39663000	106180000
A0A0G2JTR4	Active breakpoint cluster region-related protein	Abr	9	3.5072	40309000	143540000
P48721	Stress-70 protein, mitochondrial (75 kDa glucose-regulated protein) (GRP-75) (Heat shock 70 kDa protein 9) (Mortalin) (Peptide-binding protein 74) (PBP74) (mtHSP70)	Hspa9 Grp75 Hspa9a	10	3.503	185530000	458480000
Q63633	Solute carrier family 12 member 5 (Electroneutral potassium-chloride cotransporter 2) (Furosemide-sensitive K-Cl cotransporter) (K-Cl cotransporter 2) (rKCC2) (Neuronal K-Cl cotransporter)	Slc12a5 Kcc2	12	3.5021	81286000	235040000
Q62824	Exocyst complex component 4 (Exocyst complex component Sec8) (rSec8)	Exoc4 Sec8 Sec8l1	2	3.4894	7720500	29351000
Q2TA68	Dynamin-like 120 kDa protein, mitochondrial (EC 3.6.5.5) (Optic atrophy protein 1 homolog) [Cleaved into: Dynamin-like 120 kDa protein, form S1]	Opa1	8	3.4875	16546000	81787000
Q9JJ50	Hepatocyte growth factor-regulated tyrosine kinase substrate (SNAP-25-interacting protein Hrs-2)	Hgs Hrs Hrs2	4	3.4863	21830000	65037000
P50475	Alanine--tRNA ligase, cytoplasmic (EC 6.1.1.7) (Alanyl-tRNA synthetase) (AlaRS)	Aars1 Aars	15	3.4845	113310000	279720000
A0A0G2JZI2	Glutamyl-tRNA synthetase (EC 6.1.1.15) (EC 6.1.1.17) (Prolyl-tRNA synthetase)	Eprs	15	3.4733	57704000	230440000
Q5XI78	2-oxoglutarate dehydrogenase, mitochondrial (EC 1.2.4.2) (2-oxoglutarate dehydrogenase complex component E1) (OGDC-E1) (Alpha-ketoglutarate dehydrogenase)	Ogdh Ogdhl	11	3.4716	107990000	333490000
P97711	G protein-coupled receptor kinase 6 (EC 2.7.11.16) (G protein-coupled receptor kinase GRK6)	Grk6 Gprk6	2	3.4641	2501400	12665000
O89046	Coronin-1B (Coronin-2)	Coro1b	2	3.4591	9569700	35534000
E9PTR4	RCG62582, isoform CRA_b (Ubiquitin-associated protein 2-like)	Ubap2l rCG_62582	4	3.456	3974100	24770000
Q99NA5	Isocitrate dehydrogenase [NAD] subunit alpha, mitochondrial (EC 1.1.1.41) (Isocitric dehydrogenase subunit alpha) (NAD(+)-specific ICDH subunit alpha)	Idh3a	6	3.4439	91906000	214810000
F1LYA6	Abl-interactor 2	Abi2	2	3.4428	6736200	27746000
M0RAP5	SET-binding factor 1	Sbf1	13	3.4363	21966000	94005000
P63319	Protein kinase C gamma type (PKC-gamma) (EC 2.7.11.13)	Prkcg Pkcc Pkcg Prkcc	11	3.4347	64156000	236980000
P42123	L-lactate dehydrogenase B chain (LDH-B) (EC 1.1.1.27) (LDH heart subunit) (LDH-H)	Ldhb Ldh-2 Ldh2	9	3.4288	63571000	229660000
A0A0G2K9I8	Protein arginine methyltransferase 1-like	LOC100361025	2	3.4265	35693000	109940000
Q63100	Cytoplasmic dynein 1 intermediate chain 1 (Cytoplasmic dynein intermediate chain 1) (Dynein intermediate chain 1, cytosolic) (DH IC-1)	Dync1i1 Dnci1 Dncic1	5	3.4249	13742000	42578000
Q920L2	Succinate dehydrogenase [ubiquinone] flavoprotein subunit, mitochondrial (EC 1.3.5.1) (Flavoprotein subunit of complex II) (Fp)	Sdha	13	3.4235	175600000	405670000
O88989	Malate dehydrogenase, cytoplasmic (EC 1.1.1.37) (Cytosolic malate dehydrogenase)	Mdh1 Mdh	3	3.4181	25054000	60056000
P31044	Phosphatidylethanolamine-binding protein 1 (PEBP-1) (23 kDa morphine-binding protein) (HCNPpp) (P23K) [Cleaved into: Hippocampal cholinergic neurostimulating peptide (HCNP)]	Pebp1 Pbp Pebp	6	3.4123	97469000	324440000
Q5BJU7	Wiskott-Aldrich syndrome protein family member 1 (WASP family protein member 1) (Protein WAVE-1)	Wasf1 Wave1	8	3.4077	56149000	271580000
P62718	60S ribosomal protein L18a	Rpl18a	4	3.4042	40780000	158770000
Q8CFN2	Cell division control protein 42 homolog (EC 3.6.5.2)	Cdc42	3	3.4042	53388000	150250000
P85834	Elongation factor Tu, mitochondrial	Tufm	10	3.4014	139260000	329800000
P45592	Cofilin-1 (Cofilin, non-muscle isoform)	Cfl1	5	3.3985	133840000	576050000
Q5XIC6	Proteasome (Prosome, macropain) 26S subunit, non-ATPase, 12 (Proteasome 26S subunit, non-ATPase 12)	Psmd12	2	3.3971	4975200	15326000
P47858	ATP-dependent 6-phosphofructokinase, muscle type (ATP-PFK) (PFK-M) (EC 2.7.1.11) (6-phosphofructokinase type A) (Phosphofructo-1-kinase isozyme A) (PFK-A) (Phosphohexokinase)	Pfkm Pfk-m	8	3.3919	103720000	368140000
Q9ERH3	WD repeat-containing protein 7 (TGF-beta resistance-associated protein TRAG)	Wdr7 Trag	19	3.39	153170000	441530000
F1LN59	Eukaryotic translation initiation factor 4, gamma 2	Eif4g2	3	3.3891	8102300	25121000
Q9QXQ0	Alpha-actinin-4 (Non-muscle alpha-actinin 4)	Actn4	4	3.3812	31773000	183320000
D3Z9L0	Acylglycerol kinase	Agk	4	3.3785	17624000	71919000
Q5MPA9	Serine/threonine-protein kinase DCLK2 (EC 2.7.11.1) (CaMK-like CREB regulatory kinase 2) (CL2) (CLICK-II) (CLICK2) (Doublecortin-like and CAM kinase-like 2) (Doublecortin-like kinase 2)	Dclk2 Dcamkl2 Dck2	5	3.3774	15253000	49784000
A0A0G2K9L2	Target of myb1-like 2 membrane-trafficking protein	Tom1l2	5	3.3767	12149000	50161000
B4F774	Ganglioside-induced differentiation-associated protein 1-like 1 (Ganglioside-induced differentiation-associated protein 1-like 1 (Predicted)) (Gdap1l1 protein)	Gdap1l1 Gdap1l1_predicted rCG_32097	5	3.374	57621000	211300000
Q80U96	Exportin-1 (Exp1) (Chromosome region maintenance 1 protein homolog)	Xpo1 Crm1	11	3.3716	32944000	129680000
Q05982	Nucleoside diphosphate kinase A (NDK A) (NDP kinase A) (EC 2.7.4.6) (Metastasis inhibition factor NM23) (Tumor metastatic process-associated protein)	Nme1	2	3.3633	79987000	279420000
Q68FX0	Isocitrate dehydrogenase [NAD] subunit beta, mitochondrial (Isocitric dehydrogenase subunit beta) (NAD(+)-specific ICDH subunit beta)	Idh3B	5	3.3608	29017000	88430000
Q62910	Synaptojanin-1 (EC 3.1.3.36) (Synaptic inositol 1,4,5-trisphosphate 5-phosphatase 1)	Synj1	17	3.3593	121730000	426010000
B2RZ37	Receptor expression-enhancing protein 5 (Polyposis locus protein 1 homolog)	Reep5 Dp1	3	3.357	8574600	33115000
Q6RJR6	Reticulon-3	Rtn3	6	3.3562	90689000	431020000
P62142	Serine/threonine-protein phosphatase PP1-beta catalytic subunit (PP-1B) (EC 3.1.3.16) (EC 3.1.3.53)	Ppp1cb	2	3.3517	99577000	349550000
A0A0G2K777	Ras homolog family member T1	Rhot1	3	3.344	26742000	95908000
P62755	40S ribosomal protein S6	Rps6	4	3.3396	62956000	209050000
B5DFJ4	Vacuolar protein sorting-associated protein 18 homolog	Vps18 Vps18_predicted rCG_27123	2	3.3298	8929700	26317000
G3V7G9	Eukaryotic translation initiation factor 3, subunit 6 interacting protein (Eukaryotic translation initiation factor 3, subunit L)	Eif3l Eif3s6ip	4	3.3257	9353500	31996000
Q76EQ0	Serine racemase (EC 5.1.1.18) (D-serine ammonia-lyase) (D-serine dehydratase) (EC 4.3.1.18) (L-serine ammonia-lyase) (L-serine dehydratase) (EC 4.3.1.17)	Srr	3	3.3255	10448000	37104000
Q6IRE4	Tumor susceptibility gene 101 protein (ESCRT-I complex subunit TSG101)	Tsg101	2	3.3227	16475000	48317000
P37397	Calponin-3 (Calponin, acidic isoform) (Calponin, non-muscle isoform)	Cnn3	4	3.3197	15315000	63626000
Q63484	RAC-gamma serine/threonine-protein kinase (EC 2.7.11.1) (Protein kinase Akt-3) (Protein kinase B gamma) (PKB gamma) (RAC-PK-gamma)	Akt3	2	3.3145	103250000	414200000
A0A0G2JXD0	60S ribosomal protein L9	LOC103692829 rCG_63708	3	3.3131	12416000	57609000
O70196	Prolyl endopeptidase (PE) (EC 3.4.21.26) (Post-proline cleaving enzyme) (rPop)	Prep	8	3.3088	67569000	138900000
Q6P747	Heterochromatin protein 1-binding protein 3	Hp1bp3	3	3.3039	22350000	67730000
Q63092	CaM kinase-like vesicle-associated protein (1G5)	Camkv 1G5	11	3.3028	158110000	498960000
Q9Z2S9	Flotillin-2 (Reggie-1) (REG-1)	Flot2 Reg1	6	3.3027	11071000	41269000
B0BNE5	S-formylglutathione hydrolase (FGH) (EC 3.1.2.12) (Esterase D)	Esd	4	3.2988	25442000	77087000
Q5RKI1	Eukaryotic initiation factor 4A-II (eIF-4A-II) (eIF4A-II) (EC 3.6.4.13) (ATP-dependent RNA helicase eIF4A-2)	Eif4a2	6	3.2984	30574000	110630000
P61589	Transforming protein RhoA (EC 3.6.5.2)	Rhoa Arha Arha2	3	3.2968	53772000	173220000
Q641Y8	ATP-dependent RNA helicase DDX1 (EC 3.6.4.13) (DEAD box protein 1)	Ddx1	7	3.2952	19762000	56777000
Q62634	Vesicular glutamate transporter 1 (VGluT1) (Brain-specific Na(+)-dependent inorganic phosphate cotransporter) (Solute carrier family 17 member 7)	Slc17a7 Bnpi Vglut1	2	3.2914	16070000	47083000
P63004	Platelet-activating factor acetylhydrolase IB subunit alpha (Lissencephaly-1 protein) (LIS-1) (PAF acetylhydrolase 45 kDa subunit) (PAF-AH 45 kDa subunit) (PAF-AH alpha) (PAFAH alpha)	Pafah1b1 Lis-1 Lis1 Pafaha	12	3.29	300660000	837710000
Q7TT49	Serine/threonine-protein kinase MRCK beta (EC 2.7.11.1) (CDC42-binding protein kinase beta) (DMPK-like beta) (Myotonic dystrophy kinase-related CDC42-binding kinase beta) (MRCK beta) (Myotonic dystrophy protein kinase-like beta)	Cdc42bpb	13	3.2895	63056000	195770000
Q6GMN2	Brain-specific angiogenesis inhibitor 1-associated protein 2 (BAI-associated protein 2) (BAI1-associated protein 2) (Insulin receptor substrate protein of 53 kDa) (IRSp53) (Insulin receptor substrate p53) (Insulin receptor tyrosine kinase substrate protein p53)	Baiap2	7	3.2847	21814000	125970000
P04256	Heterogeneous nuclear ribonucleoprotein A1 (hnRNP A1) (Helix-destabilizing protein) (HDP) (Single-strand RNA-binding protein) (hnRNP core protein A1) [Cleaved into: Heterogeneous nuclear ribonucleoprotein A1, N-terminally processed]	Hnrnpa1 Hnrpa1	4	3.284	56676000	196010000
P12001	60S ribosomal protein L18	Rpl18	6	3.2816	242140000	638530000
Q05683	Glutamate decarboxylase 2 (EC 4.1.1.15) (65 kDa glutamic acid decarboxylase) (GAD-65) (Glutamate decarboxylase 65 kDa isoform)	Gad2 Gad65	9	3.2782	58066000	197040000
Q6RUV5	Ras-related C3 botulinum toxin substrate 1 (EC 3.6.5.2) (p21-Rac1)	Rac1	3	3.2777	152570000	576800000
P07153	Dolichyl-diphosphooligosaccharide--protein glycosyltransferase subunit 1 (Dolichyl-diphosphooligosaccharide--protein glycosyltransferase 67 kDa subunit) (Ribophorin I) (RPN-I) (Ribophorin-1)	Rpn1	10	3.2773	28073000	125100000
P10687	1-phosphatidylinositol 4,5-bisphosphate phosphodiesterase beta-1 (EC 3.1.4.11) (PLC-154) (Phosphoinositide phospholipase C-beta-1) (Phospholipase C-I) (PLC-I) (Phospholipase C-beta-1) (PLC-beta-1)	Plcb1	7	3.2757	28121000	129930000
Q5BJU0	RAS-related 2 (RCG40097) (Related RAS viral (R-ras) oncogene homolog 2)	Rras2 rCG_40097	5	3.2739	18427000	82501000
B2GV54	Neutral cholesterol ester hydrolase 1 (NCEH) (EC 3.1.1.-) (Arylacetamide deacetylase-like 1)	Nceh1 Aadacl1	3	3.269	8801100	29587000
Q7TPB1	T-complex protein 1 subunit delta (TCP-1-delta) (CCT-delta)	Cct4	13	3.2688	207220000	670430000
Q641Y2	NADH dehydrogenase [ubiquinone] iron-sulfur protein 2, mitochondrial (EC 7.1.1.2) (Complex I-49kD) (CI-49kD) (NADH-ubiquinone oxidoreductase 49 kDa subunit)	Ndufs2	5	3.2682	12644000	54367000
P97878	Exocyst complex component 5 (71 kDa component of rsec6/8 secretory complex) (Exocyst complex component Sec10) (p71)	Exoc5 Sec10l1	4	3.259	10806000	42210000
P15791	Calcium/calmodulin-dependent protein kinase type II subunit delta (CaM kinase II subunit delta) (CaMK-II subunit delta) (EC 2.7.11.17)	Camk2d	6	3.2546	181030000	409940000
P12749	60S ribosomal protein L26	Rpl26	2	3.254	4311900	19383000
Q5SGE0	Leucine-rich PPR motif-containing protein, mitochondrial (130 kDa leucine-rich protein) (LRP 130) (Leucine rich protein 157) (rLRP157)	Lrpprc Lrp157	29	3.2539	265910000	732390000
Q8VHF5	Citrate synthase, mitochondrial (EC 2.3.3.1) (Citrate (Si)-synthase)	Cs	14	3.2443	983060000	2622100000
P41562	Isocitrate dehydrogenase [NADP] cytoplasmic (IDH) (EC 1.1.1.42) (Cytosolic NADP-isocitrate dehydrogenase) (IDP) (NADP(+)-specific ICDH) (Oxalosuccinate decarboxylase)	Idh1	16	3.2404	125160000	540900000
P31596	Excitatory amino acid transporter 2 (GLT-1) (Sodium-dependent glutamate/aspartate transporter 2) (GLUT-R) (Solute carrier family 1 member 2)	Slc1a2 Eaat2 Glt1	6	3.2387	28889000	85697000
P25809	Creatine kinase U-type, mitochondrial (EC 2.7.3.2) (Acidic-type mitochondrial creatine kinase) (Mia-CK) (Ubiquitous mitochondrial creatine kinase) (U-MtCK)	Ckmt1 Ckmt	2	3.2375	9936900	33604000
Q5XI72	Eukaryotic translation initiation factor 4H (eIF-4H) (Williams-Beuren syndrome chromosomal region 1 protein homolog)	Eif4h Wbscr1	2	3.2341	4697600	31801000
Q3ZAV8	Enhancer of mRNA-decapping protein 4	Edc4	3	3.232	6671900	28887000
P62703	40S ribosomal protein S4, X isoform	Rps4x Rps4	7	3.2301	50181000	170280000
D4A5X7	Ganglioside-induced differentiation-associated-protein 1 (Ganglioside-induced differentiation-associated-protein 1 (Predicted))	Gdap1 Gdap1_predicted rCG_30362	7	3.2288	54136000	184470000
Q62940	E3 ubiquitin-protein ligase NEDD4 (EC 2.3.2.26) (HECT-type E3 ubiquitin transferase NEDD4)	Nedd4 Nedd4a	10	3.2283	118290000	349150000
D3ZZB0	Disco-interacting protein 2 homolog C	Dip2c	4	3.2241	34318000	123980000
Q91XU8	Phosphatidate cytidylyltransferase 2 (EC 2.7.7.41) (CDP-DAG synthase 2) (CDP-DG synthase 2) (CDP-diacylglycerol synthase 2) (CDS 2) (CDP-diglyceride pyrophosphorylase 2) (CDP-diglyceride synthase 2) (CTP:phosphatidate cytidylyltransferase 2)	Cds2	5	3.2183	22071000	80723000
P04762	Catalase (EC 1.11.1.6)	Cat Cas1	8	3.2154	36951000	115650000
Q9QWN8	Spectrin beta chain, non-erythrocytic 2 (Beta SpIII sigma 1) (Beta-III spectrin) (Glutamate transporter EAAT4-associated protein 41) (SPNB-3) (Spectrin-like protein GTRAP41)	Sptbn2 Spnb3	38	3.2045	325590000	890170000
P54313	Guanine nucleotide-binding protein G(I)/G(S)/G(T) subunit beta-2 (G protein subunit beta-2) (Transducin beta chain 2)	Gnb2	5	3.2001	202650000	634440000
P97523	Hepatocyte growth factor receptor (HGF receptor) (EC 2.7.10.1) (HGF/SF receptor) (Proto-oncogene c-Met) (Scatter factor receptor) (SF receptor) (Tyrosine-protein kinase Met)	Met	3	3.1993	6542500	31817000
P51635	Aldo-keto reductase family 1 member A1 (EC 1.1.1.2) (EC 1.1.1.33) (EC 1.1.1.372) (EC 1.1.1.54) (3-DG-reducing enzyme) (Alcohol dehydrogenase [NADP(+)]) (Aldehyde reductase) (Glucuronate reductase) (EC 1.1.1.19) (Glucuronolactone reductase) (EC 1.1.1.20)	Akr1a1 Alr	7	3.1983	44949000	150590000
Q5EB62	Solute carrier family 25 member 46	Slc25a46	3	3.1833	3941500	23687000
Q9Z2Q1	Protein transport protein Sec31A (SEC31-like protein 1) (SEC31-related protein A) (Vesicle-associated protein 1)	Sec31a Sec31l1 Vap1	14	3.1831	64575000	380580000
Q62915	Peripheral plasma membrane protein CASK (EC 2.7.11.1) (Calcium/calmodulin-dependent serine protein kinase)	Cask	10	3.1792	39972000	170330000
A0A0G2K3Z9	Peroxiredoxin-1 (EC 1.11.1.24)	0	4	3.1725	72279000	201230000
Q66H80	Coatomer subunit delta (Archain) (Delta-coat protein) (Delta-COP)	Arcn1 Copd	5	3.1686	52107000	49735000
Q4V8B7	Inactive hydroxysteroid dehydrogenase-like protein 1	Hsdl1	6	3.1542	16134000	48643000
F1M446	Ecm29 proteasome adaptor and scaffold	Ecpas	3	3.1535	1044900	5063000
A0A0G2K2C7	Ubiquitinyl hydrolase 1 (EC 3.4.19.12)	Usp9x	13	3.1521	107120000	516090000
D4AE96	Importin 7 (Importin 7 (Predicted), isoform CRA_c)	Ipo7 Ipo7_predicted rCG_39997	5	3.1483	4604300	25244000
D3ZZZ9	Catenin (Cadherin associated protein), delta 1 (Predicted), isoform CRA_a (Catenin delta 1)	Ctnnd1 Ctnnd1_predicted rCG_26679	8	3.1373	54628000	156210000
P62909	40S ribosomal protein S3 (EC 4.2.99.18)	Rps3	15	3.1357	108940000	436310000
Q62717	Calcium-dependent secretion activator 1 (Calcium-dependent activator protein for secretion 1) (CAPS-1) (rCAPS)	Cadps Caps Caps1	15	3.1353	79173000	224710000
P21533	60S ribosomal protein L6 (Neoplasm-related protein C140)	Rpl6	7	3.1277	108800000	264420000
P18266	Glycogen synthase kinase-3 beta (GSK-3 beta) (EC 2.7.11.26) (Factor A) (FA) (Serine/threonine-protein kinase GSK3B) (EC 2.7.11.1)	Gsk3b	5	3.1245	125700000	452440000
Q6AYK8	Eukaryotic translation initiation factor 3 subunit D (eIF3d) (Eukaryotic translation initiation factor 3 subunit 7) (eIF-3-zeta)	Eif3d Eif3s7	2	3.1216	20792000	47276000
B2GUZ3	Formyltetrahydrofolate synthetase (EC 6.3.4.3)	Mthfd1l	4	3.1211	11174000	41442000
P42346	Serine/threonine-protein kinase mTOR (EC 2.7.11.1) (FK506-binding protein 12-rapamycin complex-associated protein 1) (FKBP12-rapamycin complex-associated protein) (Mammalian target of rapamycin) (mTOR) (Mechanistic target of rapamycin) (Rapamycin target protein 1) (RAPT1)	Mtor Frap1 Raft1	2	3.1142	2817700	11717000
P67779	Prohibitin	Phb	7	3.1133	70200000	207720000
P29994	Inositol 1,4,5-trisphosphate receptor type 1 (IP3 receptor isoform 1) (IP-3-R) (IP3R 1) (InsP3R1) (Type 1 inositol 1,4,5-trisphosphate receptor) (Type 1 InsP3 receptor)	Itpr1 Insp3r	2	3.1035	2044200	14033000
Q66HD0	Endoplasmin (94 kDa glucose-regulated protein) (GRP-94) (Heat shock protein 90 kDa beta member 1)	Hsp90b1 Grp94 Tra1	6	3.103	19957000	125730000
Q9ER34	Aconitate hydratase, mitochondrial (Aconitase) (EC 4.2.1.3) (Citrate hydro-lyase)	Aco2	24	3.0982	562840000	1532300000
P31647	Sodium- and chloride-dependent GABA transporter 3 (GAT-3) (Solute carrier family 6 member 11)	Slc6a11 Gabt3 Gat-3 Gat-b	7	3.0929	63882000	184660000
P05426	60S ribosomal protein L7	Rpl7	4	3.0857	37502000	118570000
D3ZUM2	NAD(+) hydrolase SARM1 (NADase SARM1) (EC 3.2.2.6) (NADP(+) hydrolase SARM1) (EC 3.2.2.-) (Sterile alpha and TIR motif-containing protein 1)	Sarm1	5	3.0829	41575000	117630000
Q9JJM9	Septin-5 (Cell division control-related protein 1) (CDCrel-1) (Peanut-like protein 1)	Septin5 Pnutl1 Sept5	3	3.0825	88840000	140530000
Q5XI32	F-actin-capping protein subunit beta (CapZ beta)	Capzb	2	3.0765	9258300	31841000
Q8VH46	Actin filament-associated protein 1 (110 kDa actin filament-associated protein) (AFAP-110)	Afap1 Afap	5	3.0734	20761000	73810000
Q9WV63	Kinesin-like protein KIF2A (Kinesin-2)	Kif2a Kif2	13	3.0711	110190000	367300000
Q9JJ54	Heterogeneous nuclear ribonucleoprotein D0 (hnRNP D0) (AU-rich element RNA-binding protein 1)	Hnrnpd Auf1 Hnrpd	5	3.0695	30050000	93110000
Q3B7U9	Peptidyl-prolyl cis-trans isomerase FKBP8 (PPIase FKBP8) (EC 5.2.1.8) (FK506-binding protein 8) (FKBP-8) (Rotamase)	Fkbp8	3	3.0677	22791000	66234000
Q5M7U6	Actin-related protein 2 (Actin-like protein 2)	Actr2 Arp2	6	3.0667	90359000	406390000
D3ZJK8	PhoLip_ATPase_N domain-containing protein	0	2	3.0664	18550000	64076000
F1M5N7	Kinesin-like protein KIF21B	Kif21b	9	3.0663	28194000	174540000
P48450	Lanosterol synthase (EC 5.4.99.7) (2,3-epoxysqualene--lanosterol cyclase) (Oxidosqualene--lanosterol cyclase) (OSC)	Lss Osc	8	3.06	83446000	301970000
Q5BK63	NADH dehydrogenase [ubiquinone] 1 alpha subcomplex subunit 9, mitochondrial (Complex I-39kD) (CI-39kD) (NADH-ubiquinone oxidoreductase 39 kDa subunit) (Sperm flagella protein 3)	Ndufa9	6	3.0599	35278000	106520000
D3ZD23	ATP-binding cassette subfamily E member 1 (ATP-binding cassette, sub-family E (OABP), member 1)	Abce1 rCG_51692	4	3.0562	10413000	32010000
Q4G061	Eukaryotic translation initiation factor 3 subunit B (eIF3b) (Eukaryotic translation initiation factor 3 subunit 9) (eIF-3-eta)	Eif3b Eif3s9	3	3.0553	10404000	37063000
P10719	ATP synthase subunit beta, mitochondrial (EC 7.1.2.2) (ATP synthase F1 subunit beta)	Atp5f1b Atp5b	15	3.0447	229350000	795490000
D3Z955	Phosphoglucomutase 2-like 1 (RCG40012, isoform CRA_a)	Pgm2l1 rCG_40012	10	3.0445	43233000	158350000
A0A0G2K677	Spectrin beta chain	Sptbn4	18	3.0438	36587000	247610000
P32851	Syntaxin-1A (Neuron-specific antigen HPC-1) (Synaptotagmin-associated 35 kDa protein) (P35A)	Stx1a Sap	7	3.033	828700000	997100000
G3V6T1	Coatomer subunit alpha	Copa rCG_20221	18	3.032	163460000	473090000
D4A857	Importin 9 (Importin 9 (Predicted))	Ipo9 Ipo9_predicted rCG_46187	4	3.0308	12027000	54534000
P29147	D-beta-hydroxybutyrate dehydrogenase, mitochondrial (EC 1.1.1.30) (3-hydroxybutyrate dehydrogenase) (BDH)	Bdh1 Bdh	6	3.0302	118120000	287230000
P19627	Guanine nucleotide-binding protein G(z) subunit alpha (G(x) alpha chain) (Gz-alpha)	Gnaz	6	3.0284	66707000	183960000
P21396	Amine oxidase [flavin-containing] A (EC 1.4.3.4) (Monoamine oxidase type A) (MAO-A)	Maoa	5	3.0284	25471000	68892000
Q63604	BDNF/NT-3 growth factors receptor (EC 2.7.10.1) (Neurotrophic tyrosine kinase receptor type 2) (TrkB tyrosine kinase) (Trk-B)	Ntrk2 Trkb	5	3.0246	14253000	50524000
D3ZHV2	Microtubule-actin cross-linking factor 1 (Actin cross-linking family 7)	Macf1 Acf7 Aclp7 Macf	24	3.0182	84100000	262200000
P37285	Kinesin light chain 1 (KLC 1)	Klc1 Klc Kns2	8	3.0169	55364000	184930000
A0A0G2JUG7	IQ motif and SEC7 domain-containing protein 1	Iqsec1 Brag2	5	3.0128	15992000	45763000
P11598	Protein disulfide-isomerase A3 (EC 5.3.4.1) (58 kDa glucose-regulated protein) (58 kDa microsomal protein) (p58) (Disulfide isomerase ER-60) (Endoplasmic reticulum resident protein 57) (ER protein 57) (ERp57) (Endoplasmic reticulum resident protein 60) (ER protein 60) (ERp60) (HIP-70) (Q-2)	Pdia3 Erp60 Grp58	6	3.0117	17661000	78546000
P70478	Adenomatous polyposis coli protein (Protein APC)	Apc	2	3.0082	4920500	12772000
P15999	ATP synthase subunit alpha, mitochondrial (ATP synthase F1 subunit alpha)	Atp5f1a Atp5a1	23	3.0044	998660000	2872800000
O88871	Gamma-aminobutyric acid type B receptor subunit 2 (GABA-B receptor 2) (GABA-B-R2) (GABA-BR2) (GABABR2) (Gb2) (G-protein coupled receptor 51)	Gabbr2 Gpr51	5	3.0013	12067000	55132000
P68403	Protein kinase C beta type (PKC-B) (PKC-beta) (EC 2.7.11.13)	Prkcb Pkcb Prkcb1	2	3.0011	47666000	132150000
P05369	Farnesyl pyrophosphate synthase (FPP synthase) (FPS) (EC 2.5.1.10) ((2E,6E)-farnesyl diphosphate synthase) (Cholesterol-regulated 39 kDa protein) (CR 39) (Dimethylallyltranstransferase) (EC 2.5.1.1) (Farnesyl diphosphate synthase) (Geranyltranstransferase)	Fdps	7	3.0006	26182000	156760000
D4AE00	AP-3 complex subunit beta	Ap3b2	17	3.0002	216590000	293650000
B0BN93	26S proteasome non-ATPase regulatory subunit 13 (26S proteasome regulatory subunit RPN9) (26S proteasome regulatory subunit S11) (26S proteasome regulatory subunit p40.5)	Psmd13	7	2.9956	11165000	37445000
P50554	4-aminobutyrate aminotransferase, mitochondrial (EC 2.6.1.19) ((S)-3-amino-2-methylpropionate transaminase) (EC 2.6.1.22) (GABA aminotransferase) (GABA-AT) (Gamma-amino-N-butyrate transaminase) (GABA transaminase) (GABA-T) (L-AIBAT) [Cleaved into: 4-aminobutyrate aminotransferase, brain isoform; 4-aminobutyrate aminotransferase, liver isoform]	Abat Gabat	13	2.9953	236140000	569010000
P62832	60S ribosomal protein L23	Rpl23	3	2.9952	18672000	69537000
P62268	40S ribosomal protein S23	Rps23	2	2.9897	12760000	40339000
P97612	Fatty-acid amide hydrolase 1 (EC 3.5.1.99) (Anandamide amidase) (Anandamide amidohydrolase 1) (Fatty acid ester hydrolase) (EC 3.1.1.-) (Oleamide hydrolase 1)	Faah Faah1	3	2.9882	19230000	51741000
Q6MG85	1-acyl-sn-glycerol-3-phosphate acyltransferase (EC 2.3.1.51)	Agpat1 Ager Btnl6 Cyp21a1-ps Ng5 Rnf5 Stk19-ps Tnx rCG_38326	4	2.981	9040100	40091000
B2GV06	Succinyl-CoA:3-ketoacid coenzyme A transferase 1, mitochondrial (EC 2.8.3.5) (3-oxoacid CoA-transferase 1) (Somatic-type succinyl-CoA:3-oxoacid CoA-transferase) (SCOT-s)	Oxct1 Oxct Scot	15	2.9755	155420000	476250000
P38718	Mitochondrial pyruvate carrier 2 (Brain protein 44) (Protein 0-44)	Mpc2 Brp44	5	2.9752	22220000	71645000
Q66HF1	NADH-ubiquinone oxidoreductase 75 kDa subunit, mitochondrial (EC 7.1.1.2)	Ndufs1	14	2.9709	176600000	435740000
D3ZQL7	Tubulin polymerization-promoting protein (TPPP) (EC 3.6.5.-) (25 kDa brain-specific protein) (TPPP/p25) (p25-alpha)	Tppp	2	2.9641	5551600	29313000
Q4AEF8	Coatomer subunit gamma-1 (Gamma-1-coat protein) (Gamma-1-COP)	Copg1 Copg	8	2.9617	41342000	141180000
P28023	Dynactin subunit 1 (150 kDa dynein-associated polypeptide) (DAP-150) (DP-150) (p150-glued)	Dctn1	21	2.9603	90567000	343590000
Q6P6R2	Dihydrolipoyl dehydrogenase, mitochondrial (EC 1.8.1.4) (Dihydrolipoamide dehydrogenase)	Dld	6	2.9594	28480000	85502000
Q4V7D2	Protein rogdi homolog	Rogdi	5	2.9532	34504000	84565000
P31016	Disks large homolog 4 (Postsynaptic density protein 95) (PSD-95) (Synapse-associated protein 90) (SAP-90) (SAP90)	Dlg4 Dlgh4 Psd95	4	2.9502	12647000	50899000
Q5XIM9	T-complex protein 1 subunit beta (TCP-1-beta) (CCT-beta)	Cct2 Cctb	15	2.9401	218430000	553870000
B2RZ72	Actin-related protein 2/3 complex subunit 4	Arpc4 Arpc4_predicted rCG_56555	5	2.936	78104000	168090000
P50878	60S ribosomal protein L4 (60S ribosomal protein L1)	Rpl4 Rpl1	8	2.9352	188900000	458840000
Q64568	Plasma membrane calcium-transporting ATPase 3 (PMCA3) (EC 7.2.2.10) (Plasma membrane calcium ATPase isoform 3) (Plasma membrane calcium pump isoform 3)	Atp2b3 Pmca3	4	2.9318	65786000	173290000
Q6AXS5	Plasminogen activator inhibitor 1 RNA-binding protein (PAI1 RNA-binding protein 1) (PAI-RBP1) (RDA288) (SERPINE1 mRNA-binding protein 1)	Serbp1 Pairbp1 Rda288	3	2.9275	4023700	21235000
P62853	40S ribosomal protein S25	Rps25	2	2.9269	13185000	50958000
Q2TL32	E3 ubiquitin-protein ligase UBR4 (EC 2.3.2.27) (N-recognin-4) (RING-type E3 ubiquitin transferase UBR4) (Zinc finger UBR1-type protein 1)	Ubr4 Rbaf600 Zubr1	18	2.9198	25915000	91231000
D3ZS72	Phosphatidylinositol-3,4,5-trisphosphate-dependent Rac exchange factor 1	Prex1	9	2.9194	15777000	44323000
Q66HA8	Heat shock protein 105 kDa (Heat shock 110 kDa protein)	Hsph1 Hsp105 Hsp110	14	2.9144	101250000	261680000
Q05140	Clathrin coat assembly protein AP180 (91 kDa synaptosomal-associated protein) (Clathrin coat-associated protein AP180)	Snap91	6	2.9134	47804000	161420000
Q9WU70	Syntaxin-binding protein 5 (Lethal(2) giant larvae protein homolog 3) (Tomosyn-1)	Stxbp5 Llgl3	5	2.9082	39645000	81153000
P11506	Plasma membrane calcium-transporting ATPase 2 (PMCA2) (EC 7.2.2.10) (Plasma membrane calcium ATPase isoform 2) (Plasma membrane calcium pump isoform 2)	Atp2b2	8	2.9001	163690000	297640000
Q5PPJ6	Leucyl-tRNA synthetase (EC 6.1.1.4)	Lars Lars1	11	2.9001	36945000	151580000
B5DFL9	SEC14 and spectrin domain-containing 1 (Sestd1 protein)	Sestd1	4	2.8992	4592200	26028000
G3V624	Coronin	Coro1c RGD1564490_predicted rCG_21130	5	2.8989	19732000	73461000
F1LQ48	Heterogeneous nuclear ribonucleoprotein L (hnRNP L)	Hnrnpl Fblim1	10	2.8966	175010000	458970000
Q3SWU3	Heterogeneous nuclear ribonucleoprotein D-like (hnRNP D-like) (hnRNP DL)	Hnrnpdl Hnrpdl	3	2.8915	17133000	50524000
Q63186	Translation initiation factor eIF-2B subunit delta (eIF-2B GDP-GTP exchange factor subunit delta)	Eif2b4 Eif2bd	2	2.8847	5566000	17927000
Q8VIJ5	Protein O-GlcNAcase (OGA) (EC 3.2.1.169) (Beta-N-acetylhexosaminidase) (Beta-hexosaminidase) (Bifunctional protein NCOAT) (Meningioma-expressed antigen 5) (N-acetyl-beta-D-glucosaminidase) (N-acetyl-beta-glucosaminidase)	Oga Hexc Mea5 Mgea5	7	2.877	86981000	277160000
Q05695	Neural cell adhesion molecule L1 (N-CAM-L1) (NCAM-L1) (Nerve-growth factor-inducible large external glycoprotein) (NILE) (CD antigen CD171)	L1cam Caml1	4	2.8754	7656300	75690000
D4A208	SLIT-ROBO Rho GTPase-activating protein 2 (srGAP2)	Srgap2	8	2.8741	87146000	231190000
F1LS86	Isoleucyl-tRNA synthetase (EC 6.1.1.5)	Iars Iars1 Iars_predicted rCG_44151	11	2.8731	66087000	233500000
G3V8Q8	RCG40648, isoform CRA_b (SEC23-interacting protein)	Sec23ip rCG_40648	4	2.872	30284000	62658000
Q9QX81	Heterogeneous nuclear ribonucleoprotein A/B (RCG34663, isoform CRA_a) (Type A/B hnRNP p40 (Heterogeneous nuclear ribonucleoprotein))	Hnrnpab LOC103689931 rCG_34663	3	2.8719	21775000	68180000
Q794F9	4F2 cell-surface antigen heavy chain (4F2hc) (Solute carrier family 3 member 2) (CD antigen CD98)	Slc3a2	6	2.8712	43406000	149150000
B5DEG8	LOC685144 protein (RCG41932) (SEC24 homolog C, COPII coat complex component)	Sec24c LOC685144 rCG_41932	8	2.8694	27888000	168870000
Q63692	Hsp90 co-chaperone Cdc37 (Hsp90 chaperone protein kinase-targeting subunit) (p50Cdc37) [Cleaved into: Hsp90 co-chaperone Cdc37, N-terminally processed]	Cdc37	2	2.8681	7705200	31498000
G3V9K0	Cysteinyl-tRNA synthetase (EC 6.1.1.16)	Cars Cars_predicted rCG_47503	2	2.8629	10918000	48073000
Q5I0G4	Glycine--tRNA ligase (EC 6.1.1.14) (Diadenosine tetraphosphate synthetase) (Ap4A synthetase) (EC 2.7.7.-) (Glycyl-tRNA synthetase) (GlyRS) (Glycyl-tRNA synthetase 1)	Gars1 Gars	4	2.8614	18641000	45375000
Q9Z2L0	Voltage-dependent anion-selective channel protein 1 (VDAC-1) (rVDAC1) (Outer mitochondrial membrane protein porin 1)	Vdac1	7	2.8591	133910000	418440000
Q9JI66	Electrogenic sodium bicarbonate cotransporter 1 (Sodium bicarbonate cotransporter) (NBC-like protein) (Na(+)/HCO3(-) cotransporter) (Solute carrier family 4 member 4)	Slc4a4 Nbc Nbc1 Nbce1 Rnbc1	3	2.8584	4375600	26169000
O55156	CAP-Gly domain-containing linker protein 2 (Cytoplasmic linker protein 115) (CLIP-115) (Cytoplasmic linker protein 2)	Clip2 Cyln2	5	2.8582	8179500	29876000
F1MAA3	Serine/threonine-protein phosphatase 2A 56 kDa regulatory subunit	Ppp2r5d	2	2.8572	34375000	84783000
E9PSK7	C-Jun-amino-terminal kinase-interacting protein 3 (JIP-3) (JNK-interacting protein 3) (JNK MAP kinase scaffold protein 3)	Mapk8ip3 Jip3	4	2.8529	10705000	21922000
Q6P502	T-complex protein 1 subunit gamma (TCP-1-gamma) (CCT-gamma)	Cct3	10	2.8502	97763000	303200000
P32551	Cytochrome b-c1 complex subunit 2, mitochondrial (Complex III subunit 2) (Core protein II) (Ubiquinol-cytochrome-c reductase complex core protein 2)	Uqcrc2	8	2.8491	67859000	205510000
P61751	ADP-ribosylation factor 4	Arf4	3	2.848	49767000	107080000
P21913	Succinate dehydrogenase [ubiquinone] iron-sulfur subunit, mitochondrial (EC 1.3.5.1) (Iron-sulfur subunit of complex II) (Ip)	Sdhb Sdh1	4	2.8454	35583000	132900000
Q765A7	GPI inositol-deacylase (EC 3.1.-.-) (Post-GPI attachment to proteins factor 1)	Pgap1	6	2.8439	44418000	168180000
Q5FVJ0	Protein RUFY3 (RUN and FYVE domain-containing protein 3) (Rap2-interacting protein x) (RIPx) (Single axon-regulated protein) (Singar)	Rufy3 Ripx	4	2.8419	42080000	160810000
Q6IMY8	Heterogeneous nuclear ribonucleoprotein U (hnRNP U) (SP120) (Scaffold-attachment factor A) (SAF-A)	Hnrnpu Hnrpu rCG_20317	10	2.8388	167660000	398990000
P17078	60S ribosomal protein L35	Rpl35	2	2.838	61166000	156030000
B1WC61	Complex I assembly factor ACAD9, mitochondrial (Acyl-CoA dehydrogenase family member 9) (ACAD-9) (EC 1.3.8.-)	Acad9	8	2.8346	69378000	165950000
Q6AY09	Heterogeneous nuclear ribonucleoprotein H2 (hnRNP H2) (Heterogeneous nuclear ribonucleoprotein H') (hnRNP H') [Cleaved into: Heterogeneous nuclear ribonucleoprotein H2, N-terminally processed]	Hnrnph2 Hnrph2	2	2.8278	18756000	61410000
D3ZJ01	RAB11-binding and LisH domain, coiled-coil and HEAT repeat-containing (Similar to RIKEN cDNA 2310035C23 (Predicted))	Relch RGD1307235 RGD1307235_predicted rCG_24062	6	2.8271	22646000	68843000
D4A9D6	DEAH box protein 9 (EC 3.6.4.13) (Nuclear DNA helicase II)	Dhx9 Dhx9_predicted rCG_46521	14	2.8221	206690000	378590000
Q6JE36	Protein NDRG1 (N-myc downstream-regulated gene 1 protein) (Protein Ndr1)	Ndrg1 Ndr1	5	2.8194	64159000	159890000
P61980	Heterogeneous nuclear ribonucleoprotein K (hnRNP K) (dC stretch-binding protein) (CSBP)	Hnrnpk Hnrpk	17	2.8192	220010000	596000000
O35142	Coatomer subunit beta' (Beta'-coat protein) (Beta'-COP) (p102)	Copb2	9	2.8183	40346000	126210000
P17764	Acetyl-CoA acetyltransferase, mitochondrial (EC 2.3.1.9) (Acetoacetyl-CoA thiolase)	Acat1	15	2.8168	545810000	1164500000
D3ZVD8	Histone deacetylase 6	LOC108348065	5	2.8121	14780000	44805000
P97700	Mitochondrial 2-oxoglutarate/malate carrier protein (OGCP) (Solute carrier family 25 member 11)	Slc25a11 Slc20a4	6	2.8106	57098000	180710000
A0A0G2K1D2	RAP1, GTP-GDP dissociation stimulator 1 (Predicted), isoform CRA_a (Rap1 GTPase-GDP dissociation stimulator 1)	Rap1gds1 Rap1gds1_predicted rCG_28604	7	2.8054	10789000	35534000
D3ZXQ2	Calmodulin-regulated spectrin-associated protein family, member 3 (RCG58914)	Camsap3 rCG_58914	11	2.803	49533000	156260000
P63245	Receptor of activated protein C kinase 1 (Guanine nucleotide-binding protein subunit beta-2-like 1) (Receptor for activated C kinase) (Receptor of activated protein kinase C 1) [Cleaved into: Receptor of activated protein C kinase 1, N-terminally processed]	Rack1 Gnb2l1	5	2.8029	35520000	128620000
D3Z981	Plexin A1 (RCG56095)	Plxna1 RGD1560871 rCG_56095	14	2.8007	81985000	346540000
P47709	Rabphilin-3A (Exophilin-1)	Rph3a	4	2.7958	25809000	90610000
D4A8H8	Cytoplasmic FMR1-interacting protein	Cyfip1 Cyfip1_predicted rCG_45119	7	2.7896	93325000	231390000
Q06647	ATP synthase subunit O, mitochondrial (ATP synthase peripheral stalk subunit OSCP) (Oligomycin sensitivity conferral protein) (OSCP) (Sperm flagella protein 4)	Atp5po Atp5o	6	2.7867	200990000	312190000
P17256	Mevalonate kinase (MK) (EC 2.7.1.36)	Mvk	3	2.7862	27713000	108400000
P34926	Microtubule-associated protein 1A (MAP-1A) [Cleaved into: MAP1A heavy chain; MAP1 light chain LC2]	Map1a Mtap1a	27	2.7858	214360000	680950000
O70351	3-hydroxyacyl-CoA dehydrogenase type-2 (EC 1.1.1.35) (17-beta-estradiol 17-dehydrogenase) (EC 1.1.1.62) (2-methyl-3-hydroxybutyryl-CoA dehydrogenase) (MHBD) (3-alpha-(17-beta)-hydroxysteroid dehydrogenase (NAD(+))) (EC 1.1.1.239) (3-hydroxy-2-methylbutyryl-CoA dehydrogenase) (EC 1.1.1.178) (3-hydroxyacyl-CoA dehydrogenase type II) (3alpha(or 20beta)-hydroxysteroid dehydrogenase) (EC 1.1.1.53) (7-…	Hsd17b10 Erab Hadh2	4	2.7822	30063000	79175000
P70587	Leucine-rich repeat-containing protein 7 (Densin-180) (Densin) (Protein LAP1)	Lrrc7 Lap1	2	2.7765	3871900	18634000
P09216	Protein kinase C epsilon type (EC 2.7.11.13) (nPKC-epsilon)	Prkce Pkce	9	2.7754	66961000	163200000
Q4V8H5	Aspartyl aminopeptidase (EC 3.4.11.21)	Dnpep rCG_23931	5	2.7648	41284000	105320000
A1L1J8	RAB5B, member RAS oncogene family (RAB5B, member RAS oncogene family (Predicted), isoform CRA_c)	Rab5b Rab5b_predicted rCG_42413	3	2.7629	17818000	77071000
P97924	Kalirin (EC 2.7.11.1) (Huntingtin-associated protein-interacting protein) (PAM COOH-terminal interactor protein 10) (P-CIP10) (Protein Duo) (Serine/threonine-protein kinase with Dbl- and pleckstrin homology domain)	Kalrn Duo Hapip	4	2.7623	5294300	16459000
D4A2D7	Importin 4 (Importin 4 (Predicted), isoform CRA_b)	Ipo4 Ipo4_predicted rCG_23390	4	2.7589	7132400	21045000
Q566E4	Heterogeneous nuclear ribonucleoprotein R	Hnrnpr Hnrpr	3	2.7586	28372000	49098000
P19804	Nucleoside diphosphate kinase B (NDK B) (NDP kinase B) (EC 2.7.4.6) (Histidine protein kinase NDKB) (EC 2.7.13.3) (P18)	Nme2	2	2.7536	4757600	20903000
E9PT53	Wolfram syndrome 1 homolog (Human) (Wolframin ER transmembrane glycoprotein)	Wfs1 rCG_36058	2	2.7455	9384000	37170000
P19491	Glutamate receptor 2 (GluR-2) (AMPA-selective glutamate receptor 2) (GluR-B) (GluR-K2) (Glutamate receptor ionotropic, AMPA 2) (GluA2)	Gria2 Glur2	7	2.7432	96796000	237830000
Q66HR2	Microtubule-associated protein RP/EB family member 1 (APC-binding protein EB1) (End-binding protein 1) (EB1)	Mapre1	7	2.7351	19603000	61376000
P51583	Multifunctional protein ADE2 [Includes: Phosphoribosylaminoimidazole-succinocarboxamide synthase (EC 6.3.2.6) (SAICAR synthetase); Phosphoribosylaminoimidazole carboxylase (EC 4.1.1.21) (AIR carboxylase) (AIRC)]	Paics Ade2 Airc	2	2.7348	10551000	29915000
P43244	Matrin-3 (Nuclear scaffold protein p130/MAT3)	Matr3	12	2.7323	290140000	780360000
Q5M9F7	ARP10 actin-related protein 10 homolog (S. cerevisiae) (Actin-related protein 10) (Actin-related protein 10 homolog (S. cerevisiae))	Actr10 rCG_61978	3	2.7219	15879000	37751000
O88778	Protein bassoon	Bsn	14	2.7166	27235000	91946000
Q66X93	Staphylococcal nuclease domain-containing protein 1 (EC 3.1.31.1) (100 kDa coactivator) (SND p102) (p100 co-activator) (p105 coactivator)	Snd1	8	2.7144	49041000	66037000
Q9Z0U4	Gamma-aminobutyric acid type B receptor subunit 1 (GABA-B receptor 1) (GABA-B-R1) (GABA-BR1) (GABABR1) (Gb1)	Gabbr1	3	2.7004	13228000	41965000
Q64560	Tripeptidyl-peptidase 2 (TPP-2) (EC 3.4.14.10) (Tripeptidyl aminopeptidase) (Tripeptidyl-peptidase II) (TPP-II)	Tpp2	7	2.6991	14923000	56844000
Q63537	Synapsin-2 (Synapsin II)	Syn2	9	2.6977	139170000	271680000
D3ZU22	60S ribosomal protein L7a	LOC108349606	9	2.6916	526450000	315640000
Q68FQ0	T-complex protein 1 subunit epsilon (TCP-1-epsilon) (CCT-epsilon)	Cct5	14	2.6881	113260000	354810000
Q5M7A7	CB1 cannabinoid receptor-interacting protein 1 (CRIP-1)	Cnrip1	4	2.681	20594000	65379000
G3V6H2	Pre-mRNA processing factor 8, isoform CRA_a (Pre-mRNA-processing factor 8)	Prpf8 rCG_35600	5	2.6767	16796000	38018000
Q68FQ9	LanC lantibiotic synthetase component C-like 2 (Bacterial) (LanC-like 2)	Lancl2	11	2.6763	72697000	241820000
P56558	UDP-N-acetylglucosamine--peptide N-acetylglucosaminyltransferase 110 kDa subunit (EC 2.4.1.255) (O-GlcNAc transferase subunit p110) (O-linked N-acetylglucosamine transferase 110 kDa subunit) (OGT)	Ogt	7	2.6761	120190000	92044000
P55051	Fatty acid-binding protein, brain (Brain lipid-binding protein) (BLBP) (Brain-type fatty acid-binding protein) (B-FABP) (Fatty acid-binding protein 7)	Fabp7 Blbp	3	2.675	81423000	170480000
P61314	60S ribosomal protein L15	Rpl15	3	2.6725	75082000	210070000
Q8VHK2	Caskin-1 (CASK-interacting protein 1)	Caskin1	5	2.671	9852900	40597000
Q62889	Neuroligin-3 (Gliotactin homolog)	Nlgn3	2	2.6654	6320400	31079000
P18088	Glutamate decarboxylase 1 (EC 4.1.1.15) (67 kDa glutamic acid decarboxylase) (GAD-67) (Glutamate decarboxylase 67 kDa isoform)	Gad1 Gad67	7	2.6643	38543000	126250000
D4A2G9	RAN-binding protein 1 (RCG36598)	Ranbp1 RGD1565297 rCG_36598	2	2.6633	12924000	53721000
O35889	Afadin (Afadin adherens junction formation factor) (Protein Af-6)	Afdn Af6 Mllt4	9	2.6612	24677000	150020000
Q6P6V0	Glucose-6-phosphate isomerase (GPI) (EC 5.3.1.9) (Autocrine motility factor) (AMF) (Neuroleukin) (NLK) (Phosphoglucose isomerase) (PGI) (Phosphohexose isomerase) (PHI)	Gpi	7	2.6582	15106000	126720000
P54319	Phospholipase A-2-activating protein (PLA2P) (PLAP)	Plaa Plap	11	2.6538	56115000	205700000
F1LRI5	GCN1 activator of EIF2AK4	Gcn1 Gcn1l1	9	2.652	10802000	33160000
Q9Z272	ARF GTPase-activating protein GIT1 (ARF GAP GIT1) (Cool-associated and tyrosine-phosphorylated protein 1) (CAT-1) (CAT1) (G protein-coupled receptor kinase-interactor 1) (GRK-interacting protein 1)	Git1	4	2.6387	26511000	109650000
F1M4A4	Kinesin-like protein KIF1A	Kif1a	11	2.6365	40309000	176630000
D3ZVQ0	Ubiquitin carboxyl-terminal hydrolase (EC 3.4.19.12)	Usp5 Usp5_predicted rCG_29800	11	2.6356	49947000	211240000
Q9R080	G-protein-signaling modulator 1 (Activator of G-protein signaling 3)	Gpsm1 Ags3	7	2.6332	31145000	108820000
Q64428	Trifunctional enzyme subunit alpha, mitochondrial (Monolysocardiolipin acyltransferase) (EC 2.3.1.-) (TP-alpha) [Includes: Long-chain enoyl-CoA hydratase (EC 4.2.1.17); Long chain 3-hydroxyacyl-CoA dehydrogenase (EC 1.1.1.211)]	Hadha	10	2.6299	88278000	214190000
Q10728	Protein phosphatase 1 regulatory subunit 12A (MBSP) (Myosin phosphatase-targeting subunit 1) (Myosin phosphatase target subunit 1) (Protein phosphatase myosin-binding subunit) (Protein phosphatase subunit 1M) (PP-1M) (Serine/threonine protein phosphatase PP1 smooth muscle regulatory subunit M110)	Ppp1r12a Mbs Mypt1	2	2.6209	6692800	17600000
Q9WU34	Neuronal-specific septin-3 (G-septin) (P40)	Septin3 Sept3	7	2.6184	84561000	241450000
Q7TMB0	Phospholipid phosphatase-related protein type 3 (EC 3.1.3.4) (Lipid phosphate phosphatase-related protein type 3) (Plasticity-related gene 2 protein) (PRG-2)	Plppr3 Lppr3 Prg2	3	2.6133	16494000	40708000
A0A0G2KAI8	Developmentally-regulated GTP-binding protein 2	Drg2	3	2.6104	10219000	28772000
P63086	Mitogen-activated protein kinase 1 (MAP kinase 1) (MAPK 1) (EC 2.7.11.24) (ERT1) (Extracellular signal-regulated kinase 2) (ERK-2) (MAP kinase isoform p42) (p42-MAPK) (Mitogen-activated protein kinase 2) (MAP kinase 2) (MAPK 2)	Mapk1 Erk2 Mapk Prkm1	7	2.6016	150940000	351860000
P33124	Long-chain-fatty-acid--CoA ligase 6 (EC 6.2.1.3) (Arachidonate--CoA ligase) (EC 6.2.1.15) (Long-chain acyl-CoA synthetase 6) (LACS 6) (Long-chain-fatty-acid--CoA ligase, brain isozyme)	Acsl6 Acs2 Facl6	4	2.5995	8516500	21365000
P56603	Secretory carrier-associated membrane protein 1 (Secretory carrier membrane protein 1) (SCAMP 37)	Scamp1 Scamp	5	2.5988	61261000	180710000
P48768	Sodium/calcium exchanger 2 (Na(+)/Ca(2+)-exchange protein 2) (Solute carrier family 8 member 2)	Slc8a2 Ncx2	3	2.5976	10633000	19183000
F1M0Z1	Triple functional domain protein (EC 2.7.11.1) (PTPRF-interacting protein)	Trio	7	2.5934	80392000	161270000
P62243	40S ribosomal protein S8	Rps8	5	2.5864	80471000	278500000
A0A0G2JUI5	Cytoplasmic linker-associated protein 1	Clasp1	4	2.582	22558000	87864000
Q4KLK7	NOP56 ribonucleoprotein (Nucleolar protein 5A) (RCG26515, isoform CRA_c)	Nop56 Nol5a rCG_26515	3	2.5818	12823000	44971000
B3GNI6	Septin-11	Septin11 Sept11	7	2.5806	77435000	290760000
P81795	Eukaryotic translation initiation factor 2 subunit 3, X-linked (EC 3.6.5.3) (Eukaryotic translation initiation factor 2 subunit gamma, X-linked) (eIF-2-gamma) (eIF-2-gamma X) (PP42)	Eif2s3 Eif2g Eif2s3x	7	2.5709	12075000	53247000
Q7TP91	Surfeit locus protein 1 (Surfeit locus protein 4)	Surf4 LOC100912008 Surf1	3	2.5676	11194000	35337000
P05712	Ras-related protein Rab-2A	Rab2a Rab2	2	2.5647	15912000	53988000
Q9JMB3	Erythrocyte membrane protein band 4.1-like 3 (Erythrocyte protein band 4.1-like 3, isoform CRA_d) (Type II brain 4.1)	Epb41l3 Epb4.1l3 rCG_35644	7	2.5635	14778000	58001000
P20272	Cannabinoid receptor 1 (CB-R) (CB1) (Brain-type cannabinoid receptor)	Cnr1 Skr6	2	2.5633	31561000	53990000
F1LQ09	Atlastin GTPase 2	Atl2	3	2.5621	3659500	23491000
P85968	6-phosphogluconate dehydrogenase, decarboxylating (EC 1.1.1.44)	Pgd	9	2.5608	88418000	284610000
D3Z941	Methionine--tRNA ligase, cytoplasmic (EC 6.1.1.10) (Methionyl-tRNA synthetase)	Mars Mars1	10	2.5575	24086000	86756000
Q4FZU8	Rho family-interacting cell polarization regulator 1	Ripor1 Fam65a	4	2.5553	8138000	38416000
Q3ZAU6	RBR-type E3 ubiquitin transferase (EC 2.3.2.31)	Rnf14 rCG_49400	8	2.5523	50732000	140390000
Q9JKS6	Protein piccolo (Aczonin) (Multidomain presynaptic cytomatrix protein)	Pclo	4	2.5417	4541400	15019000
A0A0G2JY73	Eukaryotic translation initiation factor 4 gamma, 3	Eif4g3	4	2.5319	9450400	30365000
Q5M7W5	Microtubule-associated protein 4 (MAP-4)	Map4	8	2.5289	75325000	162350000
P18163	Long-chain-fatty-acid--CoA ligase 1 (EC 6.2.1.3) (Arachidonate--CoA ligase) (EC 6.2.1.15) (Long-chain acyl-CoA synthetase 1) (LACS 1) (Long-chain-fatty-acid--CoA ligase, liver isozyme) (Phytanate--CoA ligase) (EC 6.2.1.24)	Acsl1 Acs1 Acsl2 Facl2	9	2.5277	33317000	129350000
Q6MG11	Alpha-tubulin N-acetyltransferase 1 (Alpha-TAT) (Alpha-TAT1) (TAT) (EC 2.3.1.108) (Acetyltransferase mec-17 homolog)	Atat1 Mec17	10	2.5267	108110000	285980000
O70511	Ankyrin-3 (ANK-3) (Ankyrin-G)	Ank3	31	2.5238	264880000	652150000
P11730	Calcium/calmodulin-dependent protein kinase type II subunit gamma (CaM kinase II subunit gamma) (CaMK-II subunit gamma) (EC 2.7.11.17)	Camk2g	6	2.5236	92414000	208220000
Q9Z2L9	Protein NDRG4 (Brain development-related molecule 1)	Ndrg4 Bdm1 Ndr4	2	2.5118	27041000	66849000
O08719	Ena/VASP-like protein (Ena/vasodilator-stimulated phosphoprotein-like)	Evl Rnb6	2	2.4817	1142800	3454300
Q6P799	Serine--tRNA ligase, cytoplasmic (EC 6.1.1.11) (Seryl-tRNA synthetase) (SerRS) (Seryl-tRNA(Ser/Sec) synthetase)	Sars1 Sars	4	2.4799	16480000	68973000
P04182	Ornithine aminotransferase, mitochondrial (EC 2.6.1.13) (Ornithine--oxo-acid aminotransferase)	Oat	2	2.4778	7319300	29927000
P52296	Importin subunit beta-1 (Karyopherin subunit beta-1) (Nuclear factor p97) (Pore targeting complex 97 kDa subunit) (PTAC97)	Kpnb1	9	2.4767	47852000	119870000
O88600	Heat shock 70 kDa protein 4 (Ischemia responsive 94 kDa protein)	Hspa4 Irp94	10	2.4764	64046000	152310000
Q6AYN4	Phytanoyl-CoA hydroxylase-interacting protein-like	Phyhipl	5	2.4725	12370000	57500000
Q9QZ86	Nucleolar protein 58 (Nopp140-associated protein of 65 kDa) (Nucleolar protein 5)	Nop58 Nap65 Nol5 Nop5	2	2.47	4323300	14346000
P48500	Triosephosphate isomerase (TIM) (EC 5.3.1.1) (Methylglyoxal synthase) (EC 4.2.3.3) (Triose-phosphate isomerase)	Tpi1	5	2.468	60020000	187790000
P97526	Neurofibromin (Neurofibromatosis-related protein NF-1)	Nf1	7	2.4647	13668000	58840000
O70277	Tripartite motif-containing protein 3 (Brain-expressed RING finger protein) (RING finger protein 22)	Trim3 Berp Rnf22	4	2.4616	58171000	132210000
Q68FY0	Cytochrome b-c1 complex subunit 1, mitochondrial (Complex III subunit 1) (Core protein I) (Ubiquinol-cytochrome-c reductase complex core protein 1)	Uqcrc1	4	2.4589	31780000	49113000
D3ZQG6	Tripartite motif-containing protein 2 (EC 2.3.2.27) (E3 ubiquitin-protein ligase TRIM2) (RING-type E3 ubiquitin transferase TRIM2)	Trim2	5	2.4537	9874700	62153000
P49432	Pyruvate dehydrogenase E1 component subunit beta, mitochondrial (PDHE1-B) (EC 1.2.4.1)	Pdhb	7	2.4534	76552000	201270000
P97544	Phospholipid phosphatase 3 (EC 3.1.3.-) (EC 3.1.3.4) (Differentially expressed in rat intestine 42) (Dri42) (Lipid phosphate phosphohydrolase 3) (PAP2-beta) (Phosphatidate phosphohydrolase type 2b) (Phosphatidic acid phosphatase 2b) (PAP-2b) (PAP2b)	Plpp3 Lpp3 Ppap2b	2	2.4484	11599000	38600000
Q62784	Inositol polyphosphate-4-phosphatase type I A (Inositol polyphosphate 4-phosphatase type I) (Type I inositol 3,4-bisphosphate 4-phosphatase) (EC 3.1.3.66)	Inpp4a	4	2.4482	19558000	83308000
D3ZPE5	Vacuolar protein sorting-associated protein 53 homolog	Vps53 Vps53_predicted rCG_32605	4	2.4478	8189500	23385000
Q6AYH5	Dynactin subunit 2	Dctn2	6	2.4445	61112000	206140000
Q641Z6	EH domain-containing protein 1	Ehd1	3	2.4429	13174000	46469000
Q6P0K8	Junction plakoglobin	Jup	5	2.4396	12581000	45281000
P19945	60S acidic ribosomal protein P0 (60S ribosomal protein L10E)	Rplp0 Arbp	2	2.4367	6152900	15578000
O55043	Rho guanine nucleotide exchange factor 7 (Beta-Pix) (PAK-interacting exchange factor beta)	Arhgef7 Pak3bp Pixb	4	2.4275	11210000	67266000
D4A929	WD repeat-containing protein 81	Wdr81	2	2.4252	6477200	19595000
O08629	Transcription intermediary factor 1-beta (TIF1-beta) (E3 SUMO-protein ligase TRIM28) (EC 2.3.2.27) (KRAB-associated protein 1) (Nuclear corepressor KAP-1) (RING-type E3 ubiquitin transferase TIF1-beta) (Tripartite motif-containing protein 28)	Trim28 Kap1 Tif1b	4	2.4232	22603000	57775000
F1LUT4	Phospholipid-transporting ATPase (EC 7.6.2.1)	Atp8a1	10	2.4205	95671000	231190000
I6L9G6	TAR DNA-binding protein 43	Tardbp rCG_31562	4	2.4202	48652000	93368000
D3ZSY8	TBC1 domain family, member 10b (TBC1 domain family, member 10b (Predicted))	Tbc1d10b Tbc1d10b_predicted rCG_40210	3	2.4193	19364000	50498000
G3V8A5	Vacuolar protein sorting-associated protein 35	Vps35 Vps35_mapped rCG_44281	14	2.4066	111670000	340540000
Q9ES54	Nuclear protein localization protein 4 homolog (Protein NPL4)	Nploc4 Npl4	5	2.4037	15728000	58404000
D3ZPL1	Cleavage and polyadenylation specificity factor subunit 6	Cpsf6 Cpsf6_predicted rCG_48643	2	2.3999	21606000	53207000
Q91ZN1	Coronin-1A (Coronin-like protein A) (Clipin-A) (Tryptophan aspartate-containing coat protein) (TACO)	Coro1a Coro1	3	2.399	19442000	47467000
F1LPV0	Asparagine--tRNA ligase (EC 6.1.1.22)	Nars Nars1 rCG_46601	10	2.398	140980000	282060000
A0A0G2JTX2	PRA1 family protein	Praf2	2	2.3911	6341100	18817000
Q01205	Dihydrolipoyllysine-residue succinyltransferase component of 2-oxoglutarate dehydrogenase complex, mitochondrial (EC 2.3.1.61) (2-oxoglutarate dehydrogenase complex component E2) (OGDC-E2) (Dihydrolipoamide succinyltransferase component of 2-oxoglutarate dehydrogenase complex) (E2K)	Dlst	2	2.3769	15175000	46422000
P31424	Metabotropic glutamate receptor 5 (mGluR5)	Grm5 Gprc1e Mglur5	9	2.3739	10307000	35816000
Q91Z79	Liprin-alpha-3 (Protein tyrosine phosphatase receptor type f polypeptide-interacting protein alpha-3) (PTPRF-interacting protein alpha-3)	Ppfia3	7	2.3618	46128000	107920000
M0R6E0	Phospholipid-transporting ATPase (EC 7.6.2.1)	Atp9a	6	2.3617	33420000	96752000
P19686	Guanylate cyclase soluble subunit alpha-1 (GCS-alpha-1) (EC 4.6.1.2) (Guanylate cyclase soluble subunit alpha-3) (GCS-alpha-3) (Soluble guanylate cyclase large subunit)	Gucy1a1 Guc1a1 Gucy1a3	4	2.354	14291000	39773000
O08839	Myc box-dependent-interacting protein 1 (Amphiphysin II) (Amphiphysin-like protein) (Bridging integrator 1)	Bin1 Amph2 Amphl	7	2.3532	26624000	81031000
Q8VD52	Pyridoxal phosphate phosphatase (PLP phosphatase) (EC 3.1.3.3) (EC 3.1.3.74) (Chronophin) (Reg I-binding protein 1)	Pdxp Cin Plp Plpp Rbp1	4	2.3464	22272000	49763000
A0A0G2JYI0	LPS-responsive beige-like anchor protein	Lrba	2	2.3436	14711000	54143000
D4A6H8	Alpha N-catenin (Catenin alpha-2)	Ctnna2	7	2.3426	20701000	78892000
Q5XIH3	NADH dehydrogenase [ubiquinone] flavoprotein 1, mitochondrial (EC 7.1.1.2)	Ndufv1 rCG_47623	4	2.3368	82725000	146040000
B2RYD7	Dolichyl-diphosphooligosaccharide--protein glycotransferase (EC 2.4.99.18)	Stt3b RGD1311563 rCG_25591	3	2.3347	8987800	32349000
Q62951	Dihydropyrimidinase-related protein 4 (DRP-4) (Collapsin response mediator protein 3) (CRMP-3) (UNC33-like phosphoprotein 4) (ULIP-4) (Fragment)	Dpysl4 Crmp3 Ulip4	7	2.3317	121330000	301580000
P08461	Dihydrolipoyllysine-residue acetyltransferase component of pyruvate dehydrogenase complex, mitochondrial (EC 2.3.1.12) (70 kDa mitochondrial autoantigen of primary biliary cirrhosis) (PBC) (Dihydrolipoamide acetyltransferase component of pyruvate dehydrogenase complex) (Pyruvate dehydrogenase complex component E2) (PDC-E2) (PDCE2)	Dlat	5	2.3283	33618000	71064000
Q4V8C7	Interferon-inducible double-stranded RNA-dependent protein kinase activator A (Protein activator of the interferon-induced protein kinase) (Protein kinase, interferon-inducible double-stranded RNA-dependent activator)	Prkra	2	2.3142	9297700	21331000
P85971	6-phosphogluconolactonase (6PGL) (EC 3.1.1.31)	Pgls	5	2.2964	9528700	27864000
D4ABT8	Heterogeneous nuclear ribonucleoprotein U-like 2	Hnrnpul2	4	2.2959	11381000	32560000
G3V7P1	Syntaxin-12 (Syntaxin-13)	Stx12 Stx13	5	2.2913	51205000	134570000
P10888	Cytochrome c oxidase subunit 4 isoform 1, mitochondrial (Cytochrome c oxidase polypeptide IV) (Cytochrome c oxidase subunit IV isoform 1) (COX IV-1)	Cox4i1 Cox4 Cox4a	3	2.2862	42055000	186080000
A0A0G2JZH9	DExH-box helicase 57	Dhx57	4	2.2816	13591000	35035000
P35571	Glycerol-3-phosphate dehydrogenase, mitochondrial (GPD-M) (GPDH-M) (EC 1.1.5.3)	Gpd2	6	2.2698	19174000	66223000
P19490	Glutamate receptor 1 (GluR-1) (AMPA-selective glutamate receptor 1) (GluR-A) (GluR-K1) (Glutamate receptor ionotropic, AMPA 1) (GluA1)	Gria1 Glur1	4	2.2546	14736000	42564000
P12075	Cytochrome c oxidase subunit 5B, mitochondrial (Cytochrome c oxidase polypeptide Vb) (Cytochrome c oxidase subunit VIA*)	Cox5b	2	2.2446	63399000	41354000
G3V918	Trifunctional purine biosynthetic protein adenosine-3 [Includes: Phosphoribosylamine--glycine ligase (EC 6.3.4.13) (Glycinamide ribonucleotide synthetase) (GARS) (Phosphoribosylglycinamide synthetase); Phosphoribosylformylglycinamidine cyclo-ligase (EC 6.3.3.1) (AIR synthase) (AIRS) (Phosphoribosyl-aminoimidazole synthetase); Phosphoribosylglycinamide formyltransferase (EC 2.1.2.2) (5'-phosphorib…	Gart rCG_58778	4	2.2332	12156000	38751000
B0BNA7	Eukaryotic translation initiation factor 3 subunit I (eIF3i) (Eukaryotic translation initiation factor 3 subunit 2) (eIF-3-beta) (eIF3 p36)	Eif3i Eif3s2	6	2.2314	54763000	130680000
B5DFC3	Protein transport protein SEC23	Sec23a Sec23a_predicted rCG_62116	4	2.2256	6180200	16842000
F1M5M9	SLIT-ROBO Rho GTPase-activating protein 3	Srgap3	13	2.2182	95940000	163010000
C0JPT7	Filamin A (Filamin alpha) (Filamin, alpha (Predicted), isoform CRA_a)	Flna Flna_predicted rCG_43821	9	2.2165	32612000	107780000
Q62826	Heterogeneous nuclear ribonucleoprotein M (hnRNP M) (M4 protein)	Hnrnpm Hnrpm	4	2.2038	26906000	81340000
P04636	Malate dehydrogenase, mitochondrial (EC 1.1.1.37)	Mdh2 Mor1	10	2.1975	118100000	275560000
Q62936	Disks large homolog 3 (PSD-95/SAP90-related protein 1) (Synapse-associated protein 102) (SAP-102) (SAP102)	Dlg3 Dlgh3	5	2.1891	28897000	86585000
F1M386	Rap guanine nucleotide exchange factor 2 (Cyclic nucleotide ras GEF) (CNrasGEF) (Neural RAP guanine nucleotide exchange protein) (nRap GEP) (PDZ domain-containing guanine nucleotide exchange factor 1) (PDZ-GEF1) (RA-GEF-1) (Ras/Rap1-associating GEF-1)	Rapgef2 Pdzgef1	2	2.1882	4115500	16813000
F1M9V7	Aminopeptidase (EC 3.4.11.-)	Npepps	11	2.1878	47531000	101040000
Q3MIE4	Synaptic vesicle membrane protein VAT-1 homolog (EC 1.-.-.-) (Mitofusin-binding protein) (Protein MIB)	Vat1	5	2.1801	11824000	48267000
F1M049	Ataxin 2	Atxn2	4	2.1708	7384800	22953000
P10760	Adenosylhomocysteinase (AdoHcyase) (EC 3.3.1.1) (S-adenosyl-L-homocysteine hydrolase)	Ahcy	5	2.1649	46456000	47933000
D4ABI7	Very-long-chain (3R)-3-hydroxyacyl-CoA dehydratase (EC 4.2.1.134)	Hacd3 LOC100365676 RGD1565496_predicted rCG_58140	5	2.1546	68769000	159080000
Q5PQZ9	NADH dehydrogenase [ubiquinone] 1 subunit C2	Ndufc2 rCG_39969	3	2.1503	16303000	82042000
D4A5F4	Capping protein-inhibiting regulator of actin dynamics	RGD1311575 Cracd	2	2.1478	775830	1611000
D3ZU13	Eukaryotic translation initiation factor 4 gamma, 1	Eif4g1	3	2.1314	11396000	26325000
O54924	Exocyst complex component 8 (Exocyst complex 84 kDa subunit)	Exoc8 Exo84	7	2.1309	11087000	18777000
D3ZD97	RNA helicase (EC 3.6.4.13)	Dhx15 Dhx15_predicted LOC100910750 rCG_35948	3	2.128	9982700	21021000
P10860	Glutamate dehydrogenase 1, mitochondrial (GDH 1) (EC 1.4.1.3) (Memory-related gene 2 protein) (MRG-2)	Glud1 Glud	15	2.127	242980000	453090000
A0A0G2K0H6	WD repeat domain 13	Wdr13	5	2.1214	38234000	61132000
P25235	Dolichyl-diphosphooligosaccharide--protein glycosyltransferase subunit 2 (Dolichyl-diphosphooligosaccharide--protein glycosyltransferase 63 kDa subunit) (Ribophorin II) (RPN-II) (Ribophorin-2)	Rpn2	4	2.1206	14955000	39408000
A0A0G2K761	Cullin 2	Cul2	4	2.1204	26212000	31816000
Q5PPL3	Sterol-4-alpha-carboxylate 3-dehydrogenase, decarboxylating (EC 1.1.1.170)	Nsdhl	5	2.1163	18334000	49231000
Q3KR86	MICOS complex subunit Mic60 (Mitochondrial inner membrane protein) (Mitofilin) (Fragment)	Immt Mic60	9	2.0979	47972000	150040000
Q01728	Sodium/calcium exchanger 1 (Na(+)/Ca(2+)-exchange protein 1) (Solute carrier family 8 member 1)	Slc8a1 Ncx1	5	2.0942	37585000	102980000
P26817	Beta-adrenergic receptor kinase 1 (Beta-ARK-1) (EC 2.7.11.15) (G-protein-coupled receptor kinase 2)	Grk2 Adrbk1	3	2.0929	8229500	35135000
Q5XIG8	Serine-threonine kinase receptor-associated protein (UNR-interacting protein)	Strap Unrip	4	2.081	27713000	68166000
M0RB22	Protein-tyrosine-phosphatase (EC 3.1.3.48)	Ptprd	2	2.0754	24374000	75009000
D3ZQ02	WD repeat domain 37 (WD repeat domain 37 (Predicted), isoform CRA_a)	Wdr37 Wdr37_predicted rCG_29139	2	2.0648	8319600	21838000
D4A0E8	Protein arginine N-methyltransferase 5 (EC 2.1.1.-)	Prmt5 Prmt5_predicted rCG_23370	3	2.063	6309200	34436000
B1H2A2	Fibronectin type 3 and SPRY domain-containing protein (Fsd1 protein) (Similar to fibronectin type 3 and SPRY domain-containing protein, isoform CRA_a)	Fsd1 LOC301506 rCG_45013	2	2.0621	3783300	5973100
Q924S5	Lon protease homolog, mitochondrial (EC 3.4.21.53) (Lon protease-like protein) (LONP) (Mitochondrial ATP-dependent protease Lon) (Serine protease 15)	Lonp1 Lon Prss15	3	2.056	2748800	10961000
P35704	Peroxiredoxin-2 (EC 1.11.1.24) (Thiol-specific antioxidant protein) (TSA) (Thioredoxin peroxidase 1) (Thioredoxin-dependent peroxide reductase 1) (Thioredoxin-dependent peroxiredoxin 2)	Prdx2 Tdpx1	4	2.0468	34922000	86444000
Q3B8Q2	Eukaryotic initiation factor 4A-III (eIF-4A-III) (eIF4A-III) (EC 3.6.4.13) (ATP-dependent RNA helicase DDX48) (ATP-dependent RNA helicase eIF4A-3) (DEAD box protein 48) (Eukaryotic translation initiation factor 4A isoform 3) [Cleaved into: Eukaryotic initiation factor 4A-III, N-terminally processed]	Eif4a3 Ddx48	4	2.0335	5403600	12827000
P51650	Succinate-semialdehyde dehydrogenase, mitochondrial (EC 1.2.1.24) (Aldehyde dehydrogenase family 5 member A1) (NAD(+)-dependent succinic semialdehyde dehydrogenase)	Aldh5a1 Ssadh	4	2.0249	25634000	45400000
B5DEH2	Erlin-2 (Endoplasmic reticulum lipid raft-associated protein 2) (Stomatin-prohibitin-flotillin-HflC/K domain-containing protein 2) (SPFH domain-containing protein 2)	Erlin2 Spfh2	2	2.0195	26474000	41048000
P62963	Profilin-1 (Profilin I)	Pfn1	3	1.9984	18683000	38000000
P62804	Histone H4 [Cleaved into: Osteogenic growth peptide (OGP)]	H4c2 Hist1h4b Hist4; Hist1h4m; H4f16 H4ft Hist4h4	6	1.9938	105790000	268070000
A0A0G2JTT6	HECT and RLD domain-containing E3 ubiquitin protein ligase family member 1	Herc1	2	1.9871	2819100	5140400
P56571	ES1 protein homolog, mitochondrial	0	5	1.9854	56787000	117050000
F1M4N6	Dedicator of cyto-kinesis 3	Dock3	3	1.979	13324000	41484000
O08651	D-3-phosphoglycerate dehydrogenase (3-PGDH) (EC 1.1.1.95)	Phgdh	2	1.9653	6459300	21323000
B2GV99	Myl6 protein (Myosin light polypeptide 6)	Myl6	2	1.9618	12833000	31722000
G3V7M0	CCR4-NOT transcription complex, subunit 1 (RCG39079)	Cnot1 rCG_39079	3	1.9509	11566000	31113000
A0A0G2K6T9	Protocadherin 1	Pcdh1	8	1.9486	36362000	161080000
F1M949	Cytoskeleton-associated protein 5	Ckap5	7	1.9441	37324000	95738000
D3ZW15	SEC24 homolog B, COPII coat complex component (SEC24 related gene family, member B (S. cerevisiae) (Predicted))	Sec24b Sec24b_predicted rCG_28935	4	1.9133	36697000	48754000
Q63413	Spliceosome RNA helicase Ddx39b (EC 3.6.4.13) (56 kDa U2AF65-associated protein) (ATP-dependent RNA helicase p47) (DEAD box protein Uap56)	Ddx39b Bat1 Bat1a Uap56	4	1.9066	25285000	70813000
G3V8Y8	Huntingtin interacting protein 1, isoform CRA_a (Huntingtin-interacting protein 1)	Hip1 rCG_21910	3	1.9056	9781900	35843000
Q9JMJ4	Pre-mRNA-processing factor 19 (EC 2.3.2.27) (Neuronal differentiation-related gene protein) (PRP19/PSO4 homolog) (RING-type E3 ubiquitin transferase PRP19)	Prpf19 Prp19	4	1.9044	64960000	121290000
F1LM47	Succinate--CoA ligase [ADP-forming] subunit beta, mitochondrial (EC 6.2.1.5) (ATP-specific succinyl-CoA synthetase subunit beta) (A-SCS) (Succinyl-CoA synthetase beta-A chain) (SCS-betaA)	Sucla2 SUCLA2	4	1.8944	24916000	80696000
A0A0G2K3H2	Dedicator of cytokinesis 7	Dock7	3	1.8754	2387800	7834700
P09117	Fructose-bisphosphate aldolase C (EC 4.1.2.13) (Brain-type aldolase)	Aldoc	4	1.8735	20361000	36867000
Q9WVE9	Intersectin-1 (EH domain and SH3 domain regulator of endocytosis 1)	Itsn1 Ehsh1 Itsn	5	1.8687	98520000	62474000
D3ZC55	Heat shock 70kDa protein 12A (Predicted), isoform CRA_a (Heat shock protein family A (Hsp70) member 12A)	Hspa12a Hspa12a_predicted rCG_57494	10	1.8324	62683000	84748000
Q62847	Gamma-adducin (Adducin-like protein 70) (Protein kinase C-binding protein 35H)	Add3	3	1.8315	15023000	37988000
A0A0G2K8K0	Splicing factor proline and glutamine-rich	Sfpq	5	1.8274	33830000	64220000
Q66H62	Ubiquitin carboxyl-terminal hydrolase CYLD (EC 3.4.19.12) (Deubiquitinating enzyme CYLD) (Ubiquitin thioesterase CYLD) (Ubiquitin-specific-processing protease CYLD)	Cyld Cyld1	3	1.8231	3198900	17686000
A0A0G2K9M4	WD repeat and FYVE domain-containing 3	Wdfy3	3	1.8183	4643900	19105000
Q8VHV7	Heterogeneous nuclear ribonucleoprotein H (hnRNP H) (Ratsg1) [Cleaved into: Heterogeneous nuclear ribonucleoprotein H, N-terminally processed]	Hnrnph1 Hnrph Hnrph1	2	1.813	20803000	74801000
Q9QUR2	Dynactin subunit 4 (Dynactin subunit p62)	Dctn4	5	1.8111	36573000	62881000
F1LM55	Cell cycle and apoptosis regulator 2	Ccar2 RGD1309922	4	1.8018	25666000	59219000
M0R6T4	MMS19 nucleotide excision repair protein	Mms19 Mms19l	3	1.7895	1749900	4442200
G3V982	Engulfment and cell motility 2, ced-12 homolog (C. elegans), isoform CRA_b (Engulfment and cell motility protein 2-like)	Elmo2 LOC102555457 rCG_32210	2	1.7881	4306800	19059000
Q99PF5	Far upstream element-binding protein 2 (FUSE-binding protein 2) (KH type-splicing regulatory protein) (KSRP) (MAP2 RNA trans-acting protein 1) (MARTA1)	Khsrp Fubp2	4	1.7811	53966000	120730000
A0A0G2JZ60	Fibronectin type III and SPRY domain-containing 1-like	Fsd1l	3	1.7717	20155000	33249000
D3ZJH2	SURP and G patch domain-containing 2 (Splicing factor, arginine/serine-rich 14 (Predicted))	Sugp2 Sfrs14_predicted rCG_38654	10	1.7549	22332000	47366000
G3V928	Prolow-density lipoprotein receptor-related protein 1 (LRP-1) [Cleaved into: Low-density lipoprotein receptor-related protein 1 85 kDa subunit (LRP-85); Low-density lipoprotein receptor-related protein 1 515 kDa subunit (LRP-515); Low-density lipoprotein receptor-related protein 1 intracellular domain (LRPICD)]	Lrp1	4	1.7436	23103000	40762000
D3ZAP9	Glycerol-3-phosphate dehydrogenase [NAD(+)] (EC 1.1.1.8)	Gpd1l	2	1.7405	19011000	48130000
Q56R18	Importin subunit alpha	Kpna3	2	1.7387	5023300	18319000
D4A644	MAP7 domain-containing 1 (RCG31495)	Map7d1 rCG_31495	2	1.7266	6837200	15660000
P29457	Serpin H1 (47 kDa heat shock protein) (Collagen-binding protein) (Colligin) (GP46)	Serpinh1 Cbp1 Hsp47	2	1.7256	16312000	38301000
P81128	Rho GTPase-activating protein 35 (GAP-associated protein p190) (Glucocorticoid receptor DNA-binding factor 1)	Arhgap35 Grlf1 P190A p190ARHOGAP	6	1.6648	7238700	33019000
D3ZX42	G protein-coupled receptor 21 (Predicted), isoform CRA_a (RAB GTPase-activating protein 1)	Rabgap1 Gpr21_predicted rCG_37682	5	1.6585	7215000	15631000
G3V798	Serine and arginine-rich-splicing factor 4 (Similar to Sfrs4 protein (Predicted))	Srsf4 RGD1561347_predicted rCG_31003	3	1.6403	28084000	44499000
F1LTE0	Protein TANC2	Tanc2	6	1.6395	22057000	62320000
D3ZA84	Talin 2	Tln2	10	1.6293	38638000	89445000
B2RYG6	Ubiquitin thioesterase OTUB1 (EC 3.4.19.12) (Deubiquitinating enzyme OTUB1) (OTU domain-containing ubiquitin aldehyde-binding protein 1) (Otubain-1) (Ubiquitin-specific-processing protease OTUB1)	Otub1	7	1.6249	146000000	196010000
G3V648	1-acylglycerol-3-phosphate O-acyltransferase 3 (1-acylglycerol-3-phosphate O-acyltransferase 3 (Predicted), isoform CRA_b)	Agpat3 Agpat3_predicted rCG_60631	2	1.6228	8925800	16298000
P62828	GTP-binding nuclear protein Ran (GTPase Ran) (Ras-like protein TC4) (Ras-related nuclear protein)	Ran	3	1.6175	153560000	198450000
A0A0G2K261	Isoleucyl-tRNA synthetase (EC 6.1.1.5)	Iars2	5	1.6069	75708000	183220000
Q6DGG0	Peptidyl-prolyl cis-trans isomerase D (PPIase D) (EC 5.2.1.8) (40 kDa peptidyl-prolyl cis-trans isomerase) (Cyclophilin-40) (CYP-40) (Rotamase D)	Ppid	2	1.5918	5476500	26414000
Q64654	Lanosterol 14-alpha demethylase (LDM) (EC 1.14.14.154) (CYPLI) (Cytochrome P450 51A1) (Cytochrome P450-14DM) (Cytochrome P45014DM) (Cytochrome P450LI) (Sterol 14-alpha demethylase)	Cyp51a1 Cyp51	3	1.5848	2660200	8939300
P97532	3-mercaptopyruvate sulfurtransferase (MST) (EC 2.8.1.2)	Mpst	2	1.5801	8026700	18077000
Q5XHY5	Threonine--tRNA ligase 1, cytoplasmic (EC 6.1.1.3) (Threonine--tRNA ligase, cytoplasmic) (Threonyl-tRNA synthetase) (ThrRS) (Threonyl-tRNA synthetase 1)	Tars1 Tars	2	1.5698	42089000	34698000
D4A7M0	Plexin C1	Plxnc1	2	1.524	15111000	23842000
P12368	cAMP-dependent protein kinase type II-alpha regulatory subunit	Prkar2a	4	1.5147	25927000	26936000
Q5U2S7	Proteasome (Prosome, macropain) 26S subunit, non-ATPase, 3 (Proteasome (Prosome, macropain) 26S subunit, non-ATPase, 3, isoform CRA_b) (Proteasome 26S subunit, non-ATPase 3)	Psmd3 rCG_33694	3	1.4917	216070000	202350000
P0C2X9	Delta-1-pyrroline-5-carboxylate dehydrogenase, mitochondrial (P5C dehydrogenase) (EC 1.2.1.88) (Aldehyde dehydrogenase family 4 member A1) (L-glutamate gamma-semialdehyde dehydrogenase)	Aldh4a1	3	1.4862	30928000	30028000
O88588	Phosphofurin acidic cluster sorting protein 1 (PACS-1)	Pacs1	3	1.4672	50391000	60158000
Q7TP42	Translocation protein SEC62	Sec62	2	1.463	370260000	286440000
A0A0G2JSV3	Ribose-phosphate diphosphokinase (EC 2.7.6.1)	LOC314140	5	1.4456	122300000	117740000
P60881	Synaptosomal-associated protein 25 (SNAP-25) (Super protein) (SUP) (Synaptosomal-associated 25 kDa protein)	Snap25 Snap	4	1.4363	94452000	81037000
A0A0G2K0P1	Kinesin-associated protein 3	Kifap3	4	1.4256	36948000	42221000
Q6AYI1	DEAD box protein 5 (EC 3.6.4.13) (Probable ATP-dependent RNA helicase DDX5)	Ddx5 rCG_35034	9	1.4166	83899000	159400000
P62824	Ras-related protein Rab-3C	Rab3c	2	1.4098	13232000	34204000
Q9Z2F5	C-terminal-binding protein 1 (CtBP1) (EC 1.1.1.-) (50 kDa BFA-dependent ADP-ribosylation substrate) (BARS-50) (C-terminal-binding protein 3) (CtBP3)	Ctbp1 Bars Ctbp3	4	1.3834	61012000	125700000
A0A096MIX2	RNA helicase (EC 3.6.4.13)	Ddx17 rCG_59754	6	1.3811	20902000	32951000
Q9QZA2	Programmed cell death 6-interacting protein (ALG-2-interacting protein 1)	Pdcd6ip Aip1	3	1.3388	12208000	10990000
P15178	Aspartate--tRNA ligase, cytoplasmic (EC 6.1.1.12) (Aspartyl-tRNA synthetase) (AspRS)	Dars1 Dars Drs1	3	1.2804	29546000	40001000
B2RYF6	CLPTM1 regulator of GABA type A receptor forward-trafficking (Cleft lip and palate associated transmembrane protein 1) (Cleft lip and palate associated transmembrane protein 1 (Predicted))	Clptm1 Clptm1_predicted rCG_53638	3	1.2439	14025000	14141000
P07943	Aldo-keto reductase family 1 member B1 (EC 1.1.1.21) (EC 1.1.1.300) (EC 1.1.1.372) (EC 1.1.1.54) (Aldehyde reductase) (Aldose reductase) (AR)	Akr1b1 Akr1b4 Aldr1	3	1.2432	22379000	32372000
P20595	Guanylate cyclase soluble subunit beta-1 (GCS-beta-1) (EC 4.6.1.2) (Guanylate cyclase soluble subunit beta-3) (GCS-beta-3) (Soluble guanylate cyclase small subunit)	Gucy1b1 Guc1b3 Gucy1b3	6	1.134	28539000	75283000
Q8CGU4	Arf-GAP with GTPase, ANK repeat and PH domain-containing protein 2 (AGAP-2) (Centaurin-gamma-1) (Cnt-g1) (Phosphatidylinositol 3-kinase enhancer) (PIKE)	Agap2 Centg1	5	1.0982	17313000	26915000
D4A1G8	Centrosomal protein 170B	Cep170b	3	1.0423	12708000	11874000
B5DF55	RCG55706 (Signal transducing adaptor molecule) (Signal transducing adaptor molecule (SH3 domain and ITAM motif) 1)	Stam rCG_55706	3	1.0323	13804000	26571000
P13086	Succinate--CoA ligase [ADP/GDP-forming] subunit alpha, mitochondrial (EC 6.2.1.4) (EC 6.2.1.5) (Succinyl-CoA synthetase subunit alpha) (SCS-alpha)	Suclg1	3	0.96849	6390100	13594000
Q5BJZ3	Proton-translocating NAD(P)(+) transhydrogenase (EC 7.1.1.1)	Nnt	2	0.95919	59839000	64076000
Q5XIT9	Methylcrotonoyl-CoA carboxylase beta chain, mitochondrial (MCCase subunit beta) (EC 6.4.1.4) (3-methylcrotonyl-CoA carboxylase 2) (3-methylcrotonyl-CoA carboxylase non-biotin-containing subunit) (3-methylcrotonyl-CoA:carbon dioxide ligase subunit beta)	Mccc2	4	0.95029	8445100	4685500
P61621	Protein transport protein Sec61 subunit alpha isoform 1 (Sec61 alpha-1)	Sec61a1 Sec61a	2	0.91807	13465000	34690000
P14882	Propionyl-CoA carboxylase alpha chain, mitochondrial (PCCase subunit alpha) (EC 6.4.1.3) (Propanoyl-CoA:carbon dioxide ligase subunit alpha)	Pcca	22	0.89502	1510100000	1361500000
Q9ESQ7	PH and SEC7 domain-containing protein 1 (Exchange factor for ADP-ribosylation factor guanine nucleotide factor 6) (Exchange factor for ARF6) (Exchange factor for ARF6 A) (Pleckstrin homology and SEC7 domain-containing protein 1)	Psd Efa6 Psd1	3	0.85474	37965000	30811000
Q5I0C3	Methylcrotonoyl-CoA carboxylase subunit alpha, mitochondrial (MCCase subunit alpha) (EC 6.4.1.4) (3-methylcrotonyl-CoA carboxylase 1) (3-methylcrotonyl-CoA carboxylase biotin-containing subunit) (3-methylcrotonyl-CoA:carbon dioxide ligase subunit alpha)	Mccc1 Mcca	14	0.85428	791240000	669590000
P52873	Pyruvate carboxylase, mitochondrial (EC 6.4.1.1) (Pyruvic carboxylase) (PCB)	Pc	41	0.84273	4630300000	3879700000
Q5XI22	Acetyl-CoA acetyltransferase, cytosolic (EC 2.3.1.9) (Cytosolic acetoacetyl-CoA thiolase)	Acat2	4	0.83695	64668000	85531000
P11497	Acetyl-CoA carboxylase 1 (ACC1) (EC 6.4.1.2) (ACC-alpha)	Acaca Acac	60	0.81917	3478100000	2886200000
Q4G079	Aminoacyl tRNA synthetase complex-interacting multifunctional protein 1 (Small inducible cytokine subfamily E, member 1)	Aimp1 Scye1 rCG_28432	2	0.79705	54012000	30546000
A0A0G2JZT1	NACHT and WD repeat domain-containing 2	Nwd2	2	0.73904	23660000	20582000
D3ZF86	ARFGEF family member 3	Arfgef3 RGD1309903	2	0.72383	31424000	35695000
Q64559	Cytosolic acyl coenzyme A thioester hydrolase (EC 3.1.2.2) (ACH1) (ACT) (Acyl-CoA thioesterase 7) (Brain acyl-CoA hydrolase) (BACH) (CTE-IIa) (CTE-IIb) (CTE-II) (LACH1) (Long chain acyl-CoA thioester hydrolase) (MTE-II)	Acot7 Bach	4	0.55656	478990000	95396000
F1LXF1	Breakpoint cluster region protein (EC 2.7.11.1)	Bcr	3	0.36067	130250000	26582000
P54708	Potassium-transporting ATPase alpha chain 2 (EC 7.2.2.19) (Non-gastric H(+)/K(+) ATPase subunit alpha) (Proton pump)	Atp12a Atp1al1	2	0.10508	36506000	1338600
A0A0U1RRT8	Septin	Sept6 Septin6	3	NaN	0	17144000
B2GUZ9	Fam49b protein (Family with sequence similarity 49, member B) (Similar to 0910001A06Rik protein (Predicted), isoform CRA_a)	Fam49b RGD1307697_predicted rCG_59591	3	NaN	0	21037000
B2RYS8	NADH dehydrogenase [ubiquinone] 1 beta subcomplex subunit 8, mitochondrial (Complex I-ASHI) (NADH-ubiquinone oxidoreductase ASHI subunit)	Ndufb8 Ndufb8_predicted rCG_57427	2	NaN	0	3729400
D3ZAF9	SH3 and PX domains 2B	Sh3pxd2b RGD1309926	2	NaN	0	7931200
D3ZJG4	Phosphofurin acidic cluster sorting protein 2	Pacs2	2	NaN	0	6191100
D4A6C5	Rho GTPase-activating protein 1	Arhgap1	2	NaN	0	5718000
D4AB03	Family with sequence similarity 120A	Fam120a	2	NaN	0	7653600
F1M1D5	Tubulin-specific chaperone D	Tbcd	7	NaN	0	7861000
F1M8V2	Ubiquitination factor E4B	Ube4b	2	NaN	0	4198400
O35567	Bifunctional purine biosynthesis protein ATIC (AICAR transformylase/inosine monophosphate cyclohydrolase) (ATIC) [Includes: Phosphoribosylaminoimidazolecarboxamide formyltransferase (EC 2.1.2.3) (5-aminoimidazole-4-carboxamide ribonucleotide formyltransferase) (AICAR formyltransferase) (AICAR transformylase); IMP cyclohydrolase (EC 3.5.4.10) (IMP synthase) (Inosinicase)]	Atic Purh	2	NaN	0	7956000
O70257	Syntaxin-7	Stx7	3	NaN	0	27943000
O88761	26S proteasome non-ATPase regulatory subunit 1 (26S proteasome regulatory subunit RPN2) (26S proteasome regulatory subunit S1) (26S proteasome subunit p112)	Psmd1	2	NaN	0	7590200
O88902	Tyrosine-protein phosphatase non-receptor type 23 (EC 3.1.3.48) (His domain-containing protein tyrosine phosphatase) (HD-PTP) (Protein tyrosine phosphatase TD14) (PTP-TD14) (Fragment)	Ptpn23	2	NaN	0	11121000
P0CAX5	Oligophrenin-1	Ophn1	2	NaN	0	6807300
P41542	General vesicular transport factor p115 (Protein USO1 homolog) (Transcytosis-associated protein) (TAP) (Vesicle-docking protein)	Uso1 Vdp	3	NaN	0	8339800
P47728	Calretinin (CR)	Calb2	2	NaN	0	33024000
P47819	Glial fibrillary acidic protein (GFAP)	Gfap	3	NaN	0	16528000
Q02769	Squalene synthase (SQS) (SS) (EC 2.5.1.21) (FPP:FPP farnesyltransferase) (Farnesyl-diphosphate farnesyltransferase)	Fdft1	2	NaN	0	3745800
Q03114	Cyclin-dependent-like kinase 5 (EC 2.7.11.1) (Cell division protein kinase 5) (Serine/threonine-protein kinase PSSALRE) (Tau protein kinase II catalytic subunit) (TPKII catalytic subunit)	Cdk5 Cdkn5	4	NaN	0	32029000
Q5U2N2	Ubiquitin carboxyl-terminal hydrolase (EC 3.4.19.12)	Usp14 rCG_41276	2	NaN	0	4914500
Q5U2Z3	Nucleosome assembly protein 1-like 4	Nap1l4	2	NaN	0	3218900
Q62888	Neuroligin-2	Nlgn2	2	NaN	0	2591400
Q63570	26S proteasome regulatory subunit 6B (26S proteasome AAA-ATPase subunit RPT3) (Proteasome 26S subunit ATPase 4) (S6 ATPase) (Tat-binding protein 7) (TBP-7)	Psmc4 Tbp7	2	NaN	0	1888800
Q68FT7	Phenylalanyl-tRNA synthetase beta subunit (EC 6.1.1.20)	Farsb Farslb	2	NaN	0	8254800
Q8K4V4	Sorting nexin-27 (MAP-responsive gene protein) (Methamphetamine-responsive transcript 1 protein) (PDZ-protein Mrt1)	Snx27 Mrt1	5	NaN	0	12811000
P97710	Tyrosine-protein phosphatase non-receptor type substrate 1 (SHP substrate 1) (SHPS-1) (Brain Ig-like molecule with tyrosine-based activation motifs) (Bit) (CD172 antigen-like family member A) (Inhibitory receptor SHPS-1) (Macrophage fusion receptor) (Macrophage membrane protein MFP150) (Signal-regulatory protein alpha-1) (Sirp-alpha-1) (CD antigen CD172a)	Sirpa Bit Mfr Ptpns1 Shps1 Sirp	2	NaN	205130	1667300
D3ZVW3	Zinc finger CCCH-type-containing 4	Zc3h4	2	NaN	228630	617390
A0A0G2K847	ArfGAP with GTPase domain, ankyrin repeat and PH domain 1	Agap1	2	NaN	257120	8329900
B0BNL2	Peptidyl-prolyl cis-trans isomerase (EC 5.2.1.8)	Pin1 LOC364561 Pin1_predicted rCG_31594	2	NaN	263810	16933000
O88377	Phosphatidylinositol 5-phosphate 4-kinase type-2 beta (EC 2.7.1.149) (1-phosphatidylinositol 5-phosphate 4-kinase 2-beta) (Diphosphoinositide kinase 2-beta) (Phosphatidylinositol 5-phosphate 4-kinase type II beta) (PI(5)P 4-kinase type II beta) (PIP4KII-beta) (Phosphatidylinositol-phosphate kinase IIgamma) (PIPKIIgamma) (PtdIns(5)P-4-kinase isoform 2-beta)	Pip4k2b Pip5k2b	4	NaN	362740	23419000
O08662	Phosphatidylinositol 4-kinase alpha (PI4-kinase alpha) (PI4K-alpha) (PtdIns-4-kinase alpha) (EC 2.7.1.67)	Pi4ka Pik4ca	4	NaN	370900	2835600
Q68FX9	NAD-dependent protein deacylase sirtuin-5, mitochondrial (EC 2.3.1.-) (Regulatory protein SIR2 homolog 5) (SIR2-like protein 5)	Sirt5	2	NaN	503030	1652300
A0A0G2K9N3	RNA helicase (EC 3.6.4.13)	Ddx3	2	NaN	575870	2140900
P21932	Adenylate cyclase type 3 (EC 4.6.1.1) (ATP pyrophosphate-lyase 3) (Adenylate cyclase type III) (AC-III) (Adenylate cyclase, olfactive type) (Adenylyl cyclase 3) (AC3)	Adcy3	2	NaN	599560	13382000
Q68SB1	Double-stranded RNA-binding protein Staufen homolog 2 (r-staufen protein)	Stau2	2	NaN	661100	3331600
D4A3S6	MTSS I-BAR domain-containing 2	Mtss2 Mtss1l	3	NaN	680710	2052100
B1WBY5	DnaJ (Hsp40) homolog, subfamily C, member 11 (DnaJ (Hsp40) homolog, subfamily C, member 11 (Predicted)) (DnaJ heat shock protein family (Hsp40) member C11)	Dnajc11 Dnajc11_predicted rCG_30994	2	NaN	709440	2868400
Q9QYW3	MOB-like protein phocein (Class II mMOB1) (Mob1 homolog 3) (Mob3) (Mps one binder kinase activator-like 3) (Phocein) (Preimplantation protein 3)	Mob4 Mob3 Mobkl1 Phocn Prei3	2	NaN	714540	5976500
Q5U1Z9	Metaxin 2	Mtx2 rCG_27294	3	NaN	764950	3091800
D3ZT47	Family with sequence similarity 171, member A2	Fam171a2 RGD1307966	2	NaN	835920	3382500
P0C1X8	AP2-associated protein kinase 1 (EC 2.7.11.1) (Adaptor-associated kinase 1)	Aak1	6	NaN	879850	19930000
F1LQX4	Rho GTPase-activating protein 44 (Rho-type GTPase-activating protein RICH2) (RhoGAP interacting with CIP4 homologs protein 2) (RICH-2)	Arhgap44 Rich2	2	NaN	901200	3728400
D4AAM0	Transportin 3	Tnpo3 rCG_28127	3	NaN	927800	4788200
D4AE88	Family with sequence similarity 120B (Similar to KIAA1838 protein (Predicted), isoform CRA_b)	Fam120b RGD1310304_predicted rCG_22953	2	NaN	965350	4040900
Q7TQ85	Ac1164 (Pyruvate dehydrogenase complex, component X)	Pdhx LOC311254	2	NaN	993010	12825000
P53987	Monocarboxylate transporter 1 (MCT 1) (Solute carrier family 16 member 1)	Slc16a1 Mct1	2	NaN	1014300	4048100
D4ABY2	Coatomer subunit gamma-2 (Gamma-2-coat protein) (Gamma-2-COP)	Copg2	2	NaN	1115300	6560000
Q78PB6	Nuclear distribution protein nudE-like 1 (Protein Nudel)	Ndel1 Nude2 Nudel	2	NaN	1279800	3918200
Q63615	Vacuolar protein sorting-associated protein 33A (r-vps33a)	Vps33a	2	NaN	1393600	4576500
P19527	Neurofilament light polypeptide (NF-L) (68 kDa neurofilament protein) (Neurofilament triplet L protein)	Nefl Nf68 Nfl	2	NaN	1399400	9728400
D3ZU85	FERM_C domain-containing protein	0	2	NaN	1413500	6459100
B1WBY1	Cul1 protein (Cullin 1) (Cullin 1 (Predicted), isoform CRA_a)	Cul1 Cul1_predicted rCG_28370	2	NaN	1485500	4653800
P60905	DnaJ homolog subfamily C member 5 (Cysteine string protein) (CSP)	Dnajc5	2	NaN	1515500	23178000
P97603	Neogenin (Fragment)	Neo1 Ngn	2	NaN	1630000	8578500
D4A9D8	Oxysterol-binding protein	Osbp Osbp_predicted rCG_47114	2	NaN	1716200	8519300
Q6PCU2	V-type proton ATPase subunit E 1 (V-ATPase subunit E 1) (Vacuolar proton pump subunit E 1)	Atp6v1e1	2	NaN	1803200	9838900
F1LQZ3	Kinesin-like protein	Kif3a	3	NaN	1884300	9354300
Q08602	Geranylgeranyl transferase type-2 subunit alpha (EC 2.5.1.60) (Geranylgeranyl transferase type II subunit alpha) (Rab geranyl-geranyltransferase subunit alpha) (Rab GG transferase alpha) (Rab GGTase alpha) (Rab geranylgeranyltransferase subunit alpha)	Rabggta Ggta	2	NaN	1889800	12570000
P12839	Neurofilament medium polypeptide (NF-M) (160 kDa neurofilament protein) (Neurofilament 3) (Neurofilament triplet M protein)	Nefm Nef3 Nfm	2	NaN	1903000	14032000
P0C5W1	Microtubule-associated protein 1S (MAP-1S) [Cleaved into: MAP1S heavy chain; MAP1S light chain]	Map1s	2	NaN	1927000	22495000
D4A2Q3	Pleckstrin and Sec7 domain-containing 3	Psd3	2	NaN	1955200	14693000
Q5U2X8	Acyl-CoA thioesterase 9 (Similar to acyl-CoA thioesterase, isoform CRA_b)	Acot9 LOC302640 rCG_36383	5	NaN	1967800	7953700
P84817	Mitochondrial fission 1 protein (FIS1 homolog) (rFis1) (Tetratricopeptide repeat protein 11) (TPR repeat protein 11)	Fis1 Ttc11	2	NaN	2002700	16662000
Q6AXM7	HBS1-like protein	Hbs1l	2	NaN	2112400	11544000
P27653	C-1-tetrahydrofolate synthase, cytoplasmic (C1-THF synthase) [Includes: Methylenetetrahydrofolate dehydrogenase (EC 1.5.1.5); Methenyltetrahydrofolate cyclohydrolase (EC 3.5.4.9); Formyltetrahydrofolate synthetase (EC 6.3.4.3)]	Mthfd1 Mthfd	3	NaN	2117500	13303000
Q9ES21	Phosphatidylinositol-3-phosphatase SAC1 (EC 3.1.3.64) (Phosphatidylinositol-4-phosphate phosphatase) (Suppressor of actin mutations 1-like protein)	Sacm1l Sac1	3	NaN	2189700	8186500
F1M403	Ubiquitin-conjugating enzyme E2O	Ube2o	2	NaN	2223700	12669000
Q9WTT7	Basic leucine zipper and W2 domain-containing protein 2 (Brain development-related molecule 2)	Bzw2 Bdm2 Hfb2	2	NaN	2232800	6173000
Q02356	AMP deaminase 2 (EC 3.5.4.6) (AMP deaminase isoform L)	Ampd2	3	NaN	2265600	28797000
O09175	Aminopeptidase B (AP-B) (EC 3.4.11.6) (Arginine aminopeptidase) (Arginyl aminopeptidase) (Cytosol aminopeptidase IV)	Rnpep	2	NaN	2342900	13686000
Q9WTT6	Guanine deaminase (Guanase) (Guanine aminase) (EC 3.5.4.3) (Guanine aminohydrolase) (GAH)	Gda	2	NaN	2390900	15114000
Q63151	Long-chain-fatty-acid--CoA ligase 3 (EC 6.2.1.3) (Arachidonate--CoA ligase) (EC 6.2.1.15) (Brain acyl-CoA synthetase II) (Long-chain acyl-CoA synthetase 3) (LACS 3)	Acsl3 Acs3 Facl3	3	NaN	2433000	7962000
F1LNW6	Lymphocyte antigen 6 complex, locus H (Predicted), isoform CRA_a (Lymphocyte antigen 6 family member H)	Ly6h Ly6h_predicted rCG_59767	2	NaN	2436800	8227400
Q5FVM4	Non-POU domain-containing octamer-binding protein (NonO protein)	Nono	2	NaN	2475800	15910000
D3ZJX5	Mitochondrial import inner membrane translocase subunit TIM50	Timm50 LOC687295 rCG_54610	2	NaN	2479100	9011100
Q5RJN0	Complex I-20kD (NADH dehydrogenase [ubiquinone] iron-sulfur protein 7, mitochondrial) (NADH-ubiquinone oxidoreductase 20 kDa subunit)	Ndufs7 rCG_29475	3	NaN	2510200	38408000
D3ZFD0	Unconventional myosin-XVIIIa	Myo18a	4	NaN	2516000	11422000
B0LPN4	Ryanodine receptor 2 (RYR-2) (RyR2) (Cardiac muscle ryanodine receptor) (Cardiac muscle ryanodine receptor-calcium release channel) (Type 2 ryanodine receptor)	Ryr2	2	NaN	2556400	3528300
D3ZNQ6	Ubiquitin-conjugating enzyme E2M (Ubiquitin-conjugating enzyme E2M (UBC12 homolog, yeast) (Predicted), isoform CRA_a)	Ube2m Ube2m_predicted rCG_27455	2	NaN	2558700	24483000
Q9Z1E1	Flotillin-1 (Reggie-2) (REG-2)	Flot1 Reg2	4	NaN	2585000	27873000
O54923	Exocyst complex component 6 (Exocyst complex component Sec15A) (SEC15-like protein 1) (rSec15)	Exoc6 Sec15 Sec15a Sec15l1	2	NaN	2619000	11637000
Q8CFD0	Sideroflexin-5 (Tricarboxylate carrier BBG-TCC)	Sfxn5	2	NaN	2629200	13348000
O35763	Moesin (Membrane-organizing extension spike protein)	Msn	3	NaN	2780300	13014000
Q32PX2	Aminoacyl tRNA synthase complex-interacting multifunctional protein 2 (Multisynthase complex auxiliary component p38) (Protein JTV-1)	Aimp2 Jtv1	2	NaN	2811100	7866900
Q5XFW6	WD repeat-containing protein 6	Wdr6	2	NaN	2861000	13273000
P13383	Nucleolin (Protein C23)	Ncl Nuc	2	NaN	2904900	7385600
O08618	Phosphoribosyl pyrophosphate synthase-associated protein 2 (PRPP synthase-associated protein 2) (41 kDa phosphoribosypyrophosphate synthetase-associated protein) (PAP41)	Prpsap2	2	NaN	3096800	15985000
A0A0G2K315	Centrosomal protein 170	Cep170	2	NaN	3114800	11626000
P53042	Serine/threonine-protein phosphatase 5 (PP5) (EC 3.1.3.16) (Protein phosphatase T) (PPT)	Ppp5c	2	NaN	3156100	8688200
Q5M868	Non-lysosomal glucosylceramidase (NLGase) (EC 3.2.1.45) (Beta-glucocerebrosidase 2) (Beta-glucosidase 2) (Bile acid beta-glucosidase GBA2) (Bile acid glucosyl transferase GBA2) (Cholesterol glucosyltransferase GBA2) (EC 2.4.1.-) (Cholesteryl-beta-glucosidase GBA2) (EC 3.2.1.-) (Glucosylceramidase 2)	Gba2	2	NaN	3261700	15295000
Q6AY21	G3BP stress granule assembly factor 2 (GTPase activating protein (SH3 domain) binding protein 2) (Similar to RNA-binding protein isoform G3BP-2a, isoform CRA_b)	G3bp2 RGD1309571 rCG_60442	2	NaN	3288400	23018000
Q5U2P5	C2CD2-like (RCG58016) (Transmembrane protein 24)	C2cd2l Tmem24 rCG_58016	2	NaN	3312200	12009000
Q7TP47	Heterogeneous nuclear ribonucleoprotein Q (hnRNP Q) (Liver regeneration-related protein LRRG077) (Synaptotagmin-binding, cytoplasmic RNA-interacting protein)	Syncrip Hnrpq Ab2-339	3	NaN	3337300	13190000
[truncated: 133 more rows]

## Sheet: (g) Pair of +NF and -NF, rep3
UniProt Accession Number	Protein names	Gene Names	Unique peptides	Ratio H/L	Intensity L	Intensity H
[truncated: 819 more rows]

[truncated: 6 more sheets: (h) Pair of +NF and +NeuN, rep1, (i) Pair of +NF and +NeuN, rep2, (j) Pair of +NF and +NeuN, rep3, (k) Pair of +NF and +MAP2, rep1, (l) Pair of +NF and +MAP2, rep2, (m) Pair of +NF and +MAP2, rep3]
