# Supplementary material for: Immunoproximity biotinylation reveals the axon initial segment proteome
Source: Nat Commun. 2023 Dec 11;14:8201. doi: 10.1038/s41467-023-44015-2 (PMC10713531; doi:10.1038/s41467-023-44015-2)
Supplement: Supplementary file 5 — Supplementary Data 2 [file 41467_2023_44015_MOESM5_ESM.xlsx]

## Sheet: Outline in DIV14 TMT proteome
	List	Sheet
	Figure 2e and f	(a) Ranked DIV14 AIS proteome
	Figure 2g	(b) 71 common elements
	Original dataset	(c) DIV14 TMT dataset

## Sheet: (a) Ranked DIV14 AIS proteome
UniProt accession number	Protein names	Gene names	Unique peptides	Ranked by +NF/+NeuN	Ranked by +NF/+MAP2	Ranked by +NF/+SMI312	Overall rank	Note
A0A0G2JXN2	Tripartite motif-containing protein 46	Trim46	30	1	1	1	1	Red labelled: literaturelly reported AIS proteins.
A0A0G2K677	Spectrin beta chain	Sptbn4	60	2	2	3	2	Black labelled: having no AIS information.
O70511	Ankyrin-3 (ANK-3) (Ankyrin-G)	Ank3	78	3	3	2	3
P04775	Sodium channel protein type 2 subunit alpha (Sodium channel protein brain II subunit alpha) (Sodium channel protein type II subunit alpha) (Voltage-gated sodium channel subunit alpha Nav1.2)	Scn2a Scn2a1	12	6	6	8	4
P97685	Neurofascin	Nfasc	30	7	12	7	5
Q9ERH3	WD repeat-containing protein 7 (TGF-beta resistance-associated protein TRAG)	Wdr7 Trag	36	17	7	15	6
Q05546	Tenascin-R (TN-R) (Janusin) (Neural recognition molecule J1-160/180) (Restrictin)	Tnr	9	4	8	61	7
D3ZWS0	Scribble planar cell polarity protein (Similar to PDZ-domain protein scribble (Predicted), isoform CRA_b)	Scrib RGD1565055_predicted rCG_60094	7	33	24	23	8
G3V9M3	RCG28460 (WD repeat domain 47)	Wdr47 rCG_28460	33	23	20	51	9
D3ZG78	Zinc finger ZZ-type and EF-hand domain-containing 1	Zzef1	5	25	36	38	10
D3ZT20	F-box protein 41	Fbxo41	5	48	11	60	11
P0C6P7	Protein fem-1 homolog B (FEM1b) (FEM1-beta)	Fem1b	2	5	31	85	12
Q7TMB7	2-lysophosphatidate phosphatase PLPPR4 (EC 3.1.3.106) (Brain-specific phosphatidic acid phosphatase-like protein 1) (Lipid phosphate phosphatase-related protein type 4) (Phospholipid phosphatase-related protein type 4) (Plasticity-related gene 1 protein) (PRG-1)	Plppr4 Lppr4 Php1 Prg1	13	54	66	12	13
D3ZUM2	NAD(+) hydrolase SARM1 (NADase SARM1) (EC 3.2.2.6) (NADP(+) hydrolase SARM1) (EC 3.2.2.-) (Sterile alpha and TIR motif-containing protein 1)	Sarm1	18	41	28	65	14
D4A533	Transmembrane anterior posterior transformation 1	Tapt1	2	35	10	91	15
A0A0G2K161	Band 4.1 (Erythrocyte membrane protein band 4.1) (Protein 4.1)	Epb41 Epb4.1	2	8	22	113	16
B0BNA7	Eukaryotic translation initiation factor 3 subunit I (eIF3i) (Eukaryotic translation initiation factor 3 subunit 2) (eIF-3-beta) (eIF3 p36)	Eif3i Eif3s2	7	133	9	4	17
Q9ERB4	Versican core protein (Chondroitin sulfate proteoglycan core protein 2) (Chondroitin sulfate proteoglycan 2) (Glial hyaluronate-binding protein) (GHAP) (Large fibroblast proteoglycan) (PG-M) (Fragments)	Vcan Cspg2	7	9	4	137	18
F1LYQ8	FERM, ARHGEF and pleckstrin domain-containing protein 1 (FERM, RhoGEF and pleckstrin domain-containing protein 1)	Farp1	31	50	93	16	19
P63004	Platelet-activating factor acetylhydrolase IB subunit alpha (Lissencephaly-1 protein) (LIS-1) (PAF acetylhydrolase 45 kDa subunit) (PAF-AH 45 kDa subunit) (PAF-AH alpha) (PAFAH alpha)	Pafah1b1 Lis-1 Lis1 Pafaha	18	29	58	75	20
A0A0G2K2Z0	EMAP-like 4	Eml4	11	43	30	96	21
D3ZVH6	Vacuolar protein sorting-associated protein 41 homolog	Vps41	7	109	26	36	22
P54282	Voltage-dependent P/Q-type calcium channel subunit alpha-1A (Brain calcium channel I) (BI) (Calcium channel, L type, alpha-1 polypeptide, isoform 4) (Rat brain class A) (RBA-I) (Voltage-gated calcium channel subunit alpha Cav2.1)	Cacna1a Cach4 Cacn3 Cacnl1a4	2	100	34	46	23
Q6P6T4	Echinoderm microtubule-associated protein-like 2 (EMAP-2)	Eml2 Emap2	10	85	64	34	24
O08651	D-3-phosphoglycerate dehydrogenase (3-PGDH) (EC 1.1.1.95)	Phgdh	7	16	52	117	25
B5DEQ3	Xaa-Pro aminopeptidase 3 (X-Pro aminopeptidase 3) (EC 3.4.11.9) (Aminopeptidase P3) (APP3)	Xpnpep3	2	124	43	22	26
F1M8X9	Golgi brefeldin A-resistant guanine nucleotide exchange factor 1	Gbf1	13	87	51	52	27
Q08602	Geranylgeranyl transferase type-2 subunit alpha (EC 2.5.1.60) (Geranylgeranyl transferase type II subunit alpha) (Rab geranyl-geranyltransferase subunit alpha) (Rab GG transferase alpha) (Rab GGTase alpha) (Rab geranylgeranyltransferase subunit alpha)	Rabggta Ggta	17	28	21	144	28
P55068	Brevican core protein (Brain-enriched hyaluronan-binding protein) (BEHAB)	Bcan Behab	3	14	37	150	29
O09178	AMP deaminase 3 (EC 3.5.4.6) (AMP deaminase isoform E)	Ampd3	2	26	19	161	30
B5DEJ9	LOC691036 protein (SET-binding factor 2)	Sbf2 LOC691036 RGD1559442	10	46	101	67	31
O08835	Synaptotagmin-11 (Synaptotagmin XI) (SytXI)	Syt11	3	93	86	37	32
Q64568	Plasma membrane calcium-transporting ATPase 3 (PMCA3) (EC 7.2.2.10) (Plasma membrane calcium ATPase isoform 3) (Plasma membrane calcium pump isoform 3)	Atp2b3 Pmca3	10	31	135	50	33
P54900	Sodium channel subunit beta-2	Scn2b	2	32	57	128	34
A0A0G2JZ53	Baculoviral IAP repeat-containing 6	Birc6	6	160	29	29	35
P16970	ATP-binding cassette sub-family D member 3 (70 kDa peroxisomal membrane protein) (PMP70)	Abcd3 Pmp70 Pxmp1	16	103	80	35	36
Q5FWU3	Autophagy-related protein 9A (APG9-like 1)	Atg9a Apg9l1	8	112	98	14	37
Q05683	Glutamate decarboxylase 2 (EC 4.1.1.15) (65 kDa glutamic acid decarboxylase) (GAD-65) (Glutamate decarboxylase 65 kDa isoform)	Gad2 Gad65	12	18	65	142	38
P18484	AP-2 complex subunit alpha-2 (100 kDa coated vesicle protein C) (Adaptor protein complex AP-2 subunit alpha-2) (Adaptor-related protein complex 2 subunit alpha-2) (Alpha-adaptin C) (Alpha2-adaptin) (Clathrin assembly protein complex 2 alpha-C large chain) (Plasma membrane adaptor HA2/AP2 adaptin alpha C subunit)	Ap2a2 Adtab	33	104	54	70	39
D3ZHK4	RB1-inducible coiled-coil 1 (RB1-inducible coiled-coil 1 (Predicted))	Rb1cc1 Rb1cc1_predicted rCG_30375	8	24	39	168	40
D4A634	RAN-binding protein 6	Ranbp6	6	165	14	54	41
A0A0G2K9M4	WD repeat and FYVE domain-containing 3	Wdfy3	22	111	53	73	42
D4A2D3	RCR-type E3 ubiquitin transferase (EC 2.3.2.33)	Mycbp2	12	168	27	48	43
P06686	Sodium/potassium-transporting ATPase subunit alpha-2 (Na(+)/K(+) ATPase alpha-2 subunit) (EC 7.2.2.13) (Na(+)/K(+) ATPase alpha(+) subunit) (Sodium pump subunit alpha-2)	Atp1a2	25	38	153	53	44
E9PSY8	Epidermal growth factor receptor pathway substrate 15	Eps15	5	79	63	103	45
P12785	Fatty acid synthase (EC 2.3.1.85) (Type I FAS) [Includes: [Acyl-carrier-protein] S-acetyltransferase (EC 2.3.1.38); [Acyl-carrier-protein] S-malonyltransferase (EC 2.3.1.39); 3-oxoacyl-[acyl-carrier-protein] synthase (EC 2.3.1.41); 3-oxoacyl-[acyl-carrier-protein] reductase (EC 1.1.1.100); 3-hydroxyacyl-[acyl-carrier-protein] dehydratase (EC 4.2.1.59); Enoyl-[acyl-carrier-protein] reductase (EC 1…	Fasn	84	107	33	105	46
P06687	Sodium/potassium-transporting ATPase subunit alpha-3 (Na(+)/K(+) ATPase alpha-3 subunit) (EC 7.2.2.13) (Na(+)/K(+) ATPase alpha(III) subunit) (Sodium pump subunit alpha-3)	Atp1a3	35	27	100	119	47
M0R5U4	Adenylate cyclase 9 (Adenylate cyclase 9 (Predicted), isoform CRA_b)	Adcy9 Adcy9_predicted rCG_49826	2	36	40	176	48
A0A0G2JUU7	Gamma-tubulin complex component	Tubgcp3	5	115	23	130	49
Q8CFD0	Sideroflexin-5 (Tricarboxylate carrier BBG-TCC)	Sfxn5	9	78	169	27	50
A0A0G2JY22	Disco-interacting protein 2 homolog B	Dip2b	17	106	73	106	51
P55161	Nck-associated protein 1 (NAP 1) (Membrane-associated protein HEM-2) (p125Nap1)	Nckap1 Hem2 Nap1	46	97	70	120	52
F1M0U5	NBAS subunit of NRZ tethering complex	Nbas LOC690073	14	156	95	41	53
Q9R063	Peroxiredoxin-5, mitochondrial (EC 1.11.1.24) (Antioxidant enzyme B166) (AOEB166) (PLP) (Peroxiredoxin V) (Prx-V) (Peroxisomal antioxidant enzyme) (Thioredoxin peroxidase PMP20) (Thioredoxin-dependent peroxiredoxin 5)	Prdx5	9	188	62	49	54
P04937	Fibronectin (FN) [Cleaved into: Anastellin]	Fn1	2	68	49	206	55
Q4V7D2	Protein rogdi homolog	Rogdi	7	144	164	20	56
D4A1J6	Ankyrin repeat and FYVE domain-containing 1	Ankfy1	23	169	112	55	57
P97526	Neurofibromin (Neurofibromatosis-related protein NF-1)	Nf1	26	180	42	114	58
F1LZ43	Disco-interacting protein 2 homolog A	Dip2a	3	45	44	252	59
D3ZPD0	Cytoskeleton-associated protein 2	Ckap2 RGD1564477	4	236	48	59	60
Q4KM24	Peroxisomal biogenesis factor 11 beta (Peroxisomal biogenesis factor 11b, isoform CRA_b)	Pex11b rCG_51919	2	88	32	223	61
Q99J82	Integrin-linked protein kinase (EC 2.7.11.1) (59 kDa serine/threonine-protein kinase) (Beta-integrin-linked kinase) (ILK-1) (ILK-2) (p59ILK)	Ilk ILK1 ILK2	7	57	286	17	62
M0RA26	Ribosomal protein S27-like	LOC100362987	2	163	82	115	63
D3ZEF4	Cullin-7 (CUL-7)	Cul7	2	39	122	199	64
Q5MJ12	F-box/LRR-repeat protein 16 (F-box and leucine-rich repeat protein 16) (Spinal cord injury and regeneration-related protein 1)	Fbxl16 Scirr1	7	74	59	227	65
Q4V8C3	Echinoderm microtubule-associated protein-like 1 (EMAP-1)	Eml1	10	66	71	233	66
P0C5W1	Microtubule-associated protein 1S (MAP-1S) [Cleaved into: MAP1S heavy chain; MAP1S light chain]	Map1s	9	20	84	277	67
P30713	Glutathione S-transferase theta-2 (EC 2.5.1.18) (GST 12-12) (GST class-theta-2) (Glutathione S-transferase 12) (Glutathione S-transferase Yrs-Yrs)	Gstt2	2	53	113	219	68
P62744	AP-2 complex subunit sigma (Adaptor protein complex AP-2 subunit sigma) (Adaptor-related protein complex 2 subunit sigma) (Clathrin assembly protein 2 sigma small chain) (Clathrin coat assembly protein AP17) (Clathrin coat-associated protein AP17) (Plasma membrane adaptor AP-2 17 kDa protein) (Sigma-adaptin 3b) (Sigma2-adaptin)	Ap2s1 Ap17 Claps2	7	99	115	172	69
F1M400	Ankyrin repeat domain 28	Ankrd28	3	139	68	182	70
B5DFN2	S-adenosylhomocysteine hydrolase-like protein 1 (IP3R-binding protein released with inositol 1,4,5-trisphosphate) (Putative adenosylhomocysteinase 2) (S-adenosyl-L-homocysteine hydrolase 2) (AdoHcyase 2)	Ahcyl1 Irbit	7	59	204	127	71
Q5U1Z0	Rab3 GTPase-activating protein non-catalytic subunit (Rab3 GTPase-activating protein 150 kDa subunit) (Rab3-GAP p150) (Rab3-GAP150) (Rab3-GAP regulatory subunit)	Rab3gap2	12	89	16	288	72
P08011	Microsomal glutathione S-transferase 1 (Microsomal GST-1) (EC 2.5.1.18) (Microsomal GST-I)	Mgst1 Gst12	2	92	131	174	73
A0A0G2K7X2	TNF receptor-associated factor (EC 2.3.2.27)	Traf3	5	69	56	276	74
M0R6E0	Phospholipid-transporting ATPase (EC 7.6.2.1)	Atp9a	18	212	119	71	75
D4A5F7	VPS8 subunit of CORVET complex	Vps8	10	150	129	126	76
Q62656	Receptor-type tyrosine-protein phosphatase zeta (R-PTP-zeta) (EC 3.1.3.48) (3F8 chondroitin sulfate proteoglycan) (3H1 keratan sulfate proteoglycan) (Phosphacan)	Ptprz1 Ptprz Ptpz	14	37	193	175	77
A0A0G2JZR1	Oxysterol-binding protein	Osbpl6	8	94	106	213	78
Q68FW7	Threonine--tRNA ligase, mitochondrial (EC 6.1.1.3) (Threonyl-tRNA synthetase) (ThrRS) (Threonyl-tRNA synthetase-like 1)	Tars2 Tarsl1	4	245	76	100	79
F1M0N1	Tyrosine-protein kinase (EC 2.7.10.2)	Abl2 Abl2_mapped rCG_46463	3	70	89	263	80
Q9QYC5	G-protein coupled receptor 37-like 1 (Endothelin B receptor-like protein 2) (ETBR-LP-2) (G-protein coupled receptor CNS2)	Gpr37l1 Etbrlp2	2	12	46	365	81
A0A0G2JT63	Cytoplasmic FMR1-interacting protein 2	Cyfip2	29	149	78	198	82
A0A0G2K3R1	Mitogen-activated protein kinase kinase kinase 4	Map3k4	4	119	97	211	83
F1M392	LIM and calponin homology domains 1	Limch1	7	177	147	107	84
Q5FVQ9	Tubulin-specific chaperone E (Tubulin-folding cofactor E)	Tbce	8	30	45	361	85
P15387	Potassium voltage-gated channel subfamily B member 1 (Delayed rectifier potassium channel 1) (DRK1) (Voltage-gated potassium channel subunit Kv2.1)	Kcnb1	4	336	18	87	86
D3ZTB4	Vacuolar protein sorting-associated protein 11 homolog	Vps11 Vps11_predicted rCG_58373	11	123	87	231	87
D3ZZB0	Disco-interacting protein 2 homolog C	Dip2c	16	173	128	143	88
D4ADT5	DEAD (Asp-Glu-Ala-Asp) box polypeptide 58 (Predicted) (DEXD/H-box helicase 58)	Ddx58 Ddx58_predicted rCG_55012	3	11	96	337	89
F1M949	Cytoskeleton-associated protein 5	Ckap5	40	142	114	194	90
Q9JKA7	Potassium/sodium hyperpolarization-activated cyclic nucleotide-gated channel 4	Hcn4	2	51	67	342	91
G3V8Y8	Huntingtin interacting protein 1, isoform CRA_a (Huntingtin-interacting protein 1)	Hip1 rCG_21910	22	256	141	64	92
A0A0G2JZT1	NACHT and WD repeat domain-containing 2	Nwd2	18	222	88	152	93
A0A0G2JV16	Dedicator of cytokinesis 11	Dock11	5	13	50	404	94
D4AE31	Family with sequence similarity 126, member A	Fam126a	6	333	55	84	95
P03889	NADH-ubiquinone oxidoreductase chain 1 (EC 7.1.1.2) (NADH dehydrogenase subunit 1)	Mtnd1 mt-Nd1 Nd1	3	194	94	186	96
P11506	Plasma membrane calcium-transporting ATPase 2 (PMCA2) (EC 7.2.2.10) (Plasma membrane calcium ATPase isoform 2) (Plasma membrane calcium pump isoform 2)	Atp2b2	25	114	278	88	97
P11507	Sarcoplasmic/endoplasmic reticulum calcium ATPase 2 (SERCA2) (SR Ca(2+)-ATPase 2) (EC 7.2.2.10) (Calcium pump 2) (Calcium-transporting ATPase sarcoplasmic reticulum type, slow twitch skeletal muscle isoform) (Endoplasmic reticulum class 1/2 Ca(2+) ATPase)	Atp2a2	45	384	79	18	98
D3ZQ51	Non-specific serine/threonine protein kinase (EC 2.7.11.1)	Pak6 Pak6_predicted rCG_26141	5	105	299	77	99
D3ZRC4	Calcium-independent phospholipase A2-gamma (EC 3.1.1.5) (Intracellular membrane-associated calcium-independent phospholipase A2 gamma) (iPLA2-gamma) (Patatin-like phospholipase domain-containing protein 8)	Pnpla8	10	137	192	155	100
D3ZUY8	AP-2 complex subunit alpha	Ap2a1 Ap2a1_predicted rCG_54084	32	128	156	204	101
D4A3N4	Adenylate cyclase type 1 (EC 4.6.1.1)	Adcy1 Adcy1_predicted rCG_24488	7	143	242	104	102
G3V648	1-acylglycerol-3-phosphate O-acyltransferase 3 (1-acylglycerol-3-phosphate O-acyltransferase 3 (Predicted), isoform CRA_b)	Agpat3 Agpat3_predicted rCG_60631	8	252	202	39	103
E9PTY6	FRY microtubule-binding protein	Fry	7	218	41	239	104
Q64232	Very-long-chain enoyl-CoA reductase (EC 1.3.1.93) (Synaptic glycoprotein SC2) (Trans-2,3-enoyl-CoA reductase) (TER)	Tecr Gpsn2	10	344	145	10	105
Q5U2P1	Metal transporter CNNM2 (Ancient conserved domain-containing protein 2) (Cyclin-M2)	Cnnm2 Acdp2	2	10	92	400	106
Q5VLR5	BWK4 (Endoplasmic reticulum protein 44) (RCG60340)	Erp44 Txndc4 rCG_60340	5	81	201	221	107
D4A1D3	Sacsin molecular chaperone	Sacs	14	331	116	57	108
Q03343	Adenylate cyclase type 6 (EC 4.6.1.1) (ATP pyrophosphate-lyase 6) (Adenylate cyclase type VI) (ACVI) (Adenylyl cyclase 6) (AC6) (Ca(2+)-inhibitable adenylyl cyclase)	Adcy6	4	241	85	178	109
Q5FVN0	Lysophospholipid acyltransferase 5 (LPLAT 5) (EC 2.3.1.-) (1-acylglycerophosphocholine O-acyltransferase) (EC 2.3.1.23) (1-acylglycerophosphoethanolamine O-acyltransferase) (EC 2.3.1.n7) (1-acylglycerophosphoserine O-acyltransferase) (EC 2.3.1.n6) (Lysophosphatidylcholine acyltransferase 3) (Lyso-PC acyltransferase 3) (Membrane-bound O-acyltransferase domain-containing protein 5) (O-acyltransfera…	Lpcat3 Grcc3f Mboat5 Oact5	5	360	132	13	110
O35263	Platelet-activating factor acetylhydrolase IB subunit alpha1 (EC 3.1.1.47) (PAF acetylhydrolase 29 kDa subunit) (PAF-AH 29 kDa subunit) (PAF-AH subunit gamma) (PAFAH subunit gamma) (Platelet-activating factor acetylhydrolase alpha 1 subunit) (PAF-AH alpha 1)	Pafah1b3 Pafahg	5	463	17	28	111
F1LZ38	Teneurin transmembrane protein 4	Tenm4 Odz4	9	110	117	281	112
Q9JHW5	Vesicle-associated membrane protein 7 (VAMP-7) (Synaptobrevin-like protein 1)	Vamp7 Sybl1	5	232	146	132	113
P38650	Cytoplasmic dynein 1 heavy chain 1 (Cytoplasmic dynein heavy chain 1) (Dynein heavy chain, cytosolic) (MAP 1C)	Dync1h1 Dhc1 Dnch1 Dnchc1 Dnec1 Dyhc Map1c	244	268	125	118	114
A0A0G2JXJ6	Tetratricopeptide repeat domain 7B	Ttc7b	3	67	173	271	115
F1MAK3	Rho GTPase-activating protein 32	Arhgap32	12	186	259	72	116
D3Z9L5	WD repeat domain 11	Wdr11	6	261	121	135	117
D3ZQE8	Exportin 5	Xpo5	8	426	5	90	118
Q4V888	Type 2 phosphatidylinositol 4,5-bisphosphate 4-phosphatase (Type 2 PtdIns-4,5-P2 4-Ptase) (EC 3.1.3.78) (PtdIns-4,5-P2 4-Ptase II) (Transmembrane protein 55A)	Pip4p2 Tmem55a	2	135	163	225	119
Q6AXQ5	2',5'-phosphodiesterase 12 (2'-PDE) (2-PDE) (EC 3.1.4.-) (Mitochondrial deadenylase) (EC 3.1.13.4)	Pde12	4	175	186	164	120
D3ZDU2	Regulatory-associated protein of MTOR, complex 1	Rptor	7	223	61	243	121
A0A140UHX6	Spectrin beta chain	Sptb	22	376	144	11	122
B2GUZ7	Tubulin-folding cofactor C	Tbcc Tbcc_predicted rCG_43480	3	80	118	334	123
P63031	Mitochondrial pyruvate carrier 1 (Apoptosis-regulating basic protein) (Brain protein 44-like protein)	Mpc1 Arbp Brp44l	3	289	239	6	124
Q6AY58	B-cell receptor-associated protein (BCR-associated protein)	Bcap31 rCG_43863	8	273	160	102	125
A0A0G2K9E5	Leucyl-tRNA synthetase (EC 6.1.1.4)	Lars2	5	129	142	265	126
A0A0G2JT23	Nuclear receptor-binding protein 2 (RCG60152, isoform CRA_a)	Nrbp2 rCG_60152	12	118	165	254	127
P11661	NADH-ubiquinone oxidoreductase chain 5 (EC 7.1.1.2) (NADH dehydrogenase subunit 5)	Mtnd5 mt-Nd5 Nd5	4	166	252	121	128
Q63475	Receptor-type tyrosine-protein phosphatase N2 (R-PTP-N2) (EC 3.1.3.-) (EC 3.1.3.48) (PTP NE-6) (PTPNE6) (Phogrin) [Cleaved into: IA-2beta60]	Ptprn2	7	201	81	257	129
D4A8V2	Coiled-coil domain-containing 177	Ccdc177	2	40	15	485	130
Q5FVC7	Arf-GAP with coiled-coil, ANK repeat and PH domain-containing protein 2 (Centaurin-beta-2) (Cnt-b2)	Acap2 Centb2	11	203	171	169	131
Q9JHZ9	Sodium-coupled neutral amino acid transporter 3 (N-system amino acid transporter 1) (Na(+)-coupled neutral amino acid transporter 3) (Solute carrier family 38 member 3) (System N amino acid transporter 1)	Slc38a3 Snat3	4	153	236	167	132
D4A4L4	MAP7 domain-containing 2	Map7d2	12	83	275	200	133
P56522	NADPH:adrenodoxin oxidoreductase, mitochondrial (AR) (Adrenodoxin reductase) (EC 1.18.1.6) (Ferredoxin--NADP(+) reductase) (Ferredoxin reductase)	Fdxr	8	237	83	238	134
D4A3D4	Abhydrolase domain containing 3 (Predicted) (Abhydrolase domain-containing 3, phospholipase)	Abhd3 Abhd3_predicted rCG_41285	4	77	170	312	135
D2XV59	GTP-binding protein 1	Gtpbp1	5	248	179	140	136
A0A0G2JTT6	HECT and RLD domain-containing E3 ubiquitin protein ligase family member 1	Herc1	15	172	178	217	137
P11505	Plasma membrane calcium-transporting ATPase 1 (EC 7.2.2.10) (Plasma membrane calcium ATPase isoform 1) (PMCA1) (Plasma membrane calcium pump isoform 1)	Atp2b1	24	170	319	79	138
Q5U1Z2	Trafficking protein particle complex subunit 3	Trappc3	4	202	126	241	139
P97924	Kalirin (EC 2.7.11.1) (Huntingtin-associated protein-interacting protein) (PAM COOH-terminal interactor protein 10) (P-CIP10) (Protein Duo) (Serine/threonine-protein kinase with Dbl- and pleckstrin homology domain)	Kalrn Duo Hapip	23	184	143	246	140
P84092	AP-2 complex subunit mu (AP-2 mu chain) (Adaptor protein complex AP-2 subunit mu) (Adaptor-related protein complex 2 subunit mu) (Clathrin assembly protein complex 2 mu medium chain) (Clathrin coat assembly protein AP50) (Clathrin coat-associated protein AP50) (Mu2-adaptin) (Plasma membrane adaptor AP-2 50 kDa protein)	Ap2m1	24	146	227	203	141
P03994	Hyaluronan and proteoglycan link protein 1 (Cartilage-linking protein 1) (Cartilage-link protein) (Proteoglycan link protein)	Hapln1 Crtl1	4	19	69	489	142
Q496Z0	Elongator complex protein 2 (ELP2) (SHINC-2) (STAT3-interacting protein 1) (StIP1)	Elp2 Statip1	6	215	127	237	143
M0RD14	Pyruvate kinase (EC 2.7.1.40)	LOC100362738	2	47	461	78	144
Q6AYP5	Cell adhesion molecule 1 (Synaptic cell adhesion molecule) (SynCAM) (Tumor suppressor in lung cancer 1 homolog) (TSLC-1)	Cadm1 SynCam1	3	15	321	251	145
Q8CHN6	Sphingosine-1-phosphate lyase 1 (S1PL) (SP-lyase 1) (SPL) (SPL 1) (EC 4.1.2.27) (Sphingosine-1-phosphate aldolase)	Sgpl1 Spl	8	224	337	31	146
P18088	Glutamate decarboxylase 1 (EC 4.1.1.15) (67 kDa glutamic acid decarboxylase) (GAD-67) (Glutamate decarboxylase 67 kDa isoform)	Gad1 Gad67	13	84	276	234	147
A0A0G2KAW5	USP1-associated factor 1 (WD repeat-containing protein 48)	Wdr48	8	131	251	215	148
Q9QYJ6	cAMP and cAMP-inhibited cGMP 3',5'-cyclic phosphodiesterase 10A (EC 3.1.4.17)	Pde10a	11	82	75	443	149
P33124	Long-chain-fatty-acid--CoA ligase 6 (EC 6.2.1.3) (Arachidonate--CoA ligase) (EC 6.2.1.15) (Long-chain acyl-CoA synthetase 6) (LACS 6) (Long-chain-fatty-acid--CoA ligase, brain isozyme)	Acsl6 Acs2 Facl6	19	297	182	123	150
D4A5I9	Unconventional myosin-6 (Unconventional myosin-VI)	Myo6	25	125	258	220	151
Q9EQG6	Kinase D-interacting substrate of 220 kDa (Ankyrin repeat-rich membrane-spanning protein)	Kidins220 Arms	7	229	137	248	152
Q6VBQ5	Myeloid-associated differentiation marker (Myeloid up-regulated protein)	Myadm	2	62	91	463	153
Q2TL32	E3 ubiquitin-protein ligase UBR4 (EC 2.3.2.27) (N-recognin-4) (RING-type E3 ubiquitin transferase UBR4) (Zinc finger UBR1-type protein 1)	Ubr4 Rbaf600 Zubr1	69	284	47	289	154
Q9JJK4	Peroxisomal biogenesis factor 3 (Peroxin-3) (Peroxisomal assembly protein PEX3)	Pex3	3	178	109	339	155
F1LTW9	EFR3 homolog B	Efr3b	8	197	177	256	156
Q5XHY1	Capping protein, Arp2/3 and myosin-I linker protein 3 (Capping protein regulator and myosin 1 linker protein 3) (Leucine-rich repeat-containing protein 16B)	Carmil3 Lrrc16b	2	291	111	229	157
C0KUC6	LIM and senescent cell antigen-like-containing domain protein	Lims1	2	22	134	478	158
E9PT53	Wolfram syndrome 1 homolog (Human) (Wolframin ER transmembrane glycoprotein)	Wfs1 rCG_36058	16	424	184	32	159
Q63688	25-hydroxycholesterol 7-alpha-hydroxylase (EC 1.14.14.29) (Cytochrome P450 7B1) (Hippocampal transcript 1 protein) (HCT-1) (Oxysterol 7-alpha-hydroxylase) (Fragment)	Cyp7b1	5	116	181	343	160
Q09073	ADP/ATP translocase 2 (ADP,ATP carrier protein 2) (Adenine nucleotide translocator 2) (ANT 2) (Solute carrier family 25 member 5) [Cleaved into: ADP/ATP translocase 2, N-terminally processed]	Slc25a5 Ant2	10	246	279	116	161
Q07936	Annexin A2 (Annexin II) (Annexin-2) (Calpactin I heavy chain) (Calpactin-1 heavy chain) (Chromobindin-8) (Lipocortin II) (Placental anticoagulant protein IV) (PAP-IV) (Protein I) (p36)	Anxa2 Anx2	12	73	240	328	162
D3ZBZ6	Dispatched RND transporter family member 2 (Dispatched homolog 2 (Drosophila) (Predicted), isoform CRA_d)	Disp2 Disp2_predicted rCG_27316	4	199	90	354	163
P19492	Glutamate receptor 3 (GluR-3) (AMPA-selective glutamate receptor 3) (GluR-C) (GluR-K3) (Glutamate receptor ionotropic, AMPA 3) (GluA3)	Gria3 Glur3	6	397	230	21	164
Q9ESQ7	PH and SEC7 domain-containing protein 1 (Exchange factor for ADP-ribosylation factor guanine nucleotide factor 6) (Exchange factor for ARF6) (Exchange factor for ARF6 A) (Pleckstrin homology and SEC7 domain-containing protein 1)	Psd Efa6 Psd1	17	206	416	30	165
D4A1V8	RING-type E3 ubiquitin transferase (EC 2.3.2.27)	Dzip3	8	469	25	158	166
Q62976	Calcium-activated potassium channel subunit alpha-1 (BK channel) (BKCA alpha) (Calcium-activated potassium channel, subfamily M subunit alpha-1) (K(VCA)alpha) (KCa1.1) (Maxi K channel) (MaxiK) (Slo-alpha) (Slo1) (Slowpoke homolog) (Slo homolog)	Kcnma1 Kcnma	2	91	231	332	167
Q5BK32	FAS-associated factor 2 (UBX domain-containing protein 8)	Faf2 Ubxd8	3	378	138	139	168
Q5U316	Ras-related protein Rab-35	Rab35	6	391	195	80	169
Q2YDU8	Protein spinster homolog 1	Spns1	2	307	262	97	170
Q8R424	STAM-binding protein (EC 3.4.19.-) (Associated molecule with the SH3 domain of STAM)	Stambp Amsh	2	145	174	350	171
Q6AXX6	Peroxiredoxin-like 2A (Peroxiredoxin-like 2 activated in M-CSF stimulated monocytes) (Protein PAMM) (Redox-regulatory protein FAM213A) (Sperm head protein 1)	Prxl2a Fam213a Pamm Shp1	3	338	139	202	172
Q07652	Voltage-dependent R-type calcium channel subunit alpha-1E (BII) (Brain calcium channel II) (Calcium channel, L type, alpha-1 polypeptide, isoform 6) (RBE-II) (RBE2) (Voltage-gated calcium channel subunit alpha Cav2.3)	Cacna1e Cach6 Cacnl1a6	5	198	196	285	173
Q9JI66	Electrogenic sodium bicarbonate cotransporter 1 (Sodium bicarbonate cotransporter) (NBC-like protein) (Na(+)/HCO3(-) cotransporter) (Solute carrier family 4 member 4)	Slc4a4 Nbc Nbc1 Nbce1 Rnbc1	15	72	407	201	174
G3V8C0	Dynactin subunit 5 (RCG39275, isoform CRA_b)	Dctn5 rCG_39275	4	64	209	409	175
A0A0G2K777	Ras homolog family member T1	Rhot1	12	387	208	94	176
D3ZVD8	Histone deacetylase 6	LOC108348065	12	235	162	293	177
G3V7V3	Solute carrier family 27 (Fatty acid transporter), member 4 (Solute carrier family 27 member 4)	Slc27a4 rCG_45831	12	481	168	42	178
D4ABI7	Very-long-chain (3R)-3-hydroxyacyl-CoA dehydratase (EC 4.2.1.134)	Hacd3 LOC100365676 RGD1565496_predicted rCG_58140	12	479	136	76	179
A0MV40	Proline rich membrane protein (Shisa family member 4) (Shisa homolog 4 (Xenopus laevis)) (Transmembrane protein 58 (Predicted))	Shisa4 Prmp Tmem58_predicted rCG_46423	2	113	194	388	180
Q0VGK4	Lysophospholipase D GDPD1 (EC 3.1.4.-) (Glycerophosphodiester phosphodiesterase 4) (Glycerophosphodiester phosphodiesterase domain-containing protein 1)	Gdpd1	4	485	172	47	181
Q63312	Pleckstrin homology-like domain family B member 1 (Protein LL5-alpha) (Fragment)	Phldb1 Ll5	4	60	150	495	182
P06685	Sodium/potassium-transporting ATPase subunit alpha-1 (Na(+)/K(+) ATPase alpha-1 subunit) (EC 7.2.2.13) (Sodium pump subunit alpha-1)	Atp1a1	25	71	326	310	183
P11232	Thioredoxin (Trx)	Txn Txn1	2	379	222	109	184
F1M0Z1	Triple functional domain protein (EC 2.7.11.1) (PTPRF-interacting protein)	Trio	36	187	110	413	185
D3ZN27	DnaJ heat shock protein family (Hsp40) member C13	Dnajc13	19	359	247	108	186
Q5RKH5	Phosphorylase b kinase regulatory subunit	Phkb	3	44	175	501	187
P48303	Sphingosine 1-phosphate receptor 1 (S1P receptor 1) (S1P1) (Endothelial differentiation G-protein coupled receptor 1) (Sphingosine 1-phosphate receptor Edg-1) (S1P receptor Edg-1) (CD antigen CD363)	S1pr1 Edg1	2	75	207	440	188
A0A0G2JWC7	Fermitin family member 2	Fermt2	18	52	245	428	189
E9PU02	Trafficking protein particle complex 9	Trappc9	6	286	183	258	190
A0A096UWG9	Diacylglycerol kinase (DAG kinase) (EC 2.7.1.107)	Dgke	3	543	77	110	191
D3ZZC3	Kelch-like protein 22	Klhl22	6	433	154	149	192
O89046	Coronin-1B (Coronin-2)	Coro1b	4	183	105	450	193
Q4KLK7	NOP56 ribonucleoprotein (Nucleolar protein 5A) (RCG26515, isoform CRA_c)	Nop56 Nol5a rCG_26515	9	589	13	138	194
P35571	Glycerol-3-phosphate dehydrogenase, mitochondrial (GPD-M) (GPDH-M) (EC 1.1.5.3)	Gpd2	20	392	272	81	195
Q9WVE9	Intersectin-1 (EH domain and SH3 domain regulator of endocytosis 1)	Itsn1 Ehsh1 Itsn	26	281	255	216	196
D4AAE9	CDGSH iron sulfur domain 2 (Similar to RIKEN cDNA 1500009M05 (Predicted))	Cisd2 RGD1566242_predicted rCG_28708	2	126	423	205	197
D4A8H8	Cytoplasmic FMR1-interacting protein	Cyfip1 Cyfip1_predicted rCG_45119	27	292	219	247	198
A2RRU1	Glycogen [starch] synthase, muscle (EC 2.4.1.11)	Gys1	2	226	223	314	199
Q02294	Voltage-dependent N-type calcium channel subunit alpha-1B (Brain calcium channel III) (BIII) (Calcium channel, L type, alpha-1 polypeptide isoform 5) (Voltage-gated calcium channel subunit alpha Cav2.2)	Cacna1b Cach5 Cacnl1a5	8	90	151	522	200
Q9Z122	Acyl-CoA 6-desaturase (EC 1.14.19.3) (Delta(6) fatty acid desaturase) (D6D) (Delta(6) desaturase) (Delta-6 desaturase) (Fatty acid desaturase 2)	Fads2 Fadsd6	8	509	72	183	201
B0BN93	26S proteasome non-ATPase regulatory subunit 13 (26S proteasome regulatory subunit RPN9) (26S proteasome regulatory subunit S11) (26S proteasome regulatory subunit p40.5)	Psmd13	14	219	277	274	202
Q63406	Guanine nucleotide exchange factor DBS (DBL's big sister) (MCF2-transforming sequence-like protein) (OST oncogene)	Mcf2l Ost	6	404	107	270	203
G3V7I3	ATPase 13A1 (ATPase type 13A1 (Predicted), isoform CRA_a)	Atp13a1 Atp13a1_predicted rCG_38664	18	545	155	82	204
D3ZUB7	Anaphase-promoting complex subunit 4 (Cyclosome subunit 4)	Anapc4 rCG_36116	3	557	35	192	205
P46933	Amyloid-beta A4 precursor protein-binding family B member 1 (Protein Fe65)	Apbb1 Fe65	3	158	157	469	206
O88943	Potassium voltage-gated channel subfamily KQT member 2 (KQT-like 2) (Potassium channel subunit alpha KvLQT2) (Voltage-gated potassium channel subunit Kv7.2)	Kcnq2	4	138	309	341	207
D4AAX6	Phosphoinositide phospholipase C (EC 3.1.4.11)	Plch2	2	210	435	147	208
P82808	Glutamine--fructose-6-phosphate aminotransferase [isomerizing] 1 (EC 2.6.1.16) (D-fructose-6-phosphate amidotransferase 1) (Glutamine:fructose-6-phosphate amidotransferase 1) (GFAT 1) (GFAT1) (Hexosephosphate aminotransferase 1)	Gfpt1	4	454	265	74	209
D3ZU50	F-box and leucine-rich repeat protein 18	Fbxl18	3	413	159	226	210
F7ETI3	WD repeat domain 41	Wdr41	2	316	220	273	211
Q80W92	Protein VAC14 homolog	Vac14	15	467	188	160	212
P07340	Sodium/potassium-transporting ATPase subunit beta-1 (Sodium/potassium-dependent ATPase subunit beta-1)	Atp1b1	13	65	370	381	213
P97852	Peroxisomal multifunctional enzyme type 2 (MFE-2) (17-beta-hydroxysteroid dehydrogenase 4) (17-beta-HSD 4) (D-bifunctional protein) (DBP) (Multifunctional protein 2) (MFP-2) [Cleaved into: (3R)-hydroxyacyl-CoA dehydrogenase (EC 1.1.1.n12); Enoyl-CoA hydratase 2 (EC 4.2.1.107) (EC 4.2.1.119) (3-alpha,7-alpha,12-alpha-trihydroxy-5-beta-cholest-24-enoyl-CoA hydratase)]	Hsd17b4 Edh17b4	14	342	347	129	214
Q75WE7	von Willebrand factor A domain-containing protein 5A (Loss of heterozygosity 11 chromosomal region 2 gene A protein homolog) (Mast cell surface antigen 1) (Masa-1)	Vwa5a Loh11cr2a Masa1	3	61	344	416	215
D3ZSP7	E3 ubiquitin-protein ligase TTC3 (EC 2.3.2.27) (RING-type E3 ubiquitin transferase TTC3) (TPR repeat protein D)	Ttc3	3	489	104	236	216
E9PTK4	Threonine synthase-like 1	Thnsl1	2	317	266	255	217
Q5XFV8	Cytochrome c oxidase assembly protein COX14	Cox14	2	293	190	355	218
Q9WTV0	Prolactin regulatory element-binding protein (Mammalian guanine nucleotide exchange factor mSec12)	Preb Sec12	4	290	124	424	219
Q5U2P5	C2CD2-like (RCG58016) (Transmembrane protein 24)	C2cd2l Tmem24 rCG_58016	12	530	307	5	220
Q6Q629	Inactive dipeptidyl peptidase 10 (Dipeptidyl peptidase X) (DPP X) (Kv4 potassium channel auxiliary subunit)	Dpp10	4	108	300	436	221
D3ZAF9	SH3 and PX domains 2B	Sh3pxd2b RGD1309926	10	283	149	414	222
A0A0G2K6D5	Pitrilysin metalloproteinase 1 (Presequence protease, mitochondrial)	Pitrm1	9	228	350	269	223
D4A644	MAP7 domain-containing 1 (RCG31495)	Map7d1 rCG_31495	5	171	398	279	224
D3ZEI4	Hepatic and glial cell adhesion molecule	Hepacam	6	320	349	196	225
Q924N5	Long-chain-fatty-acid--CoA ligase ACSBG1 (EC 6.2.1.3) (Acyl-CoA synthetase bubblegum family member 1) (Gonadotropin-regulated long chain acyl CoA synthetase) (GR-LACS)	Acsbg1 Grlacs	30	127	440	301	226
D4ABM3	Dishevelled associated activator of morphogenesis 1 (Predicted) (Dishevelled-associated activator of morphogenesis 1)	Daam1 Daam1_predicted rCG_61929	13	189	385	295	227
Q78PB6	Nuclear distribution protein nudE-like 1 (Protein Nudel)	Ndel1 Nude2 Nudel	5	101	233	540	228
A0A0G2JW01	HP domain-containing protein	0	12	21	221	632	229
D3ZS72	Phosphatidylinositol-3,4,5-trisphosphate-dependent Rac exchange factor 1	Prex1	26	447	280	153	230
A0A0G2K1S9	CCM2 scaffold protein	Ccm2	2	182	386	313	231
M0R3X3	Rho guanine nucleotide exchange factor 10	Arhgef10 RGD1565043	2	147	362	376	232
D4ABB2	Megalencephalic leukoencephalopathy with subcortical cysts 1 homolog (Human) (Predicted) (Modulator of VRAC current 1)	Mlc1 Mlc1_predicted rCG_59299	4	95	338	454	233
Q62812	Myosin-9 (Cellular myosin heavy chain, type A) (Myosin heavy chain 9) (Myosin heavy chain, non-muscle IIa) (Non-muscle myosin heavy chain A) (NMMHC-A) (Non-muscle myosin heavy chain IIa) (NMMHC II-a) (NMMHC-IIA)	Myh9	37	98	340	457	234
D3ZCG3	Protein MON2 homolog	Mon2	11	610	74	212	235
P27653	C-1-tetrahydrofolate synthase, cytoplasmic (C1-THF synthase) [Includes: Methylenetetrahydrofolate dehydrogenase (EC 1.5.1.5); Methenyltetrahydrofolate cyclohydrolase (EC 3.5.4.9); Formyltetrahydrofolate synthetase (EC 6.3.4.3)]	Mthfd1 Mthfd	25	179	270	447	236
O88871	Gamma-aminobutyric acid type B receptor subunit 2 (GABA-B receptor 2) (GABA-B-R2) (GABA-BR2) (GABABR2) (Gb2) (G-protein coupled receptor 51)	Gabbr2 Gpr51	12	315	334	249	237
Q5PQL5	Phosphatidylserine synthase 1 (PSS-1) (PtdSer synthase 1) (EC 2.7.8.29) (Serine-exchange enzyme I)	Ptdss1	2	461	102	335	238
D3ZD80	General transcription factor IIIC subunit 4 (RCG45636)	Gtf3c4 rCG_45636	2	181	464	259	239
Q68FS4	Cytosol aminopeptidase (EC 3.4.11.1) (Cysteinylglycine-S-conjugate dipeptidase) (EC 3.4.13.23) (Leucine aminopeptidase 3) (LAP-3) (Leucyl aminopeptidase) (LAP) (Peptidase S) (Proline aminopeptidase) (EC 3.4.11.5) (Prolyl aminopeptidase)	Lap3	7	154	588	165	240
Q4V7A0	WD repeat-containing protein 61 [Cleaved into: WD repeat-containing protein 61, N-terminally processed]	Wdr61	2	554	167	187	241
P29476	Nitric oxide synthase, brain (EC 1.14.13.39) (BNOS) (Constitutive NOS) (NC-NOS) (NOS type I) (Neuronal NOS) (N-NOS) (nNOS) (Peptidyl-cysteine S-nitrosylase NOS1)	Nos1 Bnos	20	332	317	262	242
D3ZDJ3	ELMO domain-containing 1	Elmod1	4	370	215	330	243
P60203	Myelin proteolipid protein (PLP) (Lipophilin)	Plp1 Plp	2	506	216	195	244
Q1HL14	Ceramide synthase 1 (Longevity assurance-like protein 1)	Cers1 Lass1 Lass1_predicted	2	583	130	207	245
P62483	Voltage-gated potassium channel subunit beta-2 (EC 1.1.1.-) (K(+) channel subunit beta-2) (Kv-beta-2)	Kcnab2 Ckbeta2 Kcnb3	4	244	293	383	246
D3ZLS5	HECT-type E3 ubiquitin transferase (EC 2.3.2.26)	Hectd1	3	458	185	284	247
P35738	2-oxoisovalerate dehydrogenase subunit beta, mitochondrial (EC 1.2.4.4) (Branched-chain alpha-keto acid dehydrogenase E1 component beta chain) (BCKDE1B) (BCKDH E1-beta)	Bckdhb	4	319	342	267	248
Q05962	ADP/ATP translocase 1 (ADP,ATP carrier protein 1) (Adenine nucleotide translocator 1) (ANT 1) (Solute carrier family 25 member 4)	Slc25a4 Aac1 Ant1	8	425	336	171	249
D3ZJK8	PhoLip_ATPase_N domain-containing protein	0	3	192	260	490	250
P54311	Guanine nucleotide-binding protein G(I)/G(S)/G(T) subunit beta-1 (Transducin beta chain 1)	Gnb1	9	102	499	347	251
A0A0G2K1Q8	Phospholipid-transporting ATPase ABCA3 (EC 7.6.2.1) (ATP-binding cassette sub-family A member 3) (Xenobiotic-transporting ATPase ABCA3) (EC 7.6.2.2) [Cleaved into: 150 Kda mature form]	Abca3	5	699	206	45	252
P32089	Tricarboxylate transport protein, mitochondrial (Citrate transport protein) (CTP) (Solute carrier family 25 member 1) (Tricarboxylate carrier protein)	Slc25a1 Slc20a3	8	299	366	286	253
Q63632	Solute carrier family 12 member 4 (Electroneutral potassium-chloride cotransporter 1) (Erythroid K-Cl cotransporter 1) (rKCC1) (Furosemide-sensitive K-Cl cotransporter)	Slc12a4 Kcc1	2	42	234	679	254
P48500	Triosephosphate isomerase (TIM) (EC 5.3.1.1) (Methylglyoxal synthase) (EC 4.2.3.3) (Triose-phosphate isomerase)	Tpi1	11	428	212	316	255
Q63016	Large neutral amino acids transporter small subunit 1 (4F2 light chain) (4F2 LC) (4F2LC) (Integral membrane protein E16) (Protein TA1) (L-type amino acid transporter 1) (LAT-1) (Solute carrier family 7 member 5)	Slc7a5 Lat1 Mpe16 Ta1	7	266	450	244	256
D3ZDC2	L-type amino acid transporter 4 (Large neutral amino acids transporter small subunit 4) (Solute carrier family 43 member 2)	Slc43a2 Slc43a2_predicted rCG_34785	2	279	203	480	257
A0A0G2KA88	Suppressor of glucose, autophagy-associated 1	Soga1	7	349	351	264	258
B0LPN4	Ryanodine receptor 2 (RYR-2) (RyR2) (Cardiac muscle ryanodine receptor) (Cardiac muscle ryanodine receptor-calcium release channel) (Type 2 ryanodine receptor)	Ryr2	17	612	264	89	259
P47875	Cysteine and glycine-rich protein 1 (Cysteine-rich protein 1) (CRP) (CRP1)	Csrp1 Csrp	6	176	360	431	260
Q52KJ9	Thioredoxin domain containing 1 (Thioredoxin-related transmembrane protein 1)	Tmx1 Txndc1 rCG_62384	4	718	237	19	261
A0A0G2JZH9	DExH-box helicase 57	Dhx57	12	713	248	24	262
F1LRQ6	CDC23 (Cell division cycle 23, yeast, homolog), isoform CRA_b (Cell division cycle 23)	Cdc23 rCG_49568	7	701	148	136	263
Q6P7B7	Protrudin (Zinc finger FYVE domain-containing protein 27)	Zfyve27	3	251	103	635	264
F1LTX8	Lysophosphatidylglycerol acyltransferase 1 (RCG20137)	Lpgat1 rCG_20137	7	371	210	410	265
G3V9D0	Protein O-glucosyltransferase 1 (EC 2.4.1.376) (O-glucosyltransferase Rumi homolog) (Protein O-xylosyltransferase) (EC 2.4.2.63)	Poglut1	2	341	218	432	266
P47858	ATP-dependent 6-phosphofructokinase, muscle type (ATP-PFK) (PFK-M) (EC 2.7.1.11) (6-phosphofructokinase type A) (Phosphofructo-1-kinase isozyme A) (PFK-A) (Phosphohexokinase)	Pfkm Pfk-m	20	205	273	516	267
Q5XFW6	WD repeat-containing protein 6	Wdr6	6	195	402	398	268
P15431	Gamma-aminobutyric acid receptor subunit beta-1 (GABA(A) receptor subunit beta-1)	Gabrb1 Gabrb-1	2	157	296	543	269
Q5RK19	Vacuolar-sorting protein SNF8 (ELL-associated protein of 30 kDa) (ESCRT-II complex subunit VPS22)	Snf8 Eap30	2	521	254	224	270
P18163	Long-chain-fatty-acid--CoA ligase 1 (EC 6.2.1.3) (Arachidonate--CoA ligase) (EC 6.2.1.15) (Long-chain acyl-CoA synthetase 1) (LACS 1) (Long-chain-fatty-acid--CoA ligase, liver isozyme) (Phytanate--CoA ligase) (EC 6.2.1.24)	Acsl1 Acs1 Acsl2 Facl2	14	587	313	101	271
Q6MG60	N(G),N(G)-dimethylarginine dimethylaminohydrolase 2 (DDAH-2) (Dimethylarginine dimethylaminohydrolase 2) (EC 3.5.3.18) (DDAHII) (Dimethylargininase-2)	Ddah2	4	642	123	242	272
F1LZX5	HECT domain E3 ubiquitin protein ligase 4	Hectd4 RGD1309762	46	357	238	412	273
F1M0Z3	Copine 4 (Copine IV (Predicted), isoform CRA_a)	Cpne4 Cpne4_predicted rCG_25293	3	141	211	659	274
Q9WUD2	Transient receptor potential cation channel subfamily V member 2 (TrpV2) (Osm-9-like TRP channel 2) (OTRPC2) (Stretch-activated channel 2B) (Vanilloid receptor-like protein 1) (VRL-1)	Trpv2 Sac2b Vrl1	9	626	343	44	275
D3ZKG3	SEC14-like lipid-binding 1 (Similar to SEC14-like 1 (Predicted))	Sec14l1 RGD1563123_predicted rCG_32478	5	498	200	317	276
A0A0G2K302	Adaptor-related protein complex 3 subunit sigma 2	Ap3s2	2	436	235	345	277
Q9Z2S9	Flotillin-2 (Reggie-1) (REG-1)	Flot2 Reg1	17	122	318	576	278
Q5FVI4	Cell cycle exit and neuronal differentiation protein 1	Cend1	3	512	320	189	279
P11530	Dystrophin	Dmd	4	55	498	470	280
A0A0G2K3L8	WD repeat and FYVE domain-containing 1	Wdfy1	7	353	491	181	281
D3ZF54	Anoctamin	Ano10 RGD1308260_predicted rCG_25256	6	533	243	250	282
Q5RKH7	Solute carrier family 35 member F6 (ANT2-binding protein) (ANT2BP) (Transport and Golgi organization 9 homolog)	Slc35f6	2	302	356	370	283
P05504	ATP synthase subunit a (F-ATPase protein 6)	Mt-atp6 Atp6 Atpase6 Mtatp6	2	193	198	642	284
Q03410	Synaptonemal complex protein 1 (SCP-1)	Sycp1 Scp1	2	208	427	399	285
O35821	Myb-binding protein 1A (PAR-interacting protein) (PIP)	Mybbp1a	7	843	38	156	286
P52631	Signal transducer and activator of transcription 3	Stat3	12	264	304	474	287
M0RAP5	SET-binding factor 1	Sbf1	34	490	176	379	288
Q6DGG9	Guided entry of tail-anchored proteins factor CAMLG (Calcium signal-modulating cyclophilin ligand)	Camlg Caml Get2	3	254	448	349	289
P19643	Amine oxidase [flavin-containing] B (EC 1.4.3.4) (Monoamine oxidase type B) (MAO-B)	Maob	7	323	189	542	290
A0A0G2K9R0	Zinc finger, SWIM-type-containing 8	Zswim8	3	276	229	549	291
P70541	Translation initiation factor eIF-2B subunit gamma (eIF-2B GDP-GTP exchange factor subunit gamma)	Eif2b3 Eif2bg	5	300	404	352	292
Q63151	Long-chain-fatty-acid--CoA ligase 3 (EC 6.2.1.3) (Arachidonate--CoA ligase) (EC 6.2.1.15) (Brain acyl-CoA synthetase II) (Long-chain acyl-CoA synthetase 3) (LACS 3)	Acsl3 Acs3 Facl3	9	848	152	66	293
Q63424	Solute carrier family 15 member 2 (Kidney H(+)/peptide cotransporter) (Oligopeptide transporter, kidney isoform) (Peptide transporter 2)	Slc15a2 Pept2	5	306	409	353	294
A1L1I3	Numb-like protein	Numbl Nbl	8	238	269	561	295
Q6JWR2	Putative sodium-coupled neutral amino acid transporter 7 (Solute carrier family 38 member 7)	Slc38a7 Snat7	5	457	99	513	296
G3V6T1	Coatomer subunit alpha	Copa rCG_20221	46	878	161	33	297
B0K010	Thioredoxin domain-containing protein 17	Txndc17 Txnl5_predicted rCG_32915	4	406	289	377	298
Q64560	Tripeptidyl-peptidase 2 (TPP-2) (EC 3.4.14.10) (Tripeptidyl aminopeptidase) (Tripeptidyl-peptidase II) (TPP-II)	Tpp2	27	209	302	568	299
Q4V884	CDC16 cell division cycle 16 homolog (S. cerevisiae) (Cell division cycle 16)	Cdc16	7	625	180	275	300
P54319	Phospholipase A-2-activating protein (PLA2P) (PLAP)	Plaa Plap	30	366	241	475	301
Q5U2X8	Acyl-CoA thioesterase 9 (Similar to acyl-CoA thioesterase, isoform CRA_b)	Acot9 LOC302640 rCG_36383	17	303	619	162	302
B0BNL2	Peptidyl-prolyl cis-trans isomerase (EC 5.2.1.8)	Pin1 LOC364561 Pin1_predicted rCG_31594	4	339	419	326	303
P0C643	RAS guanyl-releasing protein 2 (Calcium and DAG-regulated guanine nucleotide exchange factor I) (CalDAG-GEFI)	Rasgrp2	18	282	197	606	304
D3ZKR8	Protein kish	Tmem167a	2	408	371	308	305
Q642A9	Vacuolar protein sorting-associated protein 16 homolog	Vps16 rCG_26227	9	613	327	148	306
D3ZWP6	Plexin A2	Plxna2	11	174	584	331	307
D3ZAF6	ATP synthase subunit f, mitochondrial (ATP synthase membrane subunit f)	Atp5mf Atp5j2	3	335	399	356	308
P07687	Epoxide hydrolase 1 (EC 3.3.2.9) (Epoxide hydratase) (Microsomal epoxide hydrolase) (mEH)	Ephx1 Eph-1	21	185	403	502	309
D3ZD11	Microsomal signal peptidase 25 kDa subunit (Signal peptidase complex subunit 2)	Spcs2	8	351	261	483	310
Q3ZAV8	Enhancer of mRNA-decapping protein 4	Edc4	19	807	282	9	311
P48768	Sodium/calcium exchanger 2 (Na(+)/Ca(2+)-exchange protein 2) (Solute carrier family 8 member 2)	Slc8a2 Ncx2	8	151	297	652	312
F1LQQ7	Sodium channel protein	Scn7a	6	49	60	993	313
Q9Z1E1	Flotillin-1 (Reggie-2) (REG-2)	Flot1 Reg2	17	324	570	209	314
E9PSK7	C-Jun-amino-terminal kinase-interacting protein 3 (JIP-3) (JNK-interacting protein 3) (JNK MAP kinase scaffold protein 3)	Mapk8ip3 Jip3	14	327	301	477	315
P51583	Multifunctional protein ADE2 [Includes: Phosphoribosylaminoimidazole-succinocarboxamide synthase (EC 6.3.2.6) (SAICAR synthetase); Phosphoribosylaminoimidazole carboxylase (EC 4.1.1.21) (AIR carboxylase) (AIRC)]	Paics Ade2 Airc	16	200	512	394	316
P30835	ATP-dependent 6-phosphofructokinase, liver type (ATP-PFK) (PFK-L) (EC 2.7.1.11) (6-phosphofructokinase type B) (Phosphofructo-1-kinase isozyme B) (PFK-B) (Phosphohexokinase)	Pfkl Pfk-l	13	227	311	571	317
F1M4Q8	HECT-type E3 ubiquitin transferase (EC 2.3.2.26)	Hecw1 RGD1561038_predicted rCG_45267	7	295	268	548	318
A0A0G2K1Z9	Histocompatibility 13 (Predicted), isoform CRA_d (Histocompatibility minor 13)	Hm13 H13_predicted rCG_37408	2	588	228	298	319
Q66HR0	Solute carrier family 12 member 9 (Cation-chloride cotransporter 6)	Slc12a9 Ccc6	5	390	140	584	320
Q5XI34	Protein phosphatase 2 (Formerly 2A), regulatory subunit A (PR 65), alpha isoform, isoform CRA_a (Protein phosphatase 2 (Formerly 2A), regulatory subunit A, alpha isoform) (Protein phosphatase 2 scaffold subunit A alpha)	Ppp2r1a rCG_22961	29	136	335	644	321
Q5BKC9	Ephexin-1 (Eph-interacting exchange protein) (Neuronal guanine nucleotide exchange factor)	Ngef	15	594	410	112	322
D4A9D8	Oxysterol-binding protein	Osbp Osbp_predicted rCG_47114	19	529	249	340	323
M0R3N4	Vesicle amine transport 1-like	Vat1l LOC361414	4	312	314	492	324
A0A0G2K1P1	Phosphatidylinositol-3-phosphate phosphatase (EC 3.1.3.64)	Mtmr7	11	294	274	555	325
B5DF41	Syntaphilin	Snph	6	572	250	302	326
G3V852	RCG55135, isoform CRA_b (Talin 1)	Tln1 rCG_55135	15	63	474	597	327
P81128	Rho GTPase-activating protein 35 (GAP-associated protein p190) (Glucocorticoid receptor DNA-binding factor 1)	Arhgap35 Grlf1 P190A p190ARHOGAP	41	401	345	392	328
B2RYF6	CLPTM1 regulator of GABA type A receptor forward-trafficking (Cleft lip and palate associated transmembrane protein 1) (Cleft lip and palate associated transmembrane protein 1 (Predicted))	Clptm1 Clptm1_predicted rCG_53638	9	615	368	157	329
O55156	CAP-Gly domain-containing linker protein 2 (Cytoplasmic linker protein 115) (CLIP-115) (Cytoplasmic linker protein 2)	Clip2 Cyln2	23	233	376	534	330
D3ZAW4	Abhydrolase domain containing 4 (Predicted) (Abhydrolase domain-containing 4, N-acyl phospholipase B)	Abhd4 Abhd4_predicted rCG_23387	3	117	709	327	331
Q6P7A2	Ubiquitin conjugation factor E4 A (EC 2.3.2.27) (RING-type E3 ubiquitin transferase E4 A)	Ube4a	8	566	401	191	332
Q80ZA5	Sodium-driven chloride bicarbonate exchanger (Solute carrier family 4 member 10)	Slc4a10 Ncbe	11	414	600	146	333
A0A0G2K2C7	Ubiquitinyl hydrolase 1 (EC 3.4.19.12)	Usp9x	55	411	253	500	334
F1M8P2	Zyg-11 family member B, cell cycle regulator	Zyg11b	6	580	294	294	335
E9PU03	SMG5 nonsense mediated mRNA decay factor	Smg5	2	389	438	346	336
D4A6L0	Probable G-protein coupled receptor 158	Gpr158	9	132	256	785	337
D3ZGD0	Gem (nuclear organelle)-associated protein 5	Gemin5	3	764	257	163	338
P97700	Mitochondrial 2-oxoglutarate/malate carrier protein (OGCP) (Solute carrier family 25 member 11)	Slc25a11 Slc20a4	12	217	568	401	339
Q6Q7Y5	Guanine nucleotide-binding protein subunit alpha-13 (G alpha-13) (G-protein subunit alpha-13)	Gna13	8	140	392	656	340
A0A0G2JW13	NACHT and WD repeat domain-containing protein 2-like	LOC103694210	3	162	415	614	341
Q9ES71	Dihydroxyacetone phosphate acyltransferase (DAP-AT) (DHAP-AT) (EC 2.3.1.42) (Acyl-CoA:dihydroxyacetonephosphateacyltransferase) (Glycerone-phosphate O-acyltransferase)	Gnpat Dhapat	8	403	507	282	342
Q8K4K5	Lethal(2) giant larvae protein homolog 1 (LLGL) (Rgl-1)	Llgl1 Rgl1	15	749	199	245	343
D4A9G6	Rho GTPase-activating protein 33	Arhgap33	4	343	310	541	344
D4A932	Pleckstrin homology and RUN domain-containing M2	Plekhm2	3	58	295	842	345
Q641Z2	Tyrosine-protein phosphatase non-receptor type 9 (EC 3.1.3.48)	Ptpn9	8	346	361	491	346
D3ZF86	ARFGEF family member 3	Arfgef3 RGD1309903	29	669	290	240	347
Q5HZE2	Ion channel TACAN (Transmembrane protein 120A)	Tmem120a	2	579	559	63	348
Q810W7	Microtubule-associated serine/threonine-protein kinase 1 (EC 2.7.11.1) (Syntrophin-associated serine/threonine-protein kinase)	Mast1 Sast	5	523	322	357	349
P08050	Gap junction alpha-1 protein (Connexin-43) (Cx43) (Gap junction 43 kDa heart protein)	Gja1 Cxn-43	7	159	339	710	350
P69735	Rab3 GTPase-activating protein catalytic subunit (RAB3 GTPase-activating protein 130 kDa subunit) (Rab3-GAP p130) (Rab3-GAP) (Fragments)	Rab3gap1 Rab3gap	8	510	328	374	351
P05982	NAD(P)H dehydrogenase [quinone] 1 (EC 1.6.5.2) (Azoreductase) (DT-diaphorase) (DTD) (Menadione reductase) (NAD(P)H:quinone oxidoreductase 1) (Phylloquinone reductase) (Quinone reductase 1) (QR1)	Nqo1 Nmor1	2	121	644	459	352
G3V8T7	RCG51933, isoform CRA_a (Tudor and KH domain-containing)	Tdrkh rCG_51933	7	364	316	550	353
Q566R0	Acyl-coenzyme A thioesterase THEM4 (Acyl-CoA thioesterase THEM4) (EC 3.1.2.2) (Thioesterase superfamily member 4)	Them4	3	511	305	421	354
P19139	Casein kinase II subunit alpha (CK II alpha) (EC 2.7.11.1)	Csnk2a1	14	492	372	375	355
A0A0G2JUG7	IQ motif and SEC7 domain-containing protein 1	Iqsec1 Brag2	12	314	476	451	356
D4A6T9	Non-specific serine/threonine protein kinase (EC 2.7.11.1)	Mark4	5	440	308	496	357
D4A3V3	Poly (ADP-ribose) polymerase family, member 12 (Poly (ADP-ribose) polymerase family, member 12 (Predicted), isoform CRA_b)	Parp12 Parp12_predicted rCG_28205	3	196	572	484	358
P48450	Lanosterol synthase (EC 5.4.99.7) (2,3-epoxysqualene--lanosterol cyclase) (Oxidosqualene--lanosterol cyclase) (OSC)	Lss Osc	23	464	232	563	359
P05696	Protein kinase C alpha type (PKC-A) (PKC-alpha) (EC 2.7.11.13)	Prkca Pkca	12	438	382	442	360
P35815	Protein phosphatase 1B (EC 3.1.3.16) (Protein phosphatase 2C isoform beta) (PP2C-beta)	Ppm1b Pp2c2 Pppm1b	2	230	108	924	361
P35439	Glutamate receptor ionotropic, NMDA 1 (GluN1) (Glutamate [NMDA] receptor subunit zeta-1) (N-methyl-D-aspartate receptor subunit NR1) (NMD-R1)	Grin1 Nmdar1	6	514	553	197	362
P54313	Guanine nucleotide-binding protein G(I)/G(S)/G(T) subunit beta-2 (G protein subunit beta-2) (Transducin beta chain 2)	Gnb2	7	96	590	578	363
Q6PCT9	26S proteasome non-ATPase regulatory subunit 6 (26S proteasome regulatory subunit RPN7)	Psmd6 rCG_42172	18	575	333	366	364
F1M9C3	B-Raf proto-oncogene, serine/threonine kinase	Braf	2	249	430	599	365
Q4KLZ1	Transmembrane protein 186	Tmem186	2	382	466	434	366
P23711	Heme oxygenase 2 (HO-2) (EC 1.14.14.18)	Hmox2	6	628	505	151	367
Q9P290	Solute carrier family 22 member 17 (24p3 receptor) (24p3R) (Brain-type organic cation transporter) (Lipocalin-2 receptor)	Slc22a17 Boct Boit	4	551	455	278	368
Q4KM64	Protein jagunal homolog 1	Jagn1	3	558	383	344	369
E9PTI6	RALY heterogeneous nuclear ribonucleoprotein	Raly	2	683	120	488	370
D3ZGN7	F-actin monooxygenase (EC 1.14.13.225)	Mical3	13	220	352	721	371
A0A0G2JYI0	LPS-responsive beige-like anchor protein	Lrba	9	727	481	86	372
A0A0G2K2D4	ArfGAP with GTPase domain, ankyrin repeat and PH domain 3	Agap3	13	504	315	479	373
Q3B7U9	Peptidyl-prolyl cis-trans isomerase FKBP8 (PPIase FKBP8) (EC 5.2.1.8) (FK506-binding protein 8) (FKBP-8) (Rotamase)	Fkbp8	9	777	483	40	374
B0BN30	Mitochondrial carrier 1 (Mtch1 protein)	Mtch1	13	527	452	325	375
Q5M949	Nipsnap homolog 3A (C. elegans) (Nipsnap homolog 3B)	Nipsnap3b Nipsnap3a	6	620	381	304	376
P70478	Adenomatous polyposis coli protein (Protein APC)	Apc	19	444	414	449	377
F1M9Q3	E3 ubiquitin-protein ligase listerin (EC 2.3.2.27) (RING-type E3 ubiquitin transferase listerin)	Ltn1	3	637	312	360	378
D3ZMJ7	Non-specific serine/threonine protein kinase (EC 2.7.11.1)	Wnk2	9	330	453	526	379
D3ZCI2	Solute carrier family 9 (Sodium/hydrogen exchanger), member 7 (Predicted) (Solute carrier family 9 member A7)	Slc9a7 Slc9a7_predicted rCG_42882	2	864	292	154	380
D4AEH9	4-alpha-glucanotransferase (EC 2.4.1.25) (EC 3.2.1.33) (Amylo-alpha-1,6-glucosidase) (Dextrin 6-alpha-D-glucosidase) (Glycogen debrancher) (Glycogen debranching enzyme) (Oligo-1,4-1,4-glucantransferase)	Agl Agl_predicted rCG_28583	22	340	375	596	381
P47863	Aquaporin-4 (AQP-4) (Mercurial-insensitive water channel) (MIWC) (WCH4)	Aqp4	5	152	574	586	382
A0A0G2K0G3	Thioredoxin-disulfide reductase (EC 1.8.1.9)	Txnrd3	2	301	437	575	383
F1M3W5	Dmx-like 2	Dmxl2	68	495	298	521	384
D3ZHX3	DIRAS family GTPase 2	Diras2	4	277	288	750	385
Q5M9F7	ARP10 actin-related protein 10 homolog (S. cerevisiae) (Actin-related protein 10) (Actin-related protein 10 homolog (S. cerevisiae))	Actr10 rCG_61978	11	313	346	661	386
P52020	Squalene monooxygenase (EC 1.14.14.17) (Squalene epoxidase) (SE)	Sqle Erg1	9	714	205	402	387
F1LUT4	Phospholipid-transporting ATPase (EC 7.6.2.1)	Atp8a1	24	345	446	533	388
P19686	Guanylate cyclase soluble subunit alpha-1 (GCS-alpha-1) (EC 4.6.1.2) (Guanylate cyclase soluble subunit alpha-3) (GCS-alpha-3) (Soluble guanylate cyclase large subunit)	Gucy1a1 Guc1a1 Gucy1a3	12	257	374	693	389
Q9ERQ6	Chondroitin sulfate proteoglycan 5 (Acidic leucine-rich EGF-like domain-containing brain protein) (Neuroglycan C)	Cspg5 Caleb Ngc	4	381	607	338	390
A0A0G2K543	C2 calcium-dependent domain-containing 5	C2cd5	7	571	225	531	391
Q4KM77	Etoposide-induced protein 2.4 homolog	Ei24	2	567	306	456	392
O08662	Phosphatidylinositol 4-kinase alpha (PI4-kinase alpha) (PI4K-alpha) (PtdIns-4-kinase alpha) (EC 2.7.1.67)	Pi4ka Pik4ca	33	259	393	687	393
P35280	Ras-related protein Rab-8A	Rab8a Rab8	2	234	544	564	394
Q63450	Calcium/calmodulin-dependent protein kinase type 1 (EC 2.7.11.17) (CaM kinase I) (CaM-KI) (CaM kinase I alpha) (CaMKI-alpha)	Camk1	3	240	348	757	395
D4A7U1	Zyxin	Zyx	2	120	595	631	396
Q9JLT0	Myosin-10 (Cellular myosin heavy chain, type B) (Myosin heavy chain 10) (Myosin heavy chain, non-muscle IIb) (Non-muscle myosin heavy chain B) (NMMHC-B) (Non-muscle myosin heavy chain IIb) (NMMHC II-b) (NMMHC-IIB)	Myh10	78	375	503	472	397
P35284	Ras-related protein Rab-12	Rab12	5	288	502	560	398
A0A0G2K214	Zinc finger CCCH-type-containing 7B	Zc3h7b	7	990	217	145	399
Q5PQZ9	NADH dehydrogenase [ubiquinone] 1 subunit C2	Ndufc2 rCG_39969	4	599	224	530	400
D3ZBL6	Nucleoporin 160	Nup160	2	862	214	280	401
D3ZJ32	Extended synaptotagmin 2	Esyt2	7	167	470	719	402
P11442	Clathrin heavy chain 1	Cltc	92	362	384	615	403
P31424	Metabotropic glutamate receptor 5 (mGluR5)	Grm5 Gprc1e Mglur5	26	460	569	333	404
D3ZEH3	SEC61 translocon subunit alpha 2	Sec61a2	2	1053	191	125	405
F1M9W9	Similar to TRS85 homolog (Predicted) (Trafficking protein particle complex 8)	Trappc8 RGD1309102_predicted rCG_49308	9	592	213	566	406
D3Z8D7	40S ribosomal protein S26	LOC100361854	2	781	509	83	407
F1LST0	HEAT repeat-containing 5B	Heatr5b	8	717	287	371	408
F1MAH5	Protein phosphatase 6, regulatory subunit 3	Ppp6r3 Ppp6r3-ps1 Saps3-ps1	5	518	449	408	409
F1LXF1	Breakpoint cluster region protein (EC 2.7.11.1)	Bcr	11	442	359	574	410
B2GV54	Neutral cholesterol ester hydrolase 1 (NCEH) (EC 3.1.1.-) (Arylacetamide deacetylase-like 1)	Nceh1 Aadacl1	8	1028	323	26	411
Q9ERE4	Golgi phosphoprotein 3 (Coat protein GPP34) (Trans-Golgi protein GMx33)	Golph3 Gmx33 Gpp34	2	676	324	378	412
P20272	Cannabinoid receptor 1 (CB-R) (CB1) (Brain-type cannabinoid receptor)	Cnr1 Skr6	5	445	406	527	413
D4A8H3	E1 ubiquitin-activating enzyme (EC 6.2.1.45)	Uba6 RGD1308324_predicted rCG_56897	4	191	444	743	414
B5DEL7	Protein transport protein Sec61 subunit gamma	Sec61g LOC100361694 LOC100363239 rCG_23282	2	432	638	309	415
O08719	Ena/VASP-like protein (Ena/vasodilator-stimulated phosphoprotein-like)	Evl Rnb6	4	270	501	609	416
B0BN86	Transmembrane protein 11, mitochondrial	Tmem11	2	556	365	461	417
D4A781	Importin 5	Ipo5	29	627	373	385	418
A0A0G2JUC9	HECT-type E3 ubiquitin transferase (EC 2.3.2.26)	Herc2	7	559	411	417	419
P0DJJ3	SH3-containing GRB2-like protein 3-interacting protein 1 (Endophilin-3-interacting protein)	Sgip1	14	155	457	775	420
Q9ES21	Phosphatidylinositol-3-phosphatase SAC1 (EC 3.1.3.64) (Phosphatidylinositol-4-phosphate phosphatase) (Suppressor of actin mutations 1-like protein)	Sacm1l Sac1	14	910	358	124	421
B5DFI3	AP complex subunit sigma	Ap1s1 Ap1s1_predicted rCG_21303	2	835	341	218	422
P53987	Monocarboxylate transporter 1 (MCT 1) (Solute carrier family 16 member 1)	Slc16a1 Mct1	4	309	539	553	423
P09606	Glutamine synthetase (GS) (EC 6.3.1.2) (Glutamate--ammonia ligase) (Palmitoyltransferase GLUL) (EC 2.3.1.225)	Glul Glns	16	86	672	647	424
D4A193	Receptor expression-enhancing protein	Reep1 Reep1_predicted rCG_56072	2	416	441	552	425
Q75Q40	Mitochondrial import receptor subunit TOM40 homolog (Mitochondrial outer membrane protein of 38 kDa) (OM38) (Translocase of outer membrane 40 kDa subunit homolog)	Tomm40 Tom40 Tom40a	4	593	589	228	426
Q5XI04	RCG45489, isoform CRA_a (Stomatin)	Stom rCG_45489	6	422	605	384	427
P31596	Excitatory amino acid transporter 2 (GLT-1) (Sodium-dependent glutamate/aspartate transporter 2) (GLUT-R) (Solute carrier family 1 member 2)	Slc1a2 Eaat2 Glt1	12	190	562	662	428
D4A6W6	60S ribosomal protein L8	0	4	661	458	296	429
A0A0G2K847	ArfGAP with GTPase domain, ankyrin repeat and PH domain 1	Agap1	6	679	421	315	430
A0A0G2JWK6	APC membrane recruitment protein 2	Amer2	4	329	763	323	431
Q9Z2I6	Synaptic vesicle glycoprotein 2C (Synaptic vesicle protein 2C)	Sv2c	3	242	331	844	432
P53812	Phosphatidylinositol transfer protein beta isoform (PI-TP-beta) (PtdIns transfer protein beta) (PtdInsTP beta)	Pitpnb	9	430	571	418	433
A0A0G2QC02	Ski2-like RNA helicase	Skiv2l	6	374	285	760	434
D3Z8E6	Calmodulin-regulated spectrin-associated protein 1	Camsap1	11	759	271	390	435
F1M1B3	WASH complex subunit 5 (WASH complex subunit strumpellin)	Washc5 RGD1564420	11	547	456	423	436
D3ZHB7	HECT-type E3 ubiquitin transferase (EC 2.3.2.26)	Ube3c	9	619	369	441	437
F1M8Y4	DEP domain-containing MTOR-interacting protein (RCG59709)	Deptor rCG_59709	2	265	656	509	438
Q9Z2Z8	7-dehydrocholesterol reductase (7-DHC reductase) (EC 1.3.1.21) (Sterol Delta(7)-reductase)	Dhcr7	8	913	463	56	439
Q68FR6	Elongation factor 1-gamma (EF-1-gamma) (eEF-1B gamma)	Eef1g	24	1184	226	25	440
D3ZM69	Erythrocyte membrane protein band 4.1-like 2 (Similar to protein 4.1G (Predicted), isoform CRA_a)	Epb41l2 RGD1563977_predicted rCG_59132	11	263	490	684	441
D3ZW08	Adenylosuccinate lyase (ASL) (EC 4.3.2.2) (Adenylosuccinase)	Adsl Adsl_predicted rCG_60301	11	393	364	681	442
P28037	Cytosolic 10-formyltetrahydrofolate dehydrogenase (10-FTHFDH) (FDH) (EC 1.5.1.6) (Aldehyde dehydrogenase family 1 member L1) (FBP-CI)	Aldh1l1 Fthfd	17	260	504	677	443
Q794F9	4F2 cell-surface antigen heavy chain (4F2hc) (Solute carrier family 3 member 2) (CD antigen CD98)	Slc3a2	18	361	535	546	444
Q62639	GTP-binding protein Rheb (Ras homolog enriched in brain)	Rheb	4	385	506	551	445
O35458	Vesicular inhibitory amino acid transporter (GABA and glycine transporter) (Solute carrier family 32 member 1) (Vesicular GABA transporter) (rGVAT)	Slc32a1 Vgat Viaat	12	267	405	772	446
Q9Z0U4	Gamma-aminobutyric acid type B receptor subunit 1 (GABA-B receptor 1) (GABA-B-R1) (GABA-BR1) (GABABR1) (Gb1)	Gabbr1	12	826	489	131	447
D3ZDI7	Serine/threonine-protein phosphatase 2A 56 kDa regulatory subunit	Ppp2r5a rCG_20307	6	367	377	706	448
P52481	Adenylyl cyclase-associated protein 2 (CAP 2)	Cap2	6	456	626	369	449
Q5U308	Volume-regulated anion channel subunit LRRC8D (Leucine-rich repeat-containing protein 5) (Leucine-rich repeat-containing protein 8D)	Lrrc8d Lrrc5	4	161	609	682	450
A0A0G2K9T1	E3 ubiquitin-protein ligase (EC 2.3.2.26)	Itch	5	239	187	1028	451
D4A1R8	Copine-1 (Copine I)	Cpne1	5	515	546	397	452
Q6AY17	Alpha/beta hydrolase domain-containing protein 17B (Abhydrolase domain-containing protein 17B) (EC 3.1.2.22)	Abhd17b	2	488	495	486	453
Q924I2	Mitogen-activated protein kinase kinase kinase kinase 3 (EC 2.7.11.1) (Germinal center kinase-related protein kinase) (GLK) (MAPK/ERK kinase kinase kinase 3) (MEK kinase kinase 3) (MEKKK 3)	Map4k3	5	472	468	529	454
F1LXQ7	Rho GTPase-activating protein 21	Arhgap21	8	56	354	1059	455
F1M446	Ecm29 proteasome adaptor and scaffold	Ecpas	18	797	283	391	456
O55007	Ral GTPase-activating protein subunit alpha-1 (GAP-related-interacting partner to E12) (GRIPE) (GTPase-activating RapGAP domain-like 1) (Tuberin-like protein 1) (p240)	Ralgapa1 Garnl1 Tulip1	8	680	426	372	457
D4ADS4	Microsomal glutathione S-transferase 3 (RCG46430)	Mgst3 rCG_46430	3	356	621	503	458
P62632	Elongation factor 1-alpha 2 (EF-1-alpha-2) (Eukaryotic elongation factor 1 A-2) (eEF1A-2) (Statin-S1)	Eef1a2 Eef1al Stn Stnl	8	903	397	184	459
Q6BBI8	Ubiquitin-fold modifier-conjugating enzyme 1 (Ufm1-conjugating enzyme 1)	Ufc1	2	437	408	639	460
D4A3T0	SOS Ras/Rac guanine nucleotide exchange factor 1 (Son of sevenless homolog 1 (Drosophila))	Sos1 rCG_62427	10	459	387	640	461
A0A0G2JYA4	Serine/threonine-protein phosphatase (EC 3.1.3.16)	LOC100362453	2	497	597	393	462
E9PT85	ATP-dependent DNA helicase 2 subunit 1	Xrcc6	3	785	330	373	463
Q5XI97	Alanyl-tRNA editing protein Aarsd1 (Alanyl-tRNA synthetase domain-containing protein 1)	Aarsd1	4	842	332	318	464
D4A208	SLIT-ROBO Rho GTPase-activating protein 2 (srGAP2)	Srgap2	26	468	433	602	465
O35828	Coronin-7 (Crn7) (70 kDa WD repeat tumor rejection antigen)	Coro7	4	164	654	685	466
A0A0G2K1D2	RAP1, GTP-GDP dissociation stimulator 1 (Predicted), isoform CRA_a (Rap1 GTPase-GDP dissociation stimulator 1)	Rap1gds1 Rap1gds1_predicted rCG_28604	18	421	601	487	467
Q62956	Receptor tyrosine-protein kinase erbB-4 (EC 2.7.10.1) (Proto-oncogene-like protein c-ErbB-4) [Cleaved into: ERBB4 intracellular domain (4ICD) (E4ICD) (s80HER4)]	Erbb4 Tyro-2	5	423	914	173	468
P47860	ATP-dependent 6-phosphofructokinase, platelet type (ATP-PFK) (PFK-P) (EC 2.7.1.11) (6-phosphofructokinase type C) (Phosphofructo-1-kinase isozyme C) (PFK-C) (Phosphohexokinase)	Pfkp Pfkc	21	358	432	722	469
P97686	Neuronal cell adhesion molecule (Nr-CAM) (Ankyrin-binding cell adhesion molecule NrCAM) (Neuronal surface protein Bravo) (rBravo) (NgCAM-related cell adhesion molecule) (Ng-CAM-related)	Nrcam	12	308	624	583	470
P30349	Leukotriene A-4 hydrolase (LTA-4 hydrolase) (EC 3.3.2.6) (Leukotriene A(4) hydrolase) (Tripeptide aminopeptidase LTA4H) (EC 3.4.11.4)	Lta4h	5	420	439	657	471
B1H2A2	Fibronectin type 3 and SPRY domain-containing protein (Fsd1 protein) (Similar to fibronectin type 3 and SPRY domain-containing protein, isoform CRA_a)	Fsd1 LOC301506 rCG_45013	12	262	396	858	472
Q5XIK2	Thioredoxin-related transmembrane protein 2 (Thioredoxin domain-containing protein 14)	Tmx2 Txndc14	9	710	412	395	473
A0A0G2KAX2	Microtubule associated protein 11	RGD1305455	6	606	417	494	474
Q6P6Q9	Calcium uptake protein 1, mitochondrial (Calcium-binding atopy-related autoantigen 1 homolog)	Micu1 Cbara1	4	415	517	589	475
O35095	Neurochondrin (Neurite outgrowth-related protein from the rat brain) (Norbin)	Ncdn	25	542	367	617	476
Q5XIN4	Myotubularin-related protein 9	Mtmr9 rCG_52119	7	487	526	514	477
Q62868	Rho-associated protein kinase 2 (EC 2.7.11.1) (Rho-associated, coiled-coil-containing protein kinase 2) (Rho-associated, coiled-coil-containing protein kinase II) (ROCK-II) (RhoA-binding kinase 2) (p150 ROK-alpha) (ROKalpha) (p164 ROCK-2)	Rock2	19	455	378	703	478
P35400	Metabotropic glutamate receptor 7 (mGluR7)	Grm7 Gprc1g Mglur7	3	386	436	716	479
Q9JK71	Membrane-associated guanylate kinase, WW and PDZ domain-containing protein 3 (Membrane-associated guanylate kinase inverted 3) (MAGI-3) (Scaffolding-like protein)	Magi3 Slipr	4	429	379	730	480
D4A7M0	Plexin C1	Plxnc1	17	322	467	752	481
Q8VHU4	Elongator complex protein 1 (ELP1) (IkappaB kinase complex-associated protein) (IKK complex-associated protein)	Elp1 Ikap Ikbkap	23	668	413	464	482
Q02769	Squalene synthase (SQS) (SS) (EC 2.5.1.21) (FPP:FPP farnesyltransferase) (Farnesyl-diphosphate farnesyltransferase)	Fdft1	11	1188	263	95	483
A0A0G2JX46	E3 ubiquitin-protein ligase KCMF1 (RING-type E3 ubiquitin transferase KCMF1)	Kcmf1	2	486	303	761	484
P81795	Eukaryotic translation initiation factor 2 subunit 3, X-linked (EC 3.6.5.3) (Eukaryotic translation initiation factor 2 subunit gamma, X-linked) (eIF-2-gamma) (eIF-2-gamma X) (PP42)	Eif2s3 Eif2g Eif2s3x	15	854	486	214	485
P42346	Serine/threonine-protein kinase mTOR (EC 2.7.11.1) (FK506-binding protein 12-rapamycin complex-associated protein 1) (FKBP12-rapamycin complex-associated protein) (Mammalian target of rapamycin) (mTOR) (Mechanistic target of rapamycin) (Rapamycin target protein 1) (RAPT1)	Mtor Frap1 Raft1	30	477	355	724	486
P18298	S-adenosylmethionine synthase isoform type-2 (AdoMet synthase 2) (EC 2.5.1.6) (Methionine adenosyltransferase 2) (MAT 2) (Methionine adenosyltransferase II) (MAT-II)	Mat2a Ams2	9	380	451	725	487
A0A0G2K7W4	Mitogen-activated protein kinase kinase kinase kinase 4	Map4k4	11	663	388	510	488
B0BN68	Mitochondrial ribosomal protein S9 (Mrps9 protein)	Mrps9 rCG_22229	4	794	585	185	489
P80202	Activin receptor type-1B (EC 2.7.11.30) (Activin receptor type IB) (ACTR-IB) (Activin receptor-like kinase 4) (ALK-4) (Serine/threonine-protein kinase receptor R2) (SKR2)	Acvr1b Acvrlk4 Alk4	2	502	482	587	490
F1LYZ8	Coiled-coil domain-containing protein 128 (KLRAQ motif-containing protein 1) (Protein phosphatase 1 regulatory subunit 21)	Ppp1r21 RGD1565310 rCG_61777	12	576	612	387	491
D4A304	DIRAS family GTPase 1 (RCG29222)	Diras1 rCG_29222	5	396	528	651	492
P19491	Glutamate receptor 2 (GluR-2) (AMPA-selective glutamate receptor 2) (GluR-B) (GluR-K2) (Glutamate receptor ionotropic, AMPA 2) (GluA2)	Gria2 Glur2	27	784	616	177	493
P63045	Vesicle-associated membrane protein 2 (VAMP-2) (Synaptobrevin-2)	Vamp2 Syb2	2	448	484	645	494
Q3MIE4	Synaptic vesicle membrane protein VAT-1 homolog (EC 1.-.-.-) (Mitofusin-binding protein) (Protein MIB)	Vat1	4	570	325	688	495
Q5M7V7	FAST kinase domain-containing protein 2, mitochondrial	Fastkd2	3	526	478	581	496
Q63092	CaM kinase-like vesicle-associated protein (1G5)	Camkv 1G5	18	354	727	512	497
F1LZ81	Dedicator of cytokinesis 4	Dock4	4	394	596	608	498
Q63470	Dual specificity tyrosine-phosphorylation-regulated kinase 1A (EC 2.7.12.1) (Dual specificity YAK1-related kinase) (Protein kinase minibrain homolog) (MNBH) (RP86)	Dyrk1a Dyrk	4	491	485	623	499
D4A5A6	DNA-directed RNA polymerase subunit (EC 2.7.7.6)	Polr2a	2	1123	158	321	500
Q4KLL4	Transmembrane 9 superfamily member 4	Tm9sf4	9	1071	400	133	501
O55166	Vacuolar protein sorting-associated protein 52 homolog (SAC2 suppressor of actin mutations 2-like protein)	Vps52 Are1 Sacm2l	11	729	579	299	502
B4F774	Ganglioside-induced differentiation-associated protein 1-like 1 (Ganglioside-induced differentiation-associated protein 1-like 1 (Predicted)) (Gdap1l1 protein)	Gdap1l1 Gdap1l1_predicted rCG_32097	8	365	353	891	503
Q9Z1T4	Connector enhancer of kinase suppressor of ras 2 (Connector enhancer of KSR 2) (CNK homolog protein 2) (CNK2) (Membrane-associated guanylate kinase-interacting protein) (Maguin)	Cnksr2	16	596	389	625	504
G3V982	Engulfment and cell motility 2, ced-12 homolog (C. elegans), isoform CRA_b (Engulfment and cell motility protein 2-like)	Elmo2 LOC102555457 rCG_32210	12	605	558	448	505
P63170	Dynein light chain 1, cytoplasmic (8 kDa dynein light chain) (DLC8) (Dynein light chain LC8-type 1) (Protein inhibitor of neuronal nitric oxide synthase) (PIN)	Dynll1 Dncl1 Dnclc1 Pin	2	536	522	559	506
P18266	Glycogen synthase kinase-3 beta (GSK-3 beta) (EC 2.7.11.26) (Factor A) (FA) (Serine/threonine-protein kinase GSK3B) (EC 2.7.11.1)	Gsk3b	12	243	443	933	507
P97629	Leucyl-cystinyl aminopeptidase (Cystinyl aminopeptidase) (EC 3.4.11.3) (GP160) (Insulin-regulated membrane aminopeptidase) (Insulin-responsive aminopeptidase) (IRAP) (Oxytocinase) (OTase) (Placental leucine aminopeptidase) (P-LAP) (Vesicle protein of 165 kDa) (Vp165)	Lnpep Irap Otase	3	742	647	232	508
D3ZKQ4	RAB, member RAS oncogene family-like 6 (Uncharacterized protein RGD1307615_predicted)	Rabl6 RGD1307615_predicted rCG_45519	3	525	581	517	509
A0A0G2JUA5	AHNAK nucleoprotein	Ahnak	5	130	550	944	510
D4ABZ3	Apoptosis-associated tyrosine kinase	Aatk	2	700	395	539	511
Q5M9G9	FAST kinase domain-containing protein 4 (Protein TBRG4) (Transforming growth factor beta regulator 4)	Tbrg4	3	967	548	122	512
F1LSM0	Ubiquitin-specific peptidase 24	Usp24	16	602	434	604	513
F1LPQ2	Activating signal cointegrator 1 complex subunit 3 (EC 3.6.4.12)	Ascc3	5	634	394	612	514
A0A0G2JZI2	Glutamyl-tRNA synthetase (EC 6.1.1.15) (EC 6.1.1.17) (Prolyl-tRNA synthetase)	Eprs	54	1153	422	69	515
P51792	H(+)/Cl(-) exchange transporter 3 (Chloride channel protein 3) (ClC-3) (Chloride transporter ClC-3)	Clcn3	4	578	564	504	516
Q9QX69	Glutathione S-transferase LANCL1 (EC 2.5.1.18) (40 kDa erythrocyte membrane protein) (p40) (LanC-like protein 1)	Lancl1 Gpr69a	8	812	420	426	517
Q5M7W5	Microtubule-associated protein 4 (MAP-4)	Map4	29	298	648	714	518
Q91XU8	Phosphatidate cytidylyltransferase 2 (EC 2.7.7.41) (CDP-DAG synthase 2) (CDP-DG synthase 2) (CDP-diacylglycerol synthase 2) (CDS 2) (CDP-diglyceride pyrophosphorylase 2) (CDP-diglyceride synthase 2) (CTP:phosphatidate cytidylyltransferase 2)	Cds2	6	940	473	253	519
P63035	Cytohesin-2 (ARF nucleotide-binding site opener) (Protein ARNO) (PH, SEC7 and coiled-coil domain-containing protein 2) (CLM2) (SEC7 homolog B)	Cyth2 Pscd2 Sec7b	5	573	625	471	520
P52296	Importin subunit beta-1 (Karyopherin subunit beta-1) (Nuclear factor p97) (Pore targeting complex 97 kDa subunit) (PTAC97)	Kpnb1	27	493	508	671	521
P55266	Double-stranded RNA-specific adenosine deaminase (DRADA) (EC 3.5.4.37)	Adar Dsrad	4	1312	133	230	522
D3ZV15	E3 ubiquitin-protein ligase CBL (EC 2.3.2.7)	Cbl	4	441	623	611	523
Q6AXM7	HBS1-like protein	Hbs1l	10	522	521	633	524
Q4AEF8	Coatomer subunit gamma-1 (Gamma-1-coat protein) (Gamma-1-COP)	Copg1 Copg	26	1078	460	141	525
Q62698	Cytoplasmic dynein 1 light intermediate chain 2 (Dynein light intermediate chain 2, cytosolic) (LIC-2) (LIC53/55)	Dync1li2 Dncli2	16	482	640	558	526
P28075	Proteasome subunit beta type-5 (EC 3.4.25.1) (Macropain epsilon chain) (Multicatalytic endopeptidase complex epsilon chain) (Proteasome chain 6) (Proteasome epsilon chain) (Proteasome subunit X)	Psmb5	6	808	560	319	527
P35281	Ras-related protein Rab-10 (EC 3.6.5.2)	Rab10	8	377	573	740	528
A0A0G2K6E8	Sperm-associated antigen 9	Spag9	11	617	477	598	529
O35142	Coatomer subunit beta' (Beta'-coat protein) (Beta'-COP) (p102)	Copb2	28	1105	429	159	530
D4AEC2	Calmodulin-regulated spectrin-associated protein 2	Camsap2	15	503	637	554	531
D3ZAI6	5'-nucleotidase domain-containing 3	Nt5dc3	20	623	793	283	532
B5DEG8	LOC685144 protein (RCG41932) (SEC24 homolog C, COPII coat complex component)	Sec24c LOC685144 rCG_41932	16	956	329	415	533
P63079	Gamma-aminobutyric acid receptor subunit beta-3 (GABA(A) receptor subunit beta-3)	Gabrb3 Gabrb-3	4	311	844	545	534
G3V6U3	Alpha-1,3/1,6-mannosyltransferase ALG2 (EC 2.4.1.132) (EC 2.4.1.257) (GDP-Man:Man(1)GlcNAc(2)-PP-Dol alpha-1,3-mannosyltransferase)	Alg2 rCG_60347	17	1022	580	99	535
F1M403	Ubiquitin-conjugating enzyme E2O	Ube2o	16	439	652	613	536
Q99MI7	NEDD8-activating enzyme E1 catalytic subunit (EC 6.2.1.64) (NEDD8-activating enzyme E1C) (Ubiquitin-activating enzyme E1C) (Ubiquitin-like modifier-activating enzyme 3) (Ubiquitin-activating enzyme 3)	Uba3 Ube1c	2	399	514	795	537
Q5FVJ4	RELT-like protein 2	Rell2	2	470	244	995	538
D4A8T3	Coatomer subunit zeta	Copz1 Copz1_predicted rCG_50578	5	1141	516	62	539
Q9QZG1	Solute carrier family 22 member 23 (Ion transporter protein)	Slc22a23 Nritp	3	271	681	767	540
D4ADD3	HECT-type E3 ubiquitin transferase (EC 2.3.2.26)	Hecw2 LOC316395 rCG_22341	17	474	515	732	541
D4A3S6	MTSS I-BAR domain-containing 2	Mtss2 Mtss1l	9	1024	246	452	542
P29994	Inositol 1,4,5-trisphosphate receptor type 1 (IP3 receptor isoform 1) (IP-3-R) (IP3R 1) (InsP3R1) (Type 1 inositol 1,4,5-trisphosphate receptor) (Type 1 InsP3 receptor)	Itpr1 Insp3r	8	656	627	446	543
P11345	RAF proto-oncogene serine/threonine-protein kinase (EC 2.7.11.1) (Proto-oncogene c-RAF) (cRaf) (Raf-1)	Raf1 Raf	2	930	281	518	544
Q498D8	Ring-box 1	Rbx1	2	452	545	733	545
A0A1W2Q678	Uncharacterized protein	FAM120C	6	984	487	260	546
Q64559	Cytosolic acyl coenzyme A thioester hydrolase (EC 3.1.2.2) (ACH1) (ACT) (Acyl-CoA thioesterase 7) (Brain acyl-CoA hydrolase) (BACH) (CTE-IIa) (CTE-IIb) (CTE-II) (LACH1) (Long chain acyl-CoA thioester hydrolase) (MTE-II)	Acot7 Bach	9	446	447	839	547
Q62889	Neuroligin-3 (Gliotactin homolog)	Nlgn3	9	539	749	445	548
P97874	Cyclin-G-associated kinase (EC 2.7.11.1)	Gak	17	792	442	499	549
Q5RJR8	Leucine-rich repeat-containing protein 59 (Protein p34) [Cleaved into: Leucine-rich repeat-containing protein 59, N-terminally processed]	Lrrc59 Rbp34	11	991	363	380	550
D3ZRI9	Giant axonal neuropathy (Predicted) (Gigaxonin)	Gan Gan_predicted rCG_51491	4	534	537	665	551
P30839	Aldehyde dehydrogenase family 3 member A2 (EC 1.2.1.3) (EC 1.2.1.94) (Aldehyde dehydrogenase 4) (Fatty aldehyde dehydrogenase) (Microsomal aldehyde dehydrogenase) (msALDH)	Aldh3a2 Aldh4	7	480	608	653	552
Q7TT49	Serine/threonine-protein kinase MRCK beta (EC 2.7.11.1) (CDC42-binding protein kinase beta) (DMPK-like beta) (Myotonic dystrophy kinase-related CDC42-binding kinase beta) (MRCK beta) (Myotonic dystrophy protein kinase-like beta)	Cdc42bpb	44	805	493	444	553
A0A0G2K1L4	RALBP1-associated Eps domain-containing 2	Reps2	3	269	642	833	554
A0A0G2JUI5	Cytoplasmic linker-associated protein 1	Clasp1	24	548	662	537	555
B2DD29	Serine/threonine-protein kinase BRSK1 (EC 2.7.11.1) (EC 2.7.11.26) (Brain-specific serine/threonine-protein kinase 1) (BR serine/threonine-protein kinase 1) (Serine/threonine-protein kinase SAD-B)	Brsk1 Sadb	10	494	565	689	556
F7EN52	Cyp46a1 protein (Cytochrome P450, family 46, subfamily a, polypeptide 1)	Cyp46a1	10	643	479	627	557
A0A096MJZ0	Dynein axonemal light chain 1 (LC1)	Dnal1	2	658	641	458	558
Q68FQ9	LanC lantibiotic synthetase component C-like 2 (Bacterial) (LanC-like 2)	Lancl2	18	407	525	826	559
P08753	Guanine nucleotide-binding protein G(i) subunit alpha-3 (G(i) alpha-3)	Gnai3 Gnai-3	7	326	639	799	560
Q9ER24	Ataxin-10 (Neuronal beta-catenin-like protein) (Spinocerebellar ataxia type 10 protein homolog)	Atxn10 Sca10	16	693	620	453	561
Q5PPL3	Sterol-4-alpha-carboxylate 3-dehydrogenase, decarboxylating (EC 1.1.1.170)	Nsdhl	10	858	557	359	562
Q01062	cGMP-dependent 3',5'-cyclic phosphodiesterase (EC 3.1.4.17) (Cyclic GMP-stimulated phosphodiesterase) (CGS-PDE) (cGSPDE)	Pde2a	30	395	511	874	563
Q4KM38	FUS interacting protein (Serine-arginine rich) 1 (Serine and arginine-rich-splicing factor 10)	Srsf10 Fusip1	5	1316	166	305	564
D3ZQ02	WD repeat domain 37 (WD repeat domain 37 (Predicted), isoform CRA_a)	Wdr37 Wdr37_predicted rCG_29139	6	462	488	837	565
P10111	Peptidyl-prolyl cis-trans isomerase A (PPIase A) (EC 5.2.1.8) (Cyclophilin A) (Cyclosporin A-binding protein) (Rotamase A) (p1B15) (p31) [Cleaved into: Peptidyl-prolyl cis-trans isomerase A, N-terminally processed]	Ppia	10	562	566	664	566
Q63060	Glycerol kinase (GK) (Glycerokinase) (EC 2.7.1.30) (ATP-stimulated glucocorticoid-receptor translocation promoter) (ASTP) (ATP:glycerol 3-phosphotransferase)	Gk Gyk	7	734	697	362	567
D4A994	ER membrane protein complex subunit 1	Emc1 RGD1310427_predicted rCG_31014	12	1016	614	166	568
P05765	40S ribosomal protein S21	Rps21	3	1055	649	93	569
D4A507	CAP-Gly domain-containing linker protein 3 (Similar to CLIP-170-related protein (Predicted))	Clip3 LOC100911911 LOC108348122 RGD1306245_predicted rCG_54413	7	577	465	756	570
Q6AYM8	Glycosylphosphatidylinositol anchor attachment 1 (Glycosylphosphatidylinositol anchor attachment protein 1 homolog (Yeast))	Gpaa1	4	1007	602	190	571
P09216	Protein kinase C epsilon type (EC 2.7.11.13) (nPKC-epsilon)	Prkce Pkce	25	616	663	520	572
O54975	Xaa-Pro aminopeptidase 1 (EC 3.4.11.9) (Aminoacylproline aminopeptidase) (Cytosolic aminopeptidase P) (Soluble aminopeptidase P) (sAmp) (X-Pro aminopeptidase 1) (X-prolyl aminopeptidase 1, soluble)	Xpnpep1 App	12	280	523	996	573
F1M4N6	Dedicator of cyto-kinesis 3	Dock3	16	585	513	702	574
A0A096MIZ1	Paralemmin 2	Palm2	10	134	938	728	575
D4A5F4	Capping protein-inhibiting regulator of actin dynamics	RGD1311575 Cracd	9	453	599	749	576
P11466	Peroxisomal carnitine O-octanoyltransferase (COT) (EC 2.3.1.137)	Crot Cot	2	207	732	864	577
Q9WU70	Syntaxin-binding protein 5 (Lethal(2) giant larvae protein homolog 3) (Tomosyn-1)	Stxbp5 Llgl3	13	584	510	711	578
Q6JAM9	Novel acetylcholine receptor chaperone (Spinal cord expression protein 4) (TMEM35 gene-derived unknown factor 1) (Transmembrane protein 35A)	Tmem35a Nacho Tmem35 Tuf1	3	1020	520	266	579
O35049	Sphingomyelin phosphodiesterase 3 (EC 3.1.4.12) (Confluent 3Y1 cell-associated protein 1) (Neutral sphingomyelinase 2) (nSMase-2) (nSMase2) (Neutral sphingomyelinase II)	Smpd3 Cca1	8	221	730	857	580
Q66HA8	Heat shock protein 105 kDa (Heat shock 110 kDa protein)	Hsph1 Hsp105 Hsp110	26	621	554	634	581
P42123	L-lactate dehydrogenase B chain (LDH-B) (EC 1.1.1.27) (LDH heart subunit) (LDH-H)	Ldhb Ldh-2 Ldh2	16	535	576	698	582
P35234	Tyrosine-protein phosphatase non-receptor type 5 (EC 3.1.3.48) (Neural-specific protein-tyrosine phosphatase) (Striatum-enriched protein-tyrosine phosphatase) (STEP)	Ptpn5	2	388	925	497	583
P19627	Guanine nucleotide-binding protein G(z) subunit alpha (G(x) alpha chain) (Gz-alpha)	Gnaz	14	352	762	696	584
P70587	Leucine-rich repeat-containing protein 7 (Densin-180) (Densin) (Protein LAP1)	Lrrc7 Lap1	14	304	721	788	585
A0A0G2KAE6	Mitoguardin 2 (Similar to CG12125-PA (Predicted), isoform CRA_a)	Miga2 RGD1310887_predicted rCG_45483	3	1113	604	98	586
Q5PPM8	Type 1 phosphatidylinositol 4,5-bisphosphate 4-phosphatase (Type 1 PtdIns-4,5-P2 4-Ptase) (EC 3.1.3.78) (PtdIns-4,5-P2 4-Ptase I) (Transmembrane protein 55B)	Pip4p1 Tmem55b	3	744	492	579	587
D3ZJA9	Solute carrier family 27 (Fatty acid transporter), member 3 (Predicted) (Solute carrier family 27 member 3)	Slc27a3 Slc27a3_predicted rCG_62667	8	538	518	769	588
O08678	Serine/threonine-protein kinase MARK1 (EC 2.7.11.1) (EC 2.7.11.26) (MAP/microtubule affinity-regulating kinase 1)	Mark1	8	564	764	498	589
Q5XIH7	Prohibitin-2 (B-cell receptor-associated protein BAP37) (BAP-37)	Phb2 Bcap37	8	707	462	658	590
P04642	L-lactate dehydrogenase A chain (LDH-A) (EC 1.1.1.27) (LDH muscle subunit) (LDH-M)	Ldha Ldh-1 Ldh1	19	670	538	621	591
Q5FWY5	AH receptor-interacting protein (AIP) (Aryl-hydrocarbon receptor-interacting protein) (Immunophilin XAP2)	Aip Xap2	3	867	660	306	592
Q7TP48	Adipocyte plasma membrane-associated protein	Apmap Ab2-305	3	691	671	473	593
Q5BJS0	ATP-dependent RNA helicase DHX30 (EC 3.6.4.13) (DEAH box protein 30)	Dhx30	5	926	475	438	594
Q5XI86	Aminoacyl-tRNA hydrolase (EC 3.1.1.29)	Ptrh2 RGD1306819 rCG_34306	2	688	881	272	595
A0A0G2K3H2	Dedicator of cytokinesis 7	Dock7	17	672	733	437	596
Q63965	Sideroflexin-1 (Tricarboxylate carrier protein) (TCC)	Sfxn1	10	405	768	673	597
Q6MG06	Guanine nucleotide-binding protein-like 1	Gnl1	10	451	630	771	598
Q62784	Inositol polyphosphate-4-phosphatase type I A (Inositol polyphosphate 4-phosphatase type I) (Type I inositol 3,4-bisphosphate 4-phosphatase) (EC 3.1.3.66)	Inpp4a	22	646	617	590	599
F7FLB2	Pgm2 protein (Phosphoglucomutase 2)	Pgm2	2	255	742	856	600
Q8CFG5	Voltage-dependent calcium channel subunit alpha-2/delta-3 (Voltage-gated calcium channel subunit alpha-2/delta-3) [Cleaved into: Voltage-dependent calcium channel subunit alpha-2-3; Voltage-dependent calcium channel subunit delta-3]	Cacna2d3	4	272	757	829	601
P05197	Elongation factor 2 (EF-2)	Eef2	42	969	556	336	602
Q6AY30	Saccharopine dehydrogenase-like oxidoreductase (EC 1.-.-.-)	Sccpdh	10	783	771	311	603
D3ZC56	Dystonin	Dst	61	752	606	507	604
D4ACM1	Elongator complex protein 3 (EC 2.3.1.-)	Elp3 rCG_52086	11	639	587	641	605
Q6AYG3	Exopolyphosphatase PRUNE1 (EC 3.6.1.1)	Prune1 Prune	11	296	613	958	606
F1LRA0	Protocadherin gamma subfamily A, 4	Pcdhga4	3	516	664	691	607
G3V918	Trifunctional purine biosynthetic protein adenosine-3 [Includes: Phosphoribosylamine--glycine ligase (EC 6.3.4.13) (Glycinamide ribonucleotide synthetase) (GARS) (Phosphoribosylglycinamide synthetase); Phosphoribosylformylglycinamidine cyclo-ligase (EC 6.3.3.1) (AIR synthase) (AIRS) (Phosphoribosyl-aminoimidazole synthetase); Phosphoribosylglycinamide formyltransferase (EC 2.1.2.2) (5'-phosphorib…	Gart rCG_58778	12	434	747	697	608
D4AA77	Plexin D1 (Plexin D1 (Predicted))	Plxnd1 Plxnd1_predicted rCG_30309	11	363	633	886	609
F1MAQ4	Trafficking protein particle complex 10	Trappc10	6	684	551	648	610
Q5U2U0	ATP-dependent Clp protease ATP-binding subunit clpX-like, mitochondrial	Clpx	7	546	720	619	611
Q6MG82	Proline-rich transmembrane protein 1 (Dispanin subfamily D member 1) (DSPD1) (Synapse differentiation-induced protein 4) (SynDIG4)	Prrt1 Ng5	3	560	708	622	612
Q62940	E3 ubiquitin-protein ligase NEDD4 (EC 2.3.2.26) (HECT-type E3 ubiquitin transferase NEDD4)	Nedd4 Nedd4a	25	662	653	580	613
P13264	Glutaminase kidney isoform, mitochondrial (GLS) (EC 3.5.1.2) (K-glutaminase) (L-glutamine amidohydrolase) [Cleaved into: Glutaminase kidney isoform, mitochondrial 68 kDa chain; Glutaminase kidney isoform, mitochondrial 65 kDa chain]	Gls	22	871	895	134	614
D3ZPP2	ADP-ribosylation factor-like GTPase 8A (Similar to ADP-ribosylation factor-like 10B (Predicted))	Arl8a RGD1565940_predicted rCG_46487	6	751	650	505	615
Q64542	Plasma membrane calcium-transporting ATPase 4 (PMCA4) (EC 7.2.2.10) (Plasma membrane calcium ATPase isoform 4) (Plasma membrane calcium pump isoform 4)	Atp2b4	17	253	821	832	616
Q80Z70	Protein sel-1 homolog 1 (Suppressor of lin-12-like protein 1) (Sel-1L)	Sel1l Sel1h	7	1012	577	320	617
D3Z8L5	Pumilio RNA-binding family member 1	Pum1	4	1275	543	92	618
F1LM66	116 kDa U5 small nuclear ribonucleoprotein component (U5 snRNP-specific protein, 116 kDa)	Eftud2	23	1224	284	411	619
O35567	Bifunctional purine biosynthesis protein ATIC (AICAR transformylase/inosine monophosphate cyclohydrolase) (ATIC) [Includes: Phosphoribosylaminoimidazolecarboxamide formyltransferase (EC 2.1.2.3) (5-aminoimidazole-4-carboxamide ribonucleotide formyltransferase) (AICAR formyltransferase) (AICAR transformylase); IMP cyclohydrolase (EC 3.5.4.10) (IMP synthase) (Inosinicase)]	Atic Purh	19	435	643	841	620
D3ZX42	G protein-coupled receptor 21 (Predicted), isoform CRA_a (RAB GTPase-activating protein 1)	Rabgap1 Gpr21_predicted rCG_37682	14	500	615	805	621
O35353	Guanine nucleotide-binding protein subunit beta-4 (Transducin beta chain 4)	Gnb4	6	214	812	895	622
D3ZXQ2	Calmodulin-regulated spectrin-associated protein family, member 3 (RCG58914)	Camsap3 rCG_58914	24	528	542	860	623
P62142	Serine/threonine-protein phosphatase PP1-beta catalytic subunit (PP-1B) (EC 3.1.3.16) (EC 3.1.3.53)	Ppp1cb	4	796	578	565	624
Q62902	Protein ERGIC-53 (ER-Golgi intermediate compartment 53 kDa protein) (Lectin mannose-binding 1) (p58)	Lman1 Ergic53	8	1033	699	208	625
Q4KLN7	ADP-ribosylation factor GTPase-activating protein 3 (ARF GAP 3)	Arfgap3	2	980	692	268	626
P31422	Metabotropic glutamate receptor 3 (mGluR3)	Grm3 Gprc1c Mglur3	11	274	746	921	627
O35760	Isopentenyl-diphosphate Delta-isomerase 1 (EC 5.3.3.2) (Isopentenyl pyrophosphate isomerase 1) (IPP isomerase 1) (IPPI1)	Idi1	4	790	975	180	628
Q6P5P5	Mesoderm-specific transcript homolog protein (EC 3.-.-.-)	Mest	4	1066	583	300	629
Q32Q06	AP-1 complex subunit mu-1 (AP-mu chain family member mu1A) (Adaptor protein complex AP-1 subunit mu-1) (Adaptor-related protein complex 1 subunit mu-1) (Clathrin assembly protein complex 1 mu-1 medium chain 1) (Golgi adaptor HA1/AP1 adaptin mu-1 subunit) (Mu-adaptin 1) (Mu1A-adaptin)	Ap1m1	13	737	751	466	630
Q5QJC9	BAG family molecular chaperone regulator 5 (BAG-5) (Bcl-2-associated athanogene 5)	Bag5	4	604	549	803	631
F1M943	Armadillo repeat-containing protein 8	Armc8	7	868	610	481	632
A0A0G2KAI8	Developmentally-regulated GTP-binding protein 2	Drg2	6	563	534	862	633
Q7TP91	Surfeit locus protein 1 (Surfeit locus protein 4)	Surf4 LOC100912008 Surf1	4	1005	598	358	634
Q6GQP4	Ras-related protein Rab-31 (GTP-binding protein Rab0)	Rab31	7	449	888	624	635
Q8VHF0	MAP/microtubule affinity-regulating kinase 3 (EC 2.7.11.1)	Mark3	7	473	687	808	636
P61621	Protein transport protein Sec61 subunit alpha isoform 1 (Sec61 alpha-1)	Sec61a1 Sec61a	4	1187	724	58	637
D3ZWV8	TIAM Rac1-associated GEF 1	Tiam1	6	831	658	482	638
P84889	Vang-like protein 2 (Van Gogh-like protein 2)	Vangl2	4	148	843	981	639
A0A0G2JUZ0	Phosphatidylinositol-3,5-bisphosphate 3-phosphatase (EC 3.1.3.64) (EC 3.1.3.95) (Phosphatidylinositol-3-phosphate phosphatase)	Mtmr1	9	659	563	754	640
Q5EIC4	Probable E3 ubiquitin-protein ligase IRF2BPL (EC 2.3.2.27) (Enhanced at puberty protein 1) (Interferon regulatory factor 2-binding protein-like) (Polyglutamine-containing protein)	Irf2bpl Eap1 Pqcp	3	1251	267	460	641
D3ZSD8	Transmembrane protein 143 (Uncharacterized protein RGD1305013_predicted)	Tmem143 RGD1305013_predicted rCG_54636	3	287	869	825	642
D4A857	Importin 9 (Importin 9 (Predicted))	Ipo9 Ipo9_predicted rCG_46187	11	582	688	712	643
B0BNE5	S-formylglutathione hydrolase (FGH) (EC 3.1.2.12) (Esterase D)	Esd	9	553	729	701	644
F1M6P8	EGF-like repeats and discoidin domains 3 (RCG44653, isoform CRA_a)	Edil3 LOC688400 rCG_44653	5	250	785	948	645
Q9QZR8	PDZ domain-containing protein 2 (PDZ domain-containing protein 3) (Plakophilin-related armadillo repeat protein-interacting PDZ protein) [Cleaved into: Processed PDZ domain-containing protein 2]	Pdzd2 Papin Pdzk3 Pin1	2	549	741	699	646
Q63803	Guanine nucleotide-binding protein G(s) subunit alpha isoforms XLas (Adenylate cyclase-stimulating G alpha protein) (Extra large alphas protein) (XLalphas) (G-alpha-8)	Gnas Gnas1	10	513	759	718	647
P62882	Guanine nucleotide-binding protein subunit beta-5 (Gbeta5) (Transducin beta chain 5)	Gnb5	10	644	800	547	648
A0A0G2K8E5	Integrator complex subunit 10	Ints10	2	1062	357	572	649
P62703	40S ribosomal protein S4, X isoform	Rps4x Rps4	13	985	541	467	650
D3ZQY4	FRY-like transcription coactivator	Fryl	6	608	628	766	651
O88506	STE20/SPS1-related proline-alanine-rich protein kinase (Ste-20-related kinase) (EC 2.7.11.1) (Pancreatic serine/threonine-protein kinase) (PS/TK) (PSTK1) (Serine/threonine-protein kinase 39)	Stk39 Pask Spak	3	285	778	940	652
P60892	Ribose-phosphate pyrophosphokinase 1 (EC 2.7.6.1) (Phosphoribosyl pyrophosphate synthase I) (PRS-I)	Prps1	5	520	669	819	653
Q9QYF3	Unconventional myosin-Va (Dilute myosin heavy chain, non-muscle)	Myo5a	76	630	532	846	654
G3V667	Integrin subunit alpha 6 (Integrin, alpha 6, isoform CRA_a)	Itga6 rCG_26750	4	368	713	927	655
Q5U2Y1	General transcription factor II-I (GTFII-I) (TFII-I)	Gtf2i	7	971	424	616	656
Q62847	Gamma-adducin (Adducin-like protein 70) (Protein kinase C-binding protein 35H)	Add3	20	231	873	909	657
Q9QZ81	Protein argonaute-2 (Argonaute2) (EC 3.1.26.n2) (Argonaute RISC catalytic component 2) (Eukaryotic translation initiation factor 2C 2) (eIF-2C 2) (eIF2C 2) (Golgi ER protein 95 kDa) (GERp95) (Protein slicer)	Ago2 Eif2c2	4	890	519	605	658
Q99JE4	Ras-specific guanine nucleotide-releasing factor 2 (Ras-GRF2) (Ras guanine nucleotide exchange factor 2)	Rasgrf2 Grf2	9	541	592	882	659
D3ZB78	PHD finger protein 24	Phf24 RGD1559864	8	402	694	919	660
G3V8G1	ATP/GTP binding protein 1 (Predicted), isoform CRA_a (ATP/GTP-binding protein 1)	Agtpbp1 Agtpbp1_predicted rCG_24159	8	911	700	405	661
Q9JJ31	Cullin-5 (CUL-5) (Vasopressin-activated calcium-mobilizing receptor 1) (VACM-1)	Cul5 Vacm1	10	499	678	843	662
D3ZHV2	Microtubule-actin cross-linking factor 1 (Actin cross-linking family 7)	Macf1 Acf7 Aclp7 Macf	162	483	737	801	663
Q5YLM1	Diacylglycerol lipase-alpha (EC 3.1.1.-) (Neural stem cell-derived dendrite regulator) (Sn1-specific diacylglycerol lipase alpha) (DGL-alpha)	Dagla Nsddr	2	949	657	419	664
Q91Z79	Liprin-alpha-3 (Protein tyrosine phosphatase receptor type f polypeptide-interacting protein alpha-3) (PTPRF-interacting protein alpha-3)	Ppfia3	26	505	698	822	665
D4A3S8	NOL1/NOP2/Sun domain family member 2 (EC 2.1.1.203) (mRNA cytosine C(5)-methyltransferase) (tRNA cytosine C(5)-methyltransferase)	Nsun2 Nsun2_predicted rCG_42044	4	34	1068	930	666
Q4G079	Aminoacyl tRNA synthetase complex-interacting multifunctional protein 1 (Small inducible cytokine subfamily E, member 1)	Aimp1 Scye1 rCG_28432	5	1285	707	43	667
Q9Z2L9	Protein NDRG4 (Brain development-related molecule 1)	Ndrg4 Bdm1 Ndr4	7	471	531	1037	668
P97878	Exocyst complex component 5 (71 kDa component of rsec6/8 secretory complex) (Exocyst complex component Sec10) (p71)	Exoc5 Sec10l1	19	723	691	626	669
Q9Z270	Vesicle-associated membrane protein-associated protein A (VAMP-A) (VAMP-associated protein A) (VAP-A) (33 kDa VAMP-associated protein) (VAP-33)	Vapa Vap33	11	899	736	406	670
Q78P75	Dynein light chain 2, cytoplasmic (Dynein light chain LC8-type 2)	Dynll2 Dlc2	2	690	645	707	671
B5DEL5	Kelch-like 9 (Drosophila) (Kelch-like 9 (Drosophila) (Predicted)) (Kelch-like family member 9)	Klhl9 Klhl9_predicted rCG_53480	2	721	586	736	672
A0A0G2K0W3	Protein tweety homolog	Ttyh3	10	531	661	853	673
D3ZLL8	40S ribosomal protein S15a	LOC100909878 LOC687680 LOC691716 Rps15al4	4	811	776	465	674
Q2THW7	Palmitoyltransferase ZDHHC5 (EC 2.3.1.225) (Zinc finger DHHC domain-containing protein 5) (DHHC-5)	Zdhhc5	3	225	695	1132	675
Q62888	Neuroligin-2	Nlgn2	6	443	839	773	676
B1WC49	Api5 protein (Apoptosis inhibitor 5) (RCG26895, isoform CRA_b)	Api5 rCG_26895	8	1235	459	363	677
D3ZH36	Extracellular leucine-rich repeat and fibronectin type III domain-containing 2	Elfn2 Elfn2-ps1 LOC100910536	5	355	760	943	678
B2GV24	E3 UFM1-protein ligase 1 (EC 2.3.2.-) (E3 UFM1-protein transferase 1) (Multiple alpha-helix protein located at ER) (Regulator of C53/LZAP and DDRGK1)	Ufl1 Maxer Rcad	3	963	690	407	679
Q4G008	Uncharacterized protein KIAA0930 homolog	0	2	484	782	796	680
D4AB03	Family with sequence similarity 120A	Fam120a	8	1044	496	524	681
Q5XI17	Threonyl-tRNA synthetase (EC 6.1.1.3)	Tarsl2 Tars3	8	1250	524	297	682
Q6AYN4	Phytanoyl-CoA hydroxylase-interacting protein-like	Phyhipl	11	574	706	791	683
Q62717	Calcium-dependent secretion activator 1 (Calcium-dependent activator protein for secretion 1) (CAPS-1) (rCAPS)	Cadps Caps Caps1	35	532	659	880	684
Q5XI77	Annexin	Anxa11 rCG_39189	4	799	689	588	685
F1LQX4	Rho GTPase-activating protein 44 (Rho-type GTPase-activating protein RICH2) (RhoGAP interacting with CIP4 homologs protein 2) (RICH-2)	Arhgap44 Rich2	9	738	701	638	686
P46101	Dipeptidyl aminopeptidase-like protein 6 (DPPX) (Dipeptidyl aminopeptidase-related protein) (Dipeptidyl peptidase 6) (Dipeptidyl peptidase IV-like protein) (Dipeptidyl peptidase VI) (DPP VI)	Dpp6	12	828	885	367	687
F1M6C4	ADP-ribosylation factor-like GTPase 15 (RCG44824, isoform CRA_b)	Arl15 rCG_44824	2	431	845	804	688
D3ZIF0	Zinc finger protein 512	Zfp512	5	1311	390	386	689
P21263	Nestin	Nes	18	321	667	1105	690
Q6TUH8	60S ribosomal protein L14	LOC306079	2	719	1089	287	691
D4AE96	Importin 7 (Importin 7 (Predicted), isoform CRA_c)	Ipo7 Ipo7_predicted rCG_39997	17	716	529	851	692
D4ADX8	Ras association (RalGDS/AF-6) and pleckstrin homology domains 1	Raph1	8	595	673	831	693
Q5EB77	Ras-related protein Rab-18	Rab18	9	465	823	813	694
Q80U96	Exportin-1 (Exp1) (Chromosome region maintenance 1 protein homolog)	Xpo1 Crm1	28	1019	530	556	695
Q64566	Calcium-transporting ATPase type 2C member 1 (ATPase 2C1) (EC 7.2.2.10) (ATP-dependent Ca(2+) pump PMR1) (Ca(2+)/Mn(2+)-ATPase 2C1) (Secretory pathway Ca(2+)-transporting ATPase type 1) (SPCA1)	Atp2c1	15	1046	636	425	696
B2RYI2	Signal recognition particle subunit SRP68 (SRP68)	Srp68 Srp68_predicted rCG_33954	18	1025	651	433	697
D3ZER6	Transportin 2 (Transportin 2 (Importin 3, karyopherin beta 2b) (Predicted))	Tnpo2 Tnpo2_predicted rCG_51621	13	896	533	680	698
P63142	Potassium voltage-gated channel subfamily A member 2 (RAK) (RBK2) (RCK5) (Voltage-gated potassium channel subunit Kv1.2)	Kcna2	2	347	803	967	699
E9PTD7	Kirre-like nephrin family adhesion molecule 3	Kirrel3	3	475	827	817	700
A0A0G2JZX5	IQ motif and Sec7 domain ArfGEF 2	Iqsec2	5	418	828	873	701
F7EUU4	COP9 signalosome subunit 5	Cops5	9	1021	680	422	702
Q62688	Inactive phospholipase C-like protein 1 (PLC-L1) (PRIP1) (Phospholipase C-related but catalytically inactive protein) (p130)	Plcl1	9	466	808	849	703
Q8R500	Mitofusin-2 (EC 3.6.5.-) (Mitochondrial transmembrane GTPase FZO1A) (Protein HSG) (Transmembrane GTPase MFN2)	Mfn2 Fzo1a	11	740	784	601	704
A0A0G2K7N9	Rho GTPase-activating protein 5	Arhgap5 rCG_61384	19	709	497	920	705
Q5M7T6	V-type proton ATPase subunit	Atp6v0d1 rCG_51062	14	640	668	820	706
P23978	Sodium- and chloride-dependent GABA transporter 1 (GAT-1) (Solute carrier family 6 member 1)	Slc6a1 Gabt1 Gat-1 Gat1	6	590	677	861	707
P70600	Protein-tyrosine kinase 2-beta (EC 2.7.10.2) (Calcium-dependent tyrosine kinase) (CADTK) (Calcium-regulated non-receptor proline-rich tyrosine kinase) (Cell adhesion kinase beta) (CAK-beta) (CAKB) (Focal adhesion kinase 2) (FADK 2) (Proline-rich tyrosine kinase 2)	Ptk2b Fak2 Pyk2	19	776	567	786	708
P18508	Gamma-aminobutyric acid receptor subunit gamma-2 (GABA(A) receptor subunit gamma-2)	Gabrg2	6	398	959	776	709
O88387	FYVE, RhoGEF and PH domain-containing protein 4 (Actin filament-binding protein frabin) (FGD1-related F-actin-binding protein)	Fgd4	4	750	792	594	710
A0A0G2K8S6	Glucosidase 1 (Mannosyl-oligosaccharide glucosidase)	LOC103692171 Gcs1 rCG_56387	6	1003	611	525	711
P97544	Phospholipid phosphatase 3 (EC 3.1.3.-) (EC 3.1.3.4) (Differentially expressed in rat intestine 42) (Dri42) (Lipid phosphate phosphohydrolase 3) (PAP2-beta) (Phosphatidate phosphohydrolase type 2b) (Phosphatidic acid phosphatase 2b) (PAP-2b) (PAP2b)	Plpp3 Lpp3 Ppap2b	6	537	817	790	712
P55053	Fatty acid-binding protein 5 (Cutaneous fatty acid-binding protein) (C-FABP) (DA11) (Epidermal-type fatty acid-binding protein) (E-FABP) (Fatty acid-binding protein, epidermal)	Fabp5	8	305	855	984	713
D4A435	Intercellular adhesion molecule 5 (RCG31795)	Icam5 rCG_31795	3	720	891	535	714
D3ZQ57	Plexin B2	Plxnb2 rCG_59297	17	337	880	929	715
D4A1Q9	Tubulin tyrosine ligase-like 12	Ttll12	7	725	445	977	716
Q765A7	GPI inositol-deacylase (EC 3.1.-.-) (Post-GPI attachment to proteins factor 1)	Pgap1	18	1215	740	193	717
Q5PQL2	CCR4-NOT transcription complex subunit 9 (Cell differentiation protein RQCD1 homolog) (Rcd-1)	Cnot9 Rcd1 Rqcd1	3	1144	675	329	718
F1M7B8	Ubiquitin-protein ligase E3A (EC 2.3.2.26)	Ube3a	12	1040	540	570	719
P70550	Ras-related protein Rab-8B	Rab8b	2	427	887	836	720
P62630	Elongation factor 1-alpha 1 (EF-1-alpha-1) (Elongation factor Tu) (EF-Tu) (Eukaryotic elongation factor 1 A-1) (eEF1A-1)	Eef1a1 Eef1a	14	1001	761	389	721
Q6P6R7	Small G protein signaling modulator 3 (BDIF-1) (RUN and TBC1 domain-containing protein 3)	Sgsm3 Bdif1 Rutbc3	2	1262	527	364	722
P23514	Coatomer subunit beta (Beta-coat protein) (Beta-COP)	Copb1 Copb	33	1048	702	403	723
D3ZES2	Trafficking protein particle complex 6B (Trafficking protein particle complex 6B (Predicted))	Trappc6b Trappc6b_predicted rCG_62176	2	822	683	654	724
D3ZUP8	LMBR1 domain-containing 2 (Similar to RIKEN cDNA 9930036E21 gene (Predicted))	Lmbrd2 RGD1563920_predicted rCG_50985	2	1155	748	261	725
D3ZMW3	Protein misato homolog 1	Msto1 Msto1_predicted rCG_62469	3	745	536	883	726
F1LPP8	DNA helicase (EC 3.6.4.12)	Chd3	4	1288	561	322	727
B5DF86	Conserved oligomeric Golgi complex subunit 8 (COG complex subunit 8) (Component of oligomeric Golgi complex 8)	Cog8 Cog8_predicted rCG_51443	2	350	500	1323	728
P25286	V-type proton ATPase 116 kDa subunit a1 (V-ATPase 116 kDa subunit a1) (Clathrin-coated vesicle/synaptic vesicle proton pump 116 kDa subunit) (Vacuolar adenosine triphosphatase subunit Ac116) (Vacuolar proton pump subunit 1) (Vacuolar proton translocating ATPase 116 kDa subunit a isoform 1)	Atp6v0a1 Atp6n1 Vpp1	27	664	766	746	729
Q99M64	Phosphatidylinositol 4-kinase type 2-alpha (EC 2.7.1.67) (55 kDa type II phosphatidylinositol 4-kinase) (Phosphatidylinositol 4-kinase type II-alpha)	Pi4k2a Pi4kii	7	1160	838	179	730
P05508	NADH-ubiquinone oxidoreductase chain 4 (EC 7.1.1.2) (NADH dehydrogenase subunit 4)	Mtnd4 mt-Nd4 Nd4	5	957	703	519	731
Q9JJK1	Neuronal membrane glycoprotein M6-b (M6b) (Rhombencephalic expression protein-29 kDa) (Rhombex-29)	Gpm6b M6b rhombex-29	3	788	837	557	732
P62890	60S ribosomal protein L30	Rpl30	2	704	719	763	733
P10824	Guanine nucleotide-binding protein G(i) subunit alpha-1 (Adenylate cyclase-inhibiting G alpha protein)	Gnai1 Gnai-1	7	419	871	896	734
D3ZRM5	RAB23, member RAS oncogene family (RAB23, member RAS oncogene family (Predicted))	Rab23 Rab23_predicted rCG_22307	3	519	942	731	735
Q9WU61	Chloride channel CLIC-like protein 1 (Mid-1-related chloride channel protein 1)	Clcc1 Mclc	7	618	753	824	736
Q62636	Ras-related protein Rap-1b (EC 3.6.5.2) (GTP-binding protein smg p21B)	Rap1b	3	211	958	1032	737
B5DFK6	AP-3 complex subunit delta	Ap3d1 rCG_29405	32	755	632	816	738
G3V6U9	Actin-histidine N-methyltransferase (EC 2.1.1.85) (Protein-L-histidine N-tele-methyltransferase) (SET domain-containing protein 3)	Setd3	6	1129	1009	68	739
Q9WTP0	Band 4.1-like protein 1 (Erythrocyte membrane protein band 4.1-like 1) (Neuronal protein 4.1) (4.1N)	Epb41l1 Epb4.1l1	36	258	851	1099	740
P20417	Tyrosine-protein phosphatase non-receptor type 1 (EC 3.1.3.48) (Protein-tyrosine phosphatase 1B) (PTP-1B)	Ptpn1	8	814	725	672	741
Q6JE36	Protein NDRG1 (N-myc downstream-regulated gene 1 protein) (Protein Ndr1)	Ndrg1 Ndr1	8	76	877	1258	742
B5DF89	Cullin-3	Cul3	19	816	603	793	743
P16638	ATP-citrate synthase (EC 2.3.3.8) (ATP-citrate (pro-S-)-lyase) (Citrate cleavage enzyme)	Acly	47	909	425	884	744
A0A0G2K1K5	Trafficking protein particle complex subunit 11	Trappc11	7	1076	418	727	745
Q4V8J6	YTH N(6)-methyladenosine RNA-binding protein 1 (YTH domain family 1, isoform CRA_b) (YTH domain family, member 1)	Ythdf1 rCG_38532	2	995	634	595	746
G3V8Q8	RCG40648, isoform CRA_b (SEC23-interacting protein)	Sec23ip rCG_40648	11	1221	714	290	747
P20236	Gamma-aminobutyric acid receptor subunit alpha-3 (GABA(A) receptor subunit alpha-3)	Gabra3 Gabra-3	5	804	734	690	748
P86410	Ral GTPase-activating protein subunit beta (p170)	Ralgapb	8	568	863	802	749
B2GUZ9	Fam49b protein (Family with sequence similarity 49, member B) (Similar to 0910001A06Rik protein (Predicted), isoform CRA_a)	Fam49b RGD1307697_predicted rCG_59591	11	624	674	936	750
Q6P799	Serine--tRNA ligase, cytoplasmic (EC 6.1.1.11) (Seryl-tRNA synthetase) (SerRS) (Seryl-tRNA(Ser/Sec) synthetase)	Sars1 Sars	9	647	712	877	751
P09330	Ribose-phosphate pyrophosphokinase 2 (EC 2.7.6.1) (Phosphoribosyl pyrophosphate synthase II) (PRS-II)	Prps2	2	832	814	591	752
Q01728	Sodium/calcium exchanger 1 (Na(+)/Ca(2+)-exchange protein 1) (Solute carrier family 8 member 1)	Slc8a1 Ncx1	17	501	866	870	753
P20651	Serine/threonine-protein phosphatase 2B catalytic subunit beta isoform (EC 3.1.3.16) (CAM-PRP catalytic subunit) (Calmodulin-dependent calcineurin A subunit beta isoform) (CNA beta)	Ppp3cb	10	555	744	939	754
F1M1D5	Tubulin-specific chaperone D	Tbcd	19	278	936	1025	755
B4F7F3	ARVCF, delta catenin family member (Arvcf protein)	Arvcf	7	508	867	865	756
B2RYS2	Cytochrome b-c1 complex subunit 7	Uqcrb LOC685596 rCG_60159	2	939	910	396	757
Q7TNK0	Serine incorporator 1 (Tumor differentially expressed protein 1-like) (Tumor differentially expressed protein 2)	Serinc1 Tde1l Tde2	2	908	622	715	758
D4A9D6	DEAH box protein 9 (EC 3.6.4.13) (Nuclear DNA helicase II)	Dhx9 Dhx9_predicted rCG_46521	41	1329	291	629	759
Q6AYD5	Eukaryotic peptide chain release factor GTP-binding subunit ERF3B-like (G1 to S phase transition 1)	Gspt1 LOC100911685 rCG_49786	5	614	739	898	760
Q76EQ0	Serine racemase (EC 5.1.1.18) (D-serine ammonia-lyase) (D-serine dehydratase) (EC 4.3.1.18) (L-serine ammonia-lyase) (L-serine dehydratase) (EC 4.3.1.17)	Srr	6	478	728	1046	761
A0A0G2JUF2	Sorting nexin-30	Snx30	6	712	773	768	762
E9PT92	CUB and Sushi multiple domains 1	Csmd1	3	694	806	758	763
Q9R080	G-protein-signaling modulator 1 (Activator of G-protein signaling 3)	Gpsm1 Ags3	23	827	864	569	764
Q5XIF6	Tubulin alpha-4A chain (Alpha-tubulin 4) (Tubulin alpha-4 chain)	Tuba4a Tuba4	4	213	834	1214	765
D3ZN95	Host cell factor C1	Hcfc1	4	1082	480	700	766
A0A0G2JYR1	Exocyst complex component	Exoc6b rCG_56008	10	654	903	705	767
B4F7A9	Casein kinase 2 alpha 2 (Casein kinase 2, alpha prime polypeptide)	Csnk2a2	11	1030	926	307	768
Q9QUR2	Dynactin subunit 4 (Dynactin subunit p62)	Dctn4	10	800	718	748	769
F1M625	Ubiquitin carboxyl-terminal hydrolase 46 (EC 3.4.19.12) (Deubiquitinating enzyme 46) (Ubiquitin thioesterase 46) (Ubiquitin-specific-processing protease 46)	Usp46	4	450	820	999	770
P53678	AP-3 complex subunit mu-2 (Adaptor-related protein complex 3 subunit mu-2) (Clathrin assembly protein assembly protein complex 3 mu-2 medium chain) (Clathrin coat assembly protein AP47 homolog 2) (Clathrin coat-associated protein AP47 homolog 2) (Golgi adaptor AP-1 47 kDa protein homolog 2) (HA1 47 kDa subunit homolog 2) (Mu3B-adaptin) (P47B)	Ap3m2	8	682	802	787	771
Q9WTT7	Basic leucine zipper and W2 domain-containing protein 2 (Brain development-related molecule 2)	Bzw2 Bdm2 Hfb2	11	968	735	573	772
Q6P730	Disabled homolog 2-interacting protein (DAB2-interacting protein) (ASK-interacting protein 1) (AIP-1) (DIP1/2) (DOC-2/DAB2 interactive protein)	Dab2ip	8	601	723	953	773
B4F7E8	Protein Niban 2 (Meg-3) (Niban-like protein 1) (Protein FAM129B)	Niban2 Fam129b	6	318	961	1000	774
Q66H80	Coatomer subunit delta (Archain) (Delta-coat protein) (Delta-COP)	Arcn1 Copd	13	1241	861	188	775
F1LT49	Leucine-rich repeat-containing 47	Lrrc47	11	782	716	797	776
F1M937	Ubiquitin-like domain-containing protein	0	2	635	777	889	777
Q9Z142	Transmembrane protein 33 (Protein DB83)	Tmem33 Db83	5	1054	743	506	778
P97546	Neuroplastin (Glycoprotein 55/65) (gp55/65) (Stromal cell-derived receptor 1) (SDR-1)	Nptn Sdfr1 Sdr1	2	767	1000	536	779
P61107	Ras-related protein Rab-14	Rab14	13	674	780	850	780
D3ZN76	Protein transport protein sec16	Sec16a	9	1094	431	784	781
Q62910	Synaptojanin-1 (EC 3.1.3.36) (Synaptic inositol 1,4,5-trisphosphate 5-phosphatase 1)	Synj1	30	772	646	893	782
F1M842	Tumor protein p53-binding protein 1	Tp53bp1	9	1304	380	630	783
B2RZD6	NDUFA4, mitochondrial complex-associated (Ndufa4 protein) (RCG28086, isoform CRA_a)	Ndufa4 rCG_28086	5	846	779	694	784
G3V7M0	CCR4-NOT transcription complex, subunit 1 (RCG39079)	Cnot1 rCG_39079	32	1199	666	455	785
Q6DKG0	N-alpha-acetyltransferase 35, NatC auxiliary subunit (Corneal wound-healing-related protein) (Embryonic growth-associated protein) (Protein MAK10 homolog)	Naa35 Egap Emb8 Mak10	5	983	593	744	786
A0A0G2K8Q8	Ubiquinol-cytochrome c reductase, complex III subunit X	Uqcr10	3	726	752	845	787
O08679	Serine/threonine-protein kinase MARK2 (EC 2.7.11.1) (EC 2.7.11.26) (ELKL motif kinase 1) (EMK-1) (MAP/microtubule affinity-regulating kinase 2)	Mark2	9	666	901	759	788
D3ZHQ1	Dipeptidylpeptidase 8 (Dipeptidylpeptidase 8 (Predicted), isoform CRA_a)	Dpp8 Dpp8_predicted rCG_57923	6	756	849	723	789
F1LN59	Eukaryotic translation initiation factor 4, gamma 2	Eif4g2	16	1185	797	351	790
D3ZFD0	Unconventional myosin-XVIIIa	Myo18a	33	697	769	875	791
A1A5S1	Pre-mRNA-processing factor 6 (PRP6 homolog) (U5 snRNP-associated 102 kDa protein) (U5-102 kDa protein)	Prpf6	8	1281	472	592	792
D4A2D7	Importin 4 (Importin 4 (Predicted), isoform CRA_b)	Ipo4 Ipo4_predicted rCG_23390	9	979	774	593	793
Q5EB81	NADH-cytochrome b5 reductase 1 (b5R.1) (EC 1.6.2.2)	Cyb5r1	9	715	981	650	794
O70196	Prolyl endopeptidase (PE) (EC 3.4.21.26) (Post-proline cleaving enzyme) (rPop)	Prep	29	561	754	1033	795
Q9EQR2	Alkyldihydroxyacetonephosphate synthase, peroxisomal (Alkyl-DHAP synthase) (EC 2.5.1.26) (Alkylglycerone-phosphate synthase)	Agps Ads	9	1112	810	427	796
Q6AY41	Cell cycle control protein 50A (P4-ATPase flippase complex beta subunit TMEM30A) (Transmembrane protein 30A)	Tmem30a Cdc50a	6	768	825	762	797
P24942	Excitatory amino acid transporter 1 (Glial glutamate transporter) (Sodium-dependent glutamate/aspartate transporter 1) (GLAST) (GLAST-1) (Solute carrier family 1 member 3)	Slc1a3 Eaat1	9	334	1016	1012	798
Q5D006	Ubiquitin carboxyl-terminal hydrolase 11 (EC 3.4.19.12) (Deubiquitinating enzyme 11) (Ubiquitin thioesterase 11) (Ubiquitin-specific-processing protease 11)	Usp11	8	943	685	735	799
P16086	Spectrin alpha chain, non-erythrocytic 1 (Alpha-II spectrin) (Fodrin alpha chain)	Sptan1 Spna2 Spta2	164	400	1064	899	800
Q9Z2Q1	Protein transport protein Sec31A (SEC31-like protein 1) (SEC31-related protein A) (Vesicle-associated protein 1)	Sec31a Sec31l1 Vap1	32	1234	704	430	801
D3ZW15	SEC24 homolog B, COPII coat complex component (SEC24 related gene family, member B (S. cerevisiae) (Predicted))	Sec24b Sec24b_predicted rCG_28935	16	1068	391	910	802
Q3ZAU6	RBR-type E3 ubiquitin transferase (EC 2.3.2.31)	Rnf14 rCG_49400	13	838	631	901	803
Q5XHY5	Threonine--tRNA ligase 1, cytoplasmic (EC 6.1.1.3) (Threonine--tRNA ligase, cytoplasmic) (Threonyl-tRNA synthetase) (ThrRS) (Threonyl-tRNA synthetase 1)	Tars1 Tars	12	981	670	720	804
Q00981	Ubiquitin carboxyl-terminal hydrolase isozyme L1 (UCH-L1) (EC 3.4.19.12) (Neuron cytoplasmic protein 9.5) (PGP 9.5) (PGP9.5) (Ubiquitin thioesterase L1)	Uchl1	9	417	907	1049	805
D4AE06	Peptidylprolyl isomerase (EC 5.2.1.8)	Fkbp15	2	631	884	859	806
Q9QZA6	CD151 antigen (Platelet-endothelial tetraspan antigen 3) (PETA-3) (CD antigen CD151)	Cd151 Peta3	5	733	943	704	807
Q6RJR6	Reticulon-3	Rtn3	18	823	682	876	808
A0A0G2JTR4	Active breakpoint cluster region-related protein	Abr	24	591	787	1005	809
P05369	Farnesyl pyrophosphate synthase (FPP synthase) (FPS) (EC 2.5.1.10) ((2E,6E)-farnesyl diphosphate synthase) (Cholesterol-regulated 39 kDa protein) (CR 39) (Dimethylallyltranstransferase) (EC 2.5.1.1) (Farnesyl diphosphate synthase) (Geranyltranstransferase)	Fdps	10	921	594	872	810
B1WBY5	DnaJ (Hsp40) homolog, subfamily C, member 11 (DnaJ (Hsp40) homolog, subfamily C, member 11 (Predicted)) (DnaJ heat shock protein family (Hsp40) member C11)	Dnajc11 Dnajc11_predicted rCG_30994	10	883	904	603	811
P62944	AP-2 complex subunit beta (AP105B) (Adaptor protein complex AP-2 subunit beta) (Adaptor-related protein complex 2 subunit beta) (Beta-2-adaptin) (Beta-adaptin) (Clathrin assembly protein complex 2 beta large chain) (Plasma membrane adaptor HA2/AP2 adaptin beta subunit)	Ap2b1 Clapb1	30	652	833	905	812
P97834	COP9 signalosome complex subunit 1 (SGN1) (Signalosome subunit 1) (G protein pathway suppressor 1) (GPS-1) (JAB1-containing signalosome subunit 1) (MFH protein)	Gps1 Cops1 Csn1	7	677	705	1018	813
Q66HA6	ADP-ribosylation factor-like protein 8B (EC 3.6.5.2)	Arl8b	3	1089	804	511	814
Q56A27	Nuclear cap-binding protein subunit 1 (80 kDa nuclear cap-binding protein) (CBP80) (NCBP 80 kDa subunit)	Ncbp1 Cbp80	6	1341	454	610	815
Q8CGS5	Zinc phosphodiesterase ELAC protein 2 (EC 3.1.26.11) (ElaC homolog protein 2) (Ribonuclease Z 2) (RNase Z 2) (tRNA 3 endonuclease 2) (tRNase Z 2)	Elac2	3	660	591	1157	816
Q5U3Z5	BRI3-binding protein (Similar to BRI3-binding protein)	Bri3bp LOC498176 rCG_21431	3	1267	933	210	817
D4A0E8	Protein arginine N-methyltransferase 5 (EC 2.1.1.-)	Prmt5 Prmt5_predicted rCG_23370	10	948	555	911	818
A0A0G2K459	Mitochondrial carrier 2	Mtch2	9	853	879	683	819
F1LV89	Rap1 GTPase-activating protein	Rap1gap	5	793	807	815	820
O88801	Homer protein homolog 2 (Homer-2) (Cupidin) (VASP/Ena-related gene up-regulated during seizure and LTP 2) (Vesl-2)	Homer2 Vesl2	2	275	1137	1003	821
F1LMQ3	26S proteasome non-ATPase regulatory subunit 8	Psmd8	7	795	711	917	822
Q99PS2	Casein kinase 1, epsilon (Casein kinase1 epsilon-2)	Csnk1e Ck1e-2	3	933	722	770	823
D3ZBN4	Ergosterol biosynthesis 28 homolog (Similar to HSPC288 (Predicted), isoform CRA_b)	Erg28 RGD1310769 RGD1310769_predicted rCG_20764	2	1069	547	811	824
Q4V8K5	BRO1 domain-containing protein BROX (BRO1 domain- and CAAX motif-containing protein)	Brox	9	922	693	812	825
P63319	Protein kinase C gamma type (PKC-gamma) (EC 2.7.11.13)	Prkcg Pkcc Pkcg Prkcc	14	897	710	821	826
Q9WVC0	Septin-7 (CDC10 protein homolog)	Septin7 Cdc10 Sept7	16	328	990	1112	827
B2RYJ7	ARP1 actin-related protein 1 homolog B (Yeast) (Actin-related protein 1B) (RCG22324, isoform CRA_a)	Actr1b rCG_22324	6	598	1096	739	828
Q5PQV5	Trophoblast glycoprotein (5T4 oncofetal trophoblast glycoprotein) (5T4 oncotrophoblast glycoprotein) (Wnt-activated inhibitory factor 1) (WAIF1)	Tpbg 5t4	2	204	989	1240	829
O35244	Peroxiredoxin-6 (EC 1.11.1.27) (1-Cys peroxiredoxin) (1-Cys PRX) (Acidic calcium-independent phospholipase A2) (aiPLA2) (EC 3.1.1.4) (Antioxidant protein 2) (Glutathione-dependent peroxiredoxin) (Lysophosphatidylcholine acyltransferase 5) (LPC acyltransferase 5) (LPCAT-5) (Lyso-PC acyltransferase 5) (EC 2.3.1.23) (Non-selenium glutathione peroxidase) (NSGPx) (Thiol-specific antioxidant protein)	Prdx6 Aipla2 Aop2 Tsa	3	372	922	1141	830
D3ZC46	Transcription factor 25	Tcf25	3	1211	618	607	831
F1M5M9	SLIT-ROBO Rho GTPase-activating protein 3	Srgap3	29	803	731	908	832
P04897	Guanine nucleotide-binding protein G(i) subunit alpha-2 (Adenylate cyclase-inhibiting G alpha protein)	Gnai2 Gnai-2	11	410	965	1067	833
D3ZD89	N(alpha)-acetyltransferase 15, NatA auxiliary subunit (NMDA receptor-regulated gene 1 (Predicted), isoform CRA_b)	Naa15 Narg1_predicted rCG_50034	14	1084	822	538	834
P97536	Cullin-associated NEDD8-dissociated protein 1 (Cullin-associated and neddylation-dissociated protein 1) (TBP-interacting protein of 120 kDa A) (TBP-interacting protein 120A) (p120 CAND1)	Cand1 Tip120 Tip120a	43	830	655	959	835
Q63604	BDNF/NT-3 growth factors receptor (EC 2.7.10.1) (Neurotrophic tyrosine kinase receptor type 2) (TrkB tyrosine kinase) (Trk-B)	Ntrk2 Trkb	10	649	928	869	836
Q05096	Unconventional myosin-Ib (Myosin I alpha) (MMI-alpha) (MMIa) (Myosin heavy chain myr 1)	Myo1b Myo1a Myr1	14	753	781	915	837
Q5PPJ6	Leucyl-tRNA synthetase (EC 6.1.1.4)	Lars Lars1	31	1336	1007	111	838
D3ZE72	Methionine aminopeptidase (EC 3.4.11.18)	Metap1 Metap1_predicted rCG_29038	4	1149	635	670	839
Q63633	Solute carrier family 12 member 5 (Electroneutral potassium-chloride cotransporter 2) (Furosemide-sensitive K-Cl cotransporter) (K-Cl cotransporter 2) (rKCC2) (Neuronal K-Cl cotransporter)	Slc12a5 Kcc2	18	938	850	667	840
Q6EV76	Alpha-(1,6)-fucosyltransferase (Alpha1-6FucT) (EC 2.4.1.68) (GDP-L-Fuc:N-acetyl-beta-D-glucosaminide alpha1,6-fucosyltransferase) (GDP-fucose--glycoprotein fucosyltransferase) (Glycoprotein 6-alpha-L-fucosyltransferase)	Fut8	6	681	969	806	841
Q5U2N2	Ubiquitin carboxyl-terminal hydrolase (EC 3.4.19.12)	Usp14 rCG_41276	9	771	791	902	842
D4A0C3	HID1 domain-containing	Hid1	2	1252	686	528	843
D3Z941	Methionine--tRNA ligase, cytoplasmic (EC 6.1.1.10) (Methionyl-tRNA synthetase)	Mars Mars1	28	1314	921	235	844
A0A0G2JTA1	Serine/threonine-protein phosphatase 2A 56 kDa regulatory subunit	Ppp2r5e	9	671	836	963	845
P04906	Glutathione S-transferase P (EC 2.5.1.18) (Chain 7) (GST 7-7) (GST class-pi)	Gstp1	6	779	789	903	846
Q9QUH6	Ras/Rap GTPase-activating protein SynGAP (Neuronal RasGAP) (Synaptic Ras GTPase-activating protein 1) (Synaptic Ras-GAP 1) (p135 SynGAP)	Syngap1	19	821	786	866	847
Q641Y2	NADH dehydrogenase [ubiquinone] iron-sulfur protein 2, mitochondrial (EC 7.1.1.2) (Complex I-49kD) (CI-49kD) (NADH-ubiquinone oxidoreductase 49 kDa subunit)	Ndufs2	14	778	955	741	848
D4A022	GTPase-activating protein and VPS9 domains 1	Gapvd1	17	736	756	982	849
Q62640	Glutamate receptor ionotropic, delta-1 (GluD1) (GluR delta-1 subunit)	Grid1	4	216	993	1265	850
Q5XIA4	CCR4-NOT transcription complex subunit 10	Cnot10	5	1186	796	493	851
Q9Z336	Dynein light chain Tctex-type 1 (Activator of G-protein signaling 2) (AGS2) (T-complex testis-specific protein 1 homolog)	Dynlt1 Tctel1 Tctex-1 Tctex1	3	1013	818	646	852
P43138	DNA-(apurinic or apyrimidinic site) endonuclease (EC 3.1.-.-) (APEX nuclease) (APEN) (Apurinic-apyrimidinic endonuclease 1) (AP endonuclease 1) (REF-1) (Redox factor-1) [Cleaved into: DNA-(apurinic or apyrimidinic site) endonuclease, mitochondrial]	Apex1 Ape Apex Ref1	7	1270	552	655	853
O35889	Afadin (Afadin adherens junction formation factor) (Protein Af-6)	Afdn Af6 Mllt4	39	636	889	952	854
O55043	Rho guanine nucleotide exchange factor 7 (Beta-Pix) (PAK-interacting exchange factor beta)	Arhgef7 Pak3bp Pixb	17	844	582	1056	855
M0RB22	Protein-tyrosine-phosphatase (EC 3.1.3.48)	Ptprd	19	383	893	1207	856
F1LS86	Isoleucyl-tRNA synthetase (EC 6.1.1.5)	Iars Iars1 Iars_predicted rCG_44151	37	1295	865	324	857
F1LPV0	Asparagine--tRNA ligase (EC 6.1.1.22)	Nars Nars1 rCG_46601	20	765	738	985	858
Q400C7	Archaemetzincin-2 (EC 3.4.-.-) (Archeobacterial metalloproteinase-like protein 2)	Amz2	4	860	679	955	859
P14408	Fumarate hydratase, mitochondrial (Fumarase) (EC 4.2.1.2)	Fh Fh1	12	801	1045	649	860
F1M4A4	Kinesin-like protein KIF1A	Kif1a	20	775	783	938	861
P11275	Calcium/calmodulin-dependent protein kinase type II subunit alpha (CaM kinase II subunit alpha) (CaMK-II subunit alpha) (EC 2.7.11.17)	Camk2a	14	1002	758	737	862
Q62839	Golgin subfamily A member 2 (130 kDa cis-Golgi matrix protein) (GM130)	Golga2	9	1306	1024	170	863
Q4QQR9	Protein MEMO1 (Mediator of ErbB2-driven cell motility 1) (Memo-1)	Memo1	4	730	883	887	864
Q07984	Translocon-associated protein subunit delta (TRAP-delta) (Signal sequence receptor subunit delta) (SSR-delta)	Ssr4	4	1085	428	988	865
D3ZVA5	Fibrillarin-like 1 (RCG32973)	Fbll1 rCG_32973	2	1240	471	794	866
D3ZZK3	Receptor protein-tyrosine kinase (EC 2.7.10.1)	Epha4	12	581	957	970	867
Q62904	3-keto-steroid reductase/17-beta-hydroxysteroid dehydrogenase 7 (17-beta-hydroxysteroid dehydrogenase 7) (17-beta-HSD 7) (3-keto-steroid reductase) (EC 1.1.1.270) (Dihydrotestosterone oxidoreductase) (EC 1.1.1.210) (Estradiol 17-beta-dehydrogenase 7) (EC 1.1.1.62) (PRL receptor-associated protein) (PRAP)	Hsd17b7	2	1081	629	800	868
A0A0G2JUD2	Inorganic diphosphatase (EC 3.6.1.1)	Sar1a Ppa1	5	653	815	1044	869
F1LZB7	FERM domain-containing 4B	Frmd4b	3	886	726	906	870
Q5EB62	Solute carrier family 25 member 46	Slc25a46	7	789	798	931	871
Q99ML5	Prenylcysteine oxidase (EC 1.8.3.5) (Chloride ion pump-associated 55 kDa protein)	Pcyox1 Clp55	13	1202	1027	291	872
Q66HG5	Transmembrane 9 superfamily member 2	Tm9sf2	10	1260	832	429	873
Q63622	Disks large homolog 2 (Channel-associated protein of synapse-110) (Chapsyn-110) (Postsynaptic density protein PSD-93)	Dlg2 Dlgh2	11	607	906	1011	874
A0A0U1RRV5	Clustered mitochondria protein homolog	Cluh	13	1154	790	585	875
Q8CGU4	Arf-GAP with GTPase, ANK repeat and PH domain-containing protein 2 (AGAP-2) (Centaurin-gamma-1) (Cnt-g1) (Phosphatidylinositol 3-kinase enhancer) (PIKE)	Agap2 Centg1	19	1182	469	892	876
Q80W83	Serine/threonine-protein phosphatase 2A 56 kDa regulatory subunit beta isoform (PP2A B subunit isoform B'-beta) (PP2A B subunit isoform B56-beta) (PP2A B subunit isoform PR61-beta) (PP2A B subunit isoform R5-beta)	Ppp2r5b LOC100909468 rCG_47223	7	1111	852	582	877
O88923	Adhesion G protein-coupled receptor L2 (Calcium-independent alpha-latrotoxin receptor 2) (CIRL-2) (Latrophilin-2)	Adgrl2 Cirl2 Cl2 Lphn2	11	632	858	1057	878
F1M8V2	Ubiquitination factor E4B	Ube4b	10	929	767	852	879
P05503	Cytochrome c oxidase subunit 1 (EC 7.1.1.9) (Cytochrome c oxidase polypeptide I)	Mtco1 Coi mt-Co1	3	791	860	897	880
Q7TMB0	Phospholipid phosphatase-related protein type 3 (EC 3.1.3.4) (Lipid phosphate phosphatase-related protein type 3) (Plasticity-related gene 2 protein) (PRG-2)	Plppr3 Lppr3 Prg2	9	597	882	1070	881
Q76GL9	Neutral amino acid transporter ASCT1 (Solute carrier family 1 (Glutamate/neutral amino acid transporter), member 4) (Solute carrier family 1 member 4)	Slc1a4 ASCT1 rCG_23218	11	507	1110	935	882
B2RZ72	Actin-related protein 2/3 complex subunit 4	Arpc4 Arpc4_predicted rCG_56555	9	904	875	774	883
Q5FVL2	ER membrane protein complex subunit 8 (Neighbor of COX4)	Emc8 Cox4nb	3	850	962	742	884
F1LWG2	Protein arginine methyltransferase 8	Prmt8	7	806	684	1066	885
D4A5L9	Cytochrome c domain-containing protein	0	5	942	929	692	886
Q9WV48	SH3 and multiple ankyrin repeat domains protein 1 (Shank1) (GKAP/SAPAP-interacting protein) (SPANK-1) (Somatostatin receptor-interacting protein) (SSTR-interacting protein) (SSTRIP) (Synamon)	Shank1	10	798	811	956	887
P58366	Progressive ankylosis protein homolog (ANK)	Ankh Ank	2	1010	831	726	888
Q69FB3	Junctophilin-4 (JP-4) (Junctophilin-like 1 protein)	Jph4 Jphl1	2	1201	899	468	889
P54921	Alpha-soluble NSF attachment protein (SNAP-alpha) (N-ethylmaleimide-sensitive factor attachment protein alpha)	Napa Snap Snapa	10	655	874	1039	890
Q5XI39	Crystallin zeta-like 1 (Crystallin, zeta (Quinone reductase)-like 1)	Cryzl1	6	648	976	951	891
Q5I6B8	Phosphatidylinositol 4-phosphate 5-kinase type-1 gamma (PIP5K1-gamma) (PtdIns(4)P-5-kinase 1 gamma) (EC 2.7.1.68) (Phosphatidylinositol 4-phosphate 5-kinase type I gamma) (PIP5KIgamma)	Pip5k1c	11	476	979	1125	892
Q62768	Protein unc-13 homolog A (Munc13-1)	Unc13a Unc13h1	17	645	824	1115	893
Q5XIM9	T-complex protein 1 subunit beta (TCP-1-beta) (CCT-beta)	Cct2 Cctb	29	1063	1017	508	894
B5DFL9	SEC14 and spectrin domain-containing 1 (Sestd1 protein)	Sestd1	13	955	794	840	895
Q8VH46	Actin filament-associated protein 1 (110 kDa actin filament-associated protein) (AFAP-110)	Afap1 Afap	12	611	857	1126	896
B5DFC3	Protein transport protein SEC23	Sec23a Sec23a_predicted rCG_62116	15	1266	897	435	897
P84817	Mitochondrial fission 1 protein (FIS1 homolog) (rFis1) (Tetratricopeptide repeat protein 11) (TPR repeat protein 11)	Fis1 Ttc11	4	892	1144	567	898
D3ZD09	Cytochrome c oxidase subunit	Cox6b1 LOC681754	3	891	1069	643	899
G3V624	Coronin	Coro1c RGD1564490_predicted rCG_21130	14	820	1047	738	900
Q5PPJ9	Endophilin-B2 (SH3 domain-containing GRB2-like protein B2)	Sh3glb2	8	540	1046	1021	901
A0A0G2KBB9	Ankyrin 2	Ank2	135	369	937	1301	902
D3ZTR1	Mitochondrial ribosomal protein S17 (RCG21895, isoform CRA_a)	Mrps17 rCG_21895	2	852	878	881	903
F1LML7	Huntingtin-interacting protein 1-related	Hip1r	12	746	892	975	904
F1M4W7	Cleavage stimulation factor subunit 3	Cstf3	5	1278	575	765	905
P62912	60S ribosomal protein L32	Rpl32	3	905	1191	523	906
O08618	Phosphoribosyl pyrophosphate synthase-associated protein 2 (PRPP synthase-associated protein 2) (41 kDa phosphoribosypyrophosphate synthetase-associated protein) (PAP41)	Prpsap2	7	686	870	1065	907
B0BN65	Family with sequence similarity 49, member A (Uncharacterized protein RGD1305961_predicted)	Fam49a RGD1305961_predicted rCG_62196	11	829	945	848	908
Q5U2U2	Crk-like protein	Crkl	3	735	1099	789	909
G3V6B0	Pyridoxal-dependent decarboxylase domain-containing 1 (Similar to expressed sequence AA415817 (Predicted))	Pdxdc1 RGD1562597_predicted rCG_49895	7	1164	717	745	910
P41542	General vesicular transport factor p115 (Protein USO1 homolog) (Transcytosis-associated protein) (TAP) (Vesicle-docking protein)	Uso1 Vdp	17	1253	992	382	911
Q5FWT1	Protein FAM98A	Fam98a	9	1151	856	620	912
P59215	Guanine nucleotide-binding protein G(o) subunit alpha	Gnao1 Gna0 Gnao	17	348	1117	1165	913
D4A7R0	Signal recognition particle subunit SRP72	LOC108348180	8	1205	952	476	914
A0A0G2JZ60	Fibronectin type III and SPRY domain-containing 1-like	Fsd1l	9	665	862	1108	915
F2Z3T7	Isochorismatase domain-containing protein 1	LOC103694869	6	988	676	972	916
D3ZD23	ATP-binding cassette subfamily E member 1 (ATP-binding cassette, sub-family E (OABP), member 1)	Abce1 rCG_51692	13	1148	813	676	917
Q9Z339	Glutathione S-transferase omega-1 (GSTO-1) (EC 2.5.1.18) (Glutathione S-transferase omega 1-1) (GSTO 1-1) (Glutathione-dependent dehydroascorbate reductase) (EC 1.8.5.1) (Monomethylarsonic acid reductase) (MMA(V) reductase) (EC 1.20.4.2) (S-(Phenacyl)glutathione reductase) (SPG-R)	Gsto1	4	609	948	1084	918
D3ZYT8	1-phosphatidylinositol-3-phosphate 5-kinase (EC 2.7.1.150)	Pikfyve	3	517	830	1295	919
P53676	AP-3 complex subunit mu-1 (AP-3 adaptor complex mu3A subunit) (Adaptor-related protein complex 3 subunit mu-1) (Clathrin assembly protein assembly protein complex 3 mu-1 medium chain) (Clathrin coat assembly protein AP47 homolog 1) (Clathrin coat-associated protein AP47 homolog 1) (Golgi adaptor AP-1 47 kDa protein homolog 1) (HA1 47 kDa subunit homolog 1) (Mu-adaptin 3A) (Mu3A-adaptin) (P47A)	Ap3m1	7	887	809	947	920
Q9WVR7	Protein phosphatase 1F (EC 3.1.3.16) (Ca(2+)/calmodulin-dependent protein kinase phosphatase) (CaM-kinase phosphatase) (CaMKPase) (Partner of PIX 2)	Ppm1f Popx2	4	1058	842	747	921
F7ENH8	Histone deacetylase 2 (HD2) (EC 3.5.1.98)	Hdac2 rCG_19958	8	912	912	823	922
D3ZE55	Protocadherin-8 (Activity-regulated cadherin-like protein) (Arcadlin)	Pcdh8	7	673	898	1080	923
Q5RJY4	Dehydrogenase/reductase SDR family member 7B (EC 1.1.-.-) (Short-chain dehydrogenase/reductase family 32C member 1)	Dhrs7b Sdr32c1	2	692	908	1053	924
O35824	DnaJ homolog subfamily A member 2 (RDJ2)	Dnaja2	10	1065	1028	562	925
Q62951	Dihydropyrimidinase-related protein 4 (DRP-4) (Collapsin response mediator protein 3) (CRMP-3) (UNC33-like phosphoprotein 4) (ULIP-4) (Fragment)	Dpysl4 Crmp3 Ulip4	23	544	977	1137	926
F1M8L9	Rap guanine nucleotide exchange factor 1	Rapgef1	7	569	1116	974	927
Q63942	GTP-binding protein Rab-3D	Rab3d Rab16	2	247	1109	1303	928
F1M324	Phosphoinositide phospholipase C (EC 3.1.4.11)	Plcl2 Plcl2_predicted rCG_23616	13	741	854	1071	929
Q08877	Dynamin-3 (EC 3.6.5.5) (Dynamin, testicular) (T-dynamin)	Dnm3 Dyn3	8	824	829	1022	930
Q68G38	Torsin-1A (Dystonia 1 protein) (Torsin ATPase 1) (EC 3.6.4.-)	Tor1a Dyt1	2	1061	940	675	931
D4A5X7	Ganglioside-induced differentiation-associated-protein 1 (Ganglioside-induced differentiation-associated-protein 1 (Predicted))	Gdap1 Gdap1_predicted rCG_30362	11	977	919	780	932
F1M386	Rap guanine nucleotide exchange factor 2 (Cyclic nucleotide ras GEF) (CNrasGEF) (Neural RAP guanine nucleotide exchange protein) (nRap GEP) (PDZ domain-containing guanine nucleotide exchange factor 1) (PDZ-GEF1) (RA-GEF-1) (Ras/Rap1-associating GEF-1)	Rapgef2 Pdzgef1	21	839	846	991	933
P62138	Serine/threonine-protein phosphatase PP1-alpha catalytic subunit (PP-1A) (EC 3.1.3.16)	Ppp1ca Ppp1a	3	841	924	912	934
Q99JD4	CLIP-associating protein 2 (Cytoplasmic linker-associated protein 2)	Clasp2	44	667	917	1098	935
P61227	Ras-related protein Rap-2b (EC 3.6.5.2)	Rap2b	5	409	1143	1130	936
D3ZJ19	DNA-binding protein SATB (Special AT-rich sequence-binding protein)	Satb2 RGD1562369_predicted rCG_22428	3	1342	801	544	937
M0RBJ0	Guanine nucleotide-binding protein subunit gamma	Gng2	2	695	997	1002	938
O70441	Synapsin-3 (Synapsin III)	Syn3	4	373	1133	1188	939
D4A732	Multivesicular body subunit 12B	Mvb12b	6	706	985	1004	940
D3ZP15	RAB9B, member RAS oncogene family (RCG56886)	Rab9b rCG_56886	6	1006	916	782	941
Q5I0F0	Developmentally-regulated GTP-binding protein 1	Drg1	7	962	932	810	942
Q6P502	T-complex protein 1 subunit gamma (TCP-1-gamma) (CCT-gamma)	Cct3	26	1098	1031	577	943
P50475	Alanine--tRNA ligase, cytoplasmic (EC 6.1.1.7) (Alanyl-tRNA synthetase) (AlaRS)	Aars1 Aars	26	638	900	1175	944
Q68FW9	COP9 signalosome complex subunit 3 (SGN3) (Signalosome subunit 3)	Cops3 Csn3	5	879	819	1016	945
Q64119	Myosin light polypeptide 6 (17 kDa myosin light chain) (LC17) (Myosin light chain 3) (MLC-3) (Myosin light chain alkali 3) (Myosin light chain A3) (Smooth muscle and nonmuscle myosin light chain alkali 6)	Myl6	6	685	1070	960	946
F1M4I4	Vacuolar protein sorting-associated protein 51 homolog	Vps51	17	1015	876	827	947
Q6P7Q1	BRISC and BRCA1-A complex member 2 (BRCA1-A complex subunit BRE) (BRCA1/BRCA2-containing complex subunit 45) (Brain and reproductive organ-expressed protein)	Babam2 Bre	2	813	826	1079	948
A0A0G2K6F9	Cleavage stimulation factor subunit 2	Cstf2	3	1265	494	961	949
P61751	ADP-ribosylation factor 4	Arf4	5	786	1011	925	950
A0JN29	Endoplasmic reticulum junction formation protein lunapark	Lnpk Lnp Lnp_predicted rCG_27205	5	1077	982	666	951
Q63270	Cytoplasmic aconitate hydratase (Aconitase) (EC 4.2.1.3) (Citrate hydro-lyase) (Iron regulatory protein 1) (IRP1) (Iron-responsive element-binding protein 1) (IRE-BP 1)	Aco1 Ireb1 Irebp	11	766	799	1161	952
Q9EP80	PRKCA-binding protein (Protein interacting with C kinase 1) (Protein kinase C-alpha-binding protein)	Pick1 Prkcabp	6	787	868	1072	953
O35547	Long-chain-fatty-acid--CoA ligase 4 (EC 6.2.1.3) (Arachidonate--CoA ligase) (EC 6.2.1.15) (Long-chain acyl-CoA synthetase 4) (LACS 4)	Acsl4 Acs4 Facl4	24	1232	788	708	954
D3ZJ86	Sodium/hydrogen exchanger	Slc9a6	8	770	913	1045	955
D3ZME7	HscB mitochondrial iron-sulfur cluster co-chaperone (Similar to J-type co-chaperone HSC20 (Predicted), isoform CRA_a)	Hscb RGD1311005_predicted rCG_21845	3	1229	872	628	956
D3ZVQ0	Ubiquitin carboxyl-terminal hydrolase (EC 3.4.19.12)	Usp5 Usp5_predicted rCG_29800	28	762	859	1109	957
Q6AYD3	Proliferation-associated protein 2G4	Pa2g4	11	1091	968	674	958
Q63524	Transmembrane emp24 domain-containing protein 2 (COPI-coated vesicle membrane protein p24) (Membrane protein p24A) (RNP21.4) (p24 family protein beta-1) (p24beta1)	Tmed2 Rnp24	3	1259	1107	368	959
P47245	Nardilysin (EC 3.4.24.61) (N-arginine dibasic convertase) (NRD convertase) (NRD-C) (Nardilysin convertase)	Nrdc Nrd1	10	747	920	1069	960
Q6PST4	Atlastin-1 (EC 3.6.5.-) (Spastic paraplegia 3A homolog)	Atl1 Spg3a	13	872	944	922	961
O70277	Tripartite motif-containing protein 3 (Brain-expressed RING finger protein) (RING finger protein 22)	Trim3 Berp Rnf22	13	629	1059	1050	962
Q5XIR2	Intraflagellar transport 74 (Intraflagellar transport 74 homolog (Chlamydomonas))	Ift74 rCG_53390	2	915	987	838	963
Q04462	Valine--tRNA ligase (EC 6.1.1.9) (Valyl-tRNA synthetase) (ValRS)	Vars1 Vars Vars2	36	1333	1061	348	964
Q02589	[Protein ADP-ribosylarginine] hydrolase (ADP-ribosylarginine hydrolase) (EC 3.2.2.19) (ADP-ribose-L-arginine cleaving enzyme)	Adprh Arh1	4	702	949	1091	965
P62634	Cellular nucleic acid-binding protein (CNBP) (Zinc finger protein 9)	Cnbp Znf9	5	1277	951	515	966
D3ZF45	La ribonucleoprotein 4B	Larp4b	7	1269	1057	420	967
Q9ES53	Ubiquitin recognition factor in ER-associated degradation protein 1 (Ubiquitin fusion degradation protein 1 homolog) (UB fusion protein 1)	Ufd1 Ufd1l	2	1117	890	751	968
A0A0G2JYE0	Ataxin 2-like	Atxn2l	18	1345	980	439	969
P70580	Membrane-associated progesterone receptor component 1 (mPR) (25-DX) (Acidic 25 kDa protein) (Ventral midline antigen) (VEMA)	Pgrmc1 25dx Lewi Pgrmc	7	973	1001	792	970
Q9QWN8	Spectrin beta chain, non-erythrocytic 2 (Beta SpIII sigma 1) (Beta-III spectrin) (Glutamate transporter EAAT4-associated protein 41) (SPNB-3) (Spectrin-like protein GTRAP41)	Sptbn2 Spnb3	91	927	1182	660	971
P05708	Hexokinase-1 (EC 2.7.1.1) (Brain form hexokinase) (Hexokinase type I) (HK I) (Hexokinase-A)	Hk1	50	923	1032	814	972
F1LP57	Mitogen-activated protein kinase kinase 4	Map2k4	11	761	930	1083	973
D3Z8B2	Nucleoporin 133	Nup133	9	1074	770	934	974
Q6AY57	WD repeat domain phosphoinositide-interacting protein 2 (WIPI-2)	Wipi2	4	884	835	1068	975
Q5M7U6	Actin-related protein 2 (Actin-like protein 2)	Actr2 Arp2	13	774	1026	989	976
Q9R1K2	Teneurin-2 (Ten-2) (Neurestin) (Protein Odd Oz/ten-m homolog 2) (Tenascin-M2) (Ten-m2) (Teneurin transmembrane protein 2) [Cleaved into: Ten-2, soluble form; Ten-2 intracellular domain (Ten-2 ICD)]	Tenm2 Odz2 Tnm2	16	657	1113	1023	977
Q66H61	Glutamine--tRNA ligase (EC 6.1.1.18) (Glutaminyl-tRNA synthetase) (GlnRS)	Qars1 Qars	15	1239	894	663	978
P24268	Cathepsin D (EC 3.4.23.5) [Cleaved into: Cathepsin D 12 kDa light chain; Cathepsin D 9 kDa light chain; Cathepsin D 34 kDa heavy chain; Cathepsin D 30 kDa heavy chain]	Ctsd	4	1177	953	668	979
Q9Z2G8	Nucleosome assembly protein 1-like 1 (NAP-1-related protein)	Nap1l1 Nrp	5	698	1042	1062	980
P07153	Dolichyl-diphosphooligosaccharide--protein glycosyltransferase subunit 1 (Dolichyl-diphosphooligosaccharide--protein glycosyltransferase 67 kDa subunit) (Ribophorin I) (RPN-I) (Ribophorin-1)	Rpn1	23	1330	1184	292	981
P17256	Mevalonate kinase (MK) (EC 2.7.1.36)	Mvk	6	1027	750	1030	982
Q63028	Alpha-adducin (Erythrocyte adducin subunit alpha)	Add1	26	552	1065	1193	983
D4A631	Brefeldin A-inhibited guanine nucleotide-exchange protein 1 (BIG1) (Brefeldin A-inhibited GEP 1) (ADP-ribosylation factor guanine nucleotide-exchange factor 1)	Arfgef1	15	1152	805	855	984
Q9Z327	Synaptopodin	Synpo	10	586	1154	1073	985
Q5XIP2	GPI-anchor transamidase (Phosphatidylinositol-glycan biosynthesis class K protein)	Pigk rCG_29025	3	1143	896	777	986
Q925D6	Mitogen-activated protein kinase kinase 6 (Mitogen-activated protein kinase kinase 6, isoform CRA_a)	Map2k6 Mkk6 rCG_34806	6	678	973	1166	987
Q8K4M9	Oxysterol-binding protein-related protein 1 (ORP-1) (OSBP-related protein 1)	Osbpl1a Orp1	8	935	886	997	988
Q07009	Calpain-2 catalytic subunit (EC 3.4.22.53) (Calcium-activated neutral proteinase 2) (CANP 2) (Calpain M-type) (Calpain-2 large subunit) (Millimolar-calpain) (M-calpain)	Capn2	10	687	970	1163	989
D4A4Z9	Kinectin 1	Ktn1	13	1358	1162	303	990
D4A2Z8	ATP-dependent DNA/RNA helicase DHX36 (EC 3.6.4.12) (EC 3.6.4.13) (DEAD/H box polypeptide 36) (DEAH-box protein 36) (G4-resolvase-1) (G4R1) (MLE-like protein 1) (RNA helicase associated with AU-rich element protein)	Dhx36	8	944	1072	807	991
D3ZZP2	RAB39, member RAS oncogene family (Predicted) (RAB39A, member RAS oncogene family)	Rab39a Rab39_predicted rCG_58217	4	325	1251	1247	992
B2RYQ2	Serine/threonine-protein phosphatase 2A activator (EC 5.2.1.8) (Phosphotyrosyl phosphatase activator)	Ptpa Ppp2r4 Ppp2r4_predicted rCG_45567	7	815	954	1055	993
Q62824	Exocyst complex component 4 (Exocyst complex component Sec8) (rSec8)	Exoc4 Sec8 Sec8l1	24	931	1049	847	994
P15178	Aspartate--tRNA ligase, cytoplasmic (EC 6.1.1.12) (Aspartyl-tRNA synthetase) (AspRS)	Dars1 Dars Drs1	21	1282	1085	462	995
P63329	Serine/threonine-protein phosphatase 2B catalytic subunit alpha isoform (EC 3.1.3.16) (CAM-PRP catalytic subunit) (Calmodulin-dependent calcineurin A subunit alpha isoform)	Ppp3ca Calna	11	780	964	1087	996
A0A0G2K490	TRAF2 and NCK-interacting kinase	Tnik	20	914	909	1009	997
Q793F9	Vacuolar protein sorting-associated protein 4A (EC 3.6.4.6)	Vps4a vps4-A	5	732	1023	1078	998
Q9QXU8	Cytoplasmic dynein 1 light intermediate chain 1 (Dynein light chain A) (DLC-A) (Dynein light intermediate chain 1, cytosolic)	Dync1li1 Dncli1	21	894	935	1014	999
O08839	Myc box-dependent-interacting protein 1 (Amphiphysin II) (Amphiphysin-like protein) (Bridging integrator 1)	Bin1 Amph2 Amphl	16	877	1074	894	1000
Q8VHW5	Voltage-dependent calcium channel gamma-8 subunit (Neuronal voltage-gated calcium channel gamma-8 subunit) (Transmembrane AMPAR regulatory protein gamma-8) (TARP gamma-8)	Cacng8	3	845	1067	945	1001
P61589	Transforming protein RhoA (EC 3.6.5.2)	Rhoa Arha Arha2	3	565	1145	1149	1002
Q3ZB99	Tight junction protein 2	Tjp2	11	412	1210	1241	1003
A0A0G2JVZ6	Integrin subunit alpha V	Itgav	14	711	911	1256	1004
P50399	Rab GDP dissociation inhibitor beta (Rab GDI beta) (GDI-3) (Guanosine diphosphate dissociation inhibitor 2) (GDI-2)	Gdi2 Gdi3	19	703	1014	1162	1005
Q6UPR8	Endoplasmic reticulum metallopeptidase 1 (EC 3.4.-.-) (Felix-ina)	Ermp1 Fxna	8	833	1041	1007	1006
A0A0G2JX62	SRSF protein kinase 2	Srpk2	6	1183	966	734	1007
D3ZWL6	Adenosylhomocysteinase-like 2 (RCG27985)	Ahcyl2 rCG_27985	5	1032	1022	834	1008
Q5QD51	A-kinase anchor protein 12 (AKAP-12)	Akap12	4	550	1079	1259	1009
Q5XIA1	Nicalin (Nicastrin-like protein)	Ncln	7	1293	927	669	1010
Q4V7C7	Actin-related protein 3 (Actin-like protein 3)	Actr3 Arp3	17	870	956	1064	1011
Q4VSI4	Ubiquitin carboxyl-terminal hydrolase 7 (EC 3.4.19.12) (Deubiquitinating enzyme 7) (Herpesvirus-associated ubiquitin-specific protease) (rHAUSP) (Ubiquitin thioesterase 7) (Ubiquitin-specific-processing protease 7)	Usp7 Hausp	20	1230	745	918	1012
F1M2K6	Plakophilin 4	Pkp4	13	641	1034	1218	1013
D4A0A1	SOGA family member 3	Soga3 NEWGENE_1307525	25	855	941	1103	1014
P53534	Glycogen phosphorylase, brain form (EC 2.4.1.1) (Fragment)	Pygb	24	769	1050	1081	1015
F1LQC5	Receptor protein serine/threonine kinase (EC 2.7.11.30)	Bmpr2 rCG_22178	9	840	960	1102	1016
Q80WD1	Reticulon-4 receptor-like 2 (Nogo receptor-like 3) (Nogo-66 receptor homolog 1) (Nogo-66 receptor-related protein 2) (NgR2)	Rtn4rl2 Ngrh1	3	524	1163	1217	1017
P47819	Glial fibrillary acidic protein (GFAP)	Gfap	23	310	1290	1305	1018
Q62658	Peptidyl-prolyl cis-trans isomerase FKBP1A (PPIase FKBP1A) (EC 5.2.1.8) (12 kDa FK506-binding protein) (12 kDa FKBP) (FKBP-12) (FK506-binding protein 1A) (FKBP-1A) (Immunophilin FKBP12) (Rotamase)	Fkbp1a Fkbp1	2	837	1053	1020	1019
Q62848	ADP-ribosylation factor GTPase-activating protein 1 (ARF GAP 1) (ADP-ribosylation factor 1 GTPase-activating protein) (ARF1 GAP) (ARF1-directed GTPase-activating protein)	Arfgap1 Arf1gap	6	1150	1125	636	1020
B0BN83	Armadillo repeat-containing protein 1	Armc1 Armc1_predicted rCG_41576	3	773	1084	1058	1021
Q56R18	Importin subunit alpha	Kpna3	7	817	1010	1088	1022
Q5M7A7	CB1 cannabinoid receptor-interacting protein 1 (CRIP-1)	Cnrip1	6	739	1002	1174	1023
Q4KM73	UMP-CMP kinase (EC 2.7.4.14) (Deoxycytidylate kinase) (CK) (dCMP kinase) (Nucleoside-diphosphate kinase) (EC 2.7.4.6) (Uridine monophosphate/cytidine monophosphate kinase) (UMP/CMP kinase) (UMP/CMPK)	Cmpk1 Cmpk	5	889	1159	868	1024
A0A0G2JVM2	Uncharacterized protein	Mia3	13	1334	986	600	1025
Q5BJT7	Coiled-coil domain-containing protein 93	Ccdc93	7	906	1038	978	1026
Q6AYR2	Protein NDRG3 (N-myc downstream-regulated gene 3 protein)	Ndrg3 Ndr3	10	865	905	1153	1027
Q9Z1N4	3'(2'),5'-bisphosphate nucleotidase 1 (EC 3.1.3.7) (Bisphosphate 3'-nucleotidase 1) (PAP-inositol 1,4-phosphatase) (PIP) (scHAL2 analogous 3)	Bpnt1 Sal3	11	748	1083	1093	1028
Q9JMJ4	Pre-mRNA-processing factor 19 (EC 2.3.2.27) (Neuronal differentiation-related gene protein) (PRP19/PSO4 homolog) (RING-type E3 ubiquitin transferase PRP19)	Prpf19 Prp19	11	1346	696	888	1029
Q9Z272	ARF GTPase-activating protein GIT1 (ARF GAP GIT1) (Cool-associated and tyrosine-phosphorylated protein 1) (CAT-1) (CAT1) (G protein-coupled receptor kinase-interactor 1) (GRK-interacting protein 1) (GRK-interactor 1)	Git1	21	869	1037	1024	1030
A0A0G2K315	Centrosomal protein 170	Cep170	20	959	946	1026	1031
D3ZAW2	Phosphatidylserine decarboxylase proenzyme, mitochondrial (EC 4.1.1.65) [Cleaved into: Phosphatidylserine decarboxylase beta chain; Phosphatidylserine decarboxylase alpha chain]	Pisd	5	1115	947	871	1032
A0A0G2K4N7	Membrane palmitoylated protein 6	Mpp6	14	722	1225	986	1033
P28023	Dynactin subunit 1 (150 kDa dynein-associated polypeptide) (DAP-150) (DP-150) (p150-glued)	Dctn1	45	934	967	1036	1034
Q9JIR4	Regulating synaptic membrane exocytosis protein 1 (Rab-3-interacting molecule 1) (RIM 1)	Rims1 Rim1	16	999	902	1040	1035
O35964	Endophilin-A2 (Endophilin-2) (SH3 domain protein 2B) (SH3 domain-containing GRB2-like protein 1) (SH3p8)	Sh3gl1 Sh3p8	6	728	1092	1127	1036
O35180	Endophilin-A3 (Endophilin-3) (SH3 domain protein 2C) (SH3 domain-containing GRB2-like protein 3) (SH3p13)	Sh3gl3 Sh3d2c1 Sh3p13	3	888	1098	962	1037
D3ZU13	Eukaryotic translation initiation factor 4 gamma, 1	Eif4g1	24	1302	1012	637	1038
F1M049	Ataxin 2	Atxn2	11	1274	923	755	1039
Q6AY84	Secernin-1	Scrn1	9	895	984	1075	1040
G3V6N7	RCG27287, isoform CRA_a (Solute carrier family 12, member 6)	Slc12a6 rCG_27287	3	936	1142	879	1041
P32577	Tyrosine-protein kinase CSK (EC 2.7.10.2) (C-Src kinase)	Csk	9	885	950	1128	1042
D3ZW55	Inosine triphosphate pyrophosphatase (ITPase) (Inosine triphosphatase) (EC 3.6.1.9) (Non-canonical purine NTP pyrophosphatase) (Non-standard purine NTP pyrophosphatase) (Nucleoside-triphosphate diphosphatase) (Nucleoside-triphosphate pyrophosphatase) (NTPase)	Itpa	4	603	1131	1231	1043
D3ZZ51	Proline-rich coiled-coil 2B	Prrc2b Bat2l	9	1386	1368	222	1044
F1LY09	Actin-related protein 3B	Actr3b	3	1093	795	1089	1045
Q68FW4	Syntaxin-18	Stx18	2	1196	1087	695	1046
D4AC23	T-complex protein 1 subunit eta (TCP-1-eta) (CCT-eta)	Cct7 rCG_55994	35	1147	1055	779	1047
Q62826	Heterogeneous nuclear ribonucleoprotein M (hnRNP M) (M4 protein)	Hnrnpm Hnrpm	14	1348	816	818	1048
G3V8A5	Vacuolar protein sorting-associated protein 35	Vps35 Vps35_mapped rCG_44281	29	982	1094	907	1049
M0R5P8	ADAM metallopeptidase domain 22	Adam22	8	818	1123	1042	1050
G3V619	Activating signal cointegrator 1 complex subunit 1 (Activating signal cointegrator 1 complex subunit 1, isoform CRA_b)	Ascc1 rCG_21944	2	1134	1097	753	1051
P52303	AP-1 complex subunit beta-1 (Adaptor protein complex AP-1 subunit beta-1) (Adaptor-related protein complex 1 subunit beta-1) (Beta-1-adaptin) (Beta-adaptin 1) (Clathrin assembly protein complex 1 beta large chain) (Golgi adaptor HA1/AP1 adaptin beta subunit)	Ap1b1 Adtb1	19	1137	1013	835	1052
Q568Z9	Phytanoyl-CoA hydroxylase-interacting protein (Phytanoyl-CoA hydroxylase-associated protein 1) (PAHX-AP1) (PAHXAP1)	Phyhip	7	947	1006	1038	1053
D3ZES7	Plexin A4	Plxna4 Plxna4a	42	651	1106	1234	1054
O54924	Exocyst complex component 8 (Exocyst complex 84 kDa subunit)	Exoc8 Exo84	19	989	1039	968	1055
P49242	40S ribosomal protein S3a (V-fos transformation effector protein) [Cleaved into: 40S ribosomal protein S3b]	Rps3a Fte-1 Fte1	9	1043	1088	867	1056
D4A1G8	Centrosomal protein 170B	Cep170b	22	992	848	1158	1057
B3GNI6	Septin-11	Septin11 Sept11	7	622	1167	1209	1058
P41499	Tyrosine-protein phosphatase non-receptor type 11 (EC 3.1.3.48) (Protein-tyrosine phosphatase 1D) (PTP-1D) (Protein-tyrosine phosphatase SYP) (SH-PTP2) (SHP-2) (Shp2)	Ptpn11	11	600	1208	1191	1059
A0A0G2JXP3	HECT-type E3 ubiquitin transferase (EC 2.3.2.26)	Nedd4l	17	958	1030	1015	1060
Q9ES54	Nuclear protein localization protein 4 homolog (Protein NPL4)	Nploc4 Npl4	18	1181	853	979	1061
P0CB49	YLP motif-containing protein 1 (Nuclear protein ZAP3)	Ylpm1 Zap Zap3	6	1300	715	1001	1062
P08413	Calcium/calmodulin-dependent protein kinase type II subunit beta (CaM kinase II subunit beta) (CaMK-II subunit beta) (EC 2.7.11.17)	Camk2b	15	1146	931	941	1063
A0A0G2JXG5	Uncharacterized protein	0	2	1238	974	809	1064
D4A3E3	AT-rich interaction domain 1A	Arid1a	2	1315	765	942	1065
P54283	Voltage-dependent L-type calcium channel subunit beta-1 (CAB1) (Calcium channel voltage-dependent subunit beta 1)	Cacnb1 Cacnlb1	3	758	1090	1177	1066
Q9Z214	Homer protein homolog 1 (PSD-Zip45) (VASP/Ena-related gene up-regulated during seizure and LTP 1) (Vesl-1)	Homer1 Homer Vesl	8	689	1219	1121	1067
Q63560	Microtubule-associated protein 6 (MAP-6) (145-kDa STOP) (STOP145) (Stable tubule-only polypeptide) (STOP)	Map6 Mtap6	35	496	1204	1332	1068
Q63616	Vacuolar protein sorting-associated protein 33B (r-vps33b)	Vps33b	12	1172	934	932	1069
P07872	Peroxisomal acyl-coenzyme A oxidase 1 (AOX) (EC 1.3.3.6) (Palmitoyl-CoA oxidase) [Cleaved into: Peroxisomal acyl-CoA oxidase 1, A chain; Peroxisomal acyl-CoA oxidase 1, B chain; Peroxisomal acyl-CoA oxidase 1, C chain]	Acox1 Acox	11	1045	1078	916	1070
F1LVR4	Calcium/calmodulin-dependent protein kinase ID	Camk1d	6	874	1008	1160	1071
Q9R085	Ubiquitin carboxyl-terminal hydrolase 15 (EC 3.4.19.12) (Deubiquitinating enzyme 15) (Ubiquitin carboxyl-terminal hydrolase of 109 kDa) (Ubiquitin thioesterase 15) (Ubiquitin-specific-processing protease 15)	Usp15 ubp109	7	1008	994	1041	1072
D3ZZA8	SEC24 homolog A, COPII coat complex component (SEC24 related gene family, member A (S. cerevisiae) (Predicted))	Sec24a Sec24a_predicted rCG_33999	7	1122	939	987	1073
Q8VHK2	Caskin-1 (CASK-interacting protein 1)	Caskin1	21	851	1095	1104	1074
P82471	Guanine nucleotide-binding protein G(q) subunit alpha (Guanine nucleotide-binding protein alpha-q)	Gnaq	9	633	1271	1151	1075
P53042	Serine/threonine-protein phosphatase 5 (PP5) (EC 3.1.3.16) (Protein phosphatase T) (PPT)	Ppp5c	16	859	1033	1164	1076
Q9JI92	Syntenin-1 (Syndecan-binding protein 1)	Sdcbp	4	1034	841	1181	1077
Q91XV6	FXYD domain-containing ion transport regulator 6 (Phosphohippolin) (Vascular endothelial cell-specific protein 6) (VESP6)	Fxyd6 Php	2	1142	991	926	1078
A0A0G2K0P1	Kinesin-associated protein 3	Kifap3	13	1083	1029	949	1079
Q6NYB7	Ras-related protein Rab-1A (EC 3.6.5.2)	Rab1A Rab1	9	978	1119	964	1080
O88588	Phosphofurin acidic cluster sorting protein 1 (PACS-1)	Pacs1	20	953	999	1111	1081
Q6P9U8	Eukaryotic translation initiation factor 3 subunit H (eIF3h) (Eukaryotic translation initiation factor 3 subunit 3) (eIF-3-gamma) (eIF3 p40 subunit)	Eif3h Eif3s3	10	1297	1155	618	1082
Q00960	Glutamate receptor ionotropic, NMDA 2B (GluN2B) (Glutamate [NMDA] receptor subunit epsilon-2) (N-methyl D-aspartate receptor subtype 2B) (NMDAR2B) (NR2B)	Grin2b	12	1190	1051	830	1083
D4AE59	Serine/threonine-protein kinase STK11 (EC 2.7.11.1) (Liver kinase B1 homolog) (LKB1)	Stk11 Lkb1	2	1026	1021	1029	1084
Q91ZN1	Coronin-1A (Coronin-like protein A) (Clipin-A) (Tryptophan aspartate-containing coat protein) (TACO)	Coro1a Coro1	13	724	1186	1167	1085
A0A0G2K219	FCH and double SH3 domains 2	Fchsd2	4	866	1025	1203	1086
A0A0G2K132	Formin-like 2	Fmnl2	5	708	1272	1120	1087
D3Z981	Plexin A1 (RCG56095)	Plxna1 RGD1560871 rCG_56095	45	743	1124	1233	1088
A0A0G2KAE2	Tumor suppressor candidate 3	Tusc3	4	1320	1019	764	1089
F1M062	La ribonucleoprotein 1, translational regulator	Larp1	12	1124	996	983	1090
F1M853	Ribosome-binding protein 1	Rrbp1	20	1332	1066	709	1091
Q8CFN2	Cell division control protein 42 homolog (EC 3.6.5.2)	Cdc42	6	675	1224	1210	1092
D3Z955	Phosphoglucomutase 2-like 1 (RCG40012, isoform CRA_a)	Pgm2l1 rCG_40012	17	1041	1036	1035	1093
Q566C7	Diphosphoinositol polyphosphate phosphohydrolase 1 (DIPP-1) (EC 3.6.1.52) (Diadenosine 5',5'''-P1,P6-hexaphosphate hydrolase 1) (EC 3.6.1.-) (Nucleoside diphosphate-linked moiety X motif 3) (Nudix motif 3)	Nudt3 Dipp Dipp1	2	882	1115	1116	1094
F1LX07	Solute carrier family 25 member 12	Slc25a12 LOC100360985	22	997	1205	913	1095
P26817	Beta-adrenergic receptor kinase 1 (Beta-ARK-1) (EC 2.7.11.15) (G-protein-coupled receptor kinase 2)	Grk2 Adrbk1	11	986	1043	1086	1096
F1M471	EPM2A-interacting protein 1	Epm2aip1	17	1263	840	1019	1097
F1LQ09	Atlastin GTPase 2	Atl2	8	1179	988	957	1098
I6L9G6	TAR DNA-binding protein 43	Tardbp rCG_31562	8	1374	847	904	1099
Q63372	Neurexin-1 (Neurexin I-alpha) (Neurexin-1-alpha)	Nrxn1	20	1000	1130	1008	1100
O88763	Phosphatidylinositol 3-kinase catalytic subunit type 3 (PI3-kinase type 3) (PI3K type 3) (PtdIns-3-kinase type 3) (EC 2.7.1.137) (Phosphoinositide-3-kinase class 3)	Pik3c3 Vps34	4	1178	971	990	1101
A0A0G2JXN8	Oxysterol-binding protein	Osbpl8 RGD1561474_predicted rCG_49035	21	1073	1114	954	1102
F1LVZ9	HECT domain E3 ubiquitin protein ligase 3	Hectd3 RGD1309823	6	1135	998	1010	1103
A0A0G2K435	DnaJ heat shock protein family (Hsp40) member C7	Dnajc7	11	1245	1071	828	1104
A0A0G2K7L2	Immunoglobulin superfamily, member 3	Igsf3	12	965	1081	1100	1105
D3ZFX4	Phosphoacetylglucosamine mutase (PAGM) (EC 5.4.2.3) (Acetylglucosamine phosphomutase) (N-acetylglucosamine-phosphate mutase)	Pgm3 Pgm3_predicted rCG_25231	7	834	1111	1201	1106
G3V6K6	Receptor protein-tyrosine kinase (EC 2.7.10.1)	Egfr rCG_23316	10	802	1129	1219	1107
D3ZAS8	Spliceosome-associated factor 3, U4/U6 recycling protein (Squamous cell carcinoma antigen recognized by T-cells 3 (Predicted))	Sart3 Sart3_predicted rCG_21169	2	1354	1005	798	1108
P41498	Low molecular weight phosphotyrosine protein phosphatase (LMW-PTP) (LMW-PTPase) (EC 3.1.3.48) (Low molecular weight cytosolic acid phosphatase) (EC 3.1.3.2)	Acp1	4	954	1020	1186	1109
F1LS01	Protocadherin 9 (RCG37051)	Pcdh9 rCG_37051	3	945	1062	1154	1110
Q5RK09	Eukaryotic translation initiation factor 3 subunit G (eIF3g) (Eukaryotic translation initiation factor 3 RNA-binding subunit) (eIF-3 RNA-binding subunit) (Eukaryotic translation initiation factor 3 subunit 4) (eIF-3-delta) (eIF3 p42) (eIF3 p44)	Eif3g Eif3s4	5	1176	1134	854	1111
A0A0G2K1E5	Symplekin	Sympk	3	1324	755	1092	1112
D3ZKC6	Vacuolar protein sorting 13 homolog D (Vacuolar protein sorting 13D (Yeast) (Predicted), isoform CRA_a)	Vps13d Vps13d_predicted rCG_30798	3	937	1086	1150	1113
P13697	NADP-dependent malic enzyme (NADP-ME) (EC 1.1.1.40) (Malic enzyme 1)	Me1 Mod-1 Mod1	8	875	1153	1146	1114
F1LTE0	Protein TANC2	Tanc2	24	1011	1035	1131	1115
D4A2P1	Cell division cycle and apoptosis regulator 1 (Similar to cell division cycle and apoptosis regulator 1 (Predicted), isoform CRA_a)	Ccar1 RGD1560358_predicted rCG_22021	8	1254	918	1006	1116
P27615	Lysosome membrane protein 2 (85 kDa lysosomal membrane sialoglycoprotein) (LGP85) (CD36 antigen-like 2) (Lysosome membrane protein II) (LIMP II) (Scavenger receptor class B member 2) (CD antigen CD36)	Scarb2 Cd36l2 Limpii	3	1210	1188	781	1117
P84083	ADP-ribosylation factor 5	Arf5	4	1139	1104	937	1118
D4ABY4	Ubiquitin-conjugating enzyme E2, J1	Ube2j1	2	1283	1120	778	1119
O09175	Aminopeptidase B (AP-B) (EC 3.4.11.6) (Arginine aminopeptidase) (Arginyl aminopeptidase) (Cytosol aminopeptidase IV)	Rnpep	11	819	1048	1314	1120
O08557	N(G),N(G)-dimethylarginine dimethylaminohydrolase 1 (DDAH-1) (Dimethylarginine dimethylaminohydrolase 1) (EC 3.5.3.18) (DDAHI) (Dimethylargininase-1)	Ddah1 Ddah	7	917	1056	1212	1121
Q5U2Z3	Nucleosome assembly protein 1-like 4	Nap1l4	5	907	1180	1101	1122
D3ZI68	Pre-mRNA-processing factor 31 (U4/U6 small nuclear ribonucleoprotein Prp31)	Prpf31 Prpf31_predicted rCG_56836	3	1347	915	928	1123
Q64303	Serine/threonine-protein kinase PAK 2 (EC 2.7.11.1) (Gamma-PAK) (p21-activated kinase 2) (PAK-2) [Cleaved into: PAK-2p27; PAK-2p34]	Pak2	2	696	1218	1276	1124
Q2HWF0	Formin-binding protein 1-like (Transducer of Cdc42-dependent actin assembly protein 1) (Toca-1)	Fnbp1l Toca1	8	951	1015	1225	1125
P21571	ATP synthase-coupling factor 6, mitochondrial (ATPase subunit F6) (ATP synthase peripheral stalk subunit F6)	Atp5pf Atp5j	2	1050	1172	976	1126
F1M287	SLIT-ROBO Rho GTPase-activating protein 1	Srgap1	11	941	972	1287	1127
P62024	Phosphatase and actin regulator 1	Phactr1	7	1017	1003	1185	1128
Q7TQ77	Ac1288	0	6	1313	1215	678	1129
P97633	Casein kinase I isoform alpha (CKI-alpha) (EC 2.7.11.1) (CK1)	Csnk1a1	9	1163	963	1085	1130
Q5FVI6	V-type proton ATPase subunit C 1 (V-ATPase subunit C 1) (Vacuolar proton pump subunit C 1)	Atp6v1c1	23	924	1121	1169	1131
F1LMV9	Coronin	Coro2b LOC300768 rCG_58259	7	863	1229	1123	1132
F1LZC5	Complex I-B16.6 (NADH dehydrogenase [ubiquinone] 1 alpha subcomplex subunit 13) (NADH-ubiquinone oxidoreductase B16.6 subunit)	0	5	964	1058	1196	1133
Q9JMB3	Erythrocyte membrane protein band 4.1-like 3 (Erythrocyte protein band 4.1-like 3, isoform CRA_d) (Type II brain 4.1)	Epb41l3 Epb4.1l3 rCG_35644	28	760	1178	1282	1134
A0A0G2K528	Syntaxin 16	Stx16	6	1289	1246	686	1135
O55148	Growth arrest-specific protein 7 (GAS-7)	Gas7	7	705	1252	1267	1136
P85968	6-phosphogluconate dehydrogenase, decarboxylating (EC 1.1.1.44)	Pgd	17	880	1082	1275	1137
O35331	Pyridoxal kinase (EC 2.7.1.35) (Pyridoxine kinase)	Pdxk Pkh	3	898	1207	1136	1138
D3ZIY3	YTH N(6)-methyladenosine RNA-binding protein 3 (YTH domain family 3 (Predicted), isoform CRA_b)	Ythdf3 Ythdf3_predicted rCG_41303	3	1371	1341	532	1139
Q4KLI7	Splicing factor 3a, subunit 3	Sf3a3	7	1368	665	1211	1140
Q9WV63	Kinesin-like protein KIF2A (Kinesin-2)	Kif2a Kif2	26	961	1102	1183	1141
B1WBX6	Small ArfGAP2 (Smap2 protein)	Smap2	8	1180	1054	1017	1142
P62747	Rho-related GTP-binding protein RhoB	Rhob Arhb	6	731	1244	1277	1143
P63245	Receptor of activated protein C kinase 1 (Guanine nucleotide-binding protein subunit beta-2-like 1) (Receptor for activated C kinase) (Receptor of activated protein kinase C 1) [Cleaved into: Receptor of activated protein C kinase 1, N-terminally processed]	Rack1 Gnb2l1	11	1323	1201	729	1144
F1LU48	Endoplasmic reticulum-golgi intermediate compartment 1	Ergic1	9	1271	1199	783	1145
D3ZJ01	RAB11-binding and LisH domain, coiled-coil and HEAT repeat-containing (Similar to RIKEN cDNA 2310035C23 (Predicted))	Relch RGD1307235 RGD1307235_predicted rCG_24062	20	1086	1175	992	1146
Q9JJ50	Hepatocyte growth factor-regulated tyrosine kinase substrate (SNAP-25-interacting protein Hrs-2)	Hgs Hrs Hrs2	17	1029	1004	1228	1147
A0A0G2K9L2	Target of myb1-like 2 membrane-trafficking protein	Tom1l2	14	976	1080	1206	1148
Q5XIC6	Proteasome (Prosome, macropain) 26S subunit, non-ATPase, 12 (Proteasome 26S subunit, non-ATPase 12)	Psmd12	18	1130	1060	1077	1149
P47942	Dihydropyrimidinase-related protein 2 (DRP-2) (Collapsin response mediator protein 2) (CRMP-2) (Turned on after division 64 kDa protein) (TOAD-64)	Dpysl2	28	650	1267	1352	1150
D3ZRB3	RCG21806 (Ras homolog family member F, filopodia-associated)	Rhof rCG_21806	4	902	1192	1178	1151
G3V7T6	Splicing factor 3b, subunit 1 (Splicing factor 3b, subunit 1, isoform CRA_b)	Sf3b1 rCG_22317	29	1356	772	1145	1152
F1M8D3	C-Maf-inducing protein	Cmip	4	1161	1168	946	1153
Q4V7C6	GMP synthase [glutamine-hydrolyzing] (EC 6.3.5.2) (GMP synthetase) (Glutamine amidotransferase)	Gmps	9	1298	775	1202	1154
Q63413	Spliceosome RNA helicase Ddx39b (EC 3.6.4.13) (56 kDa U2AF65-associated protein) (ATP-dependent RNA helicase p47) (DEAD box protein Uap56)	Ddx39b Bat1 Bat1a Uap56	10	1382	1018	878	1155
Q07310	Neurexin-3 (Neurexin III-alpha) (Neurexin-3-alpha)	Nrxn3	17	876	1165	1238	1156
Q568Z6	IST1 homolog	Ist1	8	857	1152	1271	1157
P50398	Rab GDP dissociation inhibitor alpha (Rab GDI alpha) (Guanosine diphosphate dissociation inhibitor 1) (GDI-1)	Gdi1 Rabgdia	20	881	1183	1221	1158
Q62825	Exocyst complex component 3 (Exocyst complex component Sec6) (rSec6)	Exoc3 Sec6 Sec6l1	12	1070	1073	1144	1159
D3ZPE5	Vacuolar protein sorting-associated protein 53 homolog	Vps53 Vps53_predicted rCG_32605	14	1220	1101	971	1160
Q63374	Neurexin-2 (Neurexin II-alpha) (Neurexin-2-alpha)	Nrxn2	28	893	1160	1239	1161
Q5XI22	Acetyl-CoA acetyltransferase, cytosolic (EC 2.3.1.9) (Cytosolic acetoacetyl-CoA thiolase)	Acat2	14	1060	1103	1133	1162
E9PTX9	Solute carrier family 12 member 2	Slc12a2	12	1206	995	1097	1163
Q63100	Cytoplasmic dynein 1 intermediate chain 1 (Cytoplasmic dynein intermediate chain 1) (Dynein intermediate chain 1, cytosolic) (DH IC-1)	Dync1i1 Dnci1 Dncic1	15	1067	1091	1147	1164
D3ZSY8	TBC1 domain family, member 10b (TBC1 domain family, member 10b (Predicted))	Tbc1d10b Tbc1d10b_predicted rCG_40210	14	1118	1075	1113	1165
P18422	Proteasome subunit alpha type-3 (Macropain subunit C8) (Multicatalytic endopeptidase complex subunit C8) (Proteasome component C8) (Proteasome subunit K)	Psma3	5	1051	1149	1107	1166
F1LZ05	Poly [ADP-ribose] polymerase (PARP) (EC 2.4.2.-)	Parp14	4	1101	1286	923	1167
Q6AYK8	Eukaryotic translation initiation factor 3 subunit D (eIF3d) (Eukaryotic translation initiation factor 3 subunit 7) (eIF-3-zeta)	Eif3d Eif3s7	9	1338	1257	717	1168
P51146	Ras-related protein Rab-4B (EC 3.6.5.2)	Rab4b	7	1047	1128	1139	1169
A0A0G2JY03	Alpha N-catenin (Catenin alpha-2)	0	10	836	1202	1278	1170
Q7TPB1	T-complex protein 1 subunit delta (TCP-1-delta) (CCT-delta)	Cct4	26	1243	1217	863	1171
G3V9T7	ATPase Get3 (EC 3.6.-.-) (Arsenical pump-driving ATPase) (Arsenite-stimulated ATPase) (Guided entry of tail-anchored proteins factor 3, ATPase)	Get3 Asna1 Trc40	5	1023	1226	1074	1172
O88664	Serine/threonine-protein kinase TAO1 (EC 2.7.11.1) (Thousand and one amino acid protein 1)	Taok1 Tao1	13	920	1195	1208	1173
P58405	Striatin-3 (Cell cycle autoantigen SG2NA) (S/G2 antigen)	Strn3 Gs2na Sg2na	7	849	1209	1269	1174
Q5FVJ0	Protein RUFY3 (RUN and FYVE domain-containing protein 3) (Rap2-interacting protein x) (RIPx) (Single axon-regulated protein) (Singar)	Rufy3 Ripx	19	1036	1140	1156	1175
Q9Z1P2	Alpha-actinin-1 (Alpha-actinin cytoskeletal isoform) (F-actin cross-linking protein) (Non-muscle alpha-actinin-1)	Actn1	25	809	1260	1264	1176
P62762	Visinin-like protein 1 (VILIP) (21 kDa CABP) (Neural visinin-like protein 1) (NVL-1) (NVP-1)	Vsnl1 Visl1	12	1018	1235	1082	1177
B2RYG6	Ubiquitin thioesterase OTUB1 (EC 3.4.19.12) (Deubiquitinating enzyme OTUB1) (OTU domain-containing ubiquitin aldehyde-binding protein 1) (Otubain-1) (Ubiquitin-specific-processing protease OTUB1)	Otub1	9	987	1112	1237	1178
P14562	Lysosome-associated membrane glycoprotein 1 (LAMP-1) (Lysosome-associated membrane protein 1) (120 kDa lysosomal membrane glycoprotein) (LGP-120) (CD107 antigen-like family member A) (CD antigen CD107a)	Lamp1 Lamp-1	3	1284	1139	914	1179
Q62747	Synaptotagmin-7 (Protein Syt7) (Synaptotagmin VII) (SytVII)	Syt7	3	1042	1158	1138	1180
G3V816	Nucleoside diphosphate kinase (EC 2.7.4.6)	Nme3 rCG_34958	3	1080	1216	1043	1181
D3ZAA9	MAGUK p55 subfamily member 2 (Protein MPP2)	Mpp2 rCG_34691	12	1014	1236	1090	1182
B5DEH2	Erlin-2 (Endoplasmic reticulum lipid raft-associated protein 2) (Stomatin-prohibitin-flotillin-HflC/K domain-containing protein 2) (SPFH domain-containing protein 2)	Erlin2 Spfh2	8	1233	1146	965	1183
A0A0G2K6I4	ENAH, actin regulator	Enah	7	810	1240	1294	1184
Q63564	Synaptic vesicle glycoprotein 2B (Synaptic vesicle protein 2B)	Sv2b Sv2bb	4	916	1170	1268	1185
D3ZZZ9	Catenin (Cadherin associated protein), delta 1 (Predicted), isoform CRA_a (Catenin delta 1)	Ctnnd1 Ctnnd1_predicted rCG_26679	31	975	1135	1252	1186
Q9QX74	SH3 and multiple ankyrin repeat domains protein 2 (Shank2) (Cortactin-binding protein 1) (CortBP1) (GKAP/SAPAP-interacting protein) (Proline-rich synapse-associated protein 1) (ProSAP1) (SPANK-3)	Shank2 Cortbp1	16	966	1221	1179	1187
Q8VHK7	Hepatoma-derived growth factor (HDGF)	Hdgf	2	1343	978	1048	1188
Q6AYT3	RNA-splicing ligase RtcB homolog (EC 6.5.1.8) (3'-phosphate/5'-hydroxy nucleic acid ligase) (p55)	Rtcb	13	1294	1063	1013	1189
A0A0G2JYI7	Ubiquitin-associated protein 2	Ubap2	7	1326	1077	969	1190
P97603	Neogenin (Fragment)	Neo1 Ngn	27	925	1220	1227	1191
Q7TMZ5	ADP-ribosylation factor-like 6 interacting protein 1 (ADP-ribosylation factor-like GTPase 6-interacting protein 1) (ADP-ribosylation-like factor 6-interacting protein) (RCG39653, isoform CRA_d)	Arl6ip1 LOC293551 rCG_39653	3	1157	1169	1047	1192
A0A0G2K782	Zinc finger, C2HC-type-containing 1A	Zc2hc1a	18	932	1132	1309	1193
P49803	Regulator of G-protein signaling 7 (RGS7)	Rgs7	12	856	1292	1226	1194
P21708	Mitogen-activated protein kinase 3 (MAP kinase 3) (MAPK 3) (EC 2.7.11.24) (ERT2) (Extracellular signal-regulated kinase 1) (ERK-1) (Insulin-stimulated MAP2 kinase) (MAP kinase isoform p44) (p44-MAPK) (MNK1) (Microtubule-associated protein 2 kinase) (p44-ERK1)	Mapk3 Erk1 Prkm3	11	1009	1151	1216	1195
O55005	Roundabout homolog 1	Robo1	9	861	1185	1333	1196
Q1LZ53	DNA (cytosine-5)-methyltransferase 3A (Dnmt3a) (EC 2.1.1.37) (Cysteine methyltransferase DNMT3A) (EC 2.1.1.-)	Dnmt3a	8	1372	1044	966	1197
Q5FVQ4	Malectin	Mlec	11	1286	1214	890	1198
O88761	26S proteasome non-ATPase regulatory subunit 1 (26S proteasome regulatory subunit RPN2) (26S proteasome regulatory subunit S1) (26S proteasome subunit p112)	Psmd1	17	1092	1108	1190	1199
Q10728	Protein phosphatase 1 regulatory subunit 12A (MBSP) (Myosin phosphatase-targeting subunit 1) (Myosin phosphatase target subunit 1) (Protein phosphatase myosin-binding subunit) (Protein phosphatase subunit 1M) (PP-1M) (Serine/threonine protein phosphatase PP1 smooth muscle regulatory subunit M110)	Ppp1r12a Mbs Mypt1	11	1108	1148	1135	1200
P47196	RAC-alpha serine/threonine-protein kinase (EC 2.7.11.1) (Protein kinase B) (PKB) (Protein kinase B alpha) (PKB alpha) (RAC-PK-alpha)	Akt1	8	993	1127	1272	1201
Q8K4V4	Sorting nexin-27 (MAP-responsive gene protein) (Methamphetamine-responsive transcript 1 protein) (PDZ-protein Mrt1)	Snx27 Mrt1	11	1166	1118	1114	1202
D4A517	Solute carrier family 39 (Zinc transporter), member 10 (Predicted), isoform CRA_a (Solute carrier family 39 member 10)	Slc39a10 Slc39a10_predicted rCG_63361	4	952	1193	1254	1203
P11030	Acyl-CoA-binding protein (ACBP) (Diazepam-binding inhibitor) (DBI) (Endozepine) (EP) [Cleaved into: Triakontatetraneuropeptide (TTN); Octadecaneuropeptide (ODN)]	Dbi	3	1037	1190	1173	1204
P61203	COP9 signalosome complex subunit 2 (SGN2) (Signalosome subunit 2) (Alien homolog) (JAB1-containing signalosome subunit 2) (Thyroid receptor-interacting protein 15) (TR-interacting protein 15) (TRIP-15)	Cops2 Csn2 Trip15	15	1131	1093	1182	1205
Q62718	Neurotrimin (GP65)	Ntm Hnt Nt	5	763	1303	1343	1206
P61765	Syntaxin-binding protein 1 (N-Sec1) (Protein unc-18 homolog 1) (Unc18-1) (Protein unc-18 homolog A) (Unc-18A) (p67) (rbSec1)	Stxbp1 Unc18a	36	754	1296	1360	1207
Q6KC51	Actin-binding LIM protein 2 (abLIM-2) (Actin-binding LIM protein family member 2)	Ablim2	4	994	1196	1223	1208
D3ZZ62	Exportin-T (Exportin(tRNA)) (tRNA exportin)	Xpot Xpot_predicted rCG_48839	5	1264	983	1172	1209
O35264	Platelet-activating factor acetylhydrolase IB subunit alpha2 (EC 3.1.1.47) (PAF acetylhydrolase 30 kDa subunit) (PAF-AH 30 kDa subunit) (PAF-AH subunit beta) (PAFAH subunit beta) (Platelet-activating factor acetylhydrolase alpha 2 subunit) (PAF-AH alpha 2)	Pafah1b2 Pafahb	6	970	1203	1250	1210
Q62952	Dihydropyrimidinase-related protein 3 (DRP-3) (Collapsin response mediator protein 4) (CRMP-4) (TOAD-64/Ulip/CRMP) (TUC-4b)	Dpysl3 Crmp4	25	757	1306	1361	1211
D4A6H8	Alpha N-catenin (Catenin alpha-2)	Ctnna2	16	847	1279	1299	1212
Q9JHW1	Carboxypeptidase D (EC 3.4.17.22) (Metallocarboxypeptidase D) (gp180)	Cpd	17	1380	1335	713	1213
G3V9K0	Cysteinyl-tRNA synthetase (EC 6.1.1.16)	Cars Cars_predicted rCG_47503	18	1344	1200	885	1214
Q4QQT3	CUGBP Elav-like family member 1 (CELF-1) (Bruno-like protein 2) (CUG triplet repeat RNA-binding protein 1) (CUG-BP1) (CUG-BP- and ETR-3-like factor 1) (RNA-binding protein BRUNOL-2)	Celf1 Cugbp1	4	1357	1076	998	1215
A0A0G2K9J2	V-type proton ATPase subunit H	Atp6v1h rCG_30515	20	1104	1156	1171	1216
Q5U2R6	Putative monooxygenase p33MONOX (EC 1.-.-.-) (liver regeneration-related protein LRRG011)	P33monox Aa2-141	2	950	1254	1229	1217
Q9Z2P6	Synaptosomal-associated protein 29 (SNAP-29) (Golgi SNARE of 32 kDa) (Gs32) (Soluble 29 kDa NSF attachment protein) (Vesicle-membrane fusion protein SNAP-29)	Snap29	4	1031	1150	1257	1218
F1M8A4	PTPRF-interacting protein alpha 2	Ppfia2	19	1052	1164	1224	1219
O35303	Dynamin-1-like protein (EC 3.6.5.5) (Dynamin-like protein)	Dnm1l Dlp1 Drp1	39	1128	1238	1076	1220
P25113	Phosphoglycerate mutase 1 (EC 5.4.2.11) (EC 5.4.2.4) (BPG-dependent PGAM 1) (Phosphoglycerate mutase isozyme B) (PGAM-B)	Pgam1	5	919	1301	1222	1221
P51635	Aldo-keto reductase family 1 member A1 (EC 1.1.1.2) (EC 1.1.1.33) (EC 1.1.1.372) (EC 1.1.1.54) (3-DG-reducing enzyme) (Alcohol dehydrogenase [NADP(+)]) (Aldehyde reductase) (Glucuronate reductase) (EC 1.1.1.19) (Glucuronolactone reductase) (EC 1.1.1.20)	Akr1a1 Alr	17	1103	1166	1180	1222
Q5U2N3	Membrane-associated phosphatidylinositol transfer protein 1 (Phosphatidylinositol transfer protein, membrane-associated 1) (PITPnm 1) (Pyk2 N-terminal domain-interacting receptor 2) (NIR-2)	Pitpnm1 Nir2 Pitpnm	18	1087	1171	1192	1223
P21707	Synaptotagmin-1 (Synaptotagmin I) (SytI) (p65)	Syt1	13	873	1256	1329	1224
P04762	Catalase (EC 1.11.1.6)	Cat Cas1	18	1168	1157	1140	1225
A0A0U1RS25	UPF1, RNA helicase and ATPase	Upf1	28	1319	1176	973	1226
Q5U300	Ubiquitin-like modifier-activating enzyme 1 (EC 6.2.1.45) (Ubiquitin-activating enzyme E1)	Uba1 Ube1	40	1057	1141	1270	1227
Q9QXQ0	Alpha-actinin-4 (Non-muscle alpha-actinin 4)	Actn4	25	998	1223	1248	1228
O35112	CD166 antigen (Activated leukocyte cell adhesion molecule) (HB2) (KG-CAM) (Protein MEMD) (SB-10 antigen) (CD antigen CD166)	Alcam	9	960	1317	1197	1229
Q9QYW3	MOB-like protein phocein (Class II mMOB1) (Mob1 homolog 3) (Mob3) (Mps one binder kinase activator-like 3) (Phocein) (Preimplantation protein 3)	Mob4 Mob3 Mobkl1 Phocn Prei3	5	1191	1052	1235	1230
P69682	Adaptin ear-binding coat-associated protein 1 (NECAP endocytosis-associated protein 1) (NECAP-1)	Necap1	4	972	1228	1281	1231
F1LSG8	Syndetin (Coiled-coil domain-containing protein 132) (EARP/GARPII complex subunit VPS50)	Vps50 Ccdc132	18	1231	1194	1060	1232
Q63135	Complement component receptor 1-like protein (Antigen 5I2) (Complement regulatory protein Crry)	Cr1l Crry	4	825	1338	1322	1233
P84076	Neuron-specific calcium-binding protein hippocalcin (P23K)	Hpca	2	1197	1239	1052	1234
Q812E9	Neuronal membrane glycoprotein M6-a (M6a)	Gpm6a m6a	6	928	1297	1263	1235
D3ZG95	Mitochondrial calcium uptake family, member 3	Micu3	7	1140	1232	1117	1236
O88600	Heat shock 70 kDa protein 4 (Ischemia responsive 94 kDa protein)	Hspa4 Irp94	34	1064	1136	1290	1237
Q9Z1A6	Vigilin (High density lipoprotein-binding protein) (HDL-binding protein)	Hdlbp Hbp	19	1331	1211	950	1238
Q01986	Dual specificity mitogen-activated protein kinase kinase 1 (MAP kinase kinase 1) (MAPKK 1) (EC 2.7.12.2) (ERK activator kinase 1) (MAPK/ERK kinase 1) (MEK 1)	Map2k1 Mek1 Prkmk1	6	974	1280	1242	1239
B1WBS4	Similar to Vacuolar protein sorting 26 homolog (VPS26 protein homolog), isoform CRA_a (VPS26 retromer complex component B) (Vps26b protein)	Vps26b LOC300472 rCG_22813	14	1096	1253	1152	1240
P00388	NADPH--cytochrome P450 reductase (CPR) (P450R) (EC 1.6.2.4)	Por	25	1127	1181	1194	1241
A1L1J8	RAB5B, member RAS oncogene family (RAB5B, member RAS oncogene family (Predicted), isoform CRA_c)	Rab5b Rab5b_predicted rCG_42413	7	1102	1206	1195	1242
Q5XIP1	Protein pelota homolog (EC 3.1.-.-)	Pelo	2	1106	1126	1274	1243
Q5U301	A-kinase anchor protein 2 (AKAP-2)	Akap2	4	1169	1179	1159	1244
O55012	Phosphatidylinositol-binding clathrin assembly protein (Clathrin assembly lymphoid myeloid leukemia protein) (rCALM)	Picalm Calm	12	1258	1274	980	1245
B0BN85	Protein SGT1 homolog (Suppressor of G2 allele of SKP1 homolog)	Sugt1	9	1095	1174	1245	1246
Q5XIG8	Serine-threonine kinase receptor-associated protein (UNR-interacting protein)	Strap Unrip	16	1207	1198	1110	1247
Q5M868	Non-lysosomal glucosylceramidase (NLGase) (EC 3.2.1.45) (Beta-glucocerebrosidase 2) (Beta-glucosidase 2) (Bile acid beta-glucosidase GBA2) (Bile acid glucosyl transferase GBA2) (Cholesterol glucosyltransferase GBA2) (EC 2.4.1.-) (Cholesteryl-beta-glucosidase GBA2) (EC 3.2.1.-) (Glucosylceramidase 2)	Gba2	9	1272	1250	994	1248
O88377	Phosphatidylinositol 5-phosphate 4-kinase type-2 beta (EC 2.7.1.149) (1-phosphatidylinositol 5-phosphate 4-kinase 2-beta) (Diphosphoinositide kinase 2-beta) (Phosphatidylinositol 5-phosphate 4-kinase type II beta) (PI(5)P 4-kinase type II beta) (PIP4KII-beta) (Phosphatidylinositol-phosphate kinase IIgamma) (PIPKIIgamma) (PtdIns(5)P-4-kinase isoform 2-beta)	Pip4k2b Pip5k2b	8	1116	1213	1199	1249
P10687	1-phosphatidylinositol 4,5-bisphosphate phosphodiesterase beta-1 (EC 3.1.4.11) (PLC-154) (Phosphoinositide phospholipase C-beta-1) (Phospholipase C-I) (PLC-I) (Phospholipase C-beta-1) (PLC-beta-1)	Plcb1	41	1039	1299	1198	1250
P60881	Synaptosomal-associated protein 25 (SNAP-25) (Super protein) (SUP) (Synaptosomal-associated 25 kDa protein)	Snap25 Snap	11	900	1318	1318	1251
O08629	Transcription intermediary factor 1-beta (TIF1-beta) (E3 SUMO-protein ligase TRIM28) (EC 2.3.2.27) (KRAB-associated protein 1) (Nuclear corepressor KAP-1) (RING-type E3 ubiquitin transferase TIF1-beta) (Tripartite motif-containing protein 28)	Trim28 Kap1 Tif1b	20	1378	1040	1122	1252
Q9JIL3	Interleukin enhancer-binding factor 3	Ilf3	11	1363	1138	1061	1253
P63036	DnaJ homolog subfamily A member 1 (DnaJ-like protein 1) (Heat shock protein J2) (HSJ-2)	Dnaja1 Hsj2 Rdj1	9	1228	1105	1232	1254
A0A0G2JY26	DnaJ heat shock protein family (Hsp40) member C6	Dnajc6	16	1056	1230	1283	1255
P13234	Calcium/calmodulin-dependent protein kinase type IV (CaMK IV) (EC 2.7.11.17) (CaM kinase-GR) (Calspermin)	Camk4	11	1218	1122	1230	1256
P97888	Serine/threonine-protein phosphatase 2A 55 kDa regulatory subunit B gamma isoform (PP2A subunit B isoform B55-gamma) (PP2A subunit B isoform BRgamma) (PP2A subunit B isoform PR55-gamma) (PP2A subunit B isoform R2-gamma) (PP2A subunit B isoform gamma)	Ppp2r2c	2	946	1304	1320	1257
O35430	Amyloid-beta A4 precursor protein-binding family A member 1 (Adapter protein X11alpha) (Neuron-specific X11 protein) (Neuronal Munc18-1-interacting protein 1) (Mint-1)	Apba1 Mint1 X11	12	1145	1100	1330	1258
Q63787	Phosphatidylinositol 3-kinase regulatory subunit alpha (PI3-kinase regulatory subunit alpha) (PI3K regulatory subunit alpha) (PtdIns-3-kinase regulatory subunit alpha) (Phosphatidylinositol 3-kinase 85 kDa regulatory subunit alpha) (PI3-kinase subunit p85-alpha) (PtdIns-3-kinase regulatory subunit p85-alpha)	Pik3r1	6	1097	1173	1306	1259
Q5I0G4	Glycine--tRNA ligase (EC 6.1.1.14) (Diadenosine tetraphosphate synthetase) (Ap4A synthetase) (EC 2.7.7.-) (Glycyl-tRNA synthetase) (GlyRS) (Glycyl-tRNA synthetase 1)	Gars1 Gars	16	1088	1227	1262	1260
O08875	Serine/threonine-protein kinase DCLK1 (EC 2.7.11.1) (Calcium/calmodulin-dependent protein kinase type I-like CPG16) (Doublecortin-like and CAM kinase-like 1) (Doublecortin-like kinase 1)	Dclk1 Cpg16 Dcamkl1	17	996	1266	1315	1261
Q62950	Dihydropyrimidinase-related protein 1 (DRP-1) (Collapsin response mediator protein 1) (CRMP-1) (Inactive dihydropyrimidinase)	Crmp1 Dpysl1	27	901	1324	1364	1262
Q75Q39	Mitochondrial import receptor subunit TOM70 (Mitochondrial precursor proteins import receptor) (Translocase of outer membrane 70 kDa subunit) (Translocase of outer mitochondrial membrane protein 70)	Tomm70 Tomm70a	28	1209	1197	1187	1263
Q62936	Disks large homolog 3 (PSD-95/SAP90-related protein 1) (Synapse-associated protein 102) (SAP-102) (SAP102)	Dlg3 Dlgh3	21	1099	1242	1253	1264
Q6MG49	Large proline-rich protein BAG6 (BCL2-associated athanogene 6) (HLA-B-associated transcript 3)	Bag6 Bat3	5	1162	1233	1204	1265
Q66X93	Staphylococcal nuclease domain-containing protein 1 (EC 3.1.31.1) (100 kDa coactivator) (SND p102) (p100 co-activator) (p105 coactivator)	Snd1	29	1366	1334	900	1266
F1LP90	Misshapen-like kinase 1 (EC 2.7.11.1) (GCK family kinase MiNK) (MAPK/ERK kinase kinase kinase 6) (MEK kinase kinase 6) (MEKKK 6) (Misshapen/NIK-related kinase) (Mitogen-activated protein kinase kinase kinase kinase 6)	Mink1 Map4k6 Mink	10	1072	1234	1297	1267
B5DEY8	Sorting nexin	Snx6 Snx6_predicted rCG_62272	8	1156	1312	1142	1268
P16446	Phosphatidylinositol transfer protein alpha isoform (PI-TP-alpha) (PtdIns transfer protein alpha) (PtdInsTP alpha)	Pitpna Pitpn	15	1192	1237	1184	1269
D3ZU85	FERM_C domain-containing protein	0	9	1100	1189	1327	1270
P34926	Microtubule-associated protein 1A (MAP-1A) [Cleaved into: MAP1A heavy chain; MAP1 light chain LC2]	Map1a Mtap1a	76	1004	1270	1342	1271
Q68FQ0	T-complex protein 1 subunit epsilon (TCP-1-epsilon) (CCT-epsilon)	Cct5	25	1279	1284	1054	1272
Q6P6V0	Glucose-6-phosphate isomerase (GPI) (EC 5.3.1.9) (Autocrine motility factor) (AMF) (Neuroleukin) (NLK) (Phosphoglucose isomerase) (PGI) (Phosphohexose isomerase) (PHI)	Gpi	13	1059	1259	1300	1273
Q5GFD9	Protein IMPACT (Imprinted and ancient gene protein homolog)	Impact	6	1208	1222	1189	1274
Q62991	Sec1 family domain-containing protein 1 (SLY1 homolog) (Sly1p) (Syntaxin-binding protein 1-like 2) (Vesicle transport-related protein Ra410)	Scfd1 Ra410 Sly1 Stxbp1l2	8	1292	1161	1168	1275
D3ZQG6	Tripartite motif-containing protein 2 (EC 2.3.2.27) (E3 ubiquitin-protein ligase TRIM2) (RING-type E3 ubiquitin transferase TRIM2)	Trim2	19	1120	1248	1260	1276
B4F7C2	Tubulin beta chain	Tubb4a Tubb4 rCG_45085	5	918	1347	1368	1277
Q5BJN3	Tia1 cytotoxic granule-associated RNA-binding protein-like 1 (Tial1 cytotoxic granule-associated RNA binding protein-like 1 (Mapped), isoform CRA_a)	Tial1 Tial1_mapped rCG_40458	3	1361	1177	1096	1278
Q9JK11	Reticulon-4 (Foocen) (Glut4 vesicle 20 kDa protein) (Neurite outgrowth inhibitor) (Nogo protein)	Rtn4 Nogo	44	1049	1241	1346	1279
Q8VD52	Chronophin (EC 3.1.3.16) (EC 3.1.3.74) (Pyridoxal phosphate phosphatase) (PLP phosphatase) (Reg I-binding protein 1)	Pdxp Cin Plp Plpp Rbp1	9	1175	1187	1279	1280
Q66HR2	Microtubule-associated protein RP/EB family member 1 (APC-binding protein EB1) (End-binding protein 1) (EB1)	Mapre1	13	1038	1276	1339	1281
Q63692	Hsp90 co-chaperone Cdc37 (Hsp90 chaperone protein kinase-targeting subunit) (p50Cdc37) [Cleaved into: Hsp90 co-chaperone Cdc37, N-terminally processed]	Cdc37	4	1225	1147	1284	1282
P62250	40S ribosomal protein S16	Rps16	8	1280	1278	1118	1283
Q9JHZ4	GRIP1-associated protein 1 (GRASP-1) [Cleaved into: GRASP-1 C-terminal chain (30kDa C-terminus form)]	Gripap1 Grasp1	13	1198	1273	1205	1284
A0A0G2JZG8	Centrosomal protein 89	Cep89	2	1075	1245	1357	1285
G3V928	Prolow-density lipoprotein receptor-related protein 1 (LRP-1) [Cleaved into: Low-density lipoprotein receptor-related protein 1 85 kDa subunit (LRP-85); Low-density lipoprotein receptor-related protein 1 515 kDa subunit (LRP-515); Low-density lipoprotein receptor-related protein 1 intracellular domain (LRPICD)]	Lrp1	62	1222	1313	1143	1286
A0A0G2JT78	RAB6B, member RAS oncogene family	Rab6b	4	1138	1283	1261	1287
D3ZJD3	60S ribosomal protein L28	0	3	1335	1322	1031	1288
A0A0G2JY48	Receptor protein-tyrosine kinase (EC 2.7.10.1)	Ephb2	10	1126	1287	1288	1289
P21575	Dynamin-1 (EC 3.6.5.5) (B-dynamin) (D100) (Dynamin, brain)	Dnm1 Dnm	31	1107	1282	1312	1290
Q66H20	Polypyrimidine tract-binding protein 2 (Neural polypyrimidine tract-binding protein) (PTB-like protein)	Ptbp2 Nptb Ptblp	8	1388	1263	1051	1291
D3ZP47	14 kDa phosphohistidine phosphatase (EC 3.9.1.3) (Phosphohistidine phosphatase 1) (Protein histidine phosphatase)	Phpt1 Phpt1_predicted rCG_45807	4	1114	1264	1324	1292
Q9JK25	CAP-Gly domain-containing linker protein 1 (Cytoplasmic linker protein 170) (CLIP-170) (Restin)	Clip1 Cyln1 Rsn	8	1194	1243	1266	1293
P50503	Hsc70-interacting protein (Hip) (Protein FAM10A1) (Protein ST13 homolog)	St13 Fam10a1 Hip	9	1195	1269	1244	1294
P63086	Mitogen-activated protein kinase 1 (MAP kinase 1) (MAPK 1) (EC 2.7.11.24) (ERT1) (Extracellular signal-regulated kinase 2) (ERK-2) (MAP kinase isoform p42) (p42-MAPK) (Mitogen-activated protein kinase 2) (MAP kinase 2) (MAPK 2)	Mapk1 Erk2 Mapk Prkm1	16	1110	1275	1326	1295
Q1JU68	Eukaryotic translation initiation factor 3 subunit A (eIF3a) (Eukaryotic translation initiation factor 3 subunit 10) (eIF-3-theta)	Eif3a Eif3s10	32	1360	1328	1027	1296
D3ZC55	Heat shock 70kDa protein 12A (Predicted), isoform CRA_a (Heat shock protein family A (Hsp70) member 12A)	Hspa12a Hspa12a_predicted rCG_57494	26	1133	1277	1307	1297
Q8R491	EH domain-containing protein 3	Ehd3 Ehd2	6	1119	1293	1310	1298
Q9QUL6	Vesicle-fusing ATPase (EC 3.6.4.6) (N-ethylmaleimide-sensitive fusion protein) (NEM-sensitive fusion protein) (Vesicular-fusion protein NSF)	Nsf Erg1	40	1219	1255	1251	1299
Q641Z6	EH domain-containing protein 1	Ehd1	13	1090	1298	1338	1300
P62907	60S ribosomal protein L10a	Rpl10a	8	1287	1343	1106	1301
M0R7V3	MICOS complex subunit	Apoo	5	1273	1351	1129	1302
O35346	Focal adhesion kinase 1 (FADK 1) (EC 2.7.10.2) (Focal adhesion kinase-related nonkinase) (FRNK) (Protein-tyrosine kinase 2) (p125FAK) (pp125FAK)	Ptk2 Fak Fak1	7	1158	1281	1317	1303
Q63347	26S proteasome regulatory subunit 7 (26S proteasome AAA-ATPase subunit RPT1) (Proteasome 26S subunit ATPase 2) (Protein MSS1)	Psmc2 Mss1	17	1203	1268	1286	1304
P62198	26S proteasome regulatory subunit 8 (26S proteasome AAA-ATPase subunit RPT6) (Proteasome 26S subunit ATPase 5) (Proteasome subunit p45) (Thyroid hormone receptor-interacting protein 1) (TRIP1) (p45/SUG)	Psmc5 Sug1	12	1189	1285	1285	1305
P18265	Glycogen synthase kinase-3 alpha (GSK-3 alpha) (EC 2.7.11.26) (Factor A) (FA) (Serine/threonine-protein kinase GSK3A) (EC 2.7.11.1)	Gsk3a	8	1216	1261	1293	1306
Q5XIT1	Microtubule-associated protein RP/EB family member 3 (EB1 protein family member 3) (EBF3) (End-binding protein 3) (EB3) (RP3)	Mapre3	7	1136	1308	1328	1307
Q68A21	Transcriptional activator protein Pur-beta (Purine-rich element-binding protein B)	Purb	6	1367	1372	1034	1308
Q4QR73	DnaJ (Hsp40) homolog, subfamily A, member 4 (DnaJ heat shock protein family (Hsp40) member A4)	Dnaja4	3	1255	1305	1215	1309
Q05764	Beta-adducin (Adducin-63) (Erythrocyte adducin subunit beta)	Add2	19	1035	1369	1372	1310
M0RC17	Cell adhesion molecule L1-like	Chl1	5	1173	1289	1316	1311
B5DFC8	Eukaryotic translation initiation factor 3 subunit C (eIF3c) (Eukaryotic translation initiation factor 3 subunit 8) (eIF3 p110)	Eif3c Eif3s8	20	1364	1352	1063	1312
P68182	cAMP-dependent protein kinase catalytic subunit beta (PKA C-beta) (EC 2.7.11.11)	Prkacb Pkacb	7	1159	1295	1325	1313
A0A0G2K2P5	Tight junction protein ZO-1 (Tight junction protein 1) (Zona occludens protein 1) (Zonula occludens protein 1)	Tjp1	20	1109	1323	1349	1314
P68255	14-3-3 protein theta (14-3-3 protein tau)	Ywhaq	11	1165	1315	1304	1315
Q04970	GTPase NRas (EC 3.6.5.2) (Transforming protein N-Ras)	Nras	2	1079	1344	1362	1316
P15087	Carboxypeptidase E (CPE) (EC 3.4.17.10) (Carboxypeptidase H) (CPH) (Enkephalin convertase) (Prohormone-processing carboxypeptidase)	Cpe	8	1214	1291	1291	1317
D4A6G6	40S ribosomal protein S19	LOC100362339	7	1328	1350	1119	1318
Q505J9	Outer mitochondrial transmembrane helix translocase (EC 7.4.2.-) (ATPase family AAA domain-containing protein 1) (Neuroprotective protein 6) (Thorase)	Atad1 Npg6	10	1307	1319	1176	1319
Q3T1K5	F-actin-capping protein subunit alpha-2 (CapZ alpha-2)	Capza2	7	1204	1325	1273	1320
D3ZT47	Family with sequence similarity 171, member A2	Fam171a2 RGD1307966	8	1213	1258	1331	1321
D4A5I4	Neuron navigator 1	Nav1 LOC685707	32	1248	1249	1308	1322
D4A772	Dystrobrevin	Dtna	4	1242	1294	1280	1323
Q2PQA9	Kinesin-1 heavy chain (Conventional kinesin heavy chain) (Ubiquitous kinesin heavy chain) (UKHC)	Kif5b Khc	19	1167	1314	1337	1324
P17425	Hydroxymethylglutaryl-CoA synthase, cytoplasmic (HMG-CoA synthase) (EC 2.3.3.10) (3-hydroxy-3-methylglutaryl coenzyme A synthase)	Hmgcs1 Hmgcs	11	1321	1212	1292	1325
Q9JKS6	Protein piccolo (Aczonin) (Multidomain presynaptic cytomatrix protein)	Pclo	24	1171	1302	1353	1326
Q8K1P7	Transcription activator BRG1 (EC 3.6.4.-) (ATP-dependent helicase SMARCA4) (BRG1-associated factor 190A) (BAF190A) (Protein brahma homolog 1) (SNF2-beta) (SWI/SNF-related matrix-associated actin-dependent regulator of chromatin subfamily A member 4)	Smarca4 Baf190a Brg1 Snf2b Snf2l4	9	1337	1247	1246	1327
Q03344	ATPase inhibitor, mitochondrial (ATP synthase F1 subunit epsilon) (Inhibitor of F(1)F(o)-ATPase) (IF(1)) (IF1)	Atp5if1 Atpi Atpif1 If1	2	1125	1377	1345	1328
Q7TP47	Heterogeneous nuclear ribonucleoprotein Q (hnRNP Q) (Liver regeneration-related protein LRRG077) (Synaptotagmin-binding, cytoplasmic RNA-interacting protein)	Syncrip Hnrpq Ab2-339	10	1384	1375	1094	1329
P07323	Gamma-enolase (EC 4.2.1.11) (2-phospho-D-glycerate hydro-lyase) (Enolase 2) (Neural enolase) (Neuron-specific enolase) (NSE)	Eno2 Eno-2	7	1174	1333	1348	1330
Q498R3	DnaJ homolog subfamily C member 10 (EC 1.8.4.-)	Dnajc10	9	1387	1374	1095	1331
Q5RKI1	Eukaryotic initiation factor 4A-II (eIF-4A-II) (eIF4A-II) (EC 3.6.4.13) (ATP-dependent RNA helicase eIF4A-2)	Eif4a2	10	1375	1361	1124	1332
P00406	Cytochrome c oxidase subunit 2 (EC 7.1.1.9) (Cytochrome c oxidase polypeptide II)	Mtco2 Coii COX2 mt-Co2	6	1308	1355	1200	1333
Q498C9	RCG33491, isoform CRA_b (Zinc finger protein 207)	Zfp207 rCG_33491	2	1352	1262	1249	1334
Q9Z0W5	Protein kinase C and casein kinase substrate in neurons protein 1 (Dynamin proline-rich domain-interacting protein) (Dynamin PRD-interacting protein) (Synaptic, dynamin-associated protein I) (Syndapin-1) (Syndapin-I) (SdpI)	Pacsin1	16	1212	1307	1344	1335
D4A8V0	CUGBP, Elav-like family member 5	Celf5	4	1383	1349	1134	1336
G3V9N0	Polyadenylate-binding protein (PABP)	Pabpc4	9	1379	1339	1148	1337
P97710	Tyrosine-protein phosphatase non-receptor type substrate 1 (SHP substrate 1) (SHPS-1) (Brain Ig-like molecule with tyrosine-based activation motifs) (Bit) (CD172 antigen-like family member A) (Inhibitory receptor SHPS-1) (Macrophage fusion receptor) (Macrophage membrane protein MFP150) (Signal-regulatory protein alpha-1) (Sirp-alpha-1) (CD antigen CD172a)	Sirpa Bit Mfr Ptpns1 Shps1 Sirp	5	1132	1364	1375	1338
O08873	MAP kinase-activating death domain protein (Rab3 GDP/GTP exchange factor) (RabGEF) (Rab3 GDP/GTP exchange protein) (RabGEP)	Madd	19	1226	1311	1340	1339
D4ABK1	Synaptogyrin 3 (Synaptogyrin 3 (Predicted), isoform CRA_a)	Syngr3 Syngr3_predicted rCG_34021	4	1193	1329	1355	1340
P15205	Microtubule-associated protein 1B (MAP-1B) (Neuraxin) [Cleaved into: MAP1B heavy chain; MAP1 light chain LC1]	Map1b	106	1121	1367	1389	1341
D4A6C5	Rho GTPase-activating protein 1	Arhgap1	7	1237	1326	1319	1342
D3ZCG2	Kinesin family member 21A	Kif21a	7	1257	1288	1347	1343
M0R7E6	Arsenite-resistance protein 2	0	4	1385	1265	1243	1344
B2GV73	Actin-related protein 2/3 complex subunit 3	Arpc3 Arpc3_predicted rCG_21863	8	1217	1340	1336	1345
P13635	Ceruloplasmin (EC 1.16.3.1) (Ferroxidase)	Cp	6	1365	1231	1298	1346
P39052	Dynamin-2 (EC 3.6.5.5)	Dnm2 Dyn2	4	1227	1320	1350	1347
O35987	NSFL1 cofactor p47 (XY body-associated protein XY40) (p97 cofactor p47)	Nsfl1c	5	1246	1345	1311	1348
M0RBS7	RRM domain-containing protein	0	2	1389	1359	1155	1349
D3ZGY2	Ubiquitinyl hydrolase 1 (EC 3.4.19.12)	Otud6b	3	1299	1310	1296	1350
Q792H5	CUGBP Elav-like family member 2 (CELF-2) (Bruno-like protein 3) (CUG triplet repeat RNA-binding protein 2) (CUG-BP2) (CUG-BP- and ETR-3-like factor 2) (ELAV-type RNA-binding protein 3) (ETR-3) (Protein ETR-R3) (Neuroblastoma apoptosis-related RNA-binding protein) (rNapor) (RNA-binding protein BRUNOL-3)	Celf2 Cugbp2 Etr3 Napor	10	1393	1346	1170	1351
Q62696	Disks large homolog 1 (Synapse-associated protein 97) (SAP-97) (SAP97)	Dlg1 Dlgh1	4	1256	1321	1334	1352
B2RYS8	NADH dehydrogenase [ubiquinone] 1 beta subcomplex subunit 8, mitochondrial (Complex I-ASHI) (NADH-ubiquinone oxidoreductase ASHI subunit)	Ndufb8 Ndufb8_predicted rCG_57427	5	1309	1348	1255	1353
Q6MG48	Protein PRRC2A (HLA-B-associated transcript 2) (Proline-rich and coiled-coil-containing protein 2A)	Prrc2a Bat2	6	1362	1332	1220	1354
P13852	Major prion protein (PrP) (CD antigen CD230)	Prnp Prn Prp	4	1170	1373	1377	1355
A0JPJ7	Obg-like ATPase 1	Ola1	14	1291	1330	1302	1356
D4AEK9	Coiled-coil domain-containing 6	Ccdc6	5	1236	1336	1358	1357
Q05140	Clathrin coat assembly protein AP180 (91 kDa synaptosomal-associated protein) (Clathrin coat-associated protein AP180)	Snap91	14	1200	1354	1376	1358
P63012	Ras-related protein Rab-3A	Rab3a	5	1223	1360	1370	1359
Q32PX2	Aminoacyl tRNA synthase complex-interacting multifunctional protein 2 (Multisynthase complex auxiliary component p38) (Protein JTV-1)	Aimp2 Jtv1	8	1381	1365	1213	1360
B0BNK1	RAB5C, member RAS oncogene family (RCG32615, isoform CRA_a) (Rab5c protein)	Rab5c rCG_32615	7	1249	1363	1359	1361
A0JPM9	Eukaryotic translation initiation factor 3 subunit J (eIF3j) (Eukaryotic translation initiation factor 3 subunit 1) (eIF-3-alpha) (eIF3 p35)	Eif3j Eif3s1	5	1303	1357	1313	1362
Q02563	Synaptic vesicle glycoprotein 2A (Synaptic vesicle protein 2) (Synaptic vesicle protein 2A)	Sv2a Sv2	13	1290	1342	1363	1363
Q99MZ8	LIM and SH3 domain protein 1 (LASP-1)	Lasp1	14	1247	1371	1382	1364
Q5U2X6	PAT complex subunit CCDC47 (Coiled-coil domain-containing protein 47) (PAT complex component CCDC47)	Ccdc47	3	1305	1337	1365	1365
Q80WE1	Synaptic functional regulator FMR1 (Fragile X mental retardation protein 1 homolog) (FMRP) (Protein FMR-1)	Fmr1	6	1392	1383	1236	1366
B5DF55	RCG55706 (Signal transducing adaptor molecule) (Signal transducing adaptor molecule (SH3 domain and ITAM motif) 1)	Stam rCG_55706	13	1318	1331	1369	1367
Q63377	Sodium/potassium-transporting ATPase subunit beta-3 (Sodium/potassium-dependent ATPase subunit beta-3) (ATPB-3) (CD antigen CD298)	Atp1b3	3	1261	1378	1379	1368
P31399	ATP synthase subunit d, mitochondrial (ATPase subunit d) (ATP synthase peripheral stalk subunit d)	Atp5pd Atp5h Atp5jd	7	1276	1388	1356	1369
Q6AYR1	RCG52996, isoform CRA_a (Trafficking from ER to golgi regulator) (Trk-fused protein)	Tfg rCG_52996	6	1301	1356	1366	1370
Q63198	Contactin-1 (Neural cell surface protein F3)	Cntn1	46	1244	1390	1392	1371
A0A0G2K402	Myelin expression factor 2	Myef2	12	1399	1300	1335	1372
P85969	Beta-soluble NSF attachment protein (SNAP-beta) (N-ethylmaleimide-sensitive factor attachment protein beta)	Napb Snapb	14	1296	1366	1373	1373
Q920Q0	Paralemmin-1 (Paralemmin)	Palm	8	1268	1385	1385	1374
P60825	Cold-inducible RNA-binding protein (A18 hnRNP) (Glycine-rich RNA-binding protein CIRP)	Cirbp Cirp	4	1391	1316	1341	1375
Q66HG8	Protein Red (Cytokine IK) (IK factor)	Ik	5	1394	1309	1354	1376
A0A0G2K7U5	ArfGAP with dual PH domains 1	Adap1	10	1317	1370	1374	1377
O55173	3-phosphoinositide-dependent protein kinase 1 (EC 2.7.11.1) (Protein kinase B kinase) (PkB kinase)	Pdpk1 Pdk1	9	1322	1362	1380	1378
Q62876	Synaptogyrin-1 (p29)	Syngr1	3	1310	1376	1381	1379
E9PTR4	RCG62582, isoform CRA_b (Ubiquitin-associated protein 2-like)	Ubap2l rCG_62582	10	1395	1387	1289	1380
P62961	Y-box-binding protein 1 (YB-1) (Enhancer factor I subunit A) (EFI-A) (Nuclease-sensitive element-binding protein 1) (Y-box transcription factor)	Ybx1 Yb1	3	1376	1381	1321	1381
Q3MIE9	Spermine synthase	Sms	7	1351	1358	1371	1382
Q9JHL4	Drebrin-like protein (Actin-binding protein 1) (Abp1) (SH3 domain-containing protein 7)	Dbnl Sh3p7	14	1325	1380	1387	1383
D3ZPL1	Cleavage and polyadenylation specificity factor subunit 6	Cpsf6 Cpsf6_predicted rCG_48643	8	1396	1327	1378	1384
F1LNP8	Nectin cell adhesion molecule 1 (Poliovirus receptor-related 1)	Nectin1 Pvrl1 rCG_58281	7	1327	1384	1391	1385
D3ZQM0	Splicing factor 3a, subunit 1 (Splicing factor 3a, subunit 1 (Predicted))	Sf3a1 Sf3a1_predicted rCG_35724	10	1390	1353	1367	1386
F1LNW6	Lymphocyte antigen 6 complex, locus H (Predicted), isoform CRA_a (Lymphocyte antigen 6 family member H)	Ly6h Ly6h_predicted rCG_59767	4	1340	1392	1384	1387
A0A0G2K6T9	Protocadherin 1	Pcdh1	19	1339	1394	1397	1388
Q5RKH2	Galactokinase 1 (Galactokinase 1, isoform CRA_c)	Galk1 rCG_35086	8	1349	1386	1401	1389
P08082	Clathrin light chain B (Lcb)	Cltb	10	1359	1391	1388	1390
P19804	Nucleoside diphosphate kinase B (NDK B) (NDP kinase B) (EC 2.7.4.6) (Histidine protein kinase NDKB) (EC 2.7.13.3) (P18)	Nme2	6	1355	1395	1394	1391
Q5M9G3	Caprin-1 (Cytoplasmic activation- and proliferation-associated protein 1) (GPI-anchored protein p137) (GPI-p137) (p137GPI) (RNA granule protein 105)	Caprin1 Gpiap1 Rng105	11	1401	1393	1351	1392
P31016	Disks large homolog 4 (Postsynaptic density protein 95) (PSD-95) (Synapse-associated protein 90) (SAP-90) (SAP90)	Dlg4 Dlgh4 Psd95	16	1350	1398	1398	1393
P36506	Dual specificity mitogen-activated protein kinase kinase 2 (MAP kinase kinase 2) (MAPKK 2) (EC 2.7.12.2) (ERK activator kinase 2) (MAPK/ERK kinase 2) (MEK 2)	Map2k2 Mek2 Mkk2 Prkmk2	2	1373	1379	1395	1394
O35179	Endophilin-A1 (Endophilin-1) (SH3 domain protein 2A) (SH3 domain-containing GRB2-like protein 2) (SH3p4)	Sh3gl2 Sh3d2a Sh3p4	4	1369	1396	1390	1395
Q4QRB4	Tubulin beta-3 chain (Neuron-specific class III beta-tubulin)	Tubb3	10	1353	1401	1402	1396
P27791	cAMP-dependent protein kinase catalytic subunit alpha (PKA C-alpha) (EC 2.7.11.11)	Prkaca	3	1370	1397	1393	1397
Q4KLZ3	DAZ associated protein 1, isoform CRA_a (DAZ-associated protein 1)	Dazap1 rCG_29331	5	1402	1382	1386	1398
Q5U318	Astrocytic phosphoprotein PEA-15 (15 kDa phosphoprotein enriched in astrocytes)	Pea15	3	1377	1399	1400	1399
D3ZYS7	G3BP stress granule assembly factor 1	G3bp1	6	1400	1400	1383	1400
Q8VHV7	Heterogeneous nuclear ribonucleoprotein H (hnRNP H) (Ratsg1) [Cleaved into: Heterogeneous nuclear ribonucleoprotein H, N-terminally processed]	Hnrnph1 Hnrph Hnrph1	6	1403	1389	1396	1401
P15146	Microtubule-associated protein 2 (MAP-2)	Map2 Mtap2	89	1398	1402	1399	1402
Q5XI73	Rho GDP-dissociation inhibitor 1 (Rho GDI 1) (Rho-GDI alpha)	Arhgdia	9	1397	1403	1403	1403

## Sheet: (b) 71 common elements
UniProt accession number	Protein names	Gene names	Ranked by +NF/+NeuN	Ranked by +NF/+MAP2	Ranked by +NF/+SMI312	Overall rank	Note
A0A0G2JXN2	Tripartite motif-containing protein 46	Trim46	1	1	1	1	Red labelled: literaturelly reported AIS proteins.
A0A0G2K677	Spectrin beta chain	Sptbn4	2	2	3	2	Black labelled: having no AIS information.
O70511	Ankyrin-3 (ANK-3) (Ankyrin-G)	Ank3	3	3	2	3
P04775	Sodium channel protein type 2 subunit alpha (Sodium channel protein brain II subunit alpha) (Sodium channel protein type II subunit alpha) (Voltage-gated sodium channel subunit alpha Nav1.2)	Scn2a Scn2a1	6	6	8	4
P97685	Neurofascin	Nfasc	7	12	7	5
Q9ERH3	WD repeat-containing protein 7 (TGF-beta resistance-associated protein TRAG)	Wdr7 Trag	17	7	15	6
Q05546	Tenascin-R (TN-R) (Janusin) (Neural recognition molecule J1-160/180) (Restrictin)	Tnr	4	8	61	7
D3ZWS0	Scribble planar cell polarity protein (Similar to PDZ-domain protein scribble (Predicted), isoform CRA_b)	Scrib RGD1565055_predicted rCG_60094	33	24	23	8
G3V9M3	RCG28460 (WD repeat domain 47)	Wdr47 rCG_28460	23	20	51	9
D3ZG78	Zinc finger ZZ-type and EF-hand domain-containing 1	Zzef1	25	36	38	10
D3ZT20	F-box protein 41	Fbxo41	48	11	60	11
P0C6P7	Protein fem-1 homolog B (FEM1b) (FEM1-beta)	Fem1b	5	31	85	12
Q7TMB7	2-lysophosphatidate phosphatase PLPPR4 (EC 3.1.3.106) (Brain-specific phosphatidic acid phosphatase-like protein 1) (Lipid phosphate phosphatase-related protein type 4) (Phospholipid phosphatase-related protein type 4) (Plasticity-related gene 1 protein) (PRG-1)	Plppr4 Lppr4 Php1 Prg1	54	66	12	13
D3ZUM2	NAD(+) hydrolase SARM1 (NADase SARM1) (EC 3.2.2.6) (NADP(+) hydrolase SARM1) (EC 3.2.2.-) (Sterile alpha and TIR motif-containing protein 1)	Sarm1	41	28	65	14
D4A533	Transmembrane anterior posterior transformation 1	Tapt1	35	10	91	15
A0A0G2K161	Band 4.1 (Erythrocyte membrane protein band 4.1) (Protein 4.1)	Epb41 Epb4.1	8	22	113	16
B0BNA7	Eukaryotic translation initiation factor 3 subunit I (eIF3i) (Eukaryotic translation initiation factor 3 subunit 2) (eIF-3-beta) (eIF3 p36)	Eif3i Eif3s2	133	9	4	17
Q9ERB4	Versican core protein (Chondroitin sulfate proteoglycan core protein 2) (Chondroitin sulfate proteoglycan 2) (Glial hyaluronate-binding protein) (GHAP) (Large fibroblast proteoglycan) (PG-M) (Fragments)	Vcan Cspg2	9	4	137	18
F1LYQ8	FERM, ARHGEF and pleckstrin domain-containing protein 1 (FERM, RhoGEF and pleckstrin domain-containing protein 1)	Farp1	50	93	16	19
P63004	Platelet-activating factor acetylhydrolase IB subunit alpha (Lissencephaly-1 protein) (LIS-1) (PAF acetylhydrolase 45 kDa subunit) (PAF-AH 45 kDa subunit) (PAF-AH alpha) (PAFAH alpha)	Pafah1b1 Lis-1 Lis1 Pafaha	29	58	75	20
A0A0G2K2Z0	EMAP-like 4	Eml4	43	30	96	21
D3ZVH6	Vacuolar protein sorting-associated protein 41 homolog	Vps41	109	26	36	22
P54282	Voltage-dependent P/Q-type calcium channel subunit alpha-1A (Brain calcium channel I) (BI) (Calcium channel, L type, alpha-1 polypeptide, isoform 4) (Rat brain class A) (RBA-I) (Voltage-gated calcium channel subunit alpha Cav2.1)	Cacna1a Cach4 Cacn3 Cacnl1a4	100	34	46	23
Q6P6T4	Echinoderm microtubule-associated protein-like 2 (EMAP-2)	Eml2 Emap2	85	64	34	24
O08651	D-3-phosphoglycerate dehydrogenase (3-PGDH) (EC 1.1.1.95)	Phgdh	16	52	117	25
B5DEQ3	Xaa-Pro aminopeptidase 3 (X-Pro aminopeptidase 3) (EC 3.4.11.9) (Aminopeptidase P3) (APP3)	Xpnpep3	124	43	22	26
F1M8X9	Golgi brefeldin A-resistant guanine nucleotide exchange factor 1	Gbf1	87	51	52	27
Q08602	Geranylgeranyl transferase type-2 subunit alpha (EC 2.5.1.60) (Geranylgeranyl transferase type II subunit alpha) (Rab geranyl-geranyltransferase subunit alpha) (Rab GG transferase alpha) (Rab GGTase alpha) (Rab geranylgeranyltransferase subunit alpha)	Rabggta Ggta	28	21	144	28
P55068	Brevican core protein (Brain-enriched hyaluronan-binding protein) (BEHAB)	Bcan Behab	14	37	150	29
O09178	AMP deaminase 3 (EC 3.5.4.6) (AMP deaminase isoform E)	Ampd3	26	19	161	30
B5DEJ9	LOC691036 protein (SET-binding factor 2)	Sbf2 LOC691036 RGD1559442	46	101	67	31
O08835	Synaptotagmin-11 (Synaptotagmin XI) (SytXI)	Syt11	93	86	37	32
Q64568	Plasma membrane calcium-transporting ATPase 3 (PMCA3) (EC 7.2.2.10) (Plasma membrane calcium ATPase isoform 3) (Plasma membrane calcium pump isoform 3)	Atp2b3 Pmca3	31	135	50	33
P54900	Sodium channel subunit beta-2	Scn2b	32	57	128	34
A0A0G2JZ53	Baculoviral IAP repeat-containing 6	Birc6	160	29	29	35
P16970	ATP-binding cassette sub-family D member 3 (70 kDa peroxisomal membrane protein) (PMP70)	Abcd3 Pmp70 Pxmp1	103	80	35	36
Q5FWU3	Autophagy-related protein 9A (APG9-like 1)	Atg9a Apg9l1	112	98	14	37
Q05683	Glutamate decarboxylase 2 (EC 4.1.1.15) (65 kDa glutamic acid decarboxylase) (GAD-65) (Glutamate decarboxylase 65 kDa isoform)	Gad2 Gad65	18	65	142	38
P18484	AP-2 complex subunit alpha-2 (100 kDa coated vesicle protein C) (Adaptor protein complex AP-2 subunit alpha-2) (Adaptor-related protein complex 2 subunit alpha-2) (Alpha-adaptin C) (Alpha2-adaptin) (Clathrin assembly protein complex 2 alpha-C large chain) (Plasma membrane adaptor HA2/AP2 adaptin alpha C subunit)	Ap2a2 Adtab	104	54	70	39
D3ZHK4	RB1-inducible coiled-coil 1 (RB1-inducible coiled-coil 1 (Predicted))	Rb1cc1 Rb1cc1_predicted rCG_30375	24	39	168	40
D4A634	RAN-binding protein 6	Ranbp6	165	14	54	41
A0A0G2K9M4	WD repeat and FYVE domain-containing 3	Wdfy3	111	53	73	42
D4A2D3	RCR-type E3 ubiquitin transferase (EC 2.3.2.33)	Mycbp2	168	27	48	43
P06686	Sodium/potassium-transporting ATPase subunit alpha-2 (Na(+)/K(+) ATPase alpha-2 subunit) (EC 7.2.2.13) (Na(+)/K(+) ATPase alpha(+) subunit) (Sodium pump subunit alpha-2)	Atp1a2	38	153	53	44
E9PSY8	Epidermal growth factor receptor pathway substrate 15	Eps15	79	63	103	45
P12785	Fatty acid synthase (EC 2.3.1.85) (Type I FAS) [Includes: [Acyl-carrier-protein] S-acetyltransferase (EC 2.3.1.38); [Acyl-carrier-protein] S-malonyltransferase (EC 2.3.1.39); 3-oxoacyl-[acyl-carrier-protein] synthase (EC 2.3.1.41); 3-oxoacyl-[acyl-carrier-protein] reductase (EC 1.1.1.100); 3-hydroxyacyl-[acyl-carrier-protein] dehydratase (EC 4.2.1.59); Enoyl-[acyl-carrier-protein] reductase (EC 1…	Fasn	107	33	105	46
P06687	Sodium/potassium-transporting ATPase subunit alpha-3 (Na(+)/K(+) ATPase alpha-3 subunit) (EC 7.2.2.13) (Na(+)/K(+) ATPase alpha(III) subunit) (Sodium pump subunit alpha-3)	Atp1a3	27	100	119	47
M0R5U4	Adenylate cyclase 9 (Adenylate cyclase 9 (Predicted), isoform CRA_b)	Adcy9 Adcy9_predicted rCG_49826	36	40	176	48
A0A0G2JUU7	Gamma-tubulin complex component	Tubgcp3	115	23	130	49
Q8CFD0	Sideroflexin-5 (Tricarboxylate carrier BBG-TCC)	Sfxn5	78	169	27	50
A0A0G2JY22	Disco-interacting protein 2 homolog B	Dip2b	106	73	106	51
P55161	Nck-associated protein 1 (NAP 1) (Membrane-associated protein HEM-2) (p125Nap1)	Nckap1 Hem2 Nap1	97	70	120	52
F1M0U5	NBAS subunit of NRZ tethering complex	Nbas LOC690073	156	95	41	53
Q9R063	Peroxiredoxin-5, mitochondrial (EC 1.11.1.24) (Antioxidant enzyme B166) (AOEB166) (PLP) (Peroxiredoxin V) (Prx-V) (Peroxisomal antioxidant enzyme) (Thioredoxin peroxidase PMP20) (Thioredoxin-dependent peroxiredoxin 5)	Prdx5	188	62	49	54
Q4V7D2	Protein rogdi homolog	Rogdi	144	164	20	56
D4A1J6	Ankyrin repeat and FYVE domain-containing 1	Ankfy1	169	112	55	57
P97526	Neurofibromin (Neurofibromatosis-related protein NF-1)	Nf1	180	42	114	58
M0RA26	Ribosomal protein S27-like	LOC100362987	163	82	115	63
D3ZEF4	Cullin-7 (CUL-7)	Cul7	39	122	199	64
P62744	AP-2 complex subunit sigma (Adaptor protein complex AP-2 subunit sigma) (Adaptor-related protein complex 2 subunit sigma) (Clathrin assembly protein 2 sigma small chain) (Clathrin coat assembly protein AP17) (Clathrin coat-associated protein AP17) (Plasma membrane adaptor AP-2 17 kDa protein) (Sigma-adaptin 3b) (Sigma2-adaptin)	Ap2s1 Ap17 Claps2	99	115	172	69
F1M400	Ankyrin repeat domain 28	Ankrd28	139	68	182	70
P08011	Microsomal glutathione S-transferase 1 (Microsomal GST-1) (EC 2.5.1.18) (Microsomal GST-I)	Mgst1 Gst12	92	131	174	73
D4A5F7	VPS8 subunit of CORVET complex	Vps8	150	129	126	76
Q62656	Receptor-type tyrosine-protein phosphatase zeta (R-PTP-zeta) (EC 3.1.3.48) (3F8 chondroitin sulfate proteoglycan) (3H1 keratan sulfate proteoglycan) (Phosphacan)	Ptprz1 Ptprz Ptpz	37	193	175	77
A0A0G2JT63	Cytoplasmic FMR1-interacting protein 2	Cyfip2	149	78	198	82
F1M392	LIM and calponin homology domains 1	Limch1	177	147	107	84
D3ZZB0	Disco-interacting protein 2 homolog C	Dip2c	173	128	143	88
F1M949	Cytoskeleton-associated protein 5	Ckap5	142	114	194	90
P03889	NADH-ubiquinone oxidoreductase chain 1 (EC 7.1.1.2) (NADH dehydrogenase subunit 1)	Mtnd1 mt-Nd1 Nd1	194	94	186	96
D3ZRC4	Calcium-independent phospholipase A2-gamma (EC 3.1.1.5) (Intracellular membrane-associated calcium-independent phospholipase A2 gamma) (iPLA2-gamma) (Patatin-like phospholipase domain-containing protein 8)	Pnpla8	137	192	155	100
Q6AXQ5	2',5'-phosphodiesterase 12 (2'-PDE) (2-PDE) (EC 3.1.4.-) (Mitochondrial deadenylase) (EC 3.1.13.4)	Pde12	175	186	164	120

## Sheet: （c) DIV14 TMT dataset
UniProt accession number	Protein names	Gene names	Unique peptides	anti-NFASC rep1	anti-NFASC rep2	anti-NFASC rep3	omitting 1Ab	omitting BP	anti-NeuN	anti-MAP2 rep1	anti-MAP2 rep2	anti-SMI312 rep1	anti-SMI312 rep2
P16086	Spectrin alpha chain, non-erythrocytic 1 (Alpha-II spectrin) (Fodrin alpha chain)	Sptan1 Spna2 Spta2	164	37603000	41565000	64364000	12519000	194470	87013000	99335000	117220000	24654000	104670000
A0A0G2K8W9	Spectrin beta chain	Sptbn1	130	82583000	38895000	47433000	27019000	20453000	77532000	84776000	94827000	29833000	95619000
P69897	Tubulin beta-5 chain	Tubb5	4	20102000	44090000	38867000	17505000		83214000	166360000	147870000	98587000	195800000
P08413	Calcium/calmodulin-dependent protein kinase type II subunit beta (CaM kinase II subunit beta) (CaMK-II subunit beta) (EC 2.7.11.17)	Camk2b	15	15667000	14507000	38364000	7983400	9131.1	69584000	47352000	37534000	13775000	39994000
Q4QRB4	Tubulin beta-3 chain (Neuron-specific class III beta-tubulin)	Tubb3	10	3826900	21533000	24109000	6246600	47051	80498000	168810000	150690000	91134000	195850000
P11275	Calcium/calmodulin-dependent protein kinase type II subunit alpha (CaM kinase II subunit alpha) (CaMK-II subunit alpha) (EC 2.7.11.17)	Camk2a	14	8476800	10075000	16289000	4577800	22114	32180000	23695000	16000000	6639000	16722000
P06685	Sodium/potassium-transporting ATPase subunit alpha-1 (Na(+)/K(+) ATPase alpha-1 subunit) (EC 7.2.2.13) (Sodium pump subunit alpha-1)	Atp1a1	25	9749400	11618000	14769000	3673100		14863000	12999000	15070000	3181000	17757000
O70511	Ankyrin-3 (ANK-3) (Ankyrin-G)	Ank3	78	10724000	13865000	12104000	704300	18788	5025200	747530	559230	96204	3926200
A0A0G2JXN2	Tripartite motif-containing protein 46	Trim46	30	7565300	9777600	8603700	355510	20529	2393100	107670	24414	9573.5	1071700
D3ZHV2	Microtubule-actin cross-linking factor 1 (Actin cross-linking family 7)	Macf1 Acf7 Aclp7 Macf	162	4461400	6469400	8260100	2320300	45441	12254000	11421000	10006000	3601200	10711000
P15791	Calcium/calmodulin-dependent protein kinase type II subunit delta (CaM kinase II subunit delta) (CaMK-II subunit delta) (EC 2.7.11.17)	Camk2d	13	1951500	2413600	7079800	2087600	8041.9	15349000	10705000	9071300	3179400	7691400
A0A0G2K677	Spectrin beta chain	Sptbn4	60	6186900	8291000	6635100	482600	98073	2714000	529210	236210	112900	1911700
P63004	Platelet-activating factor acetylhydrolase IB subunit alpha (Lissencephaly-1 protein) (LIS-1) (PAF acetylhydrolase 45 kDa subunit) (PAF-AH 45 kDa subunit) (PAF-AH alpha) (PAFAH alpha)	Pafah1b1 Lis-1 Lis1 Pafaha	18	4643700	5552900	5803600	1355800	78690	5524900	3887700	3320800	719960	5692400
P18266	Glycogen synthase kinase-3 beta (GSK-3 beta) (EC 2.7.11.26) (Factor A) (FA) (Serine/threonine-protein kinase GSK3B) (EC 2.7.11.1)	Gsk3b	12	2849000	5297100	5201700	1176500		7022000	6727100	4745700	2708200	8592700
P97685	Neurofascin	Nfasc	30	2691700	4081500	3866000	230450		2481000	1461300	1076600	108400	2893500
Q9WVC0	Septin-7 (CDC10 protein homolog)	Septin7 Cdc10 Sept7	16	1961900	2384700	3546000	984340		4485100	5714500	5338300	1952900	6437700
P04775	Sodium channel protein type 2 subunit alpha (Sodium channel protein brain II subunit alpha) (Sodium channel protein type II subunit alpha) (Voltage-gated sodium channel subunit alpha Nav1.2)	Scn2a Scn2a1	12	2893800	3412500	3091200	386800	14875	1925200	887050	702080	94116	2748300
Q9WU82	Catenin beta-1 (Beta-catenin)	Ctnnb1 Catnb	26	1501900	2179900	2682400	1177400	121820	5025600	6030100	6204000	2464000	6593000
P34926	Microtubule-associated protein 1A (MAP-1A) [Cleaved into: MAP1A heavy chain; MAP1 light chain LC2]	Map1a Mtap1a	76	2751100	2653900	2658000	719630		7759800	10006000	7850500	4572100	9542800
Q63560	Microtubule-associated protein 6 (MAP-6) (145-kDa STOP) (STOP145) (Stable tubule-only polypeptide) (STOP)	Map6 Mtap6	35	1365200	1635500	2468800	454270		3519600	5246000	5032500	2428100	7121400
Q2PQA9	Kinesin-1 heavy chain (Conventional kinesin heavy chain) (Ubiquitous kinesin heavy chain) (UKHC)	Kif5b Khc	19	1281800	2100400	2428000	712920		6465400	7989800	6231800	3175800	6450000
Q5XIF6	Tubulin alpha-4A chain (Alpha-tubulin 4) (Tubulin alpha-4 chain)	Tuba4a Tuba4	4	2316500	3444700	2284000	325400		4209500	5873700	4109800	3139200	6251300
B4F7A9	Casein kinase 2 alpha 2 (Casein kinase 2, alpha prime polypeptide)	Csnk2a2	11	806750	273640	2248700	52218		2348100	1781700	1457500	110450	2265400
Q9WU34	Neuronal-specific septin-3 (G-septin) (P40)	Septin3 Sept3	7	906640	650240	2024000	551760		2393800	2745300	2174900	935870	2908000
B3GNI6	Septin-11	Septin11 Sept11	7	1267500	2087200	1982800	634500		3774100	4527300	4930600	1778700	4698900
P37285	Kinesin light chain 1 (KLC 1)	Klc1 Klc Kns2	23	1139300	1344600	1468000	1004000		5485300	6375300	5038400	2716300	5057300
Q03114	Cyclin-dependent-like kinase 5 (EC 2.7.11.1) (Cell division protein kinase 5) (Serine/threonine-protein kinase PSSALRE) (Tau protein kinase II catalytic subunit) (TPKII catalytic subunit)	Cdk5 Cdkn5	7	307370	514920	1403500	395120		2589000	1941600	1797500	740340	2155300
Q9ESQ7	PH and SEC7 domain-containing protein 1 (Exchange factor for ADP-ribosylation factor guanine nucleotide factor 6) (Exchange factor for ARF6) (Exchange factor for ARF6 A) (Pleckstrin homology and SEC7 domain-containing protein 1)	Psd Efa6 Psd1	17	727680	925830	1336200	287890		1533500	1169800	1327800	74036	996100
Q05695	Neural cell adhesion molecule L1 (N-CAM-L1) (NCAM-L1) (Nerve-growth factor-inducible large external glycoprotein) (NILE) (CD antigen CD171)	L1cam Caml1	23	844880	646600	1240000	530020		2371500	2571300	3725700	1068200	4062700
Q66HR2	Microtubule-associated protein RP/EB family member 1 (APC-binding protein EB1) (End-binding protein 1) (EB1)	Mapre1	13	812920	1465900	1142300	536970		3317300	4246600	3244000	1985200	3635300
Q9JJM9	Septin-5 (Cell division control-related protein 1) (CDCrel-1) (Peanut-like protein 1)	Septin5 Pnutl1 Sept5	12	456710	852250	1024400	385820		2055500	3181500	2669500	1256800	2771200
D4A5I4	Neuron navigator 1	Nav1 LOC685707	32	585470	558470	820540	322170		2662900	2276200	1808800	955820	1898900
Q6QLM7	Kinesin heavy chain isoform 5A (Kinesin heavy chain neuron-specific 1) (Neuronal kinesin heavy chain) (NKHC)	Kif5a	15	352340	720610	803930	322110		2055200	1808900	1309500	697160	1439500
Q63610	Tropomyosin alpha-3 chain (Gamma-tropomyosin) (Tropomyosin-3) (Tropomyosin-5)	Tpm3 Tpm-5 Tpm5	10	668290	351880	738980	511010		3157700	5373600	5582800	1935700	3925900
Q05683	Glutamate decarboxylase 2 (EC 4.1.1.15) (65 kDa glutamic acid decarboxylase) (GAD-65) (Glutamate decarboxylase 65 kDa isoform)	Gad2 Gad65	12	598900	548140	688250	173900	28065	573340	287770	641380	115170	740670
P19139	Casein kinase II subunit alpha (CK II alpha) (EC 2.7.11.1)	Csnk2a1	14	435270	788520	617810	174570		1186700	913300	604340	218150	742490
O08839	Myc box-dependent-interacting protein 1 (Amphiphysin II) (Amphiphysin-like protein) (Bridging integrator 1)	Bin1 Amph2 Amphl	16	179950	673900	580470	49349		1073400	1092600	851130	157120	1284000
D3ZGN7	F-actin monooxygenase (EC 1.14.13.225)	Mical3	13	224670	725730	552070	154980		720940	591210	499580	221380	776390
Q03555	Gephyrin (Putative glycine receptor-tubulin linker protein) [Includes: Molybdopterin adenylyltransferase (MPT adenylyltransferase) (EC 2.7.7.75) (Domain G); Molybdopterin molybdenumtransferase (MPT Mo-transferase) (EC 2.10.1.1) (Domain E)]	Gphn Gph	15	192120	360050	549120	171390		748580	639020	477320	42482	581320
Q5XIT1	Microtubule-associated protein RP/EB family member 3 (EB1 protein family member 3) (EBF3) (End-binding protein 3) (EB3) (RP3)	Mapre3	7	404200	637900	505010	195000		1689100	1887500	1828600	799620	1664500
Q05546	Tenascin-R (TN-R) (Janusin) (Neural recognition molecule J1-160/180) (Restrictin)	Tnr	9	300940	415690	407690	47059		221650	127830	94917		202550
P56536	Kinesin heavy chain isoform 5C (Kinesin heavy chain neuron-specific 2) (Fragment)	Kif5c Nkhc2	7	249710	308260	345430	156180		829790	862860	740570	321060	823500
M0R5P8	ADAM metallopeptidase domain 22	Adam22	8	180180	153460	339660	92153		525150	490150	584790	113820	652540
P70587	Leucine-rich repeat-containing protein 7 (Densin-180) (Densin) (Protein LAP1)	Lrrc7 Lap1	14	213780	257600	334410	89662		455310	450810	444680	132550	514810
P48037	Annexin A6 (Annexin VI) (Annexin-6) (Calcium-binding protein 65/67) (CBP 65/67)	Anxa6 Anx6	15	290870	602830	314210	273330		1195200	1439100	1192200	698000	1330400
Q63622	Disks large homolog 2 (Channel-associated protein of synapse-110) (Chapsyn-110) (Postsynaptic density protein PSD-93)	Dlg2 Dlgh2	11	233520	165330	310040	102360	5560.5	489960	496800	423180	181180	450940
A0A0U1RRT8	Septin	Sept6 Septin6	7	151300	275940	306250	175290		782260	747700	729640	281550	835830
Q9Z327	Synaptopodin	Synpo	10	190940	218210	258010	54733		465700	575620	594650	203130	433080
Q9ERB4	Versican core protein (Chondroitin sulfate proteoglycan core protein 2) (Chondroitin sulfate proteoglycan 2) (Glial hyaluronate-binding protein) (GHAP) (Large fibroblast proteoglycan) (PG-M) (Fragments)	Vcan Cspg2	7	154200	173150	206840	4800.3		138810	47768	26797		130310
F1M7B8	Ubiquitin-protein ligase E3A (EC 2.3.2.26)	Ube3a	12	136270	196830	194320	60392		521260	303830	205830	98685	203530
P54900	Sodium channel subunit beta-2	Scn2b	2	139810	164320	139470	6305.3		157810	100760	96853	30434	149110
D3ZCV0	Actinin alpha 2 (RCG30552)	Actn2 rCG_30552	10	92359	39649	120510	40403		275910	264490	225400	85427	180960
Q02294	Voltage-dependent N-type calcium channel subunit alpha-1B (Brain calcium channel III) (BIII) (Calcium channel, L type, alpha-1 polypeptide isoform 5) (Voltage-gated calcium channel subunit alpha Cav2.2)	Cacna1b Cach5 Cacnl1a5	8	113650	144190	119440	30627		166160	139170	91960	55264	175140
Q8K4Y5	Leucine-rich glioma-inactivated protein 1	Lgi1	4	8897.1	10765	92249	14592		105300	86824	88566	27416	115920
P97686	Neuronal cell adhesion molecule (Nr-CAM) (Ankyrin-binding cell adhesion molecule NrCAM) (Neuronal surface protein Bravo) (rBravo) (NgCAM-related cell adhesion molecule) (Ng-CAM-related)	Nrcam	12	93820	78265	87078	37281	29906	148960	120470	146790	40532	125100
O88943	Potassium voltage-gated channel subfamily KQT member 2 (KQT-like 2) (Potassium channel subunit alpha KvLQT2) (Voltage-gated potassium channel subunit Kv7.2)	Kcnq2	4	36051	73591	84088	17474		88661	84954	57435	23059	67699
P62483	Voltage-gated potassium channel subunit beta-2 (EC 1.1.1.-) (K(+) channel subunit beta-2) (Kv-beta-2)	Kcnab2 Ckbeta2 Kcnb3	4	79621	93734	82286	20026		139860	99491	92691	32870	103640
P54282	Voltage-dependent P/Q-type calcium channel subunit alpha-1A (Brain calcium channel I) (BI) (Calcium channel, L type, alpha-1 polypeptide, isoform 4) (Rat brain class A) (RBA-I) (Voltage-gated calcium channel subunit alpha Cav2.1)	Cacna1a Cach4 Cacn3 Cacnl1a4	2	89339		72295	19002	24247	109910	42112	49460		40006
P63142	Potassium voltage-gated channel subfamily A member 2 (RAK) (RBK2) (RCK5) (Voltage-gated potassium channel subunit Kv1.2)	Kcna2	2	38426	49957	70300	20151		91598	81165	107310	40947	90112
Q78PB6	Nuclear distribution protein nudE-like 1 (Protein Nudel)	Ndel1 Nude2 Nudel	5		83400	61320	25950		87937	74397	62587	29645	89349
P29994	Inositol 1,4,5-trisphosphate receptor type 1 (IP3 receptor isoform 1) (IP-3-R) (IP3R 1) (InsP3R1) (Type 1 inositol 1,4,5-trisphosphate receptor) (Type 1 InsP3 receptor)	Itpr1 Insp3r	8	36465	42065	57508	15967		99318	66358	71554	15697	66847
Q62888	Neuroligin-2	Nlgn2	6	48730	50382	55828	19306		99201	96204	97598	33008	76913
P55068	Brevican core protein (Brain-enriched hyaluronan-binding protein) (BEHAB)	Bcan Behab	3	47010	54244	46331	6160		42804	28669	27772		37240
P15387	Potassium voltage-gated channel subfamily B member 1 (Delayed rectifier potassium channel 1) (DRK1) (Voltage-gated potassium channel subunit Kv2.1)	Kcnb1	4	25666	35759	31827	8651.2		54400	23044	8277.5	5548.1	28401
A0A0G2K161	Band 4.1 (Erythrocyte membrane protein band 4.1) (Protein 4.1)	Epb41 Epb4.1	2	25503	23007	28869	5899.6		19185		11437		17493
F1LXQ7	Rho GTPase-activating protein 21	Arhgap21	8	19090	32293	19685	6108.7		27453	29407	26500	16608	54693
Q91XJ0	Calcium-responsive transcription coactivator (SS18-like protein 1)	Ss18l1 Crest	2						9073.7
Q568Z4	Signal peptidase complex subunit 3 (EC 3.4.-.-) (Microsomal signal peptidase 22/23 kDa subunit) (SPC22/23) (SPase 22/23 kDa subunit)	Spcs3	3						5927.8
F1LP64	E3 ubiquitin-protein ligase TRIP12 (EC 2.3.2.26) (HECT-type E3 ubiquitin transferase TRIP12) (Thyroid receptor-interacting protein 12) (TR-interacting protein 12) (TRIP-12)	Trip12	7						47326	39394
Q56R17	Importin subunit alpha	Kpna4 rCG_62707	3						20643	24060
B2GUZ1	Ubiquitin carboxyl-terminal hydrolase 4 (EC 3.4.19.12) (Deubiquitinating enzyme 4) (Ubiquitin thioesterase 4) (Ubiquitin-specific-processing protease 4)	Usp4	6						7367	8217
A0A0G2JTJ9	RCG50655 (Transcription factor CP2)	Tfcp2 rCG_50655	3						10543	6713.3
Q6J1Y9	Ubiquitin carboxyl-terminal hydrolase 19 (EC 3.4.19.12) (Deubiquitinating enzyme 19) (Ubiquitin thioesterase 19) (Ubiquitin-specific-processing protease 19)	Usp19	4						10259	5881.5
Q9Z1N3	Unconventional myosin-IXa (Myr 7) (Unconventional myosin-9a)	Myo9a Myr7	3							5024.2
D3ZZC1	RCG43947 (Thioredoxin domain-containing 5)	Txndc5 rCG_43947	3						104950	64630	79588
D3ZYS1	Purine-rich element-binding protein G (RCG43146)	Purg rCG_43146	4						116340	92876	76454
A0A0G2K226	NudC domain-containing 3 (Fragment)	Nudcd3	3							59939	57072
F7EY92	Methyl-CpG binding domain protein 3 (Predicted), isoform CRA_c (Methyl-CpG-binding domain protein 3)	Mbd3 Mbd3_predicted rCG_29522	2						11485	13321	11986
D3ZLR4	Ral GEF with PH domain and SH3-binding motif 1	Ralgps1	3						6817.2		8086.6
D3ZU52	COP9 (Constitutive photomorphogenic) homolog, subunit 7b (Arabidopsis thaliana) (Predicted), isoform CRA_b (COP9 signalosome subunit 7B)	Cops7b Cops7b_predicted rCG_23804	2						12747	8760	6834.3
Q9JLP1	KH domain-containing, RNA-binding, signal transduction-associated protein 3 (Sam68-like mammalian protein 2) (SLM-2) (rSLM-2)	Khdrbs3 Slm2	2				37605		2638300	730500	639400	298180	623860
F1LYA6	Abl-interactor 2	Abi2	2						474670	477630	365970	217570	394730
O35783	Calumenin (CBP-50) (Crocalbin)	Calu	4						589980	673950	494330	270610	340550
E9PTA5	GPI ethanolamine phosphate transferase 1 (EC 2.-.-.-)	Pign	2						95358	222640	239340	118950	275740
Q4FZU0	Acid phosphatase 6, lysophosphatidic	Acp6 rCG_51777	2				47421		217300	283780	150030	100400	212380
Q5XIQ4	E3 ubiquitin-protein ligase MGRN1 (EC 2.3.2.27) (Mahogunin RING finger protein 1) (RING-type E3 ubiquitin transferase MGRN1)	Mgrn1	4						159850	136640	103580		102700
Q5RJK6	Inositol polyphosphate-1-phosphatase (RCG22563)	Inpp1 rCG_22563	6				25907		110670	75706	82064	49670	101090
Q923W4	Hepatoma-derived growth factor-related protein 3 (HRP-3)	Hdgfl3 Hdgfrp3 Hrp3	3						440910	156910	140730	92703	98319
Q63149	Cadherin-4 (Retinal cadherin) (R-CAD) (R-cadherin) (Fragment)	Cdh4	3				23803		52989	89264	92906	54721	68352
F1LRK4	G-rich RNA sequence-binding factor 1	Grsf1	4				29355		97089	108010	70455	40298	66432
P37377	Alpha-synuclein	Snca	4				7149.7		80594	110160	51523	64364	60360
Q925G0	RNA-binding protein 3 (RNA-binding motif protein 3)	Rbm3	3				7207.9		246670	76330	48158	37952	54766
F1LTD0	G protein-coupled receptor 89B	Gpr89b Gpr89	2						54634	32610	32063		32122
Q8K3M6	ERC protein 2 (CAZ-associated structural protein 1) (CAST1) (Cast) (Cytomatrix protein p110)	Erc2 Cast1 Cmbp	8				5183.6		23231	28052	22700	15245	22912
P80385	5'-AMP-activated protein kinase subunit gamma-1 (AMPK gamma1) (AMPK subunit gamma-1) (AMPKg)	Prkag1	2						25501		27965		20063
F7EXQ7	Complex I-19kD (NADH dehydrogenase [ubiquinone] 1 alpha subcomplex subunit 8) (NADH-ubiquinone oxidoreductase 19 kDa subunit)	Ndufa8	2						31006	35973	35603	9069.8	17417
P38659	Protein disulfide-isomerase A4 (EC 5.3.4.1) (Calcium-binding protein 2) (CaBP2) (Endoplasmic reticulum resident protein 70) (ER protein 70) (ERp70) (Endoplasmic reticulum resident protein 72) (ER protein 72) (ERp-72) (ERp72)	Pdia4 Cabp2 Erp70	8						36703	25051	25589	5562.2	15907
Q6TUG0	DnaJ homolog subfamily B member 11 (ER-associated DNAJ) (ER-associated Hsp40 co-chaperone) (Endoplasmic reticulum DNA J domain-containing protein 3) (ER-resident protein ERdj3) (ERdj3) (ERj3p) (Liver regeneration-related protein LRRGT00084)	Dnajb11	4					7669.5	121290	80031	70571	54512	14922
Q4KM65	Cleavage and polyadenylation specificity factor subunit 5 (Nucleoside diphosphate-linked moiety X motif 21) (Nudix motif 21) (Nudix hydrolase 21)	Nudt21 Cpsf5	2						45883		19572		14577
D4A8G7	SNW domain-containing protein 1	Snw1 RGD1561926_predicted rCG_20602	2						65213	12185	14241	4254.1	13611
P43245	ATP-dependent translocase ABCB1 (ATP-binding cassette sub-family B member 1) (Multidrug resistance protein 1) (EC 7.6.2.2) (P-glycoprotein 1) (Phospholipid transporter ABCB1) (EC 7.6.2.1) (CD antigen CD243)	Abcb1 Mdr1 Mdr1b Pgy1	5								15165		12931
E9PTB2	Transcription elongation factor SPT5	Supt5h	2						43008	13746	17337	6516.7	12555
Q5HZY0	UBX domain-containing protein 4 (Erasin) (UBX domain-containing protein 2)	Ubxn4 Ubxd2 Ubxdc1	5						14891	15361	14759		12223
O88831	Calcium/calmodulin-dependent protein kinase kinase 2 (CaM-KK 2) (CaM-kinase kinase 2) (CaMKK 2) (EC 2.7.11.17) (Calcium/calmodulin-dependent protein kinase kinase beta) (CaM-KK beta) (CaM-kinase kinase beta) (CaMKK beta)	Camkk2	5						11219	10766	9605.2	10014	11093
D4A0X3	AP2-interacting clathrin-endocytosis protein (APache)	Kiaa1107 Btbd8	2							12796	7495.7		9941.3
Q5XI29	Cleavage and polyadenylation specificity factor subunit 7	Cpsf7	3						33940	10602	4710.4		9592
Q3ZU82	Golgin subfamily A member 5 (Golgin-84)	Golga5	3						37400	22882	23914		8467.2
Q6AYC2	Immunity-related GTPase family M protein (EC 3.6.5.-)	Irgm	2						10452	13063	10293		8227.1
C0HL12	Adhesion G protein-coupled receptor B1 (Brain-specific angiogenesis inhibitor 1) [Cleaved into: Vasculostatin-120 (Vstat120); Vasculostatin-40 (Vstat-40)]	Adgrb1 Bai1	4										8209.4
Q5XIE8	Integral membrane protein 2B (Immature BRI2) (imBRI2) (Transmembrane protein BRI) (Bri) [Cleaved into: BRI2, membrane form (Mature BRI2) (mBRI2); BRI2 intracellular domain (BRI2 ICD); BRI2C, soluble form; Bri23 peptide (Bri2-23) (ABri23) (C-terminal peptide) (P23 peptide)]	Itm2b	2						8570.3	12505	5864.7	9596	7080.9
B5DFF4	VPS37C subunit of ESCRT-I (Vacuolar protein sorting 37C (Yeast) (Predicted)) (Vps37c protein)	Vps37c LOC100910929 NEWGENE_1309258 Vps37c_predicted rCG_48524	3							6086.6		8350.1	6225.3
F1LNL2	SWI/SNF related, matrix associated, actin dependent regulator of chromatin, subfamily a, member 5 (Predicted), isoform CRA_a (SWI/SNF-related, matrix-associated, actin-dependent regulator of chromatin, subfamily a, member 5)	Smarca5 Smarca5_predicted rCG_51142	5	237040			155660		1450700	417970	280000	254370	329310
Q6AY48	Poly(rC)-binding protein 3	Pcbp3	2	57226			33287		338580	180350	126180	68451	115460
Q80Z29	Nicotinamide phosphoribosyltransferase (NAmPRTase) (Nampt) (EC 2.4.2.12) (Pre-B-cell colony-enhancing factor 1 homolog) (PBEF) (Visfatin)	Nampt Pbef1	4	54209			36336		264100	171710	116120	61233	144430
Q63615	Vacuolar protein sorting-associated protein 33A (r-vps33a)	Vps33a	5	41139					183130	118940	138340	55395	71021
Q7TP21	Replication protein A subunit	Rpa1	2	37829			22589		100340	142870	200630	59986	155480
D3ZA93	Acyl-CoA thioesterase 13 (Thioesterase superfamily member 2 (Predicted))	Acot13 Them2_predicted rCG_45243	2	25209					40127	22464	28904	21315	25202
P04166	Cytochrome b5 type B (Cytochrome b5 outer mitochondrial membrane isoform)	Cyb5b Cyb5m Omb5	4	23286					57325	49279	42822	12951	52476
Q4KLH5	Arf-GAP domain and FG repeat-containing protein 1 (HIV-1 Rev-binding protein homolog) (Nucleoporin-like protein RIP)	Agfg1 Agfg1-ps1 Hrb Rip	7	19209			11533		45055	37996	39911	13182	42927
D3ZJR6	SMCR8-C9orf72 complex subunit	Smcr8	8	12624					6928.9
P38652	Phosphoglucomutase-1 (PGM 1) (EC 5.4.2.2) (Glucose phosphomutase 1)	Pgm1	5	8794.2					16796	14382	6833	7554.5	6639.2
D3ZT03	UPF2, regulator of nonsense mediated mRNA decay	Upf2	2	6695.8					16011	6230.6	13290	47985	12471
Q62761	Casein kinase I isoform gamma-1 (CKI-gamma 1) (EC 2.7.11.1)	Csnk1g1	2	6187.8					16186	8888.8	8993.8	6797.8	7160
P62332	ADP-ribosylation factor 6	Arf6	5		199300		59495		402750	445050	436370	162470	424100
Q02589	[Protein ADP-ribosylarginine] hydrolase (ADP-ribosylarginine hydrolase) (EC 3.2.2.19) (ADP-ribose-L-arginine cleaving enzyme)	Adprh Arh1	4	94053	107540		47916		253430	238430	219670	129630	172210
Q00566	Methyl-CpG-binding protein 2 (MeCp-2 protein) (MeCp2)	Mecp2	3	40426	103050		32773		431950	203190	130710	76338	134150
Q793F9	Vacuolar protein sorting-associated protein 4A (EC 3.6.4.6)	Vps4a vps4-A	5	85286	97027		38165		234290	221670	223060	87081	206770
P50904	Ras GTPase-activating protein 1 (GAP) (GTPase-activating protein) (RasGAP) (Ras p21 protein activator) (p120GAP)	Rasa1 Rasa	9		91688				102500	107420	31076	31773	93743
D3ZWW5	Solute carrier family 30 member 9 (Zinc transporter 9)	Slc30a9 rCG_64242	5		78433				117070				66083
P61227	Ras-related protein Rap-2b (EC 3.6.5.2)	Rap2b	5	83449	78137		32182		165670	242460	218370	84928	188380
D3ZKC6	Vacuolar protein sorting 13 homolog D (Vacuolar protein sorting 13D (Yeast) (Predicted), isoform CRA_a)	Vps13d Vps13d_predicted rCG_30798	3	45294	54447		22407		148380	133400	123580	52876	120260
A0A0G2JUD2	Inorganic diphosphatase (EC 3.6.1.1)	Sar1a Ppa1	5	52374	53491		25163		128790	110810	102120	48977	114710
Q568Z6	IST1 homolog	Ist1	8	51243	51548		22980		144290	162050	135490	75484	151070
F1M6P8	EGF-like repeats and discoidin domains 3 (RCG44653, isoform CRA_a)	Edil3 LOC688400 rCG_44653	5	38134	51394		16890		80038	89926	83295	29815	103370
M0R7U1	Nucleoside-diphosphate kinase (EC 2.7.4.6)	Ak5 rCG_28422	5	31639	50151		24905		131090	49784	49728	20663	37793
Q68FS3	F-box only protein 7	Fbxo7	2	34770	46419		34677		179480	203610	200010	88562	211120
P97888	Serine/threonine-protein phosphatase 2A 55 kDa regulatory subunit B gamma isoform (PP2A subunit B isoform B55-gamma) (PP2A subunit B isoform BRgamma) (PP2A subunit B isoform PR55-gamma) (PP2A subunit B isoform R2-gamma) (PP2A subunit B isoform gamma)	Ppp2r2c	2	38419	43903		16800		123410	175210	148490	75174	131420
Q4KLF8	Actin-related protein 2/3 complex subunit 5 (Arp2/3 complex 16 kDa subunit) (p16-ARC)	Arpc5	2	41525	43358		30259		100920	104290	100200	35088	69088
M0R7Z0	Eukaryotic translation initiation factor 5B (Translation initiation factor IF-2)	0	2		43341				114470	118000	94656		78402
Q4L1J4	Membrane-associated guanylate kinase, WW and PDZ domain-containing protein 1 (BAI1-associated protein 1) (BAP-1) (Membrane-associated guanylate kinase inverted 1) (MAGI-1)	Magi1 Baiap1 Bap1	6	29361	40500		16150	17777	89531	103110	78978	50274	73453
Q62640	Glutamate receptor ionotropic, delta-1 (GluD1) (GluR delta-1 subunit)	Grid1	4	42630	40088		17811		72473	83231	116200	56756	127470
D3ZTW9	Endonuclease G-like 1 (Predicted), isoform CRA_d (Exo/endonuclease G)	Exog Endogl1_predicted rCG_25458	3		38274				215760	85888	40080
D4A4F9	RCG20461 (Stum, mechanosensory transduction mediator homolog)	Stum LOC689499 rCG_20461	2	21834	27417				51408	27288	25449	18519	36795
O54923	Exocyst complex component 6 (Exocyst complex component Sec15A) (SEC15-like protein 1) (rSec15)	Exoc6 Sec15 Sec15a Sec15l1	5	10172	19576		32148		32344	19205	13688	12074	20133
Q9JI12	Vesicular glutamate transporter 2 (VGluT2) (Differentiation-associated BNPI) (Differentiation-associated Na(+)-dependent inorganic phosphate cotransporter) (Solute carrier family 17 member 6)	Slc17a6 Dnpi Vglut2	4		15231				43248	31255	64519		21168
D4AC12	Ankyrin repeat and SAM domain containing 1 (Predicted) (Ankyrin repeat and sterile alpha motif domain-containing 1A)	Anks1a Anks1_predicted rCG_60922	3		10370				15724	13476			9633.7
O88658	Kinesin-like protein KIF1B	Kif1b	3		9377.2				11063	9999.3	8055.4		13427
Q68HB8	Protocadherin 7 (Protocadherin 7, isoform CRA_c) (Protocadherin 7a)	Pcdh7 rCG_35978	4		9132				24043	34883	33229	9537.2	28264
A0A0G2JVQ2	LIM domain-binding 1	Ldb1	3		8738.9				22729	15861		7823.4	6143
F1LXC7	Hypothetical protein LOC100362814	LOC100362814	3		8639				17283	19850	14004	8555.1	23073
D3ZIP8	Uncharacterized protein	0	2		8240.9				13550	9981.1	10362		7164.9
O54861	Sortilin (Glycoprotein 110) (Gp110) (Neurotensin receptor 3) (NTR3)	Sort1	3	9833	8147.7				17749	12818	13475	12995	10490
A0A0G2JW94	Clathrin interactor 1	Clint1	4		6607.1				8758.3	6734.6			7314.7
P52873	Pyruvate carboxylase, mitochondrial (EC 6.4.1.1) (Pyruvic carboxylase) (PCB)	Pc	57	95206000	126750000	114130000	131070000	133530000	28606000	2951400	1929300	505700	1564100
P06687	Sodium/potassium-transporting ATPase subunit alpha-3 (Na(+)/K(+) ATPase alpha-3 subunit) (EC 7.2.2.13) (Na(+)/K(+) ATPase alpha(III) subunit) (Sodium pump subunit alpha-3)	Atp1a3	35	78058000	81398000	96940000	22507000	39180	87483000	64483000	70765000	13387000	108880000
P38650	Cytoplasmic dynein 1 heavy chain 1 (Cytoplasmic dynein heavy chain 1) (Dynein heavy chain, cytosolic) (MAP 1C)	Dync1h1 Dhc1 Dnch1 Dnchc1 Dnec1 Dyhc Map1c	244	50703000	86591000	89519000	23413000	341180	123040000	71795000	55174000	12693000	84189000
P11497	Acetyl-CoA carboxylase 1 (ACC1) (EC 6.4.1.2) (ACC-alpha)	Acaca Acac	103	72872000	95425000	84561000	94210000	95084000	29270000	2698000	1665000	173420	876060
P11442	Clathrin heavy chain 1	Cltc	92	39687000	56737000	63573000	14403000	33974	94751000	70873000	60937000	24872000	80156000
Q09073	ADP/ATP translocase 2 (ADP,ATP carrier protein 2) (Adenine nucleotide translocator 2) (ANT 2) (Solute carrier family 25 member 5) [Cleaved into: ADP/ATP translocase 2, N-terminally processed]	Slc25a5 Ant2	10	36175000	36178000	51657000	16892000	27721	67257000	43293000	47608000	6771000	47840000
P47942	Dihydropyrimidinase-related protein 2 (DRP-2) (Collapsin response mediator protein 2) (CRMP-2) (Turned on after division 64 kDa protein) (TOAD-64)	Dpysl2	28	42528000	42915000	39772000	19585000	646320	92566000	147760000	126580000	74051000	165760000
P59215	Guanine nucleotide-binding protein G(o) subunit alpha	Gnao1 Gna0 Gnao	17	25579000	24256000	39692000	9915700	31791	52051000	70516000	75709000	22546000	85005000
Q05962	ADP/ATP translocase 1 (ADP,ATP carrier protein 1) (Adenine nucleotide translocator 1) (ANT 1) (Solute carrier family 25 member 4)	Slc25a4 Aac1 Ant1	8	25646000	29694000	35576000	11763000	142150	57200000	33922000	37664000	6177400	37775000
P14882	Propionyl-CoA carboxylase alpha chain, mitochondrial (PCCase subunit alpha) (EC 6.4.1.3) (Propanoyl-CoA:carbon dioxide ligase subunit alpha)	Pcca	32	27530000	37127000	34319000	36948000	37145000	10724000	675450	435120	206640	435510
P62630	Elongation factor 1-alpha 1 (EF-1-alpha-1) (Elongation factor Tu) (EF-Tu) (Eukaryotic elongation factor 1 A-1) (eEF1A-1)	Eef1a1 Eef1a	14	13423000	21192000	26593000	8542100	28938	56564000	46196000	25488000	8706600	21213000
Q62950	Dihydropyrimidinase-related protein 1 (DRP-1) (Collapsin response mediator protein 1) (CRMP-1) (Inactive dihydropyrimidinase)	Crmp1 Dpysl1	27	14345000	24002000	24990000	7127400	24281	54445000	89230000	72511000	40558000	86979000
P07340	Sodium/potassium-transporting ATPase subunit beta-1 (Sodium/potassium-dependent ATPase subunit beta-1)	Atp1b1	13	15046000	17231000	24851000	6029500		22782000	22950000	23344000	5449000	29642000
P05708	Hexokinase-1 (EC 2.7.1.1) (Brain form hexokinase) (Hexokinase type I) (HK I) (Hexokinase-A)	Hk1	50	10399000	13972000	23095000	5889200		40545000	33646000	33776000	7447400	30508000
P15205	Microtubule-associated protein 1B (MAP-1B) (Neuraxin) [Cleaved into: MAP1B heavy chain; MAP1 light chain LC1]	Map1b	106	12773000	22467000	20046000	4634100	251350	58876000	105480000	77014000	63358000	115490000
P54313	Guanine nucleotide-binding protein G(I)/G(S)/G(T) subunit beta-2 (G protein subunit beta-2) (Transducin beta chain 2)	Gnb2	7	8286400	12074000	19905000	3802100		16976000	18855000	18827000	4908600	21858000
Q62952	Dihydropyrimidinase-related protein 3 (DRP-3) (Collapsin response mediator protein 4) (CRMP-4) (TOAD-64/Ulip/CRMP) (TUC-4b)	Dpysl3 Crmp4	25	14369000	15611000	19696000	5902500		39062000	62189000	56527000	30473000	69645000
P62944	AP-2 complex subunit beta (AP105B) (Adaptor protein complex AP-2 subunit beta) (Adaptor-related protein complex 2 subunit beta) (Beta-2-adaptin) (Beta-adaptin) (Clathrin assembly protein complex 2 beta large chain) (Plasma membrane adaptor HA2/AP2 adaptin beta subunit)	Ap2b1 Clapb1	30	11484000	11371000	19308000	4945300		30300000	26153000	24675000	8125600	27446000
P15999	ATP synthase subunit alpha, mitochondrial (ATP synthase F1 subunit alpha)	Atp5f1a Atp5a1	32	9678300	9015300	18972000	10169000	249310	31052000	35553000	32829000	5358400	18028000
P62982	Ubiquitin-40S ribosomal protein S27a (Ubiquitin carboxyl extension protein 80) [Cleaved into: Ubiquitin; 40S ribosomal protein S27a]	Rps27a Uba80 Ubcep1	6	7278700	4272400	18501000	5042000		33742000	21325000	19577000	5384400	21558000
Q8VHF5	Citrate synthase, mitochondrial (EC 2.3.3.1) (Citrate (Si)-synthase)	Cs	17	11235000	11577000	17355000	8762300	1306800	25019000	24279000	18885000	3484000	12575000
P18484	AP-2 complex subunit alpha-2 (100 kDa coated vesicle protein C) (Adaptor protein complex AP-2 subunit alpha-2) (Adaptor-related protein complex 2 subunit alpha-2) (Alpha-adaptin C) (Alpha2-adaptin) (Clathrin assembly protein complex 2 alpha-C large chain) (Plasma membrane adaptor HA2/AP2 adaptin alpha C subunit)	Ap2a2 Adtab	33	13075000	16879000	16827000	4139200	6448.6	21226000	11047000	9511400	2090900	15601000
P34058	Heat shock protein HSP 90-beta (Heat shock 84 kDa) (HSP 84) (HSP84)	Hsp90ab1 Hsp84 Hspcb	25	5752500	13280000	16266000	5757900		64202000	68019000	38779000	18992000	32459000
P12785	Fatty acid synthase (EC 2.3.1.85) (Type I FAS) [Includes: [Acyl-carrier-protein] S-acetyltransferase (EC 2.3.1.38); [Acyl-carrier-protein] S-malonyltransferase (EC 2.3.1.39); 3-oxoacyl-[acyl-carrier-protein] synthase (EC 2.3.1.41); 3-oxoacyl-[acyl-carrier-protein] reductase (EC 1.1.1.100); 3-hydroxyacyl-[acyl-carrier-protein] dehydratase (EC 4.2.1.59); Enoyl-[acyl-carrier-protein] reductase (EC 1…	Fasn	84	9312500	18505000	15882000	5030400	711920	19235000	12568000	4850900	3071500	11959000
P16036	Phosphate carrier protein, mitochondrial (Phosphate transport protein) (PTP) (Solute carrier family 25 member 3)	Slc25a3 Phc	14	13938000	11810000	15406000	6979800	578070	19487000	11897000	14739000	1626500	13923000
P07335	Creatine kinase B-type (EC 2.7.3.2) (B-CK) (Creatine kinase B chain) (Creatine phosphokinase M-type) (CPK-B)	Ckb Ckbb	19	11480000	11071000	15355000	6485500	26767	27453000	42683000	30881000	16412000	34416000
P61765	Syntaxin-binding protein 1 (N-Sec1) (Protein unc-18 homolog 1) (Unc18-1) (Protein unc-18 homolog A) (Unc-18A) (p67) (rbSec1)	Stxbp1 Unc18a	36	10778000	17020000	15268000	5618000		33507000	51748000	47438000	24689000	62397000
P04642	L-lactate dehydrogenase A chain (LDH-A) (EC 1.1.1.27) (LDH muscle subunit) (LDH-M)	Ldha Ldh-1 Ldh1	19	5796900	15696000	14758000	4463500	21231	24831000	22602000	11158000	5407200	16537000
P11507	Sarcoplasmic/endoplasmic reticulum calcium ATPase 2 (SERCA2) (SR Ca(2+)-ATPase 2) (EC 7.2.2.10) (Calcium pump 2) (Calcium-transporting ATPase sarcoplasmic reticulum type, slow twitch skeletal muscle isoform) (Endoplasmic reticulum class 1/2 Ca(2+) ATPase)	Atp2a2	45	11929000	12615000	14601000	3957500	384560	23914000	9745600	9645500	664370	11433000
Q9JLT0	Myosin-10 (Cellular myosin heavy chain, type B) (Myosin heavy chain 10) (Myosin heavy chain, non-muscle IIb) (Non-muscle myosin heavy chain B) (NMMHC-B) (Non-muscle myosin heavy chain IIb) (NMMHC II-b) (NMMHC-IIB)	Myh10	78	9503400	10675000	14480000	4403800	34117	20777000	16723000	14663000	4231600	17030000
Q9Z2L0	Voltage-dependent anion-selective channel protein 1 (VDAC-1) (rVDAC1) (Outer mitochondrial membrane protein porin 1)	Vdac1	17	7274400	7528400	14248000	7007600		21307000	20211000	20110000	3967000	16887000
Q9JHU0	Dihydropyrimidinase-related protein 5 (DRP-5) (UNC33-like phosphoprotein 6) (ULIP-6)	Dpysl5 Ulip6	30	11154000	12394000	13914000	6914900	11054	28125000	36008000	30137000	15882000	44185000
Q9ER34	Aconitate hydratase, mitochondrial (Aconitase) (EC 4.2.1.3) (Citrate hydro-lyase)	Aco2	37	6950500	8800600	13832000	8578300	1159300	19480000	18461000	15733000	2169800	9875000
P11505	Plasma membrane calcium-transporting ATPase 1 (EC 7.2.2.10) (Plasma membrane calcium ATPase isoform 1) (PMCA1) (Plasma membrane calcium pump isoform 1)	Atp2b1	24	8866000	7621000	13640000	3052400	28507	14804000	10376000	12449000	1051300	13883000
P84092	AP-2 complex subunit mu (AP-2 mu chain) (Adaptor protein complex AP-2 subunit mu) (Adaptor-related protein complex 2 subunit mu) (Clathrin assembly protein complex 2 mu medium chain) (Clathrin coat assembly protein AP50) (Clathrin coat-associated protein AP50) (Mu2-adaptin) (Plasma membrane adaptor AP-2 50 kDa protein)	Ap2m1	24	8091400	10811000	13486000	3455500	34966	15551000	10911000	11271000	2343400	14223000
P16638	ATP-citrate synthase (EC 2.3.3.8) (ATP-citrate (pro-S-)-lyase) (Citrate cleavage enzyme)	Acly	47	5628700	13274000	12489000	3753200	5921	26019000	17691000	9125800	7033500	15925000
P10860	Glutamate dehydrogenase 1, mitochondrial (GDH 1) (EC 1.4.1.3) (Memory-related gene 2 protein) (MRG-2)	Glud1 Glud	26	6910100	12231000	11987000	10914000	4884300	11691000	10170000	8220100	869740	5490200
P62260	14-3-3 protein epsilon (14-3-3E) (Mitochondrial import stimulation factor L subunit) (MSF L)	Ywhae	16	5900700	11578000	11859000	4987500	85336	33104000	43256000	29258000	15442000	29639000
P05197	Elongation factor 2 (EF-2)	Eef2	42	5233800	9946200	11695000	2906400	11723	23765000	18896000	8057100	3420600	8848300
Q9QYF3	Unconventional myosin-Va (Dilute myosin heavy chain, non-muscle)	Myo5a	76	6216200	9153500	11546000	2851700	6354.9	19008000	14079000	10987000	5382600	15322000
P10111	Peptidyl-prolyl cis-trans isomerase A (PPIase A) (EC 5.2.1.8) (Cyclophilin A) (Cyclosporin A-binding protein) (Rotamase A) (p1B15) (p31) [Cleaved into: Peptidyl-prolyl cis-trans isomerase A, N-terminally processed]	Ppia	10	3332600	9967900	11073000	3375700		14937000	13423000	8228800	3397400	11793000
P48721	Stress-70 protein, mitochondrial (75 kDa glucose-regulated protein) (GRP-75) (Heat shock 70 kDa protein 9) (Mortalin) (Peptide-binding protein 74) (PBP74) (mtHSP70)	Hspa9 Grp75 Hspa9a	30	5793300	6710600	10900000	6839100	1303800	14441000	17057000	13271000	2069600	7244400
P50398	Rab GDP dissociation inhibitor alpha (Rab GDI alpha) (Guanosine diphosphate dissociation inhibitor 1) (GDI-1)	Gdi1 Rabgdia	20	5756400	6297400	10527000	2885000		18967000	24113000	17167000	7595500	19987000
A0A0G2KBB9	Ankyrin 2	Ank2	135	7684800	10949000	10172000	2869400	28553	17262000	20166000	19020000	11980000	31293000
P15146	Microtubule-associated protein 2 (MAP-2)	Map2 Mtap2	89	1625100	6631100	9952100	2140000		75283000	87697000	61820000	25102000	37168000
D3ZUY8	AP-2 complex subunit alpha	Ap2a1 Ap2a1_predicted rCG_54084	32	6595000	9654700	9898300	2694700	32362	12347000	7953000	7700200	2119100	10446000
P04636	Malate dehydrogenase, mitochondrial (EC 1.1.1.37)	Mdh2 Mor1	18	8054900	10099000	9879700	7334700	1283000	15654000	7660500	6641900	623960	5522000
A0A0G2JT63	Cytoplasmic FMR1-interacting protein 2	Cyfip2	29	6722600	10656000	9858600	2183900	21118	13184000	7771700	5637300	2336400	9942300
Q5I0C3	Methylcrotonoyl-CoA carboxylase subunit alpha, mitochondrial (MCCase subunit alpha) (EC 6.4.1.4) (3-methylcrotonyl-CoA carboxylase 1) (3-methylcrotonyl-CoA carboxylase biotin-containing subunit) (3-methylcrotonyl-CoA:carbon dioxide ligase subunit alpha)	Mccc1 Mcca	27	9272600	10791000	9823700	10834000	9691500	5101400	807930	541120	111530	487440
Q9QWN8	Spectrin beta chain, non-erythrocytic 2 (Beta SpIII sigma 1) (Beta-III spectrin) (Glutamate transporter EAAT4-associated protein 41) (SPNB-3) (Spectrin-like protein GTRAP41)	Sptbn2 Spnb3	91	4986200	5984900	9717300	1846300	41641	17975000	17202000	19936000	3010100	11275000
Q63198	Contactin-1 (Neural cell surface protein F3)	Cntn1	46	2538000	3811100	8909300	1126700	24062	18082000	34371000	38801000	14194000	40012000
G3V8A5	Vacuolar protein sorting-associated protein 35	Vps35 Vps35_mapped rCG_44281	29	4426200	5904100	8895100	2324600		17497000	15441000	14074000	3860800	11867000
P25286	V-type proton ATPase 116 kDa subunit a1 (V-ATPase 116 kDa subunit a1) (Clathrin-coated vesicle/synaptic vesicle proton pump 116 kDa subunit) (Vacuolar adenosine triphosphatase subunit Ac116) (Vacuolar proton pump subunit 1) (Vacuolar proton translocating ATPase 116 kDa subunit a isoform 1)	Atp6v0a1 Atp6n1 Vpp1	27	4659600	6491800	8511200	1948300		14271000	11101000	11196000	2949000	12402000
P55161	Nck-associated protein 1 (NAP 1) (Membrane-associated protein HEM-2) (p125Nap1)	Nckap1 Hem2 Nap1	46	6583900	8371600	8227900	1897200	74870	10371000	5904400	5208600	1503600	7958300
Q9QZR6	Septin-9 (Eighth septin) (Eseptin) (Septin-like protein) (SLP)	Septin9 Sept9	7	44121000	9038100	8126500	10926000	17206000	9123200	138590	460670	35713	166730
P06686	Sodium/potassium-transporting ATPase subunit alpha-2 (Na(+)/K(+) ATPase alpha-2 subunit) (EC 7.2.2.13) (Na(+)/K(+) ATPase alpha(+) subunit) (Sodium pump subunit alpha-2)	Atp1a2	25	7002600	6006600	8051100	2344600	23685	7776700	5109900	7796100	572480	9209100
Q68FR6	Elongation factor 1-gamma (EF-1-gamma) (eEF-1B gamma)	Eef1g	24	3440600	7052900	7988200	2155100		20627000	7529400	4897100	535900	4386100
Q9R1Z0	Voltage-dependent anion-selective channel protein 3 (VDAC-3) (rVDAC3) (Outer mitochondrial membrane protein porin 3)	Vdac3	11	4313500	5811100	7956100	2925300	1655.5	15385000	14491000	14466000	3725800	10912000
P53534	Glycogen phosphorylase, brain form (EC 2.4.1.1) (Fragment)	Pygb	24	5576800	4744600	7926500	2291400		14246000	12526000	14837000	4395200	14729000
P04797	Glyceraldehyde-3-phosphate dehydrogenase (GAPDH) (EC 1.2.1.12) (38 kDa BFA-dependent ADP-ribosylation substrate) (BARS-38) (Peptidyl-cysteine S-nitrosylase GAPDH) (EC 2.6.99.-)	Gapdh Gapd	5	1559700	5461200	7806500	2648600		24781000	30206000	21614000	10665000	22162000
Q5XI34	Protein phosphatase 2 (Formerly 2A), regulatory subunit A (PR 65), alpha isoform, isoform CRA_a (Protein phosphatase 2 (Formerly 2A), regulatory subunit A, alpha isoform) (Protein phosphatase 2 scaffold subunit A alpha)	Ppp2r1a rCG_22961	29	4982000	9180200	7394400	2125800		10168000	9174400	7487300	3460800	10512000
Q9QUL6	Vesicle-fusing ATPase (EC 3.6.4.6) (N-ethylmaleimide-sensitive fusion protein) (NEM-sensitive fusion protein) (Vesicular-fusion protein NSF)	Nsf Erg1	40	4285000	6586700	7141200	2716700		22362000	21303000	16275000	7138600	15993000
P13596	Neural cell adhesion molecule 1 (N-CAM-1) (NCAM-1) (CD antigen CD56)	Ncam1 Ncam	35	1023300	1123900	7107000	1584100		15424000	31144000	35671000	10810000	29105000
Q6NYB7	Ras-related protein Rab-1A (EC 3.6.5.2)	Rab1A Rab1	9	4066200	3966400	7006600	1728900		13695000	13175000	11269000	3073500	10618000
P10719	ATP synthase subunit beta, mitochondrial (EC 7.1.2.2) (ATP synthase F1 subunit beta)	Atp5f1b Atp5b	27	472320	572060	6945300	2559800		32732000	63942000	58765000	11744000	23688000
P08461	Dihydrolipoyllysine-residue acetyltransferase component of pyruvate dehydrogenase complex, mitochondrial (EC 2.3.1.12) (70 kDa mitochondrial autoantigen of primary biliary cirrhosis) (PBC) (Dihydrolipoamide acetyltransferase component of pyruvate dehydrogenase complex) (Pyruvate dehydrogenase complex component E2) (PDC-E2) (PDCE2)	Dlat	17	3390000	3126700	6835800	3479300	86521	10955000	9346100	7635800	1289800	5369700
Q9WTP0	Band 4.1-like protein 1 (Erythrocyte membrane protein band 4.1-like 1) (Neuronal protein 4.1) (4.1N)	Epb41l1 Epb4.1l1	36	4707700	4686800	6817600	1464100	57558	8848200	10588000	9648400	4142200	12801000
Q5SGE0	Leucine-rich PPR motif-containing protein, mitochondrial (130 kDa leucine-rich protein) (LRP 130) (Leucine rich protein 157) (rLRP157)	Lrpprc Lrp157	62	2816900	5144400	6807100	3390400	487690	9998000	7185600	5597600	293770	4013200
Q5M7T6	V-type proton ATPase subunit	Atp6v0d1 rCG_51062	14	2104100	5444500	6683500	1147300		9371300	7462500	6273800	2025800	9169200
P68182	cAMP-dependent protein kinase catalytic subunit beta (PKA C-beta) (EC 2.7.11.11)	Prkacb Pkacb	7	4296800	5545100	6604100	1835000	15716	18470000	18378000	19509000	9190000	15992000
P50137	Transketolase (TK) (EC 2.2.1.1)	Tkt	32	3268200	3804300	6560400	2522100		13226000	10205000	7130300	3818600	9311800
P11884	Aldehyde dehydrogenase, mitochondrial (EC 1.2.1.3) (ALDH class 2) (ALDH-E2) (ALDH1)	Aldh2	14	4943900	6433500	6429800	5915600	1982000	5862800	4723500	4567800	1311500	3365700
P63102	14-3-3 protein zeta/delta (Mitochondrial import stimulation factor S1 subunit) (Protein kinase C inhibitor protein 1) (KCIP-1)	Ywhaz Msfs1	13	2542900	4722900	6190300	2705500	158900	17431000	24460000	18658000	9444400	18727000
A0A0G2JZI2	Glutamyl-tRNA synthetase (EC 6.1.1.15) (EC 6.1.1.17) (Prolyl-tRNA synthetase)	Eprs	54	3318700	4838000	6052600	1192100	135480	15601000	7243300	4897300	715430	4006400
P19491	Glutamate receptor 2 (GluR-2) (AMPA-selective glutamate receptor 2) (GluR-B) (GluR-K2) (Glutamate receptor ionotropic, AMPA 2) (GluA2)	Gria2 Glur2	27	3142100	3820300	5887200	1465000		9989500	6010100	6687600	740400	6047400
P00507	Aspartate aminotransferase, mitochondrial (mAspAT) (EC 2.6.1.1) (EC 2.6.1.7) (Fatty acid-binding protein) (FABP-1) (Glutamate oxaloacetate transaminase 2) (Kynurenine aminotransferase 4) (Kynurenine aminotransferase IV) (Kynurenine--oxoglutarate transaminase 4) (Kynurenine--oxoglutarate transaminase IV) (Plasma membrane-associated fatty acid-binding protein) (FABPpm) (Transaminase A)	Got2 Maat	19	2772600	4719300	5749700	3217600		9331900	6177700	5896300	789250	5907800
G3V6T1	Coatomer subunit alpha	Copa rCG_20221	46	3991600	4802100	5712800	1571100	45514	12445000	4866300	4026800	484580	3842200
P81155	Voltage-dependent anion-selective channel protein 2 (VDAC-2) (B36-VDAC) (Outer mitochondrial membrane protein porin 2)	Vdac2	11	2724500	2827600	5504500	2098100	12157	8266000	6518500	7412000	1939900	6507400
P97536	Cullin-associated NEDD8-dissociated protein 1 (Cullin-associated and neddylation-dissociated protein 1) (TBP-interacting protein of 120 kDa A) (TBP-interacting protein 120A) (p120 CAND1)	Cand1 Tip120 Tip120a	43	3003400	5333500	5471400	1445300		11151000	7788900	6469500	3181700	8503400
D4AC23	T-complex protein 1 subunit eta (TCP-1-eta) (CCT-eta)	Cct7 rCG_55994	35	2463200	3882900	5470000	1369900		12647000	10392000	7149800	2327600	5813600
P62804	Histone H4 [Cleaved into: Osteogenic growth peptide (OGP)]	H4c2 Hist1h4b Hist4; Hist1h4m; H4f16 H4ft Hist4h4	7	2666800	7243500	5459100	6262300	2622900	10875000	4778300	1600500	601390	1626700
P63329	Serine/threonine-protein phosphatase 2B catalytic subunit alpha isoform (EC 3.1.3.16) (CAM-PRP catalytic subunit) (Calmodulin-dependent calcineurin A subunit alpha isoform)	Ppp3ca Calna	11	3932200	3190000	5373400	1109100		9806900	10339000	7081700	3654000	8336200
Q63028	Alpha-adducin (Erythrocyte adducin subunit alpha)	Add1	26	2831600	3199500	5368400	1377300		7566500	8363000	8582600	3198100	10614000
P21575	Dynamin-1 (EC 3.6.5.5) (B-dynamin) (D100) (Dynamin, brain)	Dnm1 Dnm	31	3019800	5034000	5305700	1726200		13978000	16208000	13191000	6610100	12655000
Q66HF1	NADH-ubiquinone oxidoreductase 75 kDa subunit, mitochondrial (EC 7.1.1.2)	Ndufs1	32	2737400	2817900	5253400	2377600	69920	7873900	7187900	5870100	1281600	4836300
Q924N5	Long-chain-fatty-acid--CoA ligase ACSBG1 (EC 6.2.1.3) (Acyl-CoA synthetase bubblegum family member 1) (Gonadotropin-regulated long chain acyl CoA synthetase) (GR-LACS)	Acsbg1 Grlacs	30	2832100	3556500	5151900	1554200		5358900	4355500	5529200	919130	5990500
D4A8H8	Cytoplasmic FMR1-interacting protein	Cyfip1 Cyfip1_predicted rCG_45119	27	3341900	3916300	5122400	1217100	19596	6951700	4585400	3898300	1104200	5097400
F1LX07	Solute carrier family 25 member 12	Slc25a12 LOC100360985	22	3276100	3456300	5095500	1886700		11095000	10933000	11570000	2603000	6971600
P04897	Guanine nucleotide-binding protein G(i) subunit alpha-2 (Adenylate cyclase-inhibiting G alpha protein)	Gnai2 Gnai-2	11	2473400	2368800	5077500	1459600		5823900	6243100	6814900	1944400	8638600
P21707	Synaptotagmin-1 (Synaptotagmin I) (SytI) (p65)	Syt1	13	3664400	6297600	4973500	2017000	11237	12613000	17003000	14024000	7777900	15840000
Q68FQ9	LanC lantibiotic synthetase component C-like 2 (Bacterial) (LanC-like 2)	Lancl2	18	3243800	3083500	4918100	1168400		6864000	5577300	4867000	1984500	7091900
P09606	Glutamine synthetase (GS) (EC 6.3.1.2) (Glutamate--ammonia ligase) (Palmitoyltransferase GLUL) (EC 2.3.1.225)	Glul Glns	16	3464800	3454400	4911700	1737000	6729.6	5103400	5806600	6773300	1707200	6675800
P04764	Alpha-enolase (EC 4.2.1.11) (2-phospho-D-glycerate hydro-lyase) (Enolase 1) (Non-neural enolase) (NNE)	Eno1 Eno-1	19	1368200	3890400	4872900	2446900		14600000	24940000	18410000	11933000	20334000
P17764	Acetyl-CoA acetyltransferase, mitochondrial (EC 2.3.1.9) (Acetoacetyl-CoA thiolase)	Acat1	21	2473900	3630400	4848600	3616300	60138	12171000	16469000	14490000	3690100	7512300
Q75Q39	Mitochondrial import receptor subunit TOM70 (Mitochondrial precursor proteins import receptor) (Translocase of outer membrane 70 kDa subunit) (Translocase of outer mitochondrial membrane protein 70)	Tomm70 Tomm70a	28	2475700	3847800	4799900	1710400	76043	13395000	10835000	9646300	3457400	9281300
Q9JK11	Reticulon-4 (Foocen) (Glut4 vesicle 20 kDa protein) (Neurite outgrowth inhibitor) (Nogo protein)	Rtn4 Nogo	44	3403400	5369100	4736900	945180	106210	13398000	16455000	11343000	8245600	15350000
P24942	Excitatory amino acid transporter 1 (Glial glutamate transporter) (Sodium-dependent glutamate/aspartate transporter 1) (GLAST) (GLAST-1) (Solute carrier family 1 member 3)	Slc1a3 Eaat1	9	3573000	3242600	4726600	846730		6696500	6623100	10734000	2188500	10291000
Q9ERH3	WD repeat-containing protein 7 (TGF-beta resistance-associated protein TRAG)	Wdr7 Trag	36	4505000	4806600	4717300	982440	8562.7	4301600	1036800	1375200	267520	3558600
P50554	4-aminobutyrate aminotransferase, mitochondrial (EC 2.6.1.19) ((S)-3-amino-2-methylpropionate transaminase) (EC 2.6.1.22) (GABA aminotransferase) (GABA-AT) (Gamma-amino-N-butyrate transaminase) (GABA transaminase) (GABA-T) (L-AIBAT) [Cleaved into: 4-aminobutyrate aminotransferase, brain isoform; 4-aminobutyrate aminotransferase, liver isoform]	Abat Gabat	20	3738500	4203800	4693400	2822400	969990	4556800	3284800	2984200	480560	2426400
F1M3W5	Dmx-like 2	Dmxl2	68	2325800	4320200	4682400	1061600		7191800	4790200	3539500	1493300	5384900
Q6P3V8	RNA helicase (EC 3.6.4.13)	Eif4a1 rCG_33100	10	1579900	1519200	4586900	1229300		17090000	10579000	7307600	1650000	3761200
Q4V7C7	Actin-related protein 3 (Actin-like protein 3)	Actr3 Arp3	17	2188000	3918900	4560700	1342400		8801900	8290900	6088900	2871100	6966400
A0A0G2K3Z9	Peroxiredoxin-1 (EC 1.11.1.24)	0	10	3818100	4234700	4550100	3516000	330900	14630000	13898000	10707000	4540200	9468000
Q5XI78	2-oxoglutarate dehydrogenase, mitochondrial (EC 1.2.4.2) (2-oxoglutarate dehydrogenase complex component E1) (OGDC-E1) (Alpha-ketoglutarate dehydrogenase)	Ogdh Ogdhl	33	2070800	1937000	4488700	1903300	14746	6688400	5048200	4328700	534990	3373800
D4ACB8	CCT-theta (T-complex protein 1 subunit theta)	Cct8 Cct8_predicted rCG_58706	30	1169000	2417300	4461700	1216500	12219	17397000	15772000	11300000	3827400	7939300
O35095	Neurochondrin (Neurite outgrowth-related protein from the rat brain) (Norbin)	Ncdn	25	2225600	4282300	4405500	1165000		7176800	5459300	3413800	1899700	4650300
A0A0G2JT78	RAB6B, member RAS oncogene family	Rab6b	4	2024200	2161300	4367100	1117100		8924700	8973500	9159200	2856500	8738200
Q5PPJ6	Leucyl-tRNA synthetase (EC 6.1.1.4)	Lars Lars1	31	1475900	2386300	4364800	979430		13986000	6438900	4634600	376250	3146100
P63039	60 kDa heat shock protein, mitochondrial (EC 5.6.1.7) (60 kDa chaperonin) (Chaperonin 60) (CPN60) (HSP-65) (Heat shock protein 60) (HSP-60) (Hsp60) (Mitochondrial matrix protein P1)	Hspd1 Hsp60	34	747090	1977900	4364300	3020200		12356000	20817000	15970000	4967600	8444200
P11730	Calcium/calmodulin-dependent protein kinase type II subunit gamma (CaM kinase II subunit gamma) (CaMK-II subunit gamma) (EC 2.7.11.17)	Camk2g	14	480430	1114900	4308700	950060		7223300	4284600	3656500	1072400	4399400
P52296	Importin subunit beta-1 (Karyopherin subunit beta-1) (Nuclear factor p97) (Pore targeting complex 97 kDa subunit) (PTAC97)	Kpnb1	27	2402400	3702900	4308200	1357600	15118	6711100	5152200	4239900	1630200	5534800
P82995	Heat shock protein HSP 90-alpha (EC 3.6.4.10) (Heat shock 86 kDa) (HSP 86) (HSP86)	Hsp90aa1 Hsp86 Hspca	25	874350	3889500	4299700	1479900		17058000	19180000	12425000	5751000	10683000
D3Z981	Plexin A1 (RCG56095)	Plxna1 RGD1560871 rCG_56095	45	3141500	2750700	4247900	1411900		7856000	8186400	8726100	3335400	10063000
D3ZES7	Plexin A4	Plxna4 Plxna4a	42	3664200	4451300	4216600	1972000		9093700	9753600	10493000	4057300	12574000
Q64428	Trifunctional enzyme subunit alpha, mitochondrial (Monolysocardiolipin acyltransferase) (EC 2.3.1.-) (TP-alpha) [Includes: Long-chain enoyl-CoA hydratase (EC 4.2.1.17); Long chain 3-hydroxyacyl-CoA dehydrogenase (EC 1.1.1.211)]	Hadha	27	2476300	4023200	4151900	3120000	780940	4666800	3859900	3285700	561840	2522700
P11980	Pyruvate kinase PKM (EC 2.7.1.40) (Pyruvate kinase muscle isozyme)	Pkm Pkm2 Pykm	10	3565800	4079300	4118100	2143700		8675700	12641000	9430300	5585700	9957000
Q920L2	Succinate dehydrogenase [ubiquinone] flavoprotein subunit, mitochondrial (EC 1.3.5.1) (Flavoprotein subunit of complex II) (Fp)	Sdha	25	2093700	2721600	4085900	2200500	399120	5879800	5451300	5341400	962770	3743300
Q6P502	T-complex protein 1 subunit gamma (TCP-1-gamma) (CCT-gamma)	Cct3	26	2026600	2587800	4067700	1170600	188700	8916400	7350400	5296100	1424900	3639800
P50399	Rab GDP dissociation inhibitor beta (Rab GDI beta) (GDI-3) (Guanosine diphosphate dissociation inhibitor 2) (GDI-2)	Gdi2 Gdi3	19	3127100	4169500	4053100	866470		8674300	9813200	7020200	3469800	9167800
F1LYQ8	FERM, ARHGEF and pleckstrin domain-containing protein 1 (FERM, RhoGEF and pleckstrin domain-containing protein 1)	Farp1	31	2653300	3671100	4035200	861360	80343	4008800	2790600	2476100	165690	3049300
P13264	Glutaminase kidney isoform, mitochondrial (GLS) (EC 3.5.1.2) (K-glutaminase) (L-glutamine amidohydrolase) [Cleaved into: Glutaminase kidney isoform, mitochondrial 68 kDa chain; Glutaminase kidney isoform, mitochondrial 65 kDa chain]	Gls	22	1690200	2706100	3994300	1203200	6862.5	6831800	5933400	4623800	438810	3387700
P54311	Guanine nucleotide-binding protein G(I)/G(S)/G(T) subunit beta-1 (Transducin beta chain 1)	Gnb1	9	2583900	2928400	3948400	712140	22248	4223200	4252000	4253000	971360	4274900
P31977	Ezrin (Cytovillin) (Villin-2) (p81)	Ezr Vil2	19	1694800	2611200	3920500	1529400	162540	5685900	6962900	8968000	2671700	7467500
Q7TPB1	T-complex protein 1 subunit delta (TCP-1-delta) (CCT-delta)	Cct4	26	1909600	3056700	3889300	1260200	130040	11498000	9334700	7447600	1967600	4581400
P16617	Phosphoglycerate kinase 1 (EC 2.7.2.3)	Pgk1 Pgk-1	22	2924400	3322200	3886900	1954400	9496.9	7703800	9402700	7513400	3821000	8366500
P85845	Fascin	Fscn1	28	1907000	3991200	3885400	1591200	8515.2	10277000	13973000	11315000	7008200	13126000
B2GV06	Succinyl-CoA:3-ketoacid coenzyme A transferase 1, mitochondrial (EC 2.8.3.5) (3-oxoacid CoA-transferase 1) (Somatic-type succinyl-CoA:3-oxoacid CoA-transferase) (SCOT-s)	Oxct1 Oxct Scot	20	1566400	2079700	3794900	2572200	335640	7978400	9003300	7596800	1597000	3785800
B5DFK6	AP-3 complex subunit delta	Ap3d1 rCG_29405	32	1853900	2565000	3701200	1209000		6187200	4691000	3483900	1471600	4679300
Q5XIM9	T-complex protein 1 subunit beta (TCP-1-beta) (CCT-beta)	Cct2 Cctb	29	1748000	1723700	3699300	1093200		6875100	5419500	4547500	833270	3598200
P45592	Cofilin-1 (Cofilin, non-muscle isoform)	Cfl1	11	1015000	2436400	3673400	1454200		10867000	15213000	11098000	6259600	11219000
P35565	Calnexin	Canx	23	733230	960500	3633600	1014300		22895000	15884000	17562000	3048500	9849600
F1LUT4	Phospholipid-transporting ATPase (EC 7.6.2.1)	Atp8a1	24	2886400	2562500	3628300	1058900	15294	5329000	4020200	3896700	1239000	4536000
P85834	Elongation factor Tu, mitochondrial	Tufm	25	2593800	3079200	3607000	2650600	1761200	5093800	5271000	3820800	847910	2074400
P55051	Fatty acid-binding protein, brain (Brain lipid-binding protein) (BLBP) (Brain-type fatty acid-binding protein) (B-FABP) (Fatty acid-binding protein 7)	Fabp7 Blbp	6	1363300	1144600	3590100	1116300		2828000	3510500	3715200	1031000	4281600
P46462	Transitional endoplasmic reticulum ATPase (TER ATPase) (EC 3.6.4.6) (15S Mg(2+)-ATPase p97 subunit) (Valosin-containing protein) (VCP)	Vcp	35	2176200	3131700	3580200	1482400		11766000	9883800	7024500	3173900	7041600
O35303	Dynamin-1-like protein (EC 3.6.5.5) (Dynamin-like protein)	Dnm1l Dlp1 Drp1	39	1980600	2339100	3577500	1263100	54189	8449100	7940800	7746800	1957700	6024500
P11506	Plasma membrane calcium-transporting ATPase 2 (PMCA2) (EC 7.2.2.10) (Plasma membrane calcium ATPase isoform 2) (Plasma membrane calcium pump isoform 2)	Atp2b2	25	2004900	2153600	3520300	565490		3443500	2638800	2881600	257790	3976000
Q794F9	4F2 cell-surface antigen heavy chain (4F2hc) (Solute carrier family 3 member 2) (CD antigen CD98)	Slc3a2	18	2421800	2259000	3478300	968900	11536	4824100	3494900	4188900	1013200	4478000
D4A133	H(+)-transporting two-sector ATPase (EC 7.1.2.2)	Atp6v1a rCG_52629	32	2239400	2588900	3458200	1544700	25424	8291800	9030200	7298400	3096900	7498600
P31000	Vimentin	Vim	32	2148800	609860	3449600	2324500	40401	9609500	52261000	68874000	27926000	47885000
Q68FQ0	T-complex protein 1 subunit epsilon (TCP-1-epsilon) (CCT-epsilon)	Cct5	25	1302100	2068000	3426000	666710		9765400	8716500	5826100	1828000	4110100
O35547	Long-chain-fatty-acid--CoA ligase 4 (EC 6.2.1.3) (Arachidonate--CoA ligase) (EC 6.2.1.15) (Long-chain acyl-CoA synthetase 4) (LACS 4)	Acsl4 Acs4 Facl4	24	1467100	2553700	3424600	780660		9186000	5280600	3331300	1153900	3985400
P62762	Visinin-like protein 1 (VILIP) (21 kDa CABP) (Neural visinin-like protein 1) (NVL-1) (NVP-1)	Vsnl1 Visl1	12	1918000	2752100	3423800	915510	7766.1	7696200	9023900	7135000	2004900	6300000
P09527	Ras-related protein Rab-7a (EC 3.6.5.2) (Ras-related protein BRL-RAS) (Ras-related protein p23)	Rab7a Rab7	16	2285400	3119300	3420300	1598600		11255000	11099000	10068000	3402500	9076700
P97829	Leukocyte surface antigen CD47 (Integrin-associated protein) (IAP) (CD antigen CD47)	Cd47	3	254010	324070	3414100	617780		5382300	4061200	4222700	1092700	4673000
Q5JCS6	Signal-induced proliferation-associated 1-like protein 2 (SIPA1-like protein 2) (Serine-rich synapse-associated protein)	Sipa1l2 Sersap2	3	3715000	2981900	3402900	3213500	5153900	1342600	54095
Q66HA8	Heat shock protein 105 kDa (Heat shock 110 kDa protein)	Hsph1 Hsp105 Hsp110	26	1050000	2842300	3386100	912340	9985.4	4693300	4037400	2444400	1092000	3184500
P07153	Dolichyl-diphosphooligosaccharide--protein glycosyltransferase subunit 1 (Dolichyl-diphosphooligosaccharide--protein glycosyltransferase 67 kDa subunit) (Ribophorin I) (RPN-I) (Ribophorin-1)	Rpn1	23	1240800	2119300	3377900	852960		11149000	5606900	6019900	450180	3710600
G3V9M3	RCG28460 (WD repeat domain 47)	Wdr47 rCG_28460	33	2488400	3769000	3366000	860510		3098400	1864500	1192000	348410	3071300
C0JPT7	Filamin A (Filamin alpha) (Filamin, alpha (Predicted), isoform CRA_a)	Flna Flna_predicted rCG_43821	64	2111900	2720800	3364800	1544600	92509	3649600	5439100	5895800	2267900	6482500
Q6P6R2	Dihydrolipoyl dehydrogenase, mitochondrial (EC 1.8.1.4) (Dihydrolipoamide dehydrogenase)	Dld	13	2108900	1091800	3348800	1613500	80674	4660900	3048200	3363400	111120	2047200
Q6RUV5	Ras-related C3 botulinum toxin substrate 1 (EC 3.6.5.2) (p21-Rac1)	Rac1 Rac	5	2850400	1119600	3297900	1183800	735780	8022100	8559800	8505400	3058500	8249000
P82471	Guanine nucleotide-binding protein G(q) subunit alpha (Guanine nucleotide-binding protein alpha-q)	Gnaq	9	2062300	1309200	3173200	557370		4487400	6376800	7187800	1556500	5825800
Q62717	Calcium-dependent secretion activator 1 (Calcium-dependent activator protein for secretion 1) (CAPS-1) (rCAPS)	Cadps Caps Caps1	35	2163500	2556400	3057200	733050	19397	5251000	4578600	3679500	1693600	4523900
P41562	Isocitrate dehydrogenase [NADP] cytoplasmic (IDH) (EC 1.1.1.42) (Cytosolic NADP-isocitrate dehydrogenase) (IDP) (NADP(+)-specific ICDH) (Oxalosuccinate decarboxylase)	Idh1	20	1163500	1887600	3031500	1232600		10325000	12257000	10888000	5050400	11148000
P35571	Glycerol-3-phosphate dehydrogenase, mitochondrial (GPD-M) (GPDH-M) (EC 1.1.5.3)	Gpd2	20	1916600	2235900	3014000	816340		4368200	2409600	2782200	316110	2709800
F1LPV0	Asparagine--tRNA ligase (EC 6.1.1.22)	Nars Nars1 rCG_46601	20	1678400	1731600	2988600	838640		4910100	4120500	3049800	1540600	4043200
F1LS86	Isoleucyl-tRNA synthetase (EC 6.1.1.5)	Iars Iars1 Iars_predicted rCG_44151	37	1617000	1586900	2975900	428670	1705.4	9530000	4345400	3311000	651530	2436500
Q9Z2Z8	7-dehydrocholesterol reductase (7-DHC reductase) (EC 1.3.1.21) (Sterol Delta(7)-reductase)	Dhcr7	8	1235100	2442600	2954100	751290		5543700	2937700	2633600	181300	2659200
P12369	cAMP-dependent protein kinase type II-beta regulatory subunit	Prkar2b	19	1136900	1431700	2871800	1289400		7865900	11291000	11238000	4881400	10814000
Q99PD4	Actin-related protein 2/3 complex subunit 1A	Arpc1a	12	1151800	859720	2870200	764510		4175000	3640500	3183800	1029100	3389900
D4A9D6	DEAH box protein 9 (EC 3.6.4.13) (Nuclear DNA helicase II)	Dhx9 Dhx9_predicted rCG_46521	41	2014800	3383000	2864800	1078200	115980	14434000	3825500	2399000	1305400	4116400
D4A781	Importin 5	Ipo5	29	1456300	2480000	2794500	653130	25455	4717300	3044300	2387400	813510	2721300
Q99JD4	CLIP-associating protein 2 (Cytoplasmic linker-associated protein 2)	Clasp2	44	1845000	3085700	2772500	740090		5633400	5196500	4955600	2078900	5669100
Q99NA5	Isocitrate dehydrogenase [NAD] subunit alpha, mitochondrial (EC 1.1.1.41) (Isocitric dehydrogenase subunit alpha) (NAD(+)-specific ICDH subunit alpha)	Idh3a	12	1240300	2067600	2764800	1443200	365630	3889600	3865300	2954500	254250	1890800
Q9Z1P2	Alpha-actinin-1 (Alpha-actinin cytoskeletal isoform) (F-actin cross-linking protein) (Non-muscle alpha-actinin-1)	Actn1	25	2282900	2858000	2762000	1237700		6478100	8485500	8350500	3410000	7141400
Q5RKI0	WD repeat-containing protein 1	Wdr1	24	1257100	2069600	2750400	1067300		4617800	5127700	4380500	1929200	4815900
G3V6U3	Alpha-1,3/1,6-mannosyltransferase ALG2 (EC 2.4.1.132) (EC 2.4.1.257) (GDP-Man:Man(1)GlcNAc(2)-PP-Dol alpha-1,3-mannosyltransferase)	Alg2 rCG_60347	17	1260500	2011100	2733300	581810		5610200	3000100	2670400	247750	2658900
P52303	AP-1 complex subunit beta-1 (Adaptor protein complex AP-1 subunit beta-1) (Adaptor-related protein complex 1 subunit beta-1) (Beta-1-adaptin) (Beta-adaptin 1) (Clathrin assembly protein complex 1 beta large chain) (Golgi adaptor HA1/AP1 adaptin beta subunit)	Ap1b1 Adtb1	19	1744200	1321400	2725800	681030	9829.8	6152800	4401100	3782400	1116200	3259200
P11598	Protein disulfide-isomerase A3 (EC 5.3.4.1) (58 kDa glucose-regulated protein) (58 kDa microsomal protein) (p58) (Disulfide isomerase ER-60) (Endoplasmic reticulum resident protein 57) (ER protein 57) (ERp57) (Endoplasmic reticulum resident protein 60) (ER protein 60) (ERp60) (HIP-70) (Q-2)	Pdia3 Erp60 Grp58	29	1070300	972520	2680700	1099200	240540	11449000	8025300	7384200	1519400	3616100
P28023	Dynactin subunit 1 (150 kDa dynein-associated polypeptide) (DAP-150) (DP-150) (p150-glued)	Dctn1	45	2095900	2030200	2679100	786970	28477	6142800	5090100	4440200	1704600	4900300
Q9Z270	Vesicle-associated membrane protein-associated protein A (VAMP-A) (VAMP-associated protein A) (VAP-A) (33 kDa VAMP-associated protein) (VAP-33)	Vapa Vap33	11	1527700	1899700	2649800	556160	8178.9	5242600	3353600	3447500	618780	3086500
Q07266	Drebrin (Developmentally-regulated brain protein)	Dbn1	31	858920	1243700	2623500	1016000	48313	7966600	12506000	10640000	3722900	7323600
A0A0G2K5V8	Non-specific serine/threonine protein kinase (EC 2.7.11.1)	Dapk1	4	1238900	3954800	2621900	2060000	3666.6	19700000	20488000	14760000	5418400	10005000
Q62940	E3 ubiquitin-protein ligase NEDD4 (EC 2.3.2.26) (HECT-type E3 ubiquitin transferase NEDD4)	Nedd4 Nedd4a	25	1806300	2044900	2604400	695460	52188	4764100	3764000	3037000	990040	3105500
B4F7C2	Tubulin beta chain	Tubb4a Tubb4 rCG_45085	5	844120	1950500	2603600	688310		4368500	8133100	6132000	3475700	7021000
F1M949	Cytoskeleton-associated protein 5	Ckap5	40	1608800	2766100	2592200	694570	9108	3312500	2069600	1731100	550250	2618600
Q3MHS9	Chaperonin containing Tcp1, subunit 6A (Zeta 1) (Chaperonin subunit 6a (Zeta)) (Chaperonin-containing TCP1 subunit 6A)	Cct6a rCG_21714	17	1377100	1521200	2582600	949120		8189200	7538900	5435900	1754400	3579100
M0R4L7	Histone H2B	Hist1h2bl	3	793440	2939100	2572400	2499300	29816	11655000	4434500	2959800	1506000	3406100
Q5U300	Ubiquitin-like modifier-activating enzyme 1 (EC 6.2.1.45) (Ubiquitin-activating enzyme E1)	Uba1 Ube1	40	2157500	3057800	2571100	1188000		7875700	7332300	6112200	3304800	7219400
A0A0G2K2C7	Ubiquitinyl hydrolase 1 (EC 3.4.19.12)	Usp9x	55	1327800	2637700	2561900	679000	22878	3908300	2409000	2094900	911870	2793200
D3ZC55	Heat shock 70kDa protein 12A (Predicted), isoform CRA_a (Heat shock protein family A (Hsp70) member 12A)	Hspa12a Hspa12a_predicted rCG_57494	26	1563300	2438000	2522000	637550	2977.2	7062000	8254400	6172800	3165100	6205400
Q62910	Synaptojanin-1 (EC 3.1.3.36) (Synaptic inositol 1,4,5-trisphosphate 5-phosphatase 1)	Synj1	30	1515400	1945300	2519000	742680	35809	4685800	3580000	2646900	1395500	3223400
P62744	AP-2 complex subunit sigma (Adaptor protein complex AP-2 subunit sigma) (Adaptor-related protein complex 2 subunit sigma) (Clathrin assembly protein 2 sigma small chain) (Clathrin coat assembly protein AP17) (Clathrin coat-associated protein AP17) (Plasma membrane adaptor AP-2 17 kDa protein) (Sigma-adaptin 3b) (Sigma2-adaptin)	Ap2s1 Ap17 Claps2	7	1781200	2227900	2518300	631110		2914200	1860400	1751700	451390	2663800
P62703	40S ribosomal protein S4, X isoform	Rps4x Rps4	13	1156200	2106900	2497000	796580	7823.7	5203200	3819000	1815800	1042100	1764800
P30427	Plectin (PCN) (PLTN) (Plectin-1)	Plec Plec1	98	2070900	1757800	2489900	1113200		4216300	4254900	5518300	1518300	4600200
Q04462	Valine--tRNA ligase (EC 6.1.1.9) (Valyl-tRNA synthetase) (ValRS)	Vars1 Vars Vars2	36	1388000	734340	2455200	624030	18718	7541300	3351900	2954200	382600	2078100
Q64560	Tripeptidyl-peptidase 2 (TPP-2) (EC 3.4.14.10) (Tripeptidyl aminopeptidase) (Tripeptidyl-peptidase II) (TPP-II)	Tpp2	27	1499100	2343500	2453100	694940	23867	3274500	2740500	2002400	1040100	2694600
D3ZVQ0	Ubiquitin carboxyl-terminal hydrolase (EC 3.4.19.12)	Usp5 Usp5_predicted rCG_29800	28	1558900	2070300	2433000	706670		4744600	4127200	3524900	1782100	4280100
P68255	14-3-3 protein theta (14-3-3 protein tau)	Ywhaq	11	1134200	1703900	2428500	638420		5763000	6697500	5978300	2073800	5837300
D4A208	SLIT-ROBO Rho GTPase-activating protein 2 (srGAP2)	Srgap2	26	1390600	1673100	2426300	714780		3482600	2469100	2201800	812320	2757900
P85969	Beta-soluble NSF attachment protein (SNAP-beta) (N-ethylmaleimide-sensitive factor attachment protein beta)	Napb Snapb	14	1494700	1696800	2421900	753440	33734	8874700	9299200	8990300	4209700	8407500
Q9JKE3	Secretory carrier-associated membrane protein 5 (Secretory carrier membrane protein 5)	Scamp5	4	1828900	1093500	2420200	1112700		7043300	5661000	6726400	2532700	7422300
A0A0G2JYA4	Serine/threonine-protein phosphatase (EC 3.1.3.16)	LOC100362453	2	1343500	1893200	2417800	276470	19274	3655400	3055200	2498300	551730	2934600
F1LMV6	Desmoplakin	Dsp	43	7978000	2054400	2412900	2902400	2987500	3192300	4158.5	848460	102290	199840
Q01062	cGMP-dependent 3',5'-cyclic phosphodiesterase (EC 3.1.4.17) (Cyclic GMP-stimulated phosphodiesterase) (CGS-PDE) (cGSPDE)	Pde2a	30	1538700	1982600	2405300	704380		3625600	2945200	2477000	1183200	3648800
Q62951	Dihydropyrimidinase-related protein 4 (DRP-4) (Collapsin response mediator protein 3) (CRMP-3) (UNC33-like phosphoprotein 4) (ULIP-4) (Fragment)	Dpysl4 Crmp3 Ulip4	23	1376900	1842200	2403900	648390		3774300	4338100	3486500	1657000	4179900
P62138	Serine/threonine-protein phosphatase PP1-alpha catalytic subunit (PP-1A) (EC 3.1.3.16)	Ppp1ca Ppp1a	3	1621100	1833900	2403500	747170	191650	4882400	4210000	3632300	1445700	3116900
P47858	ATP-dependent 6-phosphofructokinase, muscle type (ATP-PFK) (PFK-M) (EC 2.7.1.11) (6-phosphofructokinase type A) (Phosphofructo-1-kinase isozyme A) (PFK-A) (Phosphohexokinase)	Pfkm Pfk-m	20	1917900	2602100	2397700	857500	111090	3631700	2614900	2437900	1083200	2925100
Q64542	Plasma membrane calcium-transporting ATPase 4 (PMCA4) (EC 7.2.2.10) (Plasma membrane calcium ATPase isoform 4) (Plasma membrane calcium pump isoform 4)	Atp2b4	17	1119300	1796400	2394900	457830		2799800	2974700	3274500	920600	3298100
A0A0G2K5L2	Mitochondrial glutamate carrier 1-like (RCG47744, isoform CRA_c)	LOC100911440 Slc25a22 rCG_47744	7	1309900	1389900	2388800	1083800		3978800	2909500	2493300	462900	2265200
Q9WV63	Kinesin-like protein KIF2A (Kinesin-2)	Kif2a Kif2	26	1212600	1350500	2366700	710730		4390100	4241700	3500600	1479500	4121600
M0R6E0	Phospholipid-transporting ATPase (EC 7.6.2.1)	Atp9a	18	1717200	2157200	2292500	575850		3262000	1756900	1697400	253630	2253700
O08875	Serine/threonine-protein kinase DCLK1 (EC 2.7.11.1) (Calcium/calmodulin-dependent protein kinase type I-like CPG16) (Doublecortin-like and CAM kinase-like 1) (Doublecortin-like kinase 1)	Dclk1 Cpg16 Dcamkl1	17	2796100	2338900	2287200	1205000	79499	7069900	8222000	7903400	3708300	7459900
P62909	40S ribosomal protein S3 (EC 4.2.99.18)	Rps3	19	1009000	1407700	2285900	902250	33870	7812600	6028200	3974500	1364800	2452800
Q62844	Tyrosine-protein kinase Fyn (EC 2.7.10.2) (Proto-oncogene c-Fyn) (p59-Fyn)	Fyn	13	2733600	1939500	2275500	1186200		6255700	5736100	5756500	3236300	7535000
Q812E9	Neuronal membrane glycoprotein M6-a (M6a)	Gpm6a m6a	6	1753000	707810	2263000	594340	56983	3831600	5129700	4825700	1436700	4886100
P61265	Syntaxin-1B (P35B) (Syntaxin-1B2)	Stx1b Stx1b2	15	1806600	1121600	2256500	883490	26421	6962500	11990000	12561000	5970100	12690000
P07825	Synaptophysin (Major synaptic vesicle protein p38)	Syp	7	1383200	1153700	2213100	1456600	9650.6	9597100	17634000	17220000	9006000	17354000
P85515	Alpha-centractin (Centractin)	Actr1a Ctrn1	9	2448900	1131300	2212900	1320800		8950700	10452000	9218200	4132400	8318500
D4ADS4	Microsomal glutathione S-transferase 3 (RCG46430)	Mgst3 rCG_46430	3	1388100	1334800	2212300	506880		2886500	2308700	2624600	518820	2915100
P10687	1-phosphatidylinositol 4,5-bisphosphate phosphodiesterase beta-1 (EC 3.1.4.11) (PLC-154) (Phosphoinositide phospholipase C-beta-1) (Phospholipase C-I) (PLC-I) (Phospholipase C-beta-1) (PLC-beta-1)	Plcb1	41	1066300	1177800	2211600	607070	8522.8	4209300	5111500	4867500	1293800	3967000
P31424	Metabotropic glutamate receptor 5 (mGluR5)	Grm5 Gprc1e Mglur5	26	1042300	1007300	2210300	538280	3867.1	2572600	1951700	1945100	358080	2043400
G3V928	Prolow-density lipoprotein receptor-related protein 1 (LRP-1) [Cleaved into: Low-density lipoprotein receptor-related protein 1 85 kDa subunit (LRP-85); Low-density lipoprotein receptor-related protein 1 515 kDa subunit (LRP-515); Low-density lipoprotein receptor-related protein 1 intracellular domain (LRPICD)]	Lrp1	62	1424000	1034000	2193900	733110	59394	5660200	4929400	6143600	1115800	4124400
P85970	Actin-related protein 2/3 complex subunit 2 (Arp2/3 complex 34 kDa subunit) (p34-ARC)	Arpc2	18	1347000	1740700	2193500	1096700		4994600	4768200	3595000	1459200	3677300
Q9Z2S9	Flotillin-2 (Reggie-1) (REG-1)	Flot2 Reg1	17	1443400	1632300	2172800	603220		2455000	1989900	2026600	710180	2819900
P31647	Sodium- and chloride-dependent GABA transporter 3 (GAT-3) (Solute carrier family 6 member 11)	Slc6a11 Gabt3 Gat-3 Gat-b	8	1671600	51255	2171300	442430		1973500	1193700	2015400	212950	2433600
P42676	Neurolysin, mitochondrial (EC 3.4.24.16) (Microsomal endopeptidase) (MEP) (Mitochondrial oligopeptidase M) (Neurotensin endopeptidase)	Nln	17	1274500	1135500	2163700	938500	34018	2752600	2427200	2594500	1257600	1863800
E9PT53	Wolfram syndrome 1 homolog (Human) (Wolframin ER transmembrane glycoprotein)	Wfs1 rCG_36058	16	1395400	2185100	2140900	518290	37992	3555000	1961400	1659200	181240	1543200
Q99376	Transferrin receptor protein 1 (TR) (TfR) (TfR1) (Trfr) (CD antigen CD71)	Tfrc Trfr	26	904850	1482400	2139500	863860		8818000	10953000	9450200	3082700	6164100
Q5U302	Catenin (Cadherin associated protein), alpha 1 (Catenin (Cadherin-associated protein), alpha 1, isoform CRA_b) (Catenin alpha 1)	Ctnna1 Catna1 rCG_49560	20	832510	1211700	2127600	754210		2858900	3890300	4242700	1325900	4013000
A0A0G2JTR4	Active breakpoint cluster region-related protein	Abr	24	1150000	2057300	2123300	603550	40284	3621600	3473000	2706600	1322000	3415900
P04905	Glutathione S-transferase Mu 1 (EC 2.5.1.18) (GST 3-3) (GSTM1-1) (Glutathione S-transferase Yb-1) (GST Yb1)	Gstm1	7	1042000	1173600	2117100	696580		1945300	3500300	3864200	928730	3057700
P06761	Endoplasmic reticulum chaperone BiP (EC 3.6.4.10) (78 kDa glucose-regulated protein) (GRP-78) (Binding-immunoglobulin protein) (BiP) (Heat shock protein 70 family protein 5) (HSP70 family protein 5) (Heat shock protein family A member 5) (Immunoglobulin heavy chain-binding protein) (Steroidogenesis-activator polypeptide)	Hspa5 Grp78	24	902600	1716300	2090500	1099600	37179	7930800	5099000	3944700	643960	2342700
P29314	40S ribosomal protein S9	Rps9	10	922740	1541400	2085400	750290	23605	5407600	4079000	2889900	949540	1610100
Q9ESI7	Neuronal migration protein doublecortin	Dcx	14	1222000	1728100	2084200	1691700		8659900	12526000	11692000	4890400	8469600
P63245	Receptor of activated protein C kinase 1 (Guanine nucleotide-binding protein subunit beta-2-like 1) (Receptor for activated C kinase) (Receptor of activated protein kinase C 1) [Cleaved into: Receptor of activated protein C kinase 1, N-terminally processed]	Rack1 Gnb2l1	11	718770	1183500	2081600	566130		6366500	4529500	2718000	736670	1733800
P62815	V-type proton ATPase subunit B, brain isoform (V-ATPase subunit B 2) (Endomembrane proton pump 58 kDa subunit) (Vacuolar proton pump subunit B 2)	Atp6v1b2 Atp6b2 Vat2	25	2182200	2613400	2070500	1150200	40855	7856700	7789600	5718500	2725500	6430600
D3ZFD0	Unconventional myosin-XVIIIa	Myo18a	33	1115600	1153100	2055200	664890		3181100	2464000	2398300	812750	2694500
B0BNK1	RAB5C, member RAS oncogene family (RCG32615, isoform CRA_a) (Rab5c protein)	Rab5c rCG_32615	7	880050	1326600	2052900	553250	28650	5535700	6713500	6345800	2523600	5477000
Q9JI66	Electrogenic sodium bicarbonate cotransporter 1 (Sodium bicarbonate cotransporter) (NBC-like protein) (Na(+)/HCO3(-) cotransporter) (Solute carrier family 4 member 4)	Slc4a4 Nbc Nbc1 Nbce1 Rnbc1	15	1626300	875210	2046500	419370		1788700	1348300	2487900	261320	2326500
D4AE00	AP-3 complex subunit beta	Ap3b2	32	1268100	1341800	2038200	853820	14838	4890600	4230700	3224800	1500600	3712500
D3ZA84	Talin 2	Tln2	55	1247100	1347100	2031800	783690		3437500	2739700	2669800	957930	2790900
A0A0G2JY26	DnaJ heat shock protein family (Hsp40) member C6	Dnajc6	16	1375400	1727200	2024000	565350		5163700	5288300	4952300	2195300	4915300
P19332	Microtubule-associated protein tau (Neurofibrillary tangle protein) (Paired helical filament-tau) (PHF-tau)	Mapt Mtapt Tau	16	134940	949420	2022100	659670	8107.7	7663800	15550000	12040000	7764000	14599000
Q3KR86	MICOS complex subunit Mic60 (Mitochondrial inner membrane protein) (Mitofilin) (Fragment)	Immt Mic60	28	859600	1369400	2017800	801270		5407000	4735000	4923000	1214300	3562000
Q05764	Beta-adducin (Adducin-63) (Erythrocyte adducin subunit beta)	Add2	19	1009200	1528200	2015800	613210	24246	4355400	7548500	7884600	3080000	6914200
A0A0G2K719	RNA helicase (EC 3.6.4.13)	Ddx3x	5	1026300	1143400	2000700	671140	48911	7779800	4277700	3093500	751010	2031000
Q91Z79	Liprin-alpha-3 (Protein tyrosine phosphatase receptor type f polypeptide-interacting protein alpha-3) (PTPRF-interacting protein alpha-3)	Ppfia3	26	1066800	1471800	1997600	619870	12154	2936700	2494700	2371500	863060	2577000
F1M5M9	SLIT-ROBO Rho GTPase-activating protein 3	Srgap3	29	1159500	1505000	1990300	704420		3707300	2907600	2303600	992340	2802000
P47819	Glial fibrillary acidic protein (GFAP)	Gfap	23	1626500	1395600	1989400	476340		2859300	5005400	6400000	2092200	5646200
F1M9V7	Aminopeptidase (EC 3.4.11.-)	Npepps	24	1481800	1155700	1977600	757330		3568900	3286400	2471900	1170900	3013900
P25235	Dolichyl-diphosphooligosaccharide--protein glycosyltransferase subunit 2 (Dolichyl-diphosphooligosaccharide--protein glycosyltransferase 63 kDa subunit) (Ribophorin II) (RPN-II) (Ribophorin-2)	Rpn2	16	559480	534180	1957400	713780		5474300	2276600	2561000	163060	1292700
Q62915	Peripheral plasma membrane protein CASK (EC 2.7.11.1) (Calcium/calmodulin-dependent serine protein kinase)	Cask	17	1331300	1367600	1934700	830120		2979000	3022200	2907200	1264000	3911100
Q5XIH3	NADH dehydrogenase [ubiquinone] flavoprotein 1, mitochondrial (EC 7.1.1.2)	Ndufv1 rCG_47623	15	592860	1677200	1931300	993530	197850	2526400	2014100	1461600	57237	1136900
Q8VIJ5	Protein O-GlcNAcase (OGA) (EC 3.2.1.169) (Beta-N-acetylhexosaminidase) (Beta-hexosaminidase) (Bifunctional protein NCOAT) (Meningioma-expressed antigen 5) (N-acetyl-beta-D-glucosaminidase) (N-acetyl-beta-glucosaminidase)	Oga Hexc Mea5 Mgea5	26	2030400	1419800	1917800	911890	5556.9	5892800	4880800	3385500	2131500	4762900
P49432	Pyruvate dehydrogenase E1 component subunit beta, mitochondrial (PDHE1-B) (EC 1.2.4.1)	Pdhb	13	487090	1518900	1894600	1123800	48283	5093000	6585900	4890600	1202000	2484400
Q9JJK1	Neuronal membrane glycoprotein M6-b (M6b) (Rhombencephalic expression protein-29 kDa) (Rhombex-29)	Gpm6b M6b rhombex-29	3	1059500	773720	1892800	291840		2807300	1716400	2752500	349390	2497900
Q9Z2Q1	Protein transport protein Sec31A (SEC31-like protein 1) (SEC31-related protein A) (Vesicle-associated protein 1)	Sec31a Sec31l1 Vap1	32	1020600	1348300	1889300	505300		5410200	2656400	1986800	503330	1950100
P15178	Aspartate--tRNA ligase, cytoplasmic (EC 6.1.1.12) (Aspartyl-tRNA synthetase) (AspRS)	Dars1 Dars Drs1	21	862860	1025800	1878700	515380	14958	5554800	3261400	2410100	439780	1738700
Q05140	Clathrin coat assembly protein AP180 (91 kDa synaptosomal-associated protein) (Clathrin coat-associated protein AP180)	Snap91	14	1138300	1843200	1876500	657710	5178.9	5832600	7267700	6953200	3704300	7849400
P16970	ATP-binding cassette sub-family D member 3 (70 kDa peroxisomal membrane protein) (PMP70)	Abcd3 Pmp70 Pxmp1	16	1456800	1590000	1860100	675340	133150	2215900	1044600	1414900	150490	1452700
Q5XIN6	Mitochondrial proton/calcium exchanger protein (Leucine zipper-EF-hand-containing transmembrane protein 1)	Letm1	20	831880	1009400	1859500	665010		3268700	3359100	3053800	523220	2192600
Q9R066	Coxsackievirus and adenovirus receptor homolog (CAR) (rCAR)	Cxadr Car	21	222920	757440	1859200	689490		10406000	22388000	25175000	11195000	23967000
P85968	6-phosphogluconate dehydrogenase, decarboxylating (EC 1.1.1.44)	Pgd	17	1647400	2529800	1857400	748200		5162400	5434500	3989000	2747900	5236800
Q9JHY2	Sideroflexin-3	Sfxn3	14	1077600	1092300	1853900	737640	37556	3049700	2259500	2402000	460290	2364000
I6L9G6	TAR DNA-binding protein 43	Tardbp rCG_31562	8	507070	736600	1852600	390870		8410000	1906800	1479000	553940	1700100
P23978	Sodium- and chloride-dependent GABA transporter 1 (GAT-1) (Solute carrier family 6 member 1)	Slc6a1 Gabt1 Gat-1 Gat1	6	1085100	1298000	1848400	562680		2908100	2181600	2274400	702710	3026800
D4ABI7	Very-long-chain (3R)-3-hydroxyacyl-CoA dehydratase (EC 4.2.1.134)	Hacd3 LOC100365676 RGD1565496_predicted rCG_58140	12	1863500	1315600	1847100	503290		3258200	1180000	1815500	214330	1864600
P42123	L-lactate dehydrogenase B chain (LDH-B) (EC 1.1.1.27) (LDH heart subunit) (LDH-H)	Ldhb Ldh-2 Ldh2	16	987330	1337500	1845900	662840		2759800	2332800	1707600	747430	2012700
P05696	Protein kinase C alpha type (PKC-A) (PKC-alpha) (EC 2.7.11.13)	Prkca Pkca	12	1281200	1679000	1836000	375490		3035300	2304000	1708700	556220	2363800
P07687	Epoxide hydrolase 1 (EC 3.3.2.9) (Epoxide hydratase) (Microsomal epoxide hydrolase) (mEH)	Ephx1 Eph-1	21	1118500	1818500	1830800	750650		2407700	2066800	1900900	640540	2213700
Q9Z1E1	Flotillin-1 (Reggie-2) (REG-2)	Flot1 Reg2	17	735550	1558400	1828100	625080		2235500	1665800	2131600	211610	2337000
P21913	Succinate dehydrogenase [ubiquinone] iron-sulfur subunit, mitochondrial (EC 1.3.5.1) (Iron-sulfur subunit of complex II) (Ip)	Sdhb Sdh1	8	1103400	1352300	1827400	845390	197910	3328900	3195900	2868100	589570	1695700
Q66HD0	Endoplasmin (94 kDa glucose-regulated protein) (GRP-94) (Heat shock protein 90 kDa beta member 1)	Hsp90b1 Grp94 Tra1	28	357380	1243400	1820200	889170	120530	9070100	6298700	4724100	1284200	2776900
P20070	NADH-cytochrome b5 reductase 3 (B5R) (Cytochrome b5 reductase) (EC 1.6.2.2) (Diaphorase-1) [Cleaved into: NADH-cytochrome b5 reductase 3 membrane-bound form; NADH-cytochrome b5 reductase 3 soluble form]	Cyb5r3 Dia1	12	540140	712140	1807500	729700		3021400	2382900	2280000	403940	1940800
Q6IMY8	Heterogeneous nuclear ribonucleoprotein U (hnRNP U) (SP120) (Scaffold-attachment factor A) (SAF-A)	Hnrnpu Hnrpu rCG_20317	20	1087500	1534200	1798200	950470	5372.7	20897000	4518500	3818700	1632900	4847700
D3ZU13	Eukaryotic translation initiation factor 4 gamma, 1	Eif4g1	24	794900	1389500	1795300	439310		6196100	3682900	2088800	694250	1696800
Q5M7U6	Actin-related protein 2 (Actin-like protein 2)	Actr2 Arp2	13	1330900	1168000	1782100	623140		3375400	3450100	2877200	1038300	2833900
Q2TA68	Dynamin-like 120 kDa protein, mitochondrial (EC 3.6.5.5) (Optic atrophy protein 1 homolog) [Cleaved into: Dynamin-like 120 kDa protein, form S1]	Opa1	36	1208500	1316400	1779900	784860	10339	6816200	6268200	7203800	1591900	4642600
Q5M7W5	Microtubule-associated protein 4 (MAP-4)	Map4	29	1215900	1753700	1773100	435700		2673400	2746100	2205900	706210	2905600
P63086	Mitogen-activated protein kinase 1 (MAP kinase 1) (MAPK 1) (EC 2.7.11.24) (ERT1) (Extracellular signal-regulated kinase 2) (ERK-2) (MAP kinase isoform p42) (p42-MAPK) (Mitogen-activated protein kinase 2) (MAP kinase 2) (MAPK 2)	Mapk1 Erk2 Mapk Prkm1	16	1095200	1685200	1768800	482690		4817800	5992700	4116900	2400400	4705300
P50475	Alanine--tRNA ligase, cytoplasmic (EC 6.1.1.7) (Alanyl-tRNA synthetase) (AlaRS)	Aars1 Aars	26	1188300	1743500	1765100	672440	9597	3389400	3697300	2566200	1658800	3383500
B5DFN2	S-adenosylhomocysteine hydrolase-like protein 1 (IP3R-binding protein released with inositol 1,4,5-trisphosphate) (Putative adenosylhomocysteinase 2) (S-adenosyl-L-homocysteine hydrolase 2) (AdoHcyase 2)	Ahcyl1 Irbit	7	1515400	1333400	1764400	368400		1834900	1383900	1753700	254490	1903500
Q5BJZ3	Proton-translocating NAD(P)(+) transhydrogenase (EC 7.1.1.1)	Nnt	24	1661400	1995900	1746400	1281500	589440	1653000	768340	910720	86272	1013600
Q63092	CaM kinase-like vesicle-associated protein (1G5)	Camkv 1G5	18	1217400	928350	1743200	242620		2254300	2224300	2053200	489880	1929600
O35458	Vesicular inhibitory amino acid transporter (GABA and glycine transporter) (Solute carrier family 32 member 1) (Vesicular GABA transporter) (rGVAT)	Slc32a1 Vgat Viaat	12	1074900	1425800	1727900	467710	9094	2314100	1714100	1828000	730430	2499600
O35142	Coatomer subunit beta' (Beta'-coat protein) (Beta'-COP) (p102)	Copb2	28	851210	1100800	1727700	471650		3795900	1507900	1551800	249010	1384000
P51650	Succinate-semialdehyde dehydrogenase, mitochondrial (EC 1.2.1.24) (Aldehyde dehydrogenase family 5 member A1) (NAD(+)-dependent succinic semialdehyde dehydrogenase)	Aldh5a1 Ssadh	10	521130	972710	1726400	1039500	201620	2050600	1438700	1189200	133900	1071300
P61751	ADP-ribosylation factor 4	Arf4	5	1130900	1636400	1721100	439730		3561900	3686600	2860800	1083200	2494300
Q68FT7	Phenylalanyl-tRNA synthetase beta subunit (EC 6.1.1.20)	Farsb Farslb	14	1353200	1448400	1719300	1598600	1424800	1302000	404900	365420	79099	270910
F1M5N7	Kinesin-like protein KIF21B	Kif21b	28	515490	350730	1716200	455670		2838100	2372400	1847300	752940	1932400
P32089	Tricarboxylate transport protein, mitochondrial (Citrate transport protein) (CTP) (Solute carrier family 25 member 1) (Tricarboxylate carrier protein)	Slc25a1 Slc20a3	8	1288100	1640100	1714100	730830		2635800	1985800	1822900	502410	1802200
Q05982	Nucleoside diphosphate kinase A (NDK A) (NDP kinase A) (EC 2.7.4.6) (Metastasis inhibition factor NM23) (Tumor metastatic process-associated protein)	Nme1	7	423770	419060	1707700	748120		4376400	6263000	4628400	2412900	3819800
Q7TT49	Serine/threonine-protein kinase MRCK beta (EC 2.7.11.1) (CDC42-binding protein kinase beta) (DMPK-like beta) (Myotonic dystrophy kinase-related CDC42-binding kinase beta) (MRCK beta) (Myotonic dystrophy protein kinase-like beta)	Cdc42bpb	44	898730	1280100	1703500	540860		3075100	1836900	1594000	418500	1973600
P29476	Nitric oxide synthase, brain (EC 1.14.13.39) (BNOS) (Constitutive NOS) (NC-NOS) (NOS type I) (Neuronal NOS) (N-NOS) (nNOS) (Peptidyl-cysteine S-nitrosylase NOS1)	Nos1 Bnos	20	953560	1388300	1701000	475720		2310200	1772100	1314700	411430	1496100
Q5XIT9	Methylcrotonoyl-CoA carboxylase beta chain, mitochondrial (MCCase subunit beta) (EC 6.4.1.4) (3-methylcrotonyl-CoA carboxylase 2) (3-methylcrotonyl-CoA carboxylase non-biotin-containing subunit) (3-methylcrotonyl-CoA:carbon dioxide ligase subunit beta)	Mccc2	19	1413700	1728500	1669000	1429200	840610	1370300	579210	422270	80930	389380
O88600	Heat shock 70 kDa protein 4 (Ischemia responsive 94 kDa protein)	Hspa4 Irp94	34	1473200	2238700	1667000	723260		5434500	5144500	4012000	2559500	4890300
Q3SWU3	Heterogeneous nuclear ribonucleoprotein D-like (hnRNP D-like) (hnRNP DL)	Hnrnpdl Hnrpdl	11	56985	294500	1665600	1430700		27328000	6818200	4926900	3227000	5138500
P23514	Coatomer subunit beta (Beta-coat protein) (Beta-COP)	Copb1 Copb	33	1099200	1221600	1661400	547140	60106	3954600	2212100	2152100	503760	1650900
Q5BJU7	Wiskott-Aldrich syndrome protein family member 1 (WASP family protein member 1) (Protein WAVE-1)	Wasf1 Wave1	13	793770	1034400	1656500	578320		2759700	2564300	2143300	969990	2331800
O88989	Malate dehydrogenase, cytoplasmic (EC 1.1.1.37) (Cytosolic malate dehydrogenase)	Mdh1 Mdh	12	829010	2318500	1655700	1046700		7267000	8088000	5388100	2901200	5462300
F1LQ48	Heterogeneous nuclear ribonucleoprotein L (hnRNP L)	Hnrnpl Fblim1	20	969080	1619800	1654300	1091700		22625000	5948700	4802000	2849000	6133900
P51635	Aldo-keto reductase family 1 member A1 (EC 1.1.1.2) (EC 1.1.1.33) (EC 1.1.1.372) (EC 1.1.1.54) (3-DG-reducing enzyme) (Alcohol dehydrogenase [NADP(+)]) (Aldehyde reductase) (Glucuronate reductase) (EC 1.1.1.19) (Glucuronolactone reductase) (EC 1.1.1.20)	Akr1a1 Alr	17	1040000	1334000	1644000	545450	33610	4243000	4117100	3101600	1335100	3157300
Q02253	Methylmalonate-semialdehyde dehydrogenase [acylating], mitochondrial (MMSDH) (Malonate-semialdehyde dehydrogenase [acylating]) (EC 1.2.1.18) (EC 1.2.1.27) (Aldehyde dehydrogenase family 6 member A1)	Aldh6a1 Mmsdh	17	1397800	1785700	1639500	1807000	898530	1781600	1652200	1170700	301290	838860
Q5FVJ0	Protein RUFY3 (RUN and FYVE domain-containing protein 3) (Rap2-interacting protein x) (RIPx) (Single axon-regulated protein) (Singar)	Rufy3 Ripx	19	809130	1313800	1636000	407210		3593200	3644200	2671000	1170700	2717600
P04182	Ornithine aminotransferase, mitochondrial (EC 2.6.1.13) (Ornithine--oxo-acid aminotransferase)	Oat	16	1061300	1101800	1624800	929070	66394	2118700	1720300	1594100	219490	1219900
A0A096MIX2	RNA helicase (EC 3.6.4.13)	Ddx17 rCG_59754	19	1807200	1368000	1622400	1162400	242770	20046000	5055200	4269200	2515700	4560800
F1M0Z1	Triple functional domain protein (EC 2.7.11.1) (PTPRF-interacting protein)	Trio	36	1384200	1622600	1621900	756950	101200	2394500	1518100	1075600	665910	1761800
P07150	Annexin A1 (Annexin I) (Annexin-1) (Calpactin II) (Calpactin-2) (Chromobindin-9) (Lipocortin I) (Phospholipase A2 inhibitory protein) (p35)	Anxa1 Anx1	18	1304500	1155300	1620100	944980		2102700	3343700	3710200	1172700	3213600
B2RYW3	Complex I-B22 (NADH dehydrogenase [ubiquinone] 1 beta subcomplex subunit 9) (NADH-ubiquinone oxidoreductase B22 subunit)	Ndufb9 Ndufb9_predicted rCG_60288	4	515980	1542800	1618100	631450		2785500	3066700	2568600	507920	1403600
F1LTE0	Protein TANC2	Tanc2	24	822000	597830	1617900	298200	8751.6	2692100	2404700	1819100	812500	2175500
M0RB22	Protein-tyrosine-phosphatase (EC 3.1.3.48)	Ptprd	19	1439700	1621700	1614000	552020		2861900	3324400	2870700	1567900	4234900
Q566E4	Heterogeneous nuclear ribonucleoprotein R	Hnrnpr Hnrpr	17	351410	916080	1612200	641630		23461000	6680900	5777600	2461300	5763700
Q00981	Ubiquitin carboxyl-terminal hydrolase isozyme L1 (UCH-L1) (EC 3.4.19.12) (Neuron cytoplasmic protein 9.5) (PGP 9.5) (PGP9.5) (Ubiquitin thioesterase L1)	Uchl1	9	1029100	1555200	1612100	602230		2589600	3325600	2273400	1102000	2883500
D3ZPP2	ADP-ribosylation factor-like GTPase 8A (Similar to ADP-ribosylation factor-like 10B (Predicted))	Arl8a RGD1565940_predicted rCG_46487	6	1037700	1932200	1610900	262500		3506700	2682400	2047300	445550	2907500
Q6RJR6	Reticulon-3	Rtn3	18	1185500	813530	1609000	328560		2890300	2207300	1620100	689450	2242700
P09216	Protein kinase C epsilon type (EC 2.7.11.13) (nPKC-epsilon)	Prkce Pkce	25	684680	916100	1607900	446820		2168800	1742100	1490900	317320	1953900
Q02563	Synaptic vesicle glycoprotein 2A (Synaptic vesicle protein 2) (Synaptic vesicle protein 2A)	Sv2a Sv2	13	669910	755360	1600700	413140		4439600	3899300	4085200	1515200	4748300
P63012	Ras-related protein Rab-3A	Rab3a	5	540630	391050	1600100	344770		2674000	3532100	3076000	1352700	3500000
Q63537	Synapsin-2 (Synapsin II)	Syn2	14	1219100	641970	1579200	850120		3399800	5338400	5408100	2118000	5245000
P35281	Ras-related protein Rab-10 (EC 3.6.5.2)	Rab10	8	1006400	1028000	1573800	538270		2152400	1873600	1613900	662170	1865500
P43244	Matrin-3 (Nuclear scaffold protein p130/MAT3)	Matr3	26	935520	1143100	1573500	776370	3997.7	29558000	6331000	5087700	2430300	5806600
Q9QXQ0	Alpha-actinin-4 (Non-muscle alpha-actinin 4)	Actn4	25	913280	1267200	1566500	464740	39316	3504500	3728100	3570400	1550200	3154300
Q6PST4	Atlastin-1 (EC 3.6.5.-) (Spastic paraplegia 3A homolog)	Atl1 Spg3a	13	692110	1345600	1558200	396470		2937600	2377200	2324100	697640	2281400
P18088	Glutamate decarboxylase 1 (EC 4.1.1.15) (67 kDa glutamic acid decarboxylase) (GAD-67) (Glutamate decarboxylase 67 kDa isoform)	Gad1 Gad67	13	1137300	1252100	1555100	243120		1709300	1255800	1663800	269790	2068200
Q4AEF8	Coatomer subunit gamma-1 (Gamma-1-coat protein) (Gamma-1-COP)	Copg1 Copg	26	888880	1228900	1542100	493370		3740500	1807700	1394900	259150	1256200
Q9R080	G-protein-signaling modulator 1 (Activator of G-protein signaling 3)	Gpsm1 Ags3	23	891520	848090	1541700	518080		2636100	2054600	1993900	389690	1896400
P10888	Cytochrome c oxidase subunit 4 isoform 1, mitochondrial (Cytochrome c oxidase polypeptide IV) (Cytochrome c oxidase subunit IV isoform 1) (COX IV-1)	Cox4i1 Cox4 Cox4a	9	962200	1367000	1527200	775950	9292.7	3722300	3540800	3066400	873840	2168300
P05065	Fructose-bisphosphate aldolase A (EC 4.1.2.13) (Muscle-type aldolase)	Aldoa	17	1547400	3347900	1522500	1950500	15255	7648500	12246000	7725300	4982100	8158900
Q9ER24	Ataxin-10 (Neuronal beta-catenin-like protein) (Spinocerebellar ataxia type 10 protein homolog)	Atxn10 Sca10	16	788290	1367600	1520000	398670		2707400	2135800	1535000	439490	1695800
P31596	Excitatory amino acid transporter 2 (GLT-1) (Sodium-dependent glutamate/aspartate transporter 2) (GLUT-R) (Solute carrier family 1 member 2)	Slc1a2 Eaat2 Glt1	12	1154200	1233600	1516400	264500		2013600	1443900	2480000	520020	2495900
P09951	Synapsin-1 (Synapsin I)	Syn1	23	768700	1110400	1515200	844400	104740	5841100	11627000	11416000	5773700	11163000
D3ZAF6	ATP synthase subunit f, mitochondrial (ATP synthase membrane subunit f)	Atp5mf Atp5j2	3	1026000	1525300	1507300	643270		2348300	1888100	1521600	476450	1638800
D4A5G8	Pyruvate dehydrogenase E1 component subunit alpha (EC 1.2.4.1)	Pdha1l1	19	594200	1048200	1506000	962140	62225	3830900	4131900	3611100	838400	1911400
Q6P0K8	Junction plakoglobin	Jup	24	4596100	1651700	1502600	1453500	1080200	2318900	684950	1457900	879570	1392200
Q1JU68	Eukaryotic translation initiation factor 3 subunit A (eIF3a) (Eukaryotic translation initiation factor 3 subunit 10) (eIF-3-theta)	Eif3a Eif3s10	32	427240	951270	1497300	369660		6026200	3921100	2889200	584870	1980500
Q5FVI6	V-type proton ATPase subunit C 1 (V-ATPase subunit C 1) (Vacuolar proton pump subunit C 1)	Atp6v1c1	23	889670	1207100	1487400	476180		3171200	3412800	2551600	1142000	2744200
P61980	Heterogeneous nuclear ribonucleoprotein K (hnRNP K) (dC stretch-binding protein) (CSBP)	Hnrnpk Hnrpk	24	436000	728560	1484300	918100	18336	49174000	12088000	9562300	5055500	10427000
Q78P75	Dynein light chain 2, cytoplasmic (Dynein light chain LC8-type 2)	Dynll2 Dlc2	2	1014600	694160	1483900	379780		2327900	1820100	1406700	544770	1580400
D3ZUM2	NAD(+) hydrolase SARM1 (NADase SARM1) (EC 3.2.2.6) (NADP(+) hydrolase SARM1) (EC 3.2.2.-) (Sterile alpha and TIR motif-containing protein 1)	Sarm1	18	1225300	1681700	1482600	400850		1622300	889640	656590	249360	1114500
Q6AYI1	DEAD box protein 5 (EC 3.6.4.13) (Probable ATP-dependent RNA helicase DDX5)	Ddx5 rCG_35034	18	423810	954480	1481800	1202800		22262000	6153200	4851400	2920400	5223600
Q2TL32	E3 ubiquitin-protein ligase UBR4 (EC 2.3.2.27) (N-recognin-4) (RING-type E3 ubiquitin transferase UBR4) (Zinc finger UBR1-type protein 1)	Ubr4 Rbaf600 Zubr1	69	876350	1681900	1479100	453770		2206200	1208400	575010	486930	1335900
Q765A7	GPI inositol-deacylase (EC 3.1.-.-) (Post-GPI attachment to proteins factor 1)	Pgap1	18	739890	1472300	1473100	337940		4433500	2014100	2026400	273610	1411800
P61983	14-3-3 protein gamma [Cleaved into: 14-3-3 protein gamma, N-terminally processed]	Ywhag	10	382420	711480	1463800	729110		4096200	5807600	4330300	2060400	3652900
B2RZ72	Actin-related protein 2/3 complex subunit 4	Arpc4 Arpc4_predicted rCG_56555	9	369780	1606600	1463100	362200		2536500	2279300	1509200	501280	1737100
Q06647	ATP synthase subunit O, mitochondrial (ATP synthase peripheral stalk subunit OSCP) (Oligomycin sensitivity conferral protein) (OSCP) (Sperm flagella protein 4)	Atp5po Atp5o	9	1885200	3090300	1458300	2150900		6002300	7544800	6511300	1919000	4572300
Q63372	Neurexin-1 (Neurexin I-alpha) (Neurexin-1-alpha)	Nrxn1	20	808000	1020900	1457700	464740		3063500	2518900	2951400	633690	2778800
Q5MPA9	Serine/threonine-protein kinase DCLK2 (EC 2.7.11.1) (CaMK-like CREB regulatory kinase 2) (CL2) (CLICK-II) (CLICK2) (Doublecortin-like and CAM kinase-like 2) (Doublecortin-like kinase 2)	Dclk2 Dcamkl2 Dck2	16	490020	611320	1449800	474770		2071400	2452700	1825700	765400	2001300
A0A0G2K261	Isoleucyl-tRNA synthetase (EC 6.1.1.5)	Iars2	21	675410	1524700	1445900	634460	80731	2168200	1469000	1144600	144790	1232700
P07633	Propionyl-CoA carboxylase beta chain, mitochondrial (PCCase subunit beta) (EC 6.4.1.3) (Propanoyl-CoA:carbon dioxide ligase subunit beta)	Pccb	16	1269100	1560300	1442400	1597100	1120700	817280	80278	67290		45427
P04762	Catalase (EC 1.11.1.6)	Cat Cas1	18	596510	1184000	1440600	421320		3480500	2775100	2575800	926920	2288000
A0A0U1RVI9	40S ribosomal protein S2	rCG_34378	4	527620	1187900	1429600	534670		4044600	3213100	2148400	750450	1427300
P00388	NADPH--cytochrome P450 reductase (CPR) (P450R) (EC 1.6.2.4)	Por	25	1145100	1211700	1427700	591030		4154500	3637600	3380200	1303100	3108100
D4A0A1	SOGA family member 3	Soga3 NEWGENE_1307525	25	700320	1160500	1419900	395480		2690500	2382200	1983100	911400	2280700
P35704	Peroxiredoxin-2 (EC 1.11.1.24) (Thiol-specific antioxidant protein) (TSA) (Thioredoxin peroxidase 1) (Thioredoxin-dependent peroxide reductase 1) (Thioredoxin-dependent peroxiredoxin 2)	Prdx2 Tdpx1	7	608170	1503900	1412800	907050		5341000	4969800	3424900	2125600	3613900
Q64548	Reticulon-1 (Neuroendocrine-specific protein) (S-rex)	Rtn1 Nsp	19	1718300	1418700	1411300	796350		5697100	5778800	4470400	2353600	5166900
A0A0G2JXP3	HECT-type E3 ubiquitin transferase (EC 2.3.2.26)	Nedd4l	17	823090	1102400	1408200	367840		3025500	2587600	2301100	828620	2225300
O09175	Aminopeptidase B (AP-B) (EC 3.4.11.6) (Arginine aminopeptidase) (Arginyl aminopeptidase) (Cytosol aminopeptidase IV)	Rnpep	11	1350600	1577000	1402900	482850		3586700	3910400	2782100	2456400	3836300
D3ZW08	Adenylosuccinate lyase (ASL) (EC 4.3.2.2) (Adenylosuccinase)	Adsl Adsl_predicted rCG_60301	11	800090	1607800	1396400	403330		2264700	1980000	1137900	666780	1788800
P97521	Mitochondrial carnitine/acylcarnitine carrier protein (Carnitine/acylcarnitine translocase) (CAC) (Solute carrier family 25 member 20)	Slc25a20 Cact	11	781550	682870	1395200	596370	11580	1590500	1054800	1194500	99183	1131400
Q64232	Very-long-chain enoyl-CoA reductase (EC 1.3.1.93) (Synaptic glycoprotein SC2) (Trans-2,3-enoyl-CoA reductase) (TER)	Tecr Gpsn2	10	987420	1359900	1376500	304460		2183400	1128800	1072700	43196	1159300
O08662	Phosphatidylinositol 4-kinase alpha (PI4-kinase alpha) (PI4K-alpha) (PtdIns-4-kinase alpha) (EC 2.7.1.67)	Pi4ka Pik4ca	33	835070	1177500	1374700	414450		1840400	1500600	1300900	585800	1701200
Q6AY30	Saccharopine dehydrogenase-like oxidoreductase (EC 1.-.-.-)	Sccpdh	10	689460	729550	1354300	429710		2124000	1431200	1683900	212330	1462600
P29147	D-beta-hydroxybutyrate dehydrogenase, mitochondrial (EC 1.1.1.30) (3-hydroxybutyrate dehydrogenase) (BDH)	Bdh1 Bdh	12	999930	1027200	1353900	759690		3349100	3349900	2629100	960760	1911900
P28480	T-complex protein 1 subunit alpha (TCP-1-alpha) (CCT-alpha)	Tcp1 Cct1 Ccta	24	734250	820330	1353800	585120		4568500	3891100	3318100	1057800	2432100
P19627	Guanine nucleotide-binding protein G(z) subunit alpha (G(x) alpha chain) (Gz-alpha)	Gnaz	14	949990	741480	1352800	286240		1762700	1783000	1661300	387260	2068400
Q9QXY2	SRC kinase signaling inhibitor 1 (SNAP-25-interacting protein) (SNIP) (p130Cas-associated protein) (p140Cap)	Srcin1 P140 Snip	47	1193200	1959800	1351100	830250		4491400	5109300	4422300	2620500	5373700
P40329	Arginine--tRNA ligase, cytoplasmic (EC 6.1.1.19) (Arginyl-tRNA synthetase) (ArgRS)	Rars1 Rars	31	525290	1022900	1343400	787050		5899100	3223700	2815200	825380	1948500
D4A5L9	Cytochrome c domain-containing protein	0	5	721300	1111400	1338300	409490		2805200	2221900	1962700	523170	1649800
Q9QXU8	Cytoplasmic dynein 1 light intermediate chain 1 (Dynein light chain A) (DLC-A) (Dynein light intermediate chain 1, cytosolic)	Dync1li1 Dncli1	21	1068900	1861200	1337700	482960	6643.1	3666300	3231700	2520600	1183500	2539400
P47860	ATP-dependent 6-phosphofructokinase, platelet type (ATP-PFK) (PFK-P) (EC 2.7.1.11) (6-phosphofructokinase type C) (Phosphofructo-1-kinase isozyme C) (PFK-C) (Phosphohexokinase)	Pfkp Pfkc	21	988700	1539800	1331400	237860		2283100	2011400	1359900	748860	1831500
Q99MZ8	LIM and SH3 domain protein 1 (LASP-1)	Lasp1	14	1020700	1033100	1323600	407710		4602000	6551200	5454900	3288100	5584000
A0A0G2JYE0	Ataxin 2-like	Atxn2l	18	698400	1080300	1304400	397630	64927	5853100	2675100	1679800	418760	1241900
Q80U96	Exportin-1 (Exp1) (Chromosome region maintenance 1 protein homolog)	Xpo1 Crm1	28	623800	1139500	1303900	390250	19101	2859900	1571500	1236300	407310	1514500
F1LQS3	60S ribosomal protein L6	Rpl6-ps1	10	385640	1050300	1303500	509370		4027900	3865200	2602600	731340	1564400
Q6AYH5	Dynactin subunit 2	Dctn2	18	366400	363110	1297000	469340		8343300	10558000	10235000	4992900	8231800
F1M471	EPM2A-interacting protein 1	Epm2aip1	17	793900	1330700	1294200	406530		4851400	2421100	1802600	969150	2007700
D3Z941	Methionine--tRNA ligase, cytoplasmic (EC 6.1.1.10) (Methionyl-tRNA synthetase)	Mars Mars1	28	610610	958570	1291900	241480	10489	4662500	2026900	1684600	252550	1083400
P62963	Profilin-1 (Profilin I)	Pfn1	7	899890	1186200	1281900	635590		2752600	3785800	2892300	1499700	2947800
P84076	Neuron-specific calcium-binding protein hippocalcin (P23K)	Hpca	2	660420	830300	1279300	319060		3271700	2859000	2622600	715860	1867400
Q9EPH8	Polyadenylate-binding protein 1 (PABP-1) (Poly(A)-binding protein 1)	Pabpc1 Pabp1	15	147490	532320	1274800	453360	5864.6	19383000	11982000	6747600	2407900	3620100
G3V624	Coronin	Coro1c RGD1564490_predicted rCG_21130	14	345100	906740	1271000	288300		1833300	1780300	1592000	370630	1300400
Q6UPE1	Electron transfer flavoprotein-ubiquinone oxidoreductase, mitochondrial (ETF-QO) (ETF-ubiquinone oxidoreductase) (EC 1.5.5.1) (Electron-transferring-flavoprotein dehydrogenase) (ETF dehydrogenase)	Etfdh	11	1075400	1339100	1267500	1169000	713260	1000700	567110	491510	81973	463150
D3ZC56	Dystonin	Dst	61	537960	939270	1262600	269170		2043900	1388500	1229500	300140	1471800
Q8VHU4	Elongator complex protein 1 (ELP1) (IkappaB kinase complex-associated protein) (IKK complex-associated protein)	Elp1 Ikap Ikbkap	23	839820	768590	1258600	283780	9061.7	2097500	1360100	1060300	385120	1234900
P56574	Isocitrate dehydrogenase [NADP], mitochondrial (IDH) (EC 1.1.1.42) (ICD-M) (IDP) (NADP(+)-specific ICDH) (Oxalosuccinate decarboxylase)	Idh2	15	933690	1234500	1255900	1229300	733170	1041000	882850	782150	94254	462430
Q561S0	NADH dehydrogenase [ubiquinone] 1 alpha subcomplex subunit 10, mitochondrial (Complex I-42kD) (CI-42kD) (NADH-ubiquinone oxidoreductase 42 kDa subunit)	Ndufa10	12	370460	568790	1250500	618640		2299200	2246200	1926400	641510	1394100
A0A0G2K9J2	V-type proton ATPase subunit H	Atp6v1h rCG_30515	20	804030	1038600	1249000	434990		3277600	3298100	2199400	1009600	2349100
Q3B8Q0	Microtubule-associated protein RP/EB family member 2	Mapre2	12	497790	1008400	1248600	562260		3790600	5290200	4058600	2346800	4677700
P97852	Peroxisomal multifunctional enzyme type 2 (MFE-2) (17-beta-hydroxysteroid dehydrogenase 4) (17-beta-HSD 4) (D-bifunctional protein) (DBP) (Multifunctional protein 2) (MFP-2) [Cleaved into: (3R)-hydroxyacyl-CoA dehydrogenase (EC 1.1.1.n12); Enoyl-CoA hydratase 2 (EC 4.2.1.107) (EC 4.2.1.119) (3-alpha,7-alpha,12-alpha-trihydroxy-5-beta-cholest-24-enoyl-CoA hydratase)]	Hsd17b4 Edh17b4	14	882090	841710	1247800	441290		1733200	1038800	1333400	143860	1381000
Q68FY0	Cytochrome b-c1 complex subunit 1, mitochondrial (Complex III subunit 1) (Core protein I) (Ubiquinol-cytochrome-c reductase complex core protein 1)	Uqcrc1	11	843900	777750	1247100	662250	7100.1	2081900	2274300	1813900	620770	1414900
D3ZG43	Complex I-30kD (NADH dehydrogenase [ubiquinone] iron-sulfur protein 3, mitochondrial) (NADH-ubiquinone oxidoreductase 30 kDa subunit)	Ndufs3 Ndufs3_predicted rCG_26180	10	507530	856080	1244300	696210		1925600	1775300	1508500	414810	1078900
P48500	Triosephosphate isomerase (TIM) (EC 5.3.1.1) (Methylglyoxal synthase) (EC 4.2.3.3) (Triose-phosphate isomerase)	Tpi1	11	714040	1211800	1237100	470520		1952900	1242300	885740	374220	1132900
Q9Z122	Acyl-CoA 6-desaturase (EC 1.14.19.3) (Delta(6) fatty acid desaturase) (D6D) (Delta(6) desaturase) (Delta-6 desaturase) (Fatty acid desaturase 2)	Fads2 Fadsd6	8	919970	1561600	1226800	487000		2426800	1023000	757800	340410	1167000
A0A0G2K459	Mitochondrial carrier 2	Mtch2	9	573870	901420	1225200	274350		2201200	1657200	1698500	360920	1654200
O70277	Tripartite motif-containing protein 3 (Brain-expressed RING finger protein) (RING finger protein 22)	Trim3 Berp Rnf22	13	590490	726510	1219200	394290		1760000	1928500	1791700	587340	1870800
O35889	Afadin (Afadin adherens junction formation factor) (Protein Af-6)	Afdn Af6 Mllt4	39	893710	1155800	1217600	382310		2372700	2363300	1931900	773010	2025300
D3ZAI6	5'-nucleotidase domain-containing 3	Nt5dc3	20	815260	972410	1213800	401380		2145700	1759600	1794700	317110	1169500
Q4V8B7	Inactive hydroxysteroid dehydrogenase-like protein 1	Hsdl1	10	534790	472090	1213200	434110		1734600	1098300	1130200	227180	1334100
P19490	Glutamate receptor 1 (GluR-1) (AMPA-selective glutamate receptor 1) (GluR-A) (GluR-K1) (Glutamate receptor ionotropic, AMPA 1) (GluA1)	Gria1 Glur1	14	240560	233280	1212300	224010		1518100	872500	1051100	96278	924010
B2GUZ3	Formyltetrahydrofolate synthetase (EC 6.3.4.3)	Mthfd1l	15	822700	1432200	1207200	594430	21420	1881400	1275700	479040	131730	845060
Q6AYR2	Protein NDRG3 (N-myc downstream-regulated gene 3 protein)	Ndrg3 Ndr3	10	918720	705720	1206600	253620		2383600	1870800	1822100	790100	2348800
P20651	Serine/threonine-protein phosphatase 2B catalytic subunit beta isoform (EC 3.1.3.16) (CAM-PRP catalytic subunit) (Calmodulin-dependent calcineurin A subunit beta isoform) (CNA beta)	Ppp3cb	10	677830	1173300	1201400	383290	13984	2047600	2007300	1444900	708160	1770500
Q4FZT9	26S proteasome non-ATPase regulatory subunit 2	Psmd2	23	829960	428240	1201300	511360	18498	3692600	2660600	1805600	801730	1998600
Q3KRE0	ATPase family AAA domain-containing protein 3	Atad3 Atad3a	18	801760	1216200	1191900	584090		2239600	2211300	1972100	417220	1473800
Q5FVQ4	Malectin	Mlec	11	669430	677420	1190200	310910		3846900	2444300	2340300	453440	1721400
P62250	40S ribosomal protein S16	Rps16	8	444610	1063000	1188500	359890		3847800	3725600	2063300	907330	1498300
D3ZZK3	Receptor protein-tyrosine kinase (EC 2.7.10.1)	Epha4	12	895200	834030	1186400	371530		2022500	1993000	2030000	641880	2026600
P53042	Serine/threonine-protein phosphatase 5 (PP5) (EC 3.1.3.16) (Protein phosphatase T) (PPT)	Ppp5c	16	580190	908680	1181800	381230	50286	2197300	2334300	1586500	840690	1962800
B2RYG6	Ubiquitin thioesterase OTUB1 (EC 3.4.19.12) (Deubiquitinating enzyme OTUB1) (OTU domain-containing ubiquitin aldehyde-binding protein 1) (Otubain-1) (Ubiquitin-specific-processing protease OTUB1)	Otub1	9	590360	682760	1179700	241530		2225000	2149700	1752900	834910	2250000
Q68FX0	Isocitrate dehydrogenase [NAD] subunit beta, mitochondrial (Isocitric dehydrogenase subunit beta) (NAD(+)-specific ICDH subunit beta)	Idh3B	17	470910	799900	1177200	772880	47231	2660800	3738500	3005300	719920	1653700
Q62812	Myosin-9 (Cellular myosin heavy chain, type A) (Myosin heavy chain 9) (Myosin heavy chain, non-muscle IIa) (Non-muscle myosin heavy chain A) (NMMHC-A) (Non-muscle myosin heavy chain IIa) (NMMHC II-a) (NMMHC-IIA)	Myh9	37	771450	1311200	1173700	404550		1430300	1294200	1232600	425050	1418400
F1LZX5	HECT domain E3 ubiquitin protein ligase 4	Hectd4 RGD1309762	46	711570	1144000	1172100	258320		1775800	1262600	859620	373580	1279600
P10824	Guanine nucleotide-binding protein G(i) subunit alpha-1 (Adenylate cyclase-inhibiting G alpha protein)	Gnai1 Gnai-1	7	747360	856940	1171700	272500		1723600	1755600	1766200	491200	1996400
P81128	Rho GTPase-activating protein 35 (GAP-associated protein p190) (Glucocorticoid receptor DNA-binding factor 1)	Arhgap35 Grlf1 P190A p190ARHOGAP	41	929760	1005400	1168000	304400		1926800	1294600	1188700	371730	1374200
D3ZZB0	Disco-interacting protein 2 homolog C	Dip2c	16	752890	1232300	1167300	248950		1573000	933630	852990	219500	1106900
A0A0G2JXN8	Oxysterol-binding protein	Osbpl8 RGD1561474_predicted rCG_49035	21	628470	1109200	1167000	211120		2916500	2391800	2277900	622250	1898000
Q8VBU2	Protein NDRG2 (Antidepressant-related protein ADRG123) (N-myc downstream-regulated gene 2 protein) (NDRG1-related protein)	Ndrg2	9	545120	23280	1165100	498480		1312900	1650300	1460800	587790	1533600
Q7TP91	Surfeit locus protein 1 (Surfeit locus protein 4)	Surf4 LOC100912008 Surf1	4	638340	431260	1164900	272300	11695	1978300	956930	1113900	208760	991070
P05426	60S ribosomal protein L7	Rpl7	8	323940	476990	1162700	549580	109350	2254400	1608200	787580	175350	649560
P48450	Lanosterol synthase (EC 5.4.99.7) (2,3-epoxysqualene--lanosterol cyclase) (Oxidosqualene--lanosterol cyclase) (OSC)	Lss Osc	23	869630	1588800	1159600	258820		2286400	1782700	851650	578520	1562700
P30835	ATP-dependent 6-phosphofructokinase, liver type (ATP-PFK) (PFK-L) (EC 2.7.1.11) (6-phosphofructokinase type B) (Phosphofructo-1-kinase isozyme B) (PFK-B) (Phosphohexokinase)	Pfkl Pfk-l	13	735640	1123400	1151200	343980		1591200	1379500	935140	440130	1471500
P21396	Amine oxidase [flavin-containing] A (EC 1.4.3.4) (Monoamine oxidase type A) (MAO-A)	Maoa	16	720400	378290	1148400	411860		1821000	1137100	1377200	350590	1438800
Q01728	Sodium/calcium exchanger 1 (Na(+)/Ca(2+)-exchange protein 1) (Solute carrier family 8 member 1)	Slc8a1 Ncx1	17	617700	751530	1147900	368810		1621600	1445900	1687100	385690	1941700
F1MAA3	Serine/threonine-protein phosphatase 2A 56 kDa regulatory subunit	Ppp2r5d	16	580400	957740	1137700	441220		2399100	2335200	1753900	890300	1979700
Q08163	Adenylyl cyclase-associated protein 1 (CAP 1)	Cap1 Cap Mch1	19	471560	686180	1131400	520990		2028500	2167400	1502100	708570	1771000
D3ZF86	ARFGEF family member 3	Arfgef3 RGD1309903	29	802590	1065400	1127500	277730	5608.9	2221900	1170700	1048400	283890	1156200
P51583	Multifunctional protein ADE2 [Includes: Phosphoribosylaminoimidazole-succinocarboxamide synthase (EC 6.3.2.6) (SAICAR synthetase); Phosphoribosylaminoimidazole carboxylase (EC 4.1.1.21) (AIR carboxylase) (AIRC)]	Paics Ade2 Airc	16	797380	1002500	1127200	436530	63636	1524000	1380800	1308600	359550	1252600
Q641X8	Eukaryotic translation initiation factor 3 subunit E (eIF3e) (Eukaryotic translation initiation factor 3 subunit 6) (eIF-3 p48)	Eif3e Eif3s6 Int6	17	254130	1054900	1125300	366600	9217.2	4703500	3114900	1935900	626940	1099000
F1LNJ2	U5 small nuclear ribonucleoprotein 200 kDa helicase (EC 3.6.4.13) (BRR2 homolog) (U5 snRNP-specific 200 kDa protein) (U5-200KD)	Snrnp200	28	602410	1075900	1119200	551760	2564.2	4736400	1035100	957870	409390	1253800
P32551	Cytochrome b-c1 complex subunit 2, mitochondrial (Complex III subunit 2) (Core protein II) (Ubiquinol-cytochrome-c reductase complex core protein 2)	Uqcrc2	15	543320	918280	1116700	561730		2234400	2584300	2068700	681230	1598700
P05712	Ras-related protein Rab-2A	Rab2a Rab2	2	257620	555290	1108700	351200	14711	2011800	1685800	1503000	222750	1128700
D3Z955	Phosphoglucomutase 2-like 1 (RCG40012, isoform CRA_a)	Pgm2l1 rCG_40012	17	590170	833170	1101900	293380	70606	2453300	2026000	1677500	681520	1600400
Q62745	CD81 antigen (26 kDa cell surface protein TAPA-1) (Target of the antiproliferative antibody 1) (CD antigen CD81)	Cd81 Tapa1	3	574940	786640	1095800	398030		2103200	1529900	1771900	553200	1786200
Q9ES21	Phosphatidylinositol-3-phosphatase SAC1 (EC 3.1.3.64) (Phosphatidylinositol-4-phosphate phosphatase) (Suppressor of actin mutations 1-like protein)	Sacm1l Sac1	14	509520	1071200	1092200	335870	9360.5	2242200	1160700	915300	143350	1010600
Q6MG11	Alpha-tubulin N-acetyltransferase 1 (Alpha-TAT) (Alpha-TAT1) (TAT) (EC 2.3.1.108) (Acetyltransferase mec-17 homolog)	Atat1 Mec17	16	690300	554970	1080500	441860		1586000	2235000	2249000	1224300	2703000
O35763	Moesin (Membrane-organizing extension spike protein)	Msn	18	490180	614520	1071600	343410		1554900	1356000	1366800	444350	1566700
O35814	Stress-induced-phosphoprotein 1 (STI1) (Hsc70/Hsp90-organizing protein) (Hop)	Stip1 Hop	30	423270	731960	1067300	374770		3791000	4392300	2992900	1911400	3190700
P84079	ADP-ribosylation factor 1	Arf1	4	429010	706930	1066600	425480		3268700	3252600	2600200	606740	1837800
P35435	ATP synthase subunit gamma, mitochondrial (ATP synthase F1 subunit gamma) (F-ATPase gamma subunit)	Atp5f1c Atp5c Atp5c1	11	978120	729160	1065900	690290		2573800	3128200	2647700	817000	1624000
P62747	Rho-related GTP-binding protein RhoB	Rhob Arhb	6	466120	974290	1065600	334860		1850500	2703500	2211500	902760	2537200
B2GUZ9	Fam49b protein (Family with sequence similarity 49, member B) (Similar to 0910001A06Rik protein (Predicted), isoform CRA_a)	Fam49b RGD1307697_predicted rCG_59591	11	688130	1129200	1065000	281040		2046400	1815200	1265500	674490	1673500
Q63803	Guanine nucleotide-binding protein G(s) subunit alpha isoforms XLas (Adenylate cyclase-stimulating G alpha protein) (Extra large alphas protein) (XLalphas) (G-alpha-8)	Gnas Gnas1	10	719360	824840	1060300	158130		1728500	1546600	1444600	432090	1446300
P97700	Mitochondrial 2-oxoglutarate/malate carrier protein (OGCP) (Solute carrier family 25 member 11)	Slc25a11 Slc20a4	12	877140	1088900	1052900	485760		1608200	1468000	1478800	413140	1179600
B1WC61	Complex I assembly factor ACAD9, mitochondrial (Acyl-CoA dehydrogenase family member 9) (ACAD-9) (EC 1.3.8.-)	Acad9	20	626170	955930	1052200	479550	24286	1515000	1189100	1033500	222840	1011500
Q3ZAU6	RBR-type E3 ubiquitin transferase (EC 2.3.2.31)	Rnf14 rCG_49400	13	413020	778360	1052000	273950		1759400	1342800	870510	471360	1234800
E9PT66	Splicing factor 3b, subunit 3	Sf3b3	21	568980	751560	1046700	389330	5415.5	2958800	1620200	1321400	686930	1479300
P54290	Voltage-dependent calcium channel subunit alpha-2/delta-1 (Voltage-gated calcium channel subunit alpha-2/delta-1) [Cleaved into: Voltage-dependent calcium channel subunit alpha-2-1; Voltage-dependent calcium channel subunit delta-1]	Cacna2d1 Cacnl2a Cchl2a	28	303940	392380	1044800	395370		3029500	4025100	4795600	1586900	4016900
Q9Z272	ARF GTPase-activating protein GIT1 (ARF GAP GIT1) (Cool-associated and tyrosine-phosphorylated protein 1) (CAT-1) (CAT1) (G protein-coupled receptor kinase-interactor 1) (GRK-interacting protein 1) (GRK-interactor 1)	Git1	21	547760	886840	1042300	303610		2065900	2076900	1569900	616530	1643000
Q66X93	Staphylococcal nuclease domain-containing protein 1 (EC 3.1.31.1) (100 kDa coactivator) (SND p102) (p100 co-activator) (p105 coactivator)	Snd1	29	427060	447590	1038600	236160		4854400	2980600	1934500	319410	1275900
P0C643	RAS guanyl-releasing protein 2 (Calcium and DAG-regulated guanine nucleotide exchange factor I) (CalDAG-GEFI)	Rasgrp2	18	761520	764900	1038000	229270	4376.1	1437600	898290	795410	364510	1407900
P47728	Calretinin (CR)	Calb2	11	103170	317870	1036900	456940	6426.4	6572400	9052500	7973700	4170600	6469200
Q5XIC6	Proteasome (Prosome, macropain) 26S subunit, non-ATPase, 12 (Proteasome 26S subunit, non-ATPase 12)	Psmd12	18	504970	747080	1036300	355110		2425300	1938200	1481500	644460	1509000
Q64568	Plasma membrane calcium-transporting ATPase 3 (PMCA3) (EC 7.2.2.10) (Plasma membrane calcium ATPase isoform 3) (Plasma membrane calcium pump isoform 3)	Atp2b3 Pmca3	10	691680	1196700	1031300	270520		1010600	802820	873920	90341	1058000
Q641Z6	EH domain-containing protein 1	Ehd1	13	767020	1180800	1030000	390140		3117700	3824200	3130600	1547600	3617000
Q62847	Gamma-adducin (Adducin-like protein 70) (Protein kinase C-binding protein 35H)	Add3	20	864940	629250	1012500	280640		1330100	1399400	1808800	416160	1960600
P15650	Long-chain specific acyl-CoA dehydrogenase, mitochondrial (LCAD) (EC 1.3.8.8)	Acadl	8	713540	929000	1010600	781960	135620	901280	638360	659880	91889	516880
B0BN30	Mitochondrial carrier 1 (Mtch1 protein)	Mtch1	13	502290	965100	1010200	353760		1607600	1033400	1059900	234300	1086100
P19511	ATP synthase F(0) complex subunit B1, mitochondrial (ATP synthase peripheral stalk-membrane subunit b) (ATP synthase subunit b) (ATPase subunit b)	Atp5pb Atp5f Atp5f1	12	649540	788790	1001900	474600	27950	2245900	2599800	2105900	636630	1202100
Q9JMB3	Erythrocyte membrane protein band 4.1-like 3 (Erythrocyte protein band 4.1-like 3, isoform CRA_d) (Type II brain 4.1)	Epb41l3 Epb4.1l3 rCG_35644	28	730400	886610	1001700	250200		2064000	2572700	2234000	1017700	2788500
B5DF89	Cullin-3	Cul3	19	717890	931370	997020	274820		2171100	1404700	1245900	532520	1418800
A0A0G2JUZ5	Glycine cleavage system P protein (EC 1.4.4.2)	Gldc	16	973080	1183700	996250	729440	283930	870510	237670	48210		410810
Q9JJ50	Hepatocyte growth factor-regulated tyrosine kinase substrate (SNAP-25-interacting protein Hrs-2)	Hgs Hrs Hrs2	17	677330	869630	993930	362710	24481	2480800	2084500	1617800	991040	2076000
P21708	Mitogen-activated protein kinase 3 (MAP kinase 3) (MAPK 3) (EC 2.7.11.24) (ERT2) (Extracellular signal-regulated kinase 1) (ERK-1) (Insulin-stimulated MAP2 kinase) (MAP kinase isoform p44) (p44-MAPK) (MNK1) (Microtubule-associated protein 2 kinase) (p44-ERK1)	Mapk3 Erk1 Prkm3	11	373000	602320	989920	269220		1758300	1700600	1502700	634570	1642400
Q64559	Cytosolic acyl coenzyme A thioester hydrolase (EC 3.1.2.2) (ACH1) (ACT) (Acyl-CoA thioesterase 7) (Brain acyl-CoA hydrolase) (BACH) (CTE-IIa) (CTE-IIb) (CTE-II) (LACH1) (Long chain acyl-CoA thioester hydrolase) (MTE-II)	Acot7 Bach	9	723110	1061400	987440	292700		1756300	1653900	879350	687160	1302100
A0A0G2K490	TRAF2 and NCK-interacting kinase	Tnik	20	651260	571150	986380	279780		1914800	1523700	1354900	583700	1367700
P04906	Glutathione S-transferase P (EC 2.5.1.18) (Chain 7) (GST 7-7) (GST class-pi)	Gstp1	6	372100	849940	985390	276230	6835.9	1633200	1673600	887630	438730	1260300
O70196	Prolyl endopeptidase (PE) (EC 3.4.21.26) (Post-proline cleaving enzyme) (rPop)	Prep	29	673930	1122500	974630	329230		1883100	1813200	1361600	789250	1695500
B2GV73	Actin-related protein 2/3 complex subunit 3	Arpc3 Arpc3_predicted rCG_21863	8	500170	905690	974110	337350		2889100	3787500	2755700	1332300	2529200
Q6P7P5	Basic leucine zipper and W2 domain-containing protein 1	Bzw1	15	168660	572330	972450	256750		2966000	1976600	1524200	318420	1085500
Q9JMJ4	Pre-mRNA-processing factor 19 (EC 2.3.2.27) (Neuronal differentiation-related gene protein) (PRP19/PSO4 homolog) (RING-type E3 ubiquitin transferase PRP19)	Prpf19 Prp19	11	612260	705740	966680	358400		4432300	1405700	1091000	502890	1305900
D3ZQG6	Tripartite motif-containing protein 2 (EC 2.3.2.27) (E3 ubiquitin-protein ligase TRIM2) (RING-type E3 ubiquitin transferase TRIM2)	Trim2	19	458400	896900	966610	357180		2415500	2368900	2247500	899490	2097200
A0A0G2K761	Cullin 2	Cul2	17	569270	585250	960730	377930	30938	2003500	1442200	1004900	453630	1231100
F1LM47	Succinate--CoA ligase [ADP-forming] subunit beta, mitochondrial (EC 6.2.1.5) (ATP-specific succinyl-CoA synthetase subunit beta) (A-SCS) (Succinyl-CoA synthetase beta-A chain) (SCS-betaA)	Sucla2 SUCLA2	17	710580	720310	956350	712030	47938	1629400	1703000	1435800	219040	863860
Q5EGY4	Synaptobrevin homolog YKT6 (EC 2.3.1.-)	Ykt6	7	375390	202950	952690	302140		1285700	1191900	902860	342020	1111800
Q5RKI1	Eukaryotic initiation factor 4A-II (eIF-4A-II) (eIF4A-II) (EC 3.6.4.13) (ATP-dependent RNA helicase eIF4A-2)	Eif4a2	10	201840	658580	949990	194550		4799000	3020700	1879000	433050	1185800
P38718	Mitochondrial pyruvate carrier 2 (Brain protein 44) (Protein 0-44)	Mpc2 Brp44	5	763680	277760	944840	403210	65573	1403000	1092400	1014100	246930	843350
O35509	Ras-related protein Rab-11B (EC 3.6.5.2)	Rab11b	12	247790	500580	944030	470560		2258600	2754300	2542100	706480	1909500
Q9Z0V5	Peroxiredoxin-4 (EC 1.11.1.24) (Antioxidant enzyme AOE372) (Peroxiredoxin IV) (Prx-IV) (Thioredoxin peroxidase AO372) (Thioredoxin-dependent peroxide reductase A0372) (Thioredoxin-dependent peroxiredoxin 4)	Prdx4 Rno2CysPrx04	5	555180	568770	943880	458150		1825300	1781100	1254900	436240	1190300
A0A0G2JUI5	Cytoplasmic linker-associated protein 1	Clasp1	24	582870	754710	943290	193390		1544800	1330900	1078300	306630	1142900
Q9JLZ1	Glutaredoxin-3 (PKC-interacting cousin of thioredoxin) (PICOT) (PKC-theta-interacting protein) (PKCq-interacting protein) (Thioredoxin-like protein 2)	Glrx3 Picot Txnl2	10	354710	604130	938230	300180		1425800	1459000	954620	580980	1160000
P60881	Synaptosomal-associated protein 25 (SNAP-25) (Super protein) (SUP) (Synaptosomal-associated 25 kDa protein)	Snap25 Snap	11	456310	666250	934370	227950		1746300	2454400	2554100	1053500	1966000
Q07647	Solute carrier family 2, facilitated glucose transporter member 3 (Glucose transporter type 3, brain) (GLUT-3)	Slc2a3 Glut3	6	441000	30972	926910	141160		1401100	1171100	905470	279540	1170700
O54874	Serine/threonine-protein kinase MRCK alpha (EC 2.7.11.1) (CDC42-binding protein kinase alpha) (Myotonic dystrophy kinase-related CDC42-binding kinase alpha) (MRCK alpha) (Myotonic dystrophy protein kinase-like alpha)	Cdc42bpa Pk428	14	332060	632160	926840	293460		1474300	1116500	903680	259980	894760
Q63374	Neurexin-2 (Neurexin II-alpha) (Neurexin-2-alpha)	Nrxn2	28	687080	608650	923530	312940		1920700	1804300	2091800	766100	2153400
Q6P6V0	Glucose-6-phosphate isomerase (GPI) (EC 5.3.1.9) (Autocrine motility factor) (AMF) (Neuroleukin) (NLK) (Phosphoglucose isomerase) (PGI) (Phosphohexose isomerase) (PHI)	Gpi	13	408290	1075800	922180	289270		2269300	2897700	1943800	1079100	2106300
G3V7G9	Eukaryotic translation initiation factor 3, subunit 6 interacting protein (Eukaryotic translation initiation factor 3, subunit L)	Eif3l Eif3s6ip	14	701510	755670	921530	402210	25065	5479200	3021500	2214400	1111100	1476100
P18163	Long-chain-fatty-acid--CoA ligase 1 (EC 6.2.1.3) (Arachidonate--CoA ligase) (EC 6.2.1.15) (Long-chain acyl-CoA synthetase 1) (LACS 1) (Long-chain-fatty-acid--CoA ligase, liver isozyme) (Phytanate--CoA ligase) (EC 6.2.1.24)	Acsl1 Acs1 Acsl2 Facl2	14	311420	821280	918060	225570	7904.5	1303000	789320	648850	81211	863860
P0C2X9	Delta-1-pyrroline-5-carboxylate dehydrogenase, mitochondrial (P5C dehydrogenase) (EC 1.2.1.88) (Aldehyde dehydrogenase family 4 member A1) (L-glutamate gamma-semialdehyde dehydrogenase)	Aldh4a1	14	435720	1101100	917990	659440	329910	921220	639900	364530	44792	451050
D4A5I9	Unconventional myosin-6 (Unconventional myosin-VI)	Myo6	25	701640	734100	917340	196850		1115300	699160	1027800	194270	972080
P97878	Exocyst complex component 5 (71 kDa component of rsec6/8 secretory complex) (Exocyst complex component Sec10) (p71)	Exoc5 Sec10l1	19	442660	713330	917320	305410		1553100	1135300	1048300	311750	1037800
Q5M949	Nipsnap homolog 3A (C. elegans) (Nipsnap homolog 3B)	Nipsnap3b Nipsnap3a	6	318490	272220	916570	181800		933240	461980	630250	122350	599420
D3ZXQ2	Calmodulin-regulated spectrin-associated protein family, member 3 (RCG58914)	Camsap3 rCG_58914	24	584850	542920	915350	251780		1353500	1052100	868230	369380	1334200
P10536	Ras-related protein Rab-1B (EC 3.6.5.2)	Rab1b	4	491410	601110	914470	358940		3464700	2905800	2711900	814280	2150300
P62243	40S ribosomal protein S8	Rps8	7	338350	1135900	913590	560740	68483	2258800	2004200	1211000	398230	916050
P63170	Dynein light chain 1, cytoplasmic (8 kDa dynein light chain) (DLC8) (Dynein light chain LC8-type 1) (Protein inhibitor of neuronal nitric oxide synthase) (PIN)	Dynll1 Dncl1 Dnclc1 Pin	2	551320	602250	908960	182340		1377100	1110900	808690	297300	987360
Q60587	Trifunctional enzyme subunit beta, mitochondrial (TP-beta) [Includes: 3-ketoacyl-CoA thiolase (EC 2.3.1.155) (EC 2.3.1.16) (Acetyl-CoA acyltransferase) (Beta-ketothiolase)]	Hadhb	10	459830	532660	908010	620280	119330	1749500	1668300	1315200	419420	951280
Q4FZT2	Protein phosphatase methylesterase 1 (PME-1) (EC 3.1.1.89)	Ppme1 Pme1	12	538170	362810	906300	286350		1715300	1329300	1054500	492850	1206000
P19945	60S acidic ribosomal protein P0 (60S ribosomal protein L10E)	Rplp0 Arbp	7	288690	226290	899700	264630		1341100	1109800	1054200	88708	848170
P53987	Monocarboxylate transporter 1 (MCT 1) (Solute carrier family 16 member 1)	Slc16a1 Mct1	4	375740	757860	897960	212200		1097700	778750	1073800	217120	1193500
O08629	Transcription intermediary factor 1-beta (TIF1-beta) (E3 SUMO-protein ligase TRIM28) (EC 2.3.2.27) (KRAB-associated protein 1) (Nuclear corepressor KAP-1) (RING-type E3 ubiquitin transferase TIF1-beta) (Tripartite motif-containing protein 28)	Trim28 Kap1 Tif1b	20	703840	854350	896490	392180	13797	8219400	2092400	1632300	850920	1576300
Q5BK63	NADH dehydrogenase [ubiquinone] 1 alpha subcomplex subunit 9, mitochondrial (Complex I-39kD) (CI-39kD) (NADH-ubiquinone oxidoreductase 39 kDa subunit) (Sperm flagella protein 3)	Ndufa9	13	237770	377400	891530	436720		2659200	3911500	3076500	905250	1636900
F1LU48	Endoplasmic reticulum-golgi intermediate compartment 1	Ergic1	9	340750	861920	889330	265760		2906200	1883300	1811400	386320	1030000
Q811U3	ELKS/Rab6-interacting/CAST family member 1 (ERC-1) (CAZ-associated structural protein 2) (CAST2) (Rab6-interacting protein 2)	Erc1 Cast2 Elks Rab6ip2	20	452990	603980	882930	385160	55742	2100200	2784800	2494900	1217700	2530000
F1M1D5	Tubulin-specific chaperone D	Tbcd	19	353000	427050	878150	224520		864870	1131400	973820	316350	1314000
Q924S5	Lon protease homolog, mitochondrial (EC 3.4.21.53) (Lon protease-like protein) (LONP) (Mitochondrial ATP-dependent protease Lon) (Serine protease 15)	Lonp1 Lon Prss15	23	566550	696410	872350	504320	73320	1363100	999440	900850	250750	818680
Q3B7U9	Peptidyl-prolyl cis-trans isomerase FKBP8 (PPIase FKBP8) (EC 5.2.1.8) (FK506-binding protein 8) (FKBP-8) (Rotamase)	Fkbp8	9	510900	653230	872190	208540		1595300	902000	896490	52150	777580
Q5VLR5	BWK4 (Endoplasmic reticulum protein 44) (RCG60340)	Erp44 Txndc4 rCG_60340	5	686320	778760	870570	227370	4913.5	1010100	843330	729030	222460	844420
Q5XIM7	Lysine--tRNA ligase (EC 2.7.7.-) (EC 6.1.1.6) (Lysyl-tRNA synthetase) (LysRS)	Kars1 Kars	18	227370	738120	869260	269960		3708000	1802300	1467000	176790	851120
P63319	Protein kinase C gamma type (PKC-gamma) (EC 2.7.11.13)	Prkcg Pkcc Pkcg Prkcc	14	462210	505700	868090	268580		1559200	1087200	896190	313750	1137000
Q91Y81	Septin-2 (Vascular endothelial cell specific protein 11)	Septin2 Sept2 Vesp11	8	711940	968640	862410	626420	189390	969980	747620	816700	293150	772800
O88917	Adhesion G protein-coupled receptor L1 (Calcium-independent alpha-latrotoxin receptor 1) (CIRL-1) (Latrophilin-1)	Adgrl1 Cirl Cirl1 Cl1 Lphn1	18	559610	169590	862250	268110		1376600	1373100	1298100	508060	1639100
P97544	Phospholipid phosphatase 3 (EC 3.1.3.-) (EC 3.1.3.4) (Differentially expressed in rat intestine 42) (Dri42) (Lipid phosphate phosphohydrolase 3) (PAP2-beta) (Phosphatidate phosphohydrolase type 2b) (Phosphatidic acid phosphatase 2b) (PAP-2b) (PAP2b)	Plpp3 Lpp3 Ppap2b	6	623270	496010	861590	310590		1321000	899840	1563100	295540	1373000
Q6P747	Heterochromatin protein 1-binding protein 3	Hp1bp3	16	445100	719980	858470	662850	129670	4135600	1382600	1146400	294500	1011000
P37397	Calponin-3 (Calponin, acidic isoform) (Calponin, non-muscle isoform)	Cnn3	11	265520	436310	858160	471260		2099800	4820800	3878400	2761900	3405200
P42346	Serine/threonine-protein kinase mTOR (EC 2.7.11.1) (FK506-binding protein 12-rapamycin complex-associated protein 1) (FKBP12-rapamycin complex-associated protein) (Mammalian target of rapamycin) (mTOR) (Mechanistic target of rapamycin) (Rapamycin target protein 1) (RAPT1)	Mtor Frap1 Raft1	30	702730	832290	855590	253670	8948.4	1561400	1155100	806170	520330	1044600
Q8R500	Mitofusin-2 (EC 3.6.5.-) (Mitochondrial transmembrane GTPase FZO1A) (Protein HSG) (Transmembrane GTPase MFN2)	Mfn2 Fzo1a	11	584940	584490	854760	303630		1567100	1265900	1113800	294160	1054800
Q66HF8	Aldehyde dehydrogenase X, mitochondrial (EC 1.2.1.3) (Aldehyde dehydrogenase family 1 member B1)	Aldh1b1 Aldhx	13	602600	444970	853930	473810	77805	1184200	839860	802170	55720	666090
P35234	Tyrosine-protein phosphatase non-receptor type 5 (EC 3.1.3.48) (Neural-specific protein-tyrosine phosphatase) (Striatum-enriched protein-tyrosine phosphatase) (STEP)	Ptpn5	2		732270	853030	387180		1323400	1499900	1409000	286330	1051500
Q62784	Inositol polyphosphate-4-phosphatase type I A (Inositol polyphosphate 4-phosphatase type I) (Type I inositol 3,4-bisphosphate 4-phosphatase) (EC 3.1.3.66)	Inpp4a	22	454820	908270	852900	236140		1562900	1267800	925380	300670	1144100
Q641Y0	Dolichyl-diphosphooligosaccharide--protein glycosyltransferase 48 kDa subunit (DDOST 48 kDa subunit) (Oligosaccharyl transferase 48 kDa subunit)	Ddost	12	751800	536340	851330	465240	117390	2332100	1159500	1326900	255640	866680
Q63633	Solute carrier family 12 member 5 (Electroneutral potassium-chloride cotransporter 2) (Furosemide-sensitive K-Cl cotransporter) (K-Cl cotransporter 2) (rKCC2) (Neuronal K-Cl cotransporter)	Slc12a5 Kcc2	18	373850	402870	842140	206520		1374800	1006500	905780	238590	834030
F1LMV9	Coronin	Coro2b LOC300768 rCG_58259	7	118610	569870	841930	59460		990790	1267900	1064400	323690	931150
Q91XU8	Phosphatidate cytidylyltransferase 2 (EC 2.7.7.41) (CDP-DAG synthase 2) (CDP-DG synthase 2) (CDP-diacylglycerol synthase 2) (CDS 2) (CDP-diglyceride pyrophosphorylase 2) (CDP-diglyceride synthase 2) (CTP:phosphatidate cytidylyltransferase 2)	Cds2	6	495970	708340	838690	145210		1822100	883260	911940	182270	847560
P50442	Glycine amidinotransferase, mitochondrial (EC 2.1.4.1) (L-arginine:glycine amidinotransferase) (Transamidinase)	Gatm Agat	17	425090	820610	835100	555510	150360	896470	792870	577030	137050	482050
Q4V8H5	Aspartyl aminopeptidase (EC 3.4.11.21)	Dnpep rCG_23931	12	215480	516800	833000	322320		1236000	932530	702900	315430	928660
Q5XIG8	Serine-threonine kinase receptor-associated protein (UNR-interacting protein)	Strap Unrip	16	401780	593020	832770	265750		2178900	2057400	1375700	518250	1267800
D4A5X7	Ganglioside-induced differentiation-associated-protein 1 (Ganglioside-induced differentiation-associated-protein 1 (Predicted))	Gdap1 Gdap1_predicted rCG_30362	11	479770	494480	830700	239640		1648000	1197200	1159300	310730	1055400
P07895	Superoxide dismutase [Mn], mitochondrial (EC 1.15.1.1)	Sod2	7	347040	665050	830210	556260	61583	1426000	1442800	1189600	248310	870580
B2DD29	Serine/threonine-protein kinase BRSK1 (EC 2.7.11.1) (EC 2.7.11.26) (Brain-specific serine/threonine-protein kinase 1) (BR serine/threonine-protein kinase 1) (Serine/threonine-protein kinase SAD-B)	Brsk1 Sadb	10	620550	412700	829950	131800		1188500	885220	863570	266130	1095200
F1M4A4	Kinesin-like protein KIF1A	Kif1a	20	350430	577880	828030	187950		1325700	1156000	841970	361160	1083400
A0A0G2K808	ArfGAP with SH3 domain, ankyrin repeat and PH domain 2	Asap2	4	296230		823670	265000		1289500	1043500	1077200	589360	1119400
D3ZAP9	Glycerol-3-phosphate dehydrogenase [NAD(+)] (EC 1.1.1.8)	Gpd1l	12	366680	417170	821010	300940		1238800	1046500	853280	352210	998220
D3ZZZ9	Catenin (Cadherin associated protein), delta 1 (Predicted), isoform CRA_a (Catenin delta 1)	Ctnnd1 Ctnnd1_predicted rCG_26679	31	594560	751290	817480	293950	32053	2018500	1964900	1720900	885460	1921100
P63045	Vesicle-associated membrane protein 2 (VAMP-2) (Synaptobrevin-2)	Vamp2 Syb2	2	578000	638230	815330	239130		1292000	899820	921800	313570	1073300
P10760	Adenosylhomocysteinase (AdoHcyase) (EC 3.3.1.1) (S-adenosyl-L-homocysteine hydrolase)	Ahcy	15	753490	431120	813590	392020		1894100	996080	982970	362920	1094300
B5DFC3	Protein transport protein SEC23	Sec23a Sec23a_predicted rCG_62116	15	465110	595940	811790	211030	7775.4	2716000	1412000	1038500	260320	745100
D3ZH41	Cytoskeleton-associated protein 4 (Cytoskeleton-associated protein 4 (Predicted))	Ckap4 Ckap4_predicted rCG_48989	18		40818	807320	253920		9397800	4986700	5378000	764170	2014500
B5DEH2	Erlin-2 (Endoplasmic reticulum lipid raft-associated protein 2) (Stomatin-prohibitin-flotillin-HflC/K domain-containing protein 2) (SPFH domain-containing protein 2)	Erlin2 Spfh2	8	600210	616160	806490	301380	10368	2625700	1622600	1882800	479660	1300900
P63079	Gamma-aminobutyric acid receptor subunit beta-3 (GABA(A) receptor subunit beta-3)	Gabrb3 Gabrb-3	4	574460	554800	806260	211350		1099800	1047800	1375400	258640	994160
P35213	14-3-3 protein beta/alpha (Prepronerve growth factor RNH-1) (Protein kinase C inhibitor protein 1) (KCIP-1) [Cleaved into: 14-3-3 protein beta/alpha, N-terminally processed]	Ywhab	9	733250	1250300	804800	533410		4162600	5264300	4182000	2059200	4341600
Q9WVE9	Intersectin-1 (EH domain and SH3 domain regulator of endocytosis 1)	Itsn1 Ehsh1 Itsn	26	596960	762610	802680	179100		1215000	831890	720060	170090	926220
P12001	60S ribosomal protein L18	Rpl18	6	339510	736850	800680	351700	9375.1	2858200	1994500	1004500	438320	712730
P70483	Striatin	Strn	12	338130	728030	796290	306800		1947700	1715400	1480800	592360	1341900
P24368	Peptidyl-prolyl cis-trans isomerase B (PPIase B) (EC 5.2.1.8) (CYP-S1) (Cyclophilin B) (Rotamase B) (S-cyclophilin) (SCYLP)	Ppib	7	297360	602260	794890	275330		3205700	2464600	2069400	480510	1224100
P54319	Phospholipase A-2-activating protein (PLA2P) (PLAP)	Plaa Plap	30	688320	856130	794800	270290		1410200	884260	766830	375830	900190
P56571	ES1 protein homolog, mitochondrial	0	8	683630	917300	794240	513310	367270	889060	507450	317850	22614	236970
Q5PPL3	Sterol-4-alpha-carboxylate 3-dehydrogenase, decarboxylating (EC 1.1.1.170)	Nsdhl	10	482620	716360	793350	160900		1670600	1197900	750070	209260	893510
Q66H80	Coatomer subunit delta (Archain) (Delta-coat protein) (Delta-COP)	Arcn1 Copd	13	369810	652870	792810	260960		2333000	1286700	954460	176270	521830
P32851	Syntaxin-1A (Neuron-specific antigen HPC-1) (Synaptotagmin-associated 35 kDa protein) (P35A)	Stx1a Sap	15	413680	370740	791430	266800	14771	2704100	3363300	3617400	1458700	3553500
P13086	Succinate--CoA ligase [ADP/GDP-forming] subunit alpha, mitochondrial (EC 6.2.1.4) (EC 6.2.1.5) (Succinyl-CoA synthetase subunit alpha) (SCS-alpha)	Suclg1	9	624130	464470	785340	409430	20415	1144400	825680	670080	99142	581990
Q9Z0U4	Gamma-aminobutyric acid type B receptor subunit 1 (GABA-B receptor 1) (GABA-B-R1) (GABA-BR1) (GABABR1) (Gb1)	Gabbr1	12	450490	410640	785240	227980		1313900	676950	759390	74934	772140
D3ZU22	60S ribosomal protein L7a	LOC108349606	9	367570	544400	781930	351870	9371	1692000	1310600	854880	208780	680120
Q8CFD0	Sideroflexin-5 (Tricarboxylate carrier BBG-TCC)	Sfxn5	9	523530	764160	781500	252330		876510	572600	712270	45304	745640
B0BNA7	Eukaryotic translation initiation factor 3 subunit I (eIF3i) (Eukaryotic translation initiation factor 3 subunit 2) (eIF-3-beta) (eIF3 p36)	Eif3i Eif3s2	7	632880	775800	780830	95895		1052100	426860	114520	14184	328270
A7VJC2	Heterogeneous nuclear ribonucleoproteins A2/B1 (hnRNP A2/B1)	Hnrnpa2b1 Hnrnp Hnrpa2b1	19	206230	554040	775770	816350		92715000	24962000	21165000	12423000	21873000
Q641Y8	ATP-dependent RNA helicase DDX1 (EC 3.6.4.13) (DEAD box protein 1)	Ddx1	22	457050	682890	775610	329950		2835700	1539300	1071900	462010	1158400
Q9Z0V6	Thioredoxin-dependent peroxide reductase, mitochondrial (EC 1.11.1.24) (PRx III) (Peroxiredoxin-3) (PRX-3) (Thioredoxin-dependent peroxiredoxin 3)	Prdx3	3	518500	641880	771480	335740		1216800	1062200	953390	295470	615220
P12007	Isovaleryl-CoA dehydrogenase, mitochondrial (IVD) (EC 1.3.8.4) (Butyryl-CoA dehydrogenase) (EC 1.3.8.1)	Ivd	12	470980	672330	771450	615180	237810	1092000	1086000	788760	154130	471810
Q5M9G3	Caprin-1 (Cytoplasmic activation- and proliferation-associated protein 1) (GPI-anchored protein p137) (GPI-p137) (p137GPI) (RNA granule protein 105)	Caprin1 Gpiap1 Rng105	11	77689	422610	769800	87599		6144300	3557600	1887600	517770	1167300
Q641Y2	NADH dehydrogenase [ubiquinone] iron-sulfur protein 2, mitochondrial (EC 7.1.1.2) (Complex I-49kD) (CI-49kD) (NADH-ubiquinone oxidoreductase 49 kDa subunit)	Ndufs2	14	590340	968010	768570	313740		1830500	1829700	1377400	485620	1062000
D3ZJR1	Epidermal growth factor receptor pathway substrate 15-like 1 (Similar to Epidermal growth factor receptor substrate 15-like 1 (Eps15-related protein) (Eps15R) (Epidermal growth factor receptor pathway substrate 15 related sequence) (Eps15-rs))	Eps15l1 LOC361120 rCG_38753	16	318000	573120	768480	277320		1720700	2282400	2087800	726330	1656000
Q64566	Calcium-transporting ATPase type 2C member 1 (ATPase 2C1) (EC 7.2.2.10) (ATP-dependent Ca(2+) pump PMR1) (Ca(2+)/Mn(2+)-ATPase 2C1) (Secretory pathway Ca(2+)-transporting ATPase type 1) (SPCA1)	Atp2c1	15	395510	634600	767960	234600	49667	1745800	957010	851890	216770	783020
D3ZD97	RNA helicase (EC 3.6.4.13)	Dhx15 Dhx15_predicted LOC100910750 rCG_35948	15	621970	635080	764400	383150	30213	3494900	1073100	864560	432060	1091100
D4A1J6	Ankyrin repeat and FYVE domain-containing 1	Ankfy1	23	535570	782130	758910	269140		1037500	608410	533810	70789	721520
P04785	Protein disulfide-isomerase (PDI) (EC 5.3.4.1) (Cellular thyroid hormone-binding protein) (Prolyl 4-hydroxylase subunit beta)	P4hb Pdia1	20	398950	348770	757070	377330		2450400	2838700	2009500	647830	1181100
Q6PDV7	60S ribosomal protein L10 (Ribosomal protein L10)	Rpl10	7	262500	252620	753930	352850		1871600	1414100	961740	283060	734220
O54924	Exocyst complex component 8 (Exocyst complex 84 kDa subunit)	Exoc8 Exo84	19	497410	384780	753780	219120		1496500	1264400	1119400	369760	1048900
P08426	Cationic trypsin-3 (EC 3.4.21.4) (Cationic trypsin III) (Pretrypsinogen III)	Try3	2	633410	976100	751550	909610	1140700	244090	22333
P33124	Long-chain-fatty-acid--CoA ligase 6 (EC 6.2.1.3) (Arachidonate--CoA ligase) (EC 6.2.1.15) (Long-chain acyl-CoA synthetase 6) (LACS 6) (Long-chain-fatty-acid--CoA ligase, brain isozyme)	Acsl6 Acs2 Facl6	19	584270	657480	750670	263440	18144	1132800	642820	629820	135330	658130
O55156	CAP-Gly domain-containing linker protein 2 (Cytoplasmic linker protein 115) (CLIP-115) (Cytoplasmic linker protein 2)	Clip2 Cyln2	23	502420	803540	748920	208170	8751	1089300	895830	785850	281470	1006400
Q9QX69	Glutathione S-transferase LANCL1 (EC 2.5.1.18) (40 kDa erythrocyte membrane protein) (p40) (LanC-like protein 1)	Lancl1 Gpr69a	8	523360	611550	748200	191870		1540200	879590	732760	213510	921730
O35567	Bifunctional purine biosynthesis protein ATIC (AICAR transformylase/inosine monophosphate cyclohydrolase) (ATIC) [Includes: Phosphoribosylaminoimidazolecarboxamide formyltransferase (EC 2.1.2.3) (5-aminoimidazole-4-carboxamide ribonucleotide formyltransferase) (AICAR formyltransferase) (AICAR transformylase); IMP cyclohydrolase (EC 3.5.4.10) (IMP synthase) (Inosinicase)]	Atic Purh	19	505760	690870	743960	311510		1223900	1121100	900940	439620	1002700
Q9JJW3	ATP synthase membrane subunit K, mitochondrial (ATP synthase membrane subunit DAPIT, mitochondrial) (Diabetes-associated protein in insulin-sensitive tissues) (Up-regulated during skeletal muscle growth protein 5)	Atp5mk Atp5md Dapit Usmg5	3	483890	869290	743540	386510		1754300	1740400	1636800	696370	1655900
Q9WTT7	Basic leucine zipper and W2 domain-containing protein 2 (Brain development-related molecule 2)	Bzw2 Bdm2 Hfb2	11	361250	518920	742980	202330		1453200	1131600	703440	236760	761580
P24329	Thiosulfate sulfurtransferase (EC 2.8.1.1) (Rhodanese)	Tst	8	585360	607430	742610	593840	247760	746960	467270	499230	35412	330930
D3ZQ02	WD repeat domain 37 (WD repeat domain 37 (Predicted), isoform CRA_a)	Wdr37 Wdr37_predicted rCG_29139	6	459110	560390	738200	197880		1118400	875290	702160	375750	946110
Q99PS2	Casein kinase 1, epsilon (Casein kinase1 epsilon-2)	Csnk1e Ck1e-2	3	285430	823980	738020	214920		1521700	1137200	787320	296580	990100
P50878	60S ribosomal protein L4 (60S ribosomal protein L1)	Rpl4 Rpl1	9	379160	675440	736170	327760	12092	2293700	1681000	1251800	480650	808740
P41542	General vesicular transport factor p115 (Protein USO1 homolog) (Transcytosis-associated protein) (TAP) (Vesicle-docking protein)	Uso1 Vdp	17	354030	540240	735380	252350		2181900	1270500	1004800	187810	673470
Q4V884	CDC16 cell division cycle 16 homolog (S. cerevisiae) (Cell division cycle 16)	Cdc16	7	566020	788090	734400	264340		1503000	681110	644540	207870	847990
A0A0U1RS25	UPF1, RNA helicase and ATPase	Upf1	28	318510	405600	733300	192340		2368800	1470200	1071500	332430	883760
Q4KM49	Tyrosine--tRNA ligase, cytoplasmic (EC 6.1.1.1) (Tyrosyl-tRNA synthetase) (TyrRS) [Cleaved into: Tyrosine--tRNA ligase, cytoplasmic, N-terminally processed]	Yars1 Yars	19	448250	495160	729400	296820		1763200	1483300	1107800	481260	967310
P00406	Cytochrome c oxidase subunit 2 (EC 7.1.1.9) (Cytochrome c oxidase polypeptide II)	Mtco2 Coii COX2 mt-Co2	6	251340	702910	724090	224510		2517900	2518400	2047800	442170	1507800
D4AEH9	4-alpha-glucanotransferase (EC 2.4.1.25) (EC 3.2.1.33) (Amylo-alpha-1,6-glucosidase) (Dextrin 6-alpha-D-glucosidase) (Glycogen debrancher) (Glycogen debranching enzyme) (Oligo-1,4-1,4-glucantransferase)	Agl Agl_predicted rCG_28583	22	304410	577120	722930	250640		890760	713710	551450	218110	803900
Q9Z1T4	Connector enhancer of kinase suppressor of ras 2 (Connector enhancer of KSR 2) (CNK homolog protein 2) (CNK2) (Membrane-associated guanylate kinase-interacting protein) (Maguin)	Cnksr2	16	501160	765800	721040	165210		1385300	1030000	653190	357280	876390
P55053	Fatty acid-binding protein 5 (Cutaneous fatty acid-binding protein) (C-FABP) (DA11) (Epidermal-type fatty acid-binding protein) (E-FABP) (Fatty acid-binding protein, epidermal)	Fabp5	8	468630	847970	718950	175830		1135600	1546900	1021200	473060	1350100
D3ZC89	Uncharacterized protein	0	3	835930	702710	717380	837230	1061100	328000	94160	60040
G3V8Y8	Huntingtin interacting protein 1, isoform CRA_a (Huntingtin-interacting protein 1)	Hip1 rCG_21910	22	584960	726250	715800	262460		1116200	510270	706350	76960	768180
P61314	60S ribosomal protein L15	Rpl15	5	350260	272550	714760	218580	17837	1375200	1050400	616670	201970	455710
A0A0G2K1D2	RAP1, GTP-GDP dissociation stimulator 1 (Predicted), isoform CRA_a (Rap1 GTPase-GDP dissociation stimulator 1)	Rap1gds1 Rap1gds1_predicted rCG_28604	18	312320	550900	710720	127680		941750	833070	677440	203460	695830
P27653	C-1-tetrahydrofolate synthase, cytoplasmic (C1-THF synthase) [Includes: Methylenetetrahydrofolate dehydrogenase (EC 1.5.1.5); Methenyltetrahydrofolate cyclohydrolase (EC 3.5.4.9); Formyltetrahydrofolate synthetase (EC 6.3.4.3)]	Mthfd1 Mthfd	25	450430	774940	710520	278650		969150	759740	630380	232910	898390
G3V7I3	ATPase 13A1 (ATPase type 13A1 (Predicted), isoform CRA_a)	Atp13a1 Atp13a1_predicted rCG_38664	18	542540	641770	709420	255510		1297000	552400	588130	103630	603990
A0A0G2JY73	Eukaryotic translation initiation factor 4 gamma, 3	Eif4g3	22	210700	608040	707070	235170	5978.6	1995000	886410	628500	76276	580550
P81795	Eukaryotic translation initiation factor 2 subunit 3, X-linked (EC 3.6.5.3) (Eukaryotic translation initiation factor 2 subunit gamma, X-linked) (eIF-2-gamma) (eIF-2-gamma X) (PP42)	Eif2s3 Eif2g Eif2s3x	15	287630	721150	704770	216740		1350200	835500	615770	145260	583240
P70580	Membrane-associated progesterone receptor component 1 (mPR) (25-DX) (Acidic 25 kDa protein) (Ventral midline antigen) (VEMA)	Pgrmc1 25dx Lewi Pgrmc	7	386850	597600	704200	239760		1541700	1285000	1115700	286180	1031300
O88377	Phosphatidylinositol 5-phosphate 4-kinase type-2 beta (EC 2.7.1.149) (1-phosphatidylinositol 5-phosphate 4-kinase 2-beta) (Diphosphoinositide kinase 2-beta) (Phosphatidylinositol 5-phosphate 4-kinase type II beta) (PI(5)P 4-kinase type II beta) (PIP4KII-beta) (Phosphatidylinositol-phosphate kinase IIgamma) (PIPKIIgamma) (PtdIns(5)P-4-kinase isoform 2-beta)	Pip4k2b Pip5k2b	8	340610	425470	704060	193720		1531200	1501800	1253100	459130	1241800
Q91ZN1	Coronin-1A (Coronin-like protein A) (Clipin-A) (Tryptophan aspartate-containing coat protein) (TACO)	Coro1a Coro1	13	467240	650870	697120	263410		1399900	1788900	1569400	659310	1229100
G3V9N0	Polyadenylate-binding protein (PABP)	Pabpc4	9	183320	496360	696970	172160		4029100	2164200	1296800	398840	854910
Q6PCT9	26S proteasome non-ATPase regulatory subunit 6 (26S proteasome regulatory subunit RPN7)	Psmd6 rCG_42172	18	351550	804450	696060	285130	12969	1222900	773620	617490	226160	672350
P17425	Hydroxymethylglutaryl-CoA synthase, cytoplasmic (HMG-CoA synthase) (EC 2.3.3.10) (3-hydroxy-3-methylglutaryl coenzyme A synthase)	Hmgcs1 Hmgcs	11	238650	584810	695130	212540		2403800	2030400	893960	755790	1128000
P67779	Prohibitin	Phb	14	697790	606830	694440	419730	13576	2058700	1917600	1940200	484390	1474000
P35284	Ras-related protein Rab-12	Rab12	5	481720	656390	693700	154950		1029100	865030	795150	278610	852280
P62824	Ras-related protein Rab-3C	Rab3c	7	293970	368970	692880	247120	14928	861350	773560	747130	292140	1011100
D3ZWP6	Plexin A2	Plxna2	11	485770	551590	686180	224650	86927	872430	824200	869740	190260	707350
Q99PF5	Far upstream element-binding protein 2 (FUSE-binding protein 2) (KH type-splicing regulatory protein) (KSRP) (MAP2 RNA trans-acting protein 1) (MARTA1)	Khsrp Fubp2	15	511250	720590	682910	477950	21036	8247500	2311100	1939400	1120500	2244400
Q5U2N3	Membrane-associated phosphatidylinositol transfer protein 1 (Phosphatidylinositol transfer protein, membrane-associated 1) (PITPnm 1) (Pyk2 N-terminal domain-interacting receptor 2) (NIR-2)	Pitpnm1 Nir2 Pitpnm	18	380700	457700	681370	149390		1562100	1347200	1346000	467990	1314500
Q62656	Receptor-type tyrosine-protein phosphatase zeta (R-PTP-zeta) (EC 3.1.3.48) (3F8 chondroitin sulfate proteoglycan) (3H1 keratan sulfate proteoglycan) (Phosphacan)	Ptprz1 Ptprz Ptpz	14	485290	631660	680620	108350		658330	614590	560250	133260	688720
P70600	Protein-tyrosine kinase 2-beta (EC 2.7.10.2) (Calcium-dependent tyrosine kinase) (CADTK) (Calcium-regulated non-receptor proline-rich tyrosine kinase) (Cell adhesion kinase beta) (CAK-beta) (CAKB) (Focal adhesion kinase 2) (FADK 2) (Proline-rich tyrosine kinase 2)	Ptk2b Fak2 Pyk2	19	491820	685980	680350	245110		1472200	1003600	806140	369080	993170
O08700	Vacuolar protein sorting-associated protein 45 (rVps45)	Vps45 Vps45a	14	428360	464500	677410	281030	39336	1548400	1243100	1121200	281550	873340
F1LN59	Eukaryotic translation initiation factor 4, gamma 2	Eif4g2	16	440460	554630	676850	188610		1958700	1069800	919910	189180	689630
D4ABT8	Heterogeneous nuclear ribonucleoprotein U-like 2	Hnrnpul2	18	426810	501020	675000	353150		5530900	1612900	1458500	575660	1502600
B1WBY1	Cul1 protein (Cullin 1) (Cullin 1 (Predicted), isoform CRA_a)	Cul1 Cul1_predicted rCG_28370	18	503010	185970	674040	213610		1311700	747780	677660	299750	856220
F1LM66	116 kDa U5 small nuclear ribonucleoprotein component (U5 snRNP-specific protein, 116 kDa)	Eftud2	23	570980	785790	673720	295240		2579300	806170	698690	272150	816120
B5DEN5	Elongation factor 1-beta	Eef1b2 rCG_22471	6	75294	173900	672110	140290		5001500	3582600	2450500	316790	1254600
A1L1I3	Numb-like protein	Numbl Nbl	8	451440	613570	667450	33586		929230	724950	540770	257810	823060
Q9JID2	Guanine nucleotide-binding protein subunit alpha-11 (G alpha-11) (G-protein subunit alpha-11)	Gna11	8	245300	405170	666900	210380		879740	879700	897440	295270	780590
P61107	Ras-related protein Rab-14	Rab14	13	537590	511980	663970	238490		1281700	992620	1030700	359850	979610
P97633	Casein kinase I isoform alpha (CKI-alpha) (EC 2.7.11.1) (CK1)	Csnk1a1	9	217030	537260	663660	157210		1465100	1079000	743750	364940	914380
P46101	Dipeptidyl aminopeptidase-like protein 6 (DPPX) (Dipeptidyl aminopeptidase-related protein) (Dipeptidyl peptidase 6) (Dipeptidyl peptidase IV-like protein) (Dipeptidyl peptidase VI) (DPP VI)	Dpp6	12	344480	257080	663370	116430		973980	682670	854610	86192	788660
Q5M9F7	ARP10 actin-related protein 10 homolog (S. cerevisiae) (Actin-related protein 10) (Actin-related protein 10 homolog (S. cerevisiae))	Actr10 rCG_61978	11	404320	761940	661680	158420	5947.8	1021400	851860	590500	343010	783690
Q5XI22	Acetyl-CoA acetyltransferase, cytosolic (EC 2.3.1.9) (Cytosolic acetoacetyl-CoA thiolase)	Acat2	14	283790	433610	659280	210940		1327900	1265900	897920	386550	1001900
D3ZJ86	Sodium/hydrogen exchanger	Slc9a6	8	240320	667350	656450	179490		1132500	1050600	860030	360710	1040000
Q5XI32	F-actin-capping protein subunit beta (CapZ beta)	Capzb	10	954040	959760	656200	495340		2587000	2427500	2289700	791810	1914900
D3ZD73	RNA helicase (EC 3.6.4.13)	Ddx6 rCG_58047	12	274630	600290	654980	362650	204900	1877300	1173700	872290	246760	577460
A0A0G2K8K0	Splicing factor proline and glutamine-rich	Sfpq	16	388090	363740	649220	279920		19257000	5268900	4581200	2449000	4613100
M0R7V3	MICOS complex subunit	Apoo	5	219440	238420	648700	118540		1484700	1392800	1467100	213550	1006600
P49088	Asparagine synthetase [glutamine-hydrolyzing] (EC 6.3.5.4) (Glutamine-dependent asparagine synthetase)	Asns	13	278760	585680	648690	244080		1321000	1238900	550820	471860	809790
P81377	cAMP-dependent protein kinase type I-beta regulatory subunit	Prkar1b	9	247780	409980	648600	255680		1983300	1237300	1179200	126770	606880
P31044	Phosphatidylethanolamine-binding protein 1 (PEBP-1) (23 kDa morphine-binding protein) (HCNPpp) (P23K) [Cleaved into: Hippocampal cholinergic neurostimulating peptide (HCNP)]	Pebp1 Pbp Pebp	9	375870	474430	648050	354190		2025500	2527600	1714500	1084400	2092200
P62632	Elongation factor 1-alpha 2 (EF-1-alpha-2) (Eukaryotic elongation factor 1 A-2) (eEF1A-2) (Statin-S1)	Eef1a2 Eef1al Stn Stnl	8	331250	531670	647370	192340		1288600	772970	489810	123330	520460
B0BN93	26S proteasome non-ATPase regulatory subunit 13 (26S proteasome regulatory subunit RPN9) (26S proteasome regulatory subunit S11) (26S proteasome regulatory subunit p40.5)	Psmd13	14	523320	662970	647350	201580		977520	773210	588230	207850	657450
O08678	Serine/threonine-protein kinase MARK1 (EC 2.7.11.1) (EC 2.7.11.26) (MAP/microtubule affinity-regulating kinase 1)	Mark1	8	382920	563450	647320	216930		1083000	979100	843310	161910	977290
Q62889	Neuroligin-3 (Gliotactin homolog)	Nlgn3	9	495810	574210	647310	181010	57079	1171700	990800	981770	223320	766560
Q64605	Receptor-type tyrosine-protein phosphatase S (R-PTP-S) (EC 3.1.3.48) (Leukocyte common antigen-related protein-tyrosine phosphatase 2) (LAR-PTP2) (Receptor-type tyrosine-protein phosphatase sigma) (R-PTP-sigma)	Ptprs	24	309920	314420	645800	234180		1089100	1352800	1220500	511010	1346700
Q62636	Ras-related protein Rap-1b (EC 3.6.5.2) (GTP-binding protein smg p21B)	Rap1b	3	547530	633320	641720	261220		968540	1396700	1153400	512300	1174700
D3ZYD7	Coiled coil domain-containing 88A	Ccdc88a	24	417350	640340	637990	294700		1465200	909980	832570	312690	971990
Q5U2S7	Proteasome (Prosome, macropain) 26S subunit, non-ATPase, 3 (Proteasome (Prosome, macropain) 26S subunit, non-ATPase, 3, isoform CRA_b) (Proteasome 26S subunit, non-ATPase 3)	Psmd3 rCG_33694	17	215610	144100	637570	224950		1136500	783740	663950	216030	647930
Q63016	Large neutral amino acids transporter small subunit 1 (4F2 light chain) (4F2 LC) (4F2LC) (Integral membrane protein E16) (Protein TA1) (L-type amino acid transporter 1) (LAT-1) (Solute carrier family 7 member 5)	Slc7a5 Lat1 Mpe16 Ta1	7	447420	300490	636610	160730		736480	558930	610470	101000	651000
B1WBS4	Similar to Vacuolar protein sorting 26 homolog (VPS26 protein homolog), isoform CRA_a (VPS26 retromer complex component B) (Vps26b protein)	Vps26b LOC300472 rCG_22813	14	280480	435280	636540	175790		1368800	1343400	1347900	392070	1013000
D3ZFQ8	Cytochrome c-1 (Cytochrome c-1 (Predicted), isoform CRA_c)	Cyc1 Cyc1_predicted rCG_59628	8	424410	444630	635190	253840		1096100	846000	875480	163480	665660
Q9ES54	Nuclear protein localization protein 4 homolog (Protein NPL4)	Nploc4 Npl4	18	282540	388990	634430	181220		1457000	928370	662570	297710	816030
F1LMZ8	26S proteasome non-ATPase regulatory subunit 11 (26S proteasome regulatory subunit RPN6)	Psmd11	15	187230	550230	633980	204820		1588900	1522200	1028900	446640	1030600
Q9R063	Peroxiredoxin-5, mitochondrial (EC 1.11.1.24) (Antioxidant enzyme B166) (AOEB166) (PLP) (Peroxiredoxin V) (Prx-V) (Peroxisomal antioxidant enzyme) (Thioredoxin peroxidase PMP20) (Thioredoxin-dependent peroxiredoxin 5)	Prdx5	9	419150	488260	629150	233320		785910	453140	273630	73923	364550
Q6AYU5	Poly(rC)-binding protein 2	Pcbp2	5	244340	606520	628790	345560		3902400	1848200	1234300	528400	1033100
P84083	ADP-ribosylation factor 5	Arf5	4	332880	360810	626730	141510		1409800	1132100	957240	271300	844770
D4A9D8	Oxysterol-binding protein	Osbp Osbp_predicted rCG_47114	19	514730	452380	625540	153900		1075200	613490	519090	150700	777790
Q6JE36	Protein NDRG1 (N-myc downstream-regulated gene 1 protein) (Protein Ndr1)	Ndrg1 Ndr1	8	500320	786270	624370	213560		796420	1388100	1071500	763030	1778800
Q62936	Disks large homolog 3 (PSD-95/SAP90-related protein 1) (Synapse-associated protein 102) (SAP-102) (SAP102)	Dlg3 Dlgh3	21	305920	626490	623540	245180		1583800	1750700	1333100	660610	1230600
A0A0G2JY22	Disco-interacting protein 2 homolog B	Dip2b	17	411830	652240	620890	172280		755570	380870	428320	83131	686810
Q5U2X8	Acyl-CoA thioesterase 9 (Similar to acyl-CoA thioesterase, isoform CRA_b)	Acot9 LOC302640 rCG_36383	17	681350	570510	620520	231310	7477.5	1072000	892160	1021900	138980	704120
Q9WU70	Syntaxin-binding protein 5 (Lethal(2) giant larvae protein homolog 3) (Tomosyn-1)	Stxbp5 Llgl3	13	325760	450150	619620	86308		947720	676400	574590	270970	628540
G3V8Q8	RCG40648, isoform CRA_b (SEC23-interacting protein)	Sec23ip rCG_40648	11	349050	463080	618190	156170		1775700	905200	673160	160370	520240
Q32PX2	Aminoacyl tRNA synthase complex-interacting multifunctional protein 2 (Multisynthase complex auxiliary component p38) (Protein JTV-1)	Aimp2 Jtv1	8	76868	632440	617960	110550		3203800	1883200	1272200	394580	693960
Q63009	Protein arginine N-methyltransferase 1 (EC 2.1.1.319) (Histone-arginine N-methyltransferase PRMT1)	Prmt1 Hrmt1l2	9	303350	482630	612960	242780		2406200	963310	789140	276550	956560
G3V7V3	Solute carrier family 27 (Fatty acid transporter), member 4 (Solute carrier family 27 member 4)	Slc27a4 rCG_45831	12	415830	591520	606400	137790		1047000	522610	474260	44946	581790
B5DFC8	Eukaryotic translation initiation factor 3 subunit C (eIF3c) (Eukaryotic translation initiation factor 3 subunit 8) (eIF3 p110)	Eif3c Eif3s8	20	169870	489970	606320	164040		2878800	1952100	1370300	317150	746930
Q5FWU3	Autophagy-related protein 9A (APG9-like 1)	Atg9a Apg9l1	8	416920	624410	603290	184140		745290	436640	407460	20128	621710
O88761	26S proteasome non-ATPase regulatory subunit 1 (26S proteasome regulatory subunit RPN2) (26S proteasome regulatory subunit S1) (26S proteasome subunit p112)	Psmd1	17	363650	481020	602560	181040		1510400	1334900	1020400	511360	1105200
B5DF55	RCG55706 (Signal transducing adaptor molecule) (Signal transducing adaptor molecule (SH3 domain and ITAM motif) 1)	Stam rCG_55706	13	422820	494880	601940	239340		2604600	2185900	1922800	1062300	2288500
P03889	NADH-ubiquinone oxidoreductase chain 1 (EC 7.1.1.2) (NADH dehydrogenase subunit 1)	Mtnd1 mt-Nd1 Nd1	3	420220	621250	601520	158800		845280	513630	338840	128310	626800
P0DJJ3	SH3-containing GRB2-like protein 3-interacting protein 1 (Endophilin-3-interacting protein)	Sgip1	14	417940	667870	600690	148480		819470	807640	667460	325860	897310
D3ZSA9	Nodal modulator 1 (Similar to pM5 protein; DNA segment, Chr 7, ERATO Doi 156, expressed (Predicted))	Nomo1 RGD1305240_predicted rCG_53862	27	272120	431160	600380	235900		2046700	925970	1030800	258620	611270
G3V648	1-acylglycerol-3-phosphate O-acyltransferase 3 (1-acylglycerol-3-phosphate O-acyltransferase 3 (Predicted), isoform CRA_b)	Agpat3 Agpat3_predicted rCG_60631	8	304580	597460	599910	189140		791780	461510	510240	37570	559660
M0RAP5	SET-binding factor 1	Sbf1	34	336750	609750	599790	169170		989400	534600	422190	186390	614520
Q62698	Cytoplasmic dynein 1 light intermediate chain 2 (Dynein light intermediate chain 2, cytosolic) (LIC-2) (LIC53/55)	Dync1li2 Dncli2	16	385810	501790	599740	187830	5811.1	964070	820250	714330	228050	680330
Q6GQP4	Ras-related protein Rab-31 (GTP-binding protein Rab0)	Rab31	7	194050	443070	598840	181690		718580	736170	735610	128790	792290
Q64057	Alpha-aminoadipic semialdehyde dehydrogenase (Alpha-AASA dehydrogenase) (EC 1.2.1.31) (Aldehyde dehydrogenase family 7 member A1) (EC 1.2.1.3) (Antiquitin-1) (Betaine aldehyde dehydrogenase) (EC 1.2.1.8) (Delta1-piperideine-6-carboxylate dehydrogenase) (P6c dehydrogenase)	Aldh7a1 Ald7a1	14	384850	598450	598830	399920	46799	832350	492080	688410	166190	560910
Q8VHV7	Heterogeneous nuclear ribonucleoprotein H (hnRNP H) (Ratsg1) [Cleaved into: Heterogeneous nuclear ribonucleoprotein H, N-terminally processed]	Hnrnph1 Hnrph Hnrph1	6	351410	744810	596060	251150	16612	18901000	4750200	3909100	2315200	4569700
Q66HG5	Transmembrane 9 superfamily member 2	Tm9sf2	10	267160	334940	594980	169900		1628000	697830	706180	137600	532200
Q9WUH4	Four and a half LIM domains protein 1 (FHL-1)	Fhl1	7	186860	230760	594950	184540		758080	645480	651090	186250	808150
A0A0G2K2D4	ArfGAP with GTPase domain, ankyrin repeat and PH domain 3	Agap3	13	368210	439670	594460	163440		918800	600370	473570	173590	683640
Q63081	Protein disulfide-isomerase A6 (EC 5.3.4.1) (Calcium-binding protein 1) (CaBP1) (Protein disulfide isomerase P5) (Thioredoxin domain-containing protein 7)	Pdia6 Cabp1 Txndc7	10	130880	328290	593620	156990		2903000	1999700	1535200	256540	676920
Q8CGU4	Arf-GAP with GTPase, ANK repeat and PH domain-containing protein 2 (AGAP-2) (Centaurin-gamma-1) (Cnt-g1) (Phosphatidylinositol 3-kinase enhancer) (PIKE)	Agap2 Centg1	19	593950	565480	593310	132270	82407	2072200	734670	840740	511720	787570
F1LSG8	Syndetin (Coiled-coil domain-containing protein 132) (EARP/GARPII complex subunit VPS50)	Vps50 Ccdc132	18	344330	226900	592220	174550		1406000	1117800	932720	319230	695090
F1M403	Ubiquitin-conjugating enzyme E2O	Ube2o	16	362720	410670	589620	132070	19558	853620	824890	604840	187930	763400
E9PSK7	C-Jun-amino-terminal kinase-interacting protein 3 (JIP-3) (JNK-interacting protein 3) (JNK MAP kinase scaffold protein 3)	Mapk8ip3 Jip3	14	593100	591520	585970	265030		1033800	727260	624950	248880	787610
Q5BKC9	Ephexin-1 (Eph-interacting exchange protein) (Neuronal guanine nucleotide exchange factor)	Ngef	15	413380	439650	585800	137880		1004800	683500	543740	70906	607040
A0A0G2JWC7	Fermitin family member 2	Fermt2	18	390050	550650	584330	211090		593900	532030	534620	182590	706020
Q8VHK2	Caskin-1 (CASK-interacting protein 1)	Caskin1	21	385440	221050	584060	66150		941260	949090	826070	281620	910090
Q66HA6	ADP-ribosylation factor-like protein 8B (EC 3.6.5.2)	Arl8b	3	140560	381100	583010	148410		1004000	640360	513180	92898	641930
P16446	Phosphatidylinositol transfer protein alpha isoform (PI-TP-alpha) (PtdIns transfer protein alpha) (PtdInsTP alpha)	Pitpna Pitpn	15	538680	679520	582900	262900		2175200	1955500	1713500	609380	1455800
G3V6H2	Pre-mRNA processing factor 8, isoform CRA_a (Pre-mRNA-processing factor 8)	Prpf8 rCG_35600	41	492500	821390	582450	338590	24187	2211400	527560	511940	175980	751910
P62193	26S proteasome regulatory subunit 4 (P26s4) (26S proteasome AAA-ATPase subunit RPT2) (Proteasome 26S subunit ATPase 1)	Psmc1	14	342470	389210	581010	297470	11218	1959400	1599200	1448000	559810	1271300
P51792	H(+)/Cl(-) exchange transporter 3 (Chloride channel protein 3) (ClC-3) (Chloride transporter ClC-3)	Clcn3	4	354130	498720	579550	125760		983680	664410	706530	194170	666730
P61621	Protein transport protein Sec61 subunit alpha isoform 1 (Sec61 alpha-1)	Sec61a1 Sec61a	4	570500	620920	577290	199540		2108100	826880	1210300	74355	552480
Q499N5	Medium-chain acyl-CoA ligase ACSF2, mitochondrial (EC 6.2.1.2)	Acsf2	14	581980	811680	577210	592520	413590	528350	134740	94449	45353	87689
A0A0G2K782	Zinc finger, C2HC-type-containing 1A	Zc2hc1a	18	638630	575210	575020	210950		1623200	1633300	1433300	792550	1971200
B2RZD6	NDUFA4, mitochondrial complex-associated (Ndufa4 protein) (RCG28086, isoform CRA_a)	Ndufa4 rCG_28086	5	324750	523420	573670	186980		1173000	1009800	660320	281730	619890
P62882	Guanine nucleotide-binding protein subunit beta-5 (Gbeta5) (Transducin beta chain 5)	Gnb5	10	277820	171720	573530	115610		665680	557710	535410	94132	615870
D3ZD23	ATP-binding cassette subfamily E member 1 (ATP-binding cassette, sub-family E (OABP), member 1)	Abce1 rCG_51692	13	382720	313370	571140	141290		1383900	909890	621000	215320	621510
A0A0G2K777	Ras homolog family member T1	Rhot1	12	470310	368490	570090	230440	9500.4	854230	547600	408130	76138	482010
O55166	Vacuolar protein sorting-associated protein 52 homolog (SAC2 suppressor of actin mutations 2-like protein)	Vps52 Are1 Sacm2l	11	379850	520960	569430	172080		1138100	772330	665070	150980	609600
Q6AYK8	Eukaryotic translation initiation factor 3 subunit D (eIF3d) (Eukaryotic translation initiation factor 3 subunit 7) (eIF-3-zeta)	Eif3d Eif3s7	9	191140	187700	569330	130460		1552400	1021400	743430	118970	534110
P19468	Glutamate--cysteine ligase catalytic subunit (EC 6.3.2.2) (GCS heavy chain) (Gamma-ECS) (Gamma-glutamylcysteine synthetase)	Gclc Glclc	10	357270	541230	568830	247210		977980	1003700	781480	409310	973120
F1M386	Rap guanine nucleotide exchange factor 2 (Cyclic nucleotide ras GEF) (CNrasGEF) (Neural RAP guanine nucleotide exchange protein) (nRap GEP) (PDZ domain-containing guanine nucleotide exchange factor 1) (PDZ-GEF1) (RA-GEF-1) (Ras/Rap1-associating GEF-1)	Rapgef2 Pdzgef1	21	406250	619240	568400	115470		1322300	1075500	914860	369880	1110300
D4A0E8	Protein arginine N-methyltransferase 5 (EC 2.1.1.-)	Prmt5 Prmt5_predicted rCG_23370	10	178580	637830	568090	191240		1106300	704710	483330	287060	681650
D3ZS72	Phosphatidylinositol-3,4,5-trisphosphate-dependent Rac exchange factor 1	Prex1	26	437380	348060	567960	149640	6185.8	851830	451370	538050	91067	515390
D3ZM69	Erythrocyte membrane protein band 4.1-like 2 (Similar to protein 4.1G (Predicted), isoform CRA_a)	Epb41l2 RGD1563977_predicted rCG_59132	11	557860	336020	565760	126880	31080	789700	592330	705060	222450	815500
Q5M7A7	CB1 cannabinoid receptor-interacting protein 1 (CRIP-1)	Cnrip1	6	253950	663750	562300	221850		1076100	1112700	898520	443680	1107300
Q6AYG3	Exopolyphosphatase PRUNE1 (EC 3.6.1.1)	Prune1 Prune	11	429170	486170	556150	197170		835540	803380	692770	353830	919820
A0A0G2JW01	HP domain-containing protein	0	12	344570	617670	555040	102430		479750	559900	467770	237320	753650
Q76IJ9	ELAV-like protein	Elavl3 rCG_31703	5	22153	541170	554620	217280		6214200	2581000	1673800	607230	1050600
P61589	Transforming protein RhoA (EC 3.6.5.2)	Rhoa Arha Arha2	3	448010	432140	554590	201030		993240	1336200	1153400	378500	1281500
Q07936	Annexin A2 (Annexin II) (Annexin-2) (Calpactin I heavy chain) (Calpactin-1 heavy chain) (Chromobindin-8) (Lipocortin II) (Placental anticoagulant protein IV) (PAP-IV) (Protein I) (p36)	Anxa2 Anx2	12	737670	496200	554310	271890	9216.6	738580	583360	665090	221580	640770
Q62638	Golgi apparatus protein 1 (E-selectin ligand 1) (ESL-1) (Golgi sialoglycoprotein MG-160)	Glg1 Esl1 Mg160	28	201250	309890	554030	184100	6178	2997700	1662200	1551100	282990	834300
D3ZER6	Transportin 2 (Transportin 2 (Importin 3, karyopherin beta 2b) (Predicted))	Tnpo2 Tnpo2_predicted rCG_51621	13	314740	610590	553830	208020		1257100	781320	588370	260150	695300
Q4G061	Eukaryotic translation initiation factor 3 subunit B (eIF3b) (Eukaryotic translation initiation factor 3 subunit 9) (eIF-3-eta)	Eif3b Eif3s9	16	176860	362200	552870	193280		2074800	1236600	773070	220840	505120
P47863	Aquaporin-4 (AQP-4) (Mercurial-insensitive water channel) (MIWC) (WCH4)	Aqp4	5	502270	379550	552440	169100		700150	474770	1027400	173520	883570
P51146	Ras-related protein Rab-4B (EC 3.6.5.2)	Rab4b	7	218430	186770	549890	135920		852500	775060	668240	223380	743720
A0A0G2JY03	Alpha N-catenin (Catenin alpha-2)	0	10	640740	526700	549360	283590		1437200	1647100	1667200	693950	1755900
Q66H61	Glutamine--tRNA ligase (EC 6.1.1.18) (Glutaminyl-tRNA synthetase) (GlnRS)	Qars1 Qars	15	382920	294350	546340	122220	21660	1591200	864860	711270	208080	584270
B4F774	Ganglioside-induced differentiation-associated protein 1-like 1 (Ganglioside-induced differentiation-associated protein 1-like 1 (Predicted)) (Gdap1l1 protein)	Gdap1l1 Gdap1l1_predicted rCG_32097	8	452160	410110	544970	190280	35679	844970	545640	584730	383590	666270
Q6AYT3	RNA-splicing ligase RtcB homolog (EC 6.5.1.8) (3'-phosphate/5'-hydroxy nucleic acid ligase) (p55)	Rtcb	13	355500	430750	541930	214020		2110100	1123600	911440	369810	804340
P68511	14-3-3 protein eta	Ywhah	11	1522700	1364800	541780	770440		4571600	4753000	3246400	1706100	3162700
P31662	Sodium-dependent neutral amino acid transporter SLC6A17 (Sodium-dependent neurotransmitter transporter NTT4) (Solute carrier family 6 member 17)	Slc6a17 Ntt4 Rxt1	8	83746	484150	541220	146590		1108800	1005600	750810	281680	839370
P56558	UDP-N-acetylglucosamine--peptide N-acetylglucosaminyltransferase 110 kDa subunit (EC 2.4.1.255) (O-GlcNAc transferase subunit p110) (O-linked N-acetylglucosamine transferase 110 kDa subunit) (OGT)	Ogt	17	137560	500480	539380	218330	34046	905830	539610	373950	155850	564920
A0A0G2JTA1	Serine/threonine-protein phosphatase 2A 56 kDa regulatory subunit	Ppp2r5e	9	309560	433160	538810	186640		938670	875420	698090	309750	776820
Q68FU3	Electron transfer flavoprotein subunit beta (Beta-ETF)	Etfb	5	217720	618120	535340	403250	39829	757750	581350	484960	61191	331530
O35964	Endophilin-A2 (Endophilin-2) (SH3 domain protein 2B) (SH3 domain-containing GRB2-like protein 1) (SH3p8)	Sh3gl1 Sh3p8	6	574000	488380	533220	259160	39735	1249000	1251700	1284200	537270	1074000
Q99J82	Integrin-linked protein kinase (EC 2.7.11.1) (59 kDa serine/threonine-protein kinase) (Beta-integrin-linked kinase) (ILK-1) (ILK-2) (p59ILK)	Ilk ILK1 ILK2	7	457470	315550	532980	197840		508650	371480	610970	13911	580570
Q9QUH6	Ras/Rap GTPase-activating protein SynGAP (Neuronal RasGAP) (Synaptic Ras GTPase-activating protein 1) (Synaptic Ras-GAP 1) (p135 SynGAP)	Syngap1	19	323370	521120	532840	111880		1117000	946730	678640	278640	815730
Q63692	Hsp90 co-chaperone Cdc37 (Hsp90 chaperone protein kinase-targeting subunit) (p50Cdc37) [Cleaved into: Hsp90 co-chaperone Cdc37, N-terminally processed]	Cdc37	4	363870	354560	532690	146240		1578600	1135700	1012900	638100	1012700
D4A857	Importin 9 (Importin 9 (Predicted))	Ipo9 Ipo9_predicted rCG_46187	11	307160	584070	532040	227290		962580	928140	609540	234460	750760
Q5XHZ0	Heat shock protein 75 kDa, mitochondrial (HSP 75) (TNFR-associated protein 1) (Tumor necrosis factor type 1 receptor-associated protein) (TRAP-1)	Trap1 Hsp75	21	285150	348070	530260	271820		1072900	1187400	977220	229550	587760
B5DEG8	LOC685144 protein (RCG41932) (SEC24 homolog C, COPII coat complex component)	Sec24c LOC685144 rCG_41932	16	417730	528100	529710	220670	4630.2	1358800	697760	478530	207430	571400
G3V982	Engulfment and cell motility 2, ced-12 homolog (C. elegans), isoform CRA_b (Engulfment and cell motility protein 2-like)	Elmo2 LOC102555457 rCG_32210	12	303180	363420	529390	175900		829670	605230	529860	149890	532380
P62828	GTP-binding nuclear protein Ran (GTPase Ran) (Ras-like protein TC4) (Ras-related nuclear protein)	Ran	10	949890	1237300	527970	649890	93232	5021400	3979800	2773300	1765300	2992700
A0A0G2JZ60	Fibronectin type III and SPRY domain-containing 1-like	Fsd1l	9	331510	434600	527850	160300		950920	870710	762330	384600	898070
M0RBJ0	Guanine nucleotide-binding protein subunit gamma	Gng2	2	171800	550850	527440	47499		845990	930430	692380	262960	792120
Q05096	Unconventional myosin-Ib (Myosin I alpha) (MMI-alpha) (MMIa) (Myosin heavy chain myr 1)	Myo1b Myo1a Myr1	14	211500	293770	527170	143250		760260	570650	570330	199780	625240
F1LXD6	Phosphatidylinositol transfer protein, membrane-associated 2	Pitpnm2	21	228780	176420	523470	142010		1027900	713340	648860	113900	613240
Q63604	BDNF/NT-3 growth factors receptor (EC 2.7.10.1) (Neurotrophic tyrosine kinase receptor type 2) (TrkB tyrosine kinase) (Trk-B)	Ntrk2 Trkb	10	339520	315480	522590	167680		848610	787620	772450	228570	727560
P68403	Protein kinase C beta type (PKC-B) (PKC-beta) (EC 2.7.11.13)	Prkcb Pkcb Prkcb1	11	131830	313750	522210	177350		800900	700490	435170	251010	591970
D4A1G8	Centrosomal protein 170B	Cep170b	22	529250	374330	521660	226040	20376	1342500	993650	799270	462100	1067300
P32577	Tyrosine-protein kinase CSK (EC 2.7.10.2) (C-Src kinase)	Csk	9	248370	282770	520630	158810		871030	827000	578280	291620	774320
D4A565	Complex I-SGDH (NADH dehydrogenase [ubiquinone] 1 beta subcomplex subunit 5, mitochondrial) (NADH-ubiquinone oxidoreductase SGDH subunit)	Ndufb5 Ndufb5_predicted rCG_41492	5	111310		520300	222490		1673800	2257200	2589800	577780	1100300
O88664	Serine/threonine-protein kinase TAO1 (EC 2.7.11.1) (Thousand and one amino acid protein 1)	Taok1 Tao1	13	372860	371850	519660	125220		1120800	1163400	1206700	426050	1115700
Q63965	Sideroflexin-1 (Tricarboxylate carrier protein) (TCC)	Sfxn1	10	370680	324520	518720	189520		742840	744430	652990	191950	651830
A0A0G2K2Z0	EMAP-like 4	Eml4	11	429560	541190	518290	142520		563890	311090	221310	97283	439550
Q3KRD5	Mitochondrial import receptor subunit TOM34 (Translocase of outer membrane 34 kDa subunit)	Tomm34	7	289190	164540	517890	217000		1360900	1196200	833660	358770	691740
Q99ML5	Prenylcysteine oxidase (EC 1.8.3.5) (Chloride ion pump-associated 55 kDa protein)	Pcyox1 Clp55	13	324840	390280	515940	161130		1492400	928510	879970	104780	601300
P19686	Guanylate cyclase soluble subunit alpha-1 (GCS-alpha-1) (EC 4.6.1.2) (Guanylate cyclase soluble subunit alpha-3) (GCS-alpha-3) (Soluble guanylate cyclase large subunit)	Gucy1a1 Guc1a1 Gucy1a3	12	397600	403080	515730	119900		723870	527300	560280	231450	675490
Q75Q40	Mitochondrial import receptor subunit TOM40 homolog (Mitochondrial outer membrane protein of 38 kDa) (OM38) (Translocase of outer membrane 40 kDa subunit homolog)	Tomm40 Tom40 Tom40a	4	280560	249710	514850	158840		700370	493330	496000	75184	469210
Q5PQN0	Neurocalcin-delta	Ncald	3	77675	80509	511520	165240		997660	746030	746010	226510	772080
D3ZD89	N(alpha)-acetyltransferase 15, NatA auxiliary subunit (NMDA receptor-regulated gene 1 (Predicted), isoform CRA_b)	Naa15 Narg1_predicted rCG_50034	14	260580	264390	511340	118900		1039400	740900	495680	144770	467950
F2Z3T9	U2 snRNP auxiliary factor large subunit	U2af2 LOC690372 rCG_22613	10	334910	603830	511070	236000		4446200	1050800	805710	542020	993860
P62718	60S ribosomal protein L18a	Rpl18a	9	206650	272680	510130	204010	3290.1	1845800	1220700	857100	251500	500230
B0BN63	Activator of Hsp90 ATPase activity 1 (LOC681996 protein) (RCG20659, isoform CRA_b)	Ahsa1 LOC681996 rCG_20659	11	214360	114850	508670	235150		949880	846240	547460	312190	759060
Q6AY09	Heterogeneous nuclear ribonucleoprotein H2 (hnRNP H2) (Heterogeneous nuclear ribonucleoprotein H') (hnRNP H') [Cleaved into: Heterogeneous nuclear ribonucleoprotein H2, N-terminally processed]	Hnrnph2 Hnrph2	5	332450	538190	508580	740100	14663	7111100	2687000	2023400	1138800	2232200
Q9Z1Y3	Cadherin-2 (Neural cadherin) (N-cadherin) (CD antigen CD325)	Cdh2	11	299650	137800	507410	255630		1400900	2545900	2941300	1330300	2494000
O55007	Ral GTPase-activating protein subunit alpha-1 (GAP-related-interacting partner to E12) (GRIPE) (GTPase-activating RapGAP domain-like 1) (Tuberin-like protein 1) (p240)	Ralgapa1 Garnl1 Tulip1	8	363290	312930	506540	123230	29644	877640	543290	464480	136350	494390
Q91V33	KH domain-containing, RNA-binding, signal transduction-associated protein 1 (GAP-associated tyrosine phosphoprotein p62) (Src-associated in mitosis 68 kDa protein) (Sam68) (p21 Ras GTPase-activating protein-associated p62) (p68)	Khdrbs1 Sam68	8	378340	385110	502680	302110		4460100	1193900	1075300	527440	1287800
P35439	Glutamate receptor ionotropic, NMDA 1 (GluN1) (Glutamate [NMDA] receptor subunit zeta-1) (N-methyl-D-aspartate receptor subunit NR1) (NMD-R1)	Grin1 Nmdar1	6	311660	263760	501590	136970		697480	524250	480200	73982	469790
F1M6V8	Striatin 4	Strn4	11	256380	156150	499670	160260		844420	669340	589470	133170	553820
P49242	40S ribosomal protein S3a (V-fos transformation effector protein) [Cleaved into: 40S ribosomal protein S3b]	Rps3a Fte-1 Fte1	9	465790	518710	498350	230160		1490200	1439900	954390	349750	790660
Q4KM74	Vesicle-trafficking protein SEC22b (ER-Golgi SNARE of 24 kDa) (ERS-24) (ERS24) (SEC22 vesicle-trafficking protein homolog B) (SEC22 vesicle-trafficking protein-like 1)	Sec22b Sec22l1	7	127420	276270	496700	147520		1275200	672970	625710	96556	479530
P07871	3-ketoacyl-CoA thiolase B, peroxisomal (EC 2.3.1.155) (EC 2.3.1.16) (EC 2.3.1.9) (Acetyl-CoA acyltransferase B) (Beta-ketothiolase B) (Peroxisomal 3-oxoacyl-CoA thiolase B)	Acaa1b Acaa1	8	61471	414020	496360	216290		809610	613380	480740	209760	455150
Q6AYE2	Endophilin-B1 (SH3 domain-containing GRB2-like protein B1)	Sh3glb1	10	500140	595920	494470	302630		1745300	2181000	1933300	815380	1942900
P97874	Cyclin-G-associated kinase (EC 2.7.11.1)	Gak	17	242240	493650	493970	155010		946440	613480	429670	161710	553230
Q6AYT7	Lysophosphatidylserine lipase ABHD12 (EC 3.1.-.-) (2-arachidonoylglycerol hydrolase ABHD12) (Abhydrolase domain-containing protein 12) (Monoacylglycerol lipase ABHD12) (EC 3.1.1.23) (Oxidized phosphatidylserine lipase ABHD12) (EC 3.1.-.-)	Abhd12	7	227430	158070	492530	170680	8107.1	1065100	545180	503760	24492	408070
P84586	RNA-binding motif protein, X chromosome retrogene-like (Heterogeneous nuclear ribonucleoprotein G retrogene-like) (hnRNP G) (RNA-binding motif protein, X chromosome retrogene) [Cleaved into: RNA-binding motif protein, X chromosome retrogene-like, N-terminally processed]	Rbmxrtl	6	409000	202850	492370	427050	254340	15780000	4418300	3810500	2162100	4279800
P11661	NADH-ubiquinone oxidoreductase chain 5 (EC 7.1.1.2) (NADH dehydrogenase subunit 5)	Mtnd5 mt-Nd5 Nd5	4	357450	366400	491540	163480		604070	390690	477750	76562	425310
P0C6C0	A-kinase anchor protein SPHKAP (SPHK1-interactor and AKAP domain-containing protein) (Sphingosine kinase type 1-interacting protein)	Sphkap Skip	19	269080	235330	491390	182350		1047800	523480	527890	96052	451290
Q63100	Cytoplasmic dynein 1 intermediate chain 1 (Cytoplasmic dynein intermediate chain 1) (Dynein intermediate chain 1, cytosolic) (DH IC-1)	Dync1i1 Dnci1 Dncic1	15	425990	361240	488570	104910		1311400	1148700	878400	425590	891320
F1M2K6	Plakophilin 4	Pkp4	13	307710	456370	488240	158410		903310	964750	884960	469620	1026700
Q9Z1N4	3'(2'),5'-bisphosphate nucleotidase 1 (EC 3.1.3.7) (Bisphosphate 3'-nucleotidase 1) (PAP-inositol 1,4-phosphatase) (PIP) (scHAL2 analogous 3)	Bpnt1 Sal3	11	389380	417860	486590	126510		1017800	1126500	910420	400630	851370
P63322	Ras-related protein Ral-A (EC 3.6.5.2)	Rala Ral Ral-a	5	384000	317130	485870	257240		1878100	2647700	2598200	1019900	2443800
D3ZZN4	60S ribosomal protein L35a	0	4	192240	374260	485090	221910	16177	1500200	977240	583080	284220	413710
A0A0G2K6T9	Protocadherin 1	Pcdh1	19	115830	397080	484270	112770		1613500	2869800	2191900	1234000	2506200
A0JPJ7	Obg-like ATPase 1	Ola1	14	316900	400150	481940	181240		1896700	1879700	1348700	566970	1174500
Q704S8	Carnitine O-acetyltransferase (Carnitine acetylase) (EC 2.3.1.137) (EC 2.3.1.7) (Carnitine acetyltransferase) (CAT) (CrAT)	Crat	7	409750	535560	481890	432920	42871	1032000	898620	732260	274730	449840
F1M446	Ecm29 proteasome adaptor and scaffold	Ecpas	18	250230	369450	481870	106970		863810	514090	305610	167500	360210
P20595	Guanylate cyclase soluble subunit beta-1 (GCS-beta-1) (EC 4.6.1.2) (Guanylate cyclase soluble subunit beta-3) (GCS-beta-3) (Soluble guanylate cyclase small subunit)	Gucy1b1 Guc1b3 Gucy1b3	16	304110	183210	481540	161550		813280	736800	623710	303620	738960
Q6GMN2	Brain-specific angiogenesis inhibitor 1-associated protein 2 (BAI-associated protein 2) (BAI1-associated protein 2) (Insulin receptor substrate protein of 53 kDa) (IRSp53) (Insulin receptor substrate p53) (Insulin receptor tyrosine kinase substrate protein p53)	Baiap2	22	229220	674160	481270	421360		3349800	3521500	2803600	1395600	2841300
Q66HL2	Src substrate cortactin	Cttn	21	369490	1240600	481070	346380		4819700	6481100	4807400	3350600	4826300
D3ZX42	G protein-coupled receptor 21 (Predicted), isoform CRA_a (RAB GTPase-activating protein 1)	Rabgap1 Gpr21_predicted rCG_37682	14	292360	441570	478650	129250		790620	733390	501080	246650	638800
D4A105	Transmembrane protein 63B	Tmem63b Tmem63b-ps1	5	269130	195390	478030	172080		919610	498230	496580	212260	618750
P07872	Peroxisomal acyl-coenzyme A oxidase 1 (AOX) (EC 1.3.3.6) (Palmitoyl-CoA oxidase) [Cleaved into: Peroxisomal acyl-CoA oxidase 1, A chain; Peroxisomal acyl-CoA oxidase 1, B chain; Peroxisomal acyl-CoA oxidase 1, C chain]	Acox1 Acox	11	340760	266290	477910	153160		1061400	880960	771840	198180	760680
Q4G009	Malignant T-cell-amplified sequence 1 (MCT-1)	Mcts1	8	419450	383680	475940	231290		1104700	1060200	1010400	391860	916190
D3Z8D7	40S ribosomal protein S26	LOC100361854	2	280030	350600	475820	148640		868010	632960	393840	66514	310280
D3ZJK8	PhoLip_ATPase_N domain-containing protein	0	3	468920	343500	475490	120400		662720	442400	485250	174500	600390
Q52KJ9	Thioredoxin domain containing 1 (Thioredoxin-related transmembrane protein 1)	Tmx1 Txndc1 rCG_62384	4	312420	523950	474080	144120		995570	416710	488860	20704	412590
F1M9C3	B-Raf proto-oncogene, serine/threonine kinase	Braf	2	315650	421630	474000	117350		658720	619850	435310	220290	505680
Q5EB77	Ras-related protein Rab-18	Rab18	9	325780	402240	472100	87883		773140	747180	715700	212680	744850
Q6AY58	B-cell receptor-associated protein (BCR-associated protein)	Bcap31 rCG_43863	8	187010	559460	471650	174490		619010	401900	284760	71113	348780
P54921	Alpha-soluble NSF attachment protein (SNAP-alpha) (N-ethylmaleimide-sensitive factor attachment protein alpha)	Napa Snap Snapa	10	359730	444640	470390	177550		941140	928390	723680	345290	857100
Q02769	Squalene synthase (SQS) (SS) (EC 2.5.1.21) (FPP:FPP farnesyltransferase) (Farnesyl-diphosphate farnesyltransferase)	Fdft1	11	187140	429520	467910	162030		1206800	582610	230560	51207	378950
P62755	40S ribosomal protein S6	Rps6	4	255150	263900	466190	241610	7022.9	1157000	794160	535310	214620	482630
Q9JHL4	Drebrin-like protein (Actin-binding protein 1) (Abp1) (SH3 domain-containing protein 7)	Dbnl Sh3p7	14	130960	444320	465370	113420		1588600	2352000	1669300	1069500	1669400
D4A6H8	Alpha N-catenin (Catenin alpha-2)	Ctnna2	16	617530	618960	463980	263480		1433300	1762300	2022500	708160	1840500
P35427	60S ribosomal protein L13a	Rpl13a	7	261230	322610	463410	193380		1139700	854610	524960	204630	387420
Q56R18	Importin subunit alpha	Kpna3	7	210670	414790	463380	141600		854350	938620	609400	314600	690720
Q5U2P5	C2CD2-like (RCG58016) (Transmembrane protein 24)	C2cd2l Tmem24 rCG_58016	12	292240	438280	460420	64853	7632.5	795640	615460	325490	10689	329720
P97603	Neogenin (Fragment)	Neo1 Ngn	27	484560	417820	459880	73822		1230200	1334100	1361100	369140	1631200
B0BNA5	Coactosin-like protein	Cotl1 Clp	6	244260	295780	458470	277290	12721	1390100	2166700	1628800	953080	1383700
Q3T1K5	F-actin-capping protein subunit alpha-2 (CapZ alpha-2)	Capza2	7	257040	481360	458110	136740		1426900	1752300	1312700	484310	1105900
P85973	Purine nucleoside phosphorylase (PNP) (EC 2.4.2.1) (Inosine phosphorylase) (Inosine-guanosine phosphorylase)	Pnp Np	7	354630	133060	457970	251400		587430	1277100	1233800	428250	899490
O08651	D-3-phosphoglycerate dehydrogenase (3-PGDH) (EC 1.1.1.95)	Phgdh	7	319750	500600	454770	154930		380930	320280	236690	102820	332320
Q9WUD9	Proto-oncogene tyrosine-protein kinase Src (EC 2.7.10.2) (Proto-oncogene c-Src) (pp60c-src) (p60-Src)	Src	9	143160	188820	452860	142350		610390	624570	658580	230930	827700
A0A0G2K9L2	Target of myb1-like 2 membrane-trafficking protein	Tom1l2	14	406900	401990	452650	198370		1188700	1108800	877210	452550	1053500
O55012	Phosphatidylinositol-binding clathrin assembly protein (Clathrin assembly lymphoid myeloid leukemia protein) (rCALM)	Picalm Calm	12	197290	301240	452220	82259		1290300	967420	1035000	139680	922390
Q8VH46	Actin filament-associated protein 1 (110 kDa actin filament-associated protein) (AFAP-110)	Afap1 Afap	12	239150	378760	452080	114200		741970	652040	668730	288610	841210
P14408	Fumarate hydratase, mitochondrial (Fumarase) (EC 4.2.1.2)	Fh Fh1	12	319730	368610	451710	185140		919980	914300	802660	177070	604790
P53678	AP-3 complex subunit mu-2 (Adaptor-related protein complex 3 subunit mu-2) (Clathrin assembly protein assembly protein complex 3 mu-2 medium chain) (Clathrin coat assembly protein AP47 homolog 2) (Clathrin coat-associated protein AP47 homolog 2) (Golgi adaptor AP-1 47 kDa protein homolog 2) (HA1 47 kDa subunit homolog 2) (Mu3B-adaptin) (P47B)	Ap3m2	8	236670	410910	450090	154250		803450	730020	560680	202610	599420
D4A022	GTPase-activating protein and VPS9 domains 1	Gapvd1	17	350320	298110	449300	158270		850980	730640	539560	276950	687620
Q9QZA2	Programmed cell death 6-interacting protein (ALG-2-interacting protein 1)	Pdcd6ip Aip1	22	276920	552940	448900	276980		1768100	1708300	1429900	806910	1858300
P84903	Stromal interaction molecule 1	Stim1 Sim	6	263230	130950	447520	143210	16882	892220	546000	575080	124070	411180
B2RYD7	Dolichyl-diphosphooligosaccharide--protein glycotransferase (EC 2.4.99.18)	Stt3b RGD1311563 rCG_25591	9	157400	142100	444890	139020	19275	1078000	513930	563680	129210	420840
D4A9L2	Serine/arginine-rich splicing factor 1 (Splicing factor, arginine/serine-rich 1)	Srsf1 rCG_34610	11	211620	422550	444720	335710	55469	4081800	1045200	806500	444300	798360
D3ZWS0	Scribble planar cell polarity protein (Similar to PDZ-domain protein scribble (Predicted), isoform CRA_b)	Scrib RGD1565055_predicted rCG_60094	7	327540	578460	443760	105290		473130	294770	155750	31454	361820
F1M8A4	PTPRF-interacting protein alpha 2	Ppfia2	19	265550	361760	441000	119140		1060400	938370	949940	378180	933300
G3V7M0	CCR4-NOT transcription complex, subunit 1 (RCG39079)	Cnot1 rCG_39079	32	288860	318970	439910	132310		1268100	649990	470380	147860	428300
D4A304	DIRAS family GTPase 1 (RCG29222)	Diras1 rCG_29222	5	295770	314100	439820	134710		643350	512500	472020	172990	520200
Q63617	Hypoxia up-regulated protein 1 (150 kDa oxygen-regulated protein) (ORP-150)	Hyou1 Orp150	19	168090	337750	438690	224770		2451500	1570400	1233900	361210	718370
P49803	Regulator of G-protein signaling 7 (RGS7)	Rgs7	12	344920	391090	436470	98923		998420	1279400	1422300	423560	1040400
Q6AYN4	Phytanoyl-CoA hydroxylase-interacting protein-like	Phyhipl	11	340700	389980	435410	103950		812150	744510	563670	248590	591160
Q9JIR4	Regulating synaptic membrane exocytosis protein 1 (Rab-3-interacting molecule 1) (RIM 1)	Rims1 Rim1	16	293400	479670	434880	179410		1133900	860630	721890	297020	870500
A0A0G2K7U5	ArfGAP with dual PH domains 1	Adap1	10	178830	337620	434240	131040		1542500	1563300	1577900	665080	1469000
Q5XHY5	Threonine--tRNA ligase 1, cytoplasmic (EC 6.1.1.3) (Threonine--tRNA ligase, cytoplasmic) (Threonyl-tRNA synthetase) (ThrRS) (Threonyl-tRNA synthetase 1)	Tars1 Tars	12	278470	530780	433820	162750	6687.5	1138900	757300	549460	263440	519640
P19804	Nucleoside diphosphate kinase B (NDK B) (NDP kinase B) (EC 2.7.4.6) (Histidine protein kinase NDKB) (EC 2.7.13.3) (P18)	Nme2	6	185720	1100300	433420	129540		3088500	5249600	3348200	2065000	3015400
B2RZ78	Vacuolar protein sorting-associated protein 29 (Vesicle protein sorting 29)	Vps29	6	519400	308270	432380	299540		1578500	2044600	1540700	543350	1350400
D4A994	ER membrane protein complex subunit 1	Emc1 RGD1310427_predicted rCG_31014	12	273430	312230	432190	129290		972340	451780	574510	68243	412300
O88588	Phosphofurin acidic cluster sorting protein 1 (PACS-1)	Pacs1	20	387350	489540	431860	178340		1202000	970410	929310	331310	1099700
Q63413	Spliceosome RNA helicase Ddx39b (EC 3.6.4.13) (56 kDa U2AF65-associated protein) (ATP-dependent RNA helicase p47) (DEAD box protein Uap56)	Ddx39b Bat1 Bat1a Uap56	10	251910	414040	431230	134080		3671300	915950	683000	189030	775040
P04218	OX-2 membrane glycoprotein (MRC OX-2 antigen) (CD antigen CD200)	Cd200 Mox2	3	73806	167650	431060	122980		880970	1248400	1666800	441130	1349800
D3ZPR0	Chromosome segregation 1-like protein (Exportin-2) (Importin-alpha re-exporter)	Cse1l Cse1l_predicted rCG_32309	26	301810	333410	428820	183720	13303	1052200	630810	502740	255160	627240
G3V9R8	Heterogeneous nuclear ribonucleoprotein C (hnRNP C) (hnRNP core protein C)	Hnrnpc Hnrpc	9	209610	111980	428710	173660		2375100	882980	610140	209150	613200
B0BNE6	Complex I-23kD (NADH dehydrogenase [ubiquinone] iron-sulfur protein 8, mitochondrial) (NADH-ubiquinone oxidoreductase 23 kDa subunit)	Ndufs8 Ndufs8_predicted rCG_47133	4	35322	213670	428460	108520		877610	1332900	1129700	345580	560490
D4A2Q3	Pleckstrin and Sec7 domain-containing 3	Psd3	14	47101	233120	427220	161590		1435500	2767400	1975500	960490	1685900
F1M0G0	Regulator of G-protein signaling 17 (Predicted), isoform CRA_a (Regulator of G-protein-signaling 17)	Rgs17 Rgs17_predicted rCG_41173	3	72007	102440	426870	153960		585580	459510	434890	163580	529830
D3Z9L0	Acylglycerol kinase	Agk	13	344280	138930	424310	162700		694280	591250	630440	182330	550150
O54922	Exocyst complex component 7 (Exocyst complex component Exo70) (rExo70)	Exoc7 Exo70	18	265730	275950	422550	170450		913850	757510	705860	236260	651160
O35796	Complement component 1 Q subcomponent-binding protein, mitochondrial (GC1q-R protein) (Glycoprotein gC1qBP) (C1qBP)	C1qbp Gc1qbp	3	242380	291310	419820	262160		591020	568500	455990	83300	391390
A0A0G2K613	Uncharacterized protein	0	5	336430	500040	419280	238250	62783	386790	204680	19537		191040
Q62902	Protein ERGIC-53 (ER-Golgi intermediate compartment 53 kDa protein) (Lectin mannose-binding 1) (p58)	Lman1 Ergic53	8	256170	334900	419050	121640		984090	597210	505150	77596	423280
Q63450	Calcium/calmodulin-dependent protein kinase type 1 (EC 2.7.11.17) (CaM kinase I) (CaM-KI) (CaM kinase I alpha) (CaMKI-alpha)	Camk1	3	279430	319250	418870	148260		547780	505720	322770	214020	477450
A0A096MIZ1	Paralemmin 2	Palm2	10	318770	470350	418390	79664		576030	799670	845340	140490	978740
Q6JAM9	Novel acetylcholine receptor chaperone (Spinal cord expression protein 4) (TMEM35 gene-derived unknown factor 1) (Transmembrane protein 35A)	Tmem35a Nacho Tmem35 Tuf1	3	155820	379730	418350	71779		855020	555630	304270	83963	366440
F1M324	Phosphoinositide phospholipase C (EC 3.1.4.11)	Plcl2 Plcl2_predicted rCG_23616	13	251270	184330	418260	106710		634530	538800	487470	224780	574760
Q4V8C3	Echinoderm microtubule-associated protein-like 1 (EMAP-1)	Eml1	10	351810	461100	418030	84089		499380	321020	275060	144210	378370
B5DFL9	SEC14 and spectrin domain-containing 1 (Sestd1 protein)	Sestd1	13	159270	413010	417990	138660		838430	601400	491620	199000	494130
Q1RP74	RCG53953, isoform CRA_a (Tubulin-folding cofactor B) (ZH14 protein)	LOC103690005 LOC100911774 Tbcb ZH14 rCG_53953	10	52117	443680	417980	106630		1252300	1621300	1048700	723180	1166300
P23565	Alpha-internexin (Alpha-Inx)	Ina Inexa	27	966600	930340	417850	515880		2890100	3259000	3292800	4335500	7709300
P62914	60S ribosomal protein L11	Rpl11	3	189310	303100	417430	205940	10655	959550	792120	620790	169480	329400
B2RYF6	CLPTM1 regulator of GABA type A receptor forward-trafficking (Cleft lip and palate associated transmembrane protein 1) (Cleft lip and palate associated transmembrane protein 1 (Predicted))	Clptm1 Clptm1_predicted rCG_53638	9	381230	353060	417260	161390		827800	460770	491340	84676	430660
Q6KC51	Actin-binding LIM protein 2 (abLIM-2) (Actin-binding LIM protein family member 2)	Ablim2	4	243840	287890	417180	70381		883800	931890	827450	360240	763150
Q76GL9	Neutral amino acid transporter ASCT1 (Solute carrier family 1 (Glutamate/neutral amino acid transporter), member 4) (Solute carrier family 1 member 4)	Slc1a4 ASCT1 rCG_23218	11	283660	235920	417180	94553		608900	711790	795980	216790	542980
F1LRI5	GCN1 activator of EIF2AK4	Gcn1 Gcn1l1	40	336860	425780	416700	196680	122420	850710	418720	345530	91288	309750
Q6PCU2	V-type proton ATPase subunit E 1 (V-ATPase subunit E 1) (Vacuolar proton pump subunit E 1)	Atp6v1e1	9	256110	290450	416470	467240		1873800	2236400	1923700	801540	1373100
Q6IRE4	Tumor susceptibility gene 101 protein (ESCRT-I complex subunit TSG101)	Tsg101	11	557040	318590	415100	258500		1854300	1990000	1830500	1024900	1901600
G3V912	Thioredoxin domain containing 13 (Thioredoxin-related transmembrane protein 4)	Tmx4 Txndc13 rCG_26888	6	154130	161550	413610	120890		1048300	463870	583280	126630	423090
Q7TMB7	2-lysophosphatidate phosphatase PLPPR4 (EC 3.1.3.106) (Brain-specific phosphatidic acid phosphatase-like protein 1) (Lipid phosphate phosphatase-related protein type 4) (Phospholipid phosphatase-related protein type 4) (Plasticity-related gene 1 protein) (PRG-1)	Plppr4 Lppr4 Php1 Prg1	13	473720	212410	413530	124690	46335	411550	156290	385220	15792	286120
A0A0G2JZT1	NACHT and WD repeat domain-containing 2	Nwd2	18	365630	368330	412860	125450		614270	318890	264310	86938	402150
D4A414	COX15 homolog, cytochrome c oxidase assembly protein (Yeast), isoform CRA_a (Cytochrome c oxidase assembly homolog COX15)	Cox15 LOC100911779 rCG_57483	6	321220	135620	412290	169910		556150	344890	384370	66277	378390
Q62768	Protein unc-13 homolog A (Munc13-1)	Unc13a Unc13h1	17	307340	565100	411230	152590		917380	869550	680250	371570	912630
P20417	Tyrosine-protein phosphatase non-receptor type 1 (EC 3.1.3.48) (Protein-tyrosine phosphatase 1B) (PTP-1B)	Ptpn1	8	278900	232290	410580	134660		741430	583910	440260	155230	455970
D4A2D7	Importin 4 (Importin 4 (Predicted), isoform CRA_b)	Ipo4 Ipo4_predicted rCG_23390	9	93948	553320	409960	107700		785770	567470	423060	96514	550460
G3V9T7	ATPase Get3 (EC 3.6.-.-) (Arsenical pump-driving ATPase) (Arsenite-stimulated ATPase) (Guided entry of tail-anchored proteins factor 3, ATPase)	Get3 Asna1 Trc40	5	210100	297720	408590	132620		868190	983650	799020	240980	652140
Q925D6	Mitogen-activated protein kinase kinase 6 (Mitogen-activated protein kinase kinase 6, isoform CRA_a)	Map2k6 Mkk6 rCG_34806	6	216470	380670	404700	104380		731030	744460	625750	286770	822090
Q9Z0W5	Protein kinase C and casein kinase substrate in neurons protein 1 (Dynamin proline-rich domain-interacting protein) (Dynamin PRD-interacting protein) (Synaptic, dynamin-associated protein I) (Syndapin-1) (Syndapin-I) (SdpI)	Pacsin1	16	214180	476990	403010	139580		1304500	1536200	1017800	655050	1153900
Q9QUR2	Dynactin subunit 4 (Dynactin subunit p62)	Dctn4	10	304680	398070	402010	156580		892890	613740	620530	204170	591960
B2RYQ2	Serine/threonine-protein phosphatase 2A activator (EC 5.2.1.8) (Phosphotyrosyl phosphatase activator)	Ptpa Ppp2r4 Ppp2r4_predicted rCG_45567	7	169650	552170	402000	71476		832570	855250	572700	229260	837750
P63031	Mitochondrial pyruvate carrier 1 (Apoptosis-regulating basic protein) (Brain protein 44-like protein)	Mpc1 Arbp Brp44l	3	317280	444860	401230	188620		656910	344920	478880	9171.4	413390
P52631	Signal transducer and activator of transcription 3	Stat3	12	233540	490360	401050	155720		597880	452080	373200	142990	500970
Q64361	Latexin (Endogenous carboxypeptidase inhibitor) (ECI) (Tissue carboxypeptidase inhibitor) (TCI)	Lxn	3	295570	351680	400360	176460		446650	635800	598350	234670	535050
Q05175	Brain acid soluble protein 1 (22 kDa neuronal tissue-enriched acidic protein) (Neuronal axonal membrane protein NAP-22)	Basp1 Nap22	13	128960	84599	400170	356100	50528	975890	2056300	1958100	503130	1026700
P41516	DNA topoisomerase 2-alpha (EC 5.6.2.2) (DNA topoisomerase II, alpha isozyme)	Top2a Top-2 Top2	13	239890	340760	399970	225680		2056100	667170	653340	265950	619610
P97526	Neurofibromin (Neurofibromatosis-related protein NF-1)	Nf1	26	422900	483500	399720	173480	10083	670660	258730	280000	83998	434220
Q6P9U8	Eukaryotic translation initiation factor 3 subunit H (eIF3h) (Eukaryotic translation initiation factor 3 subunit 3) (eIF-3-gamma) (eIF3 p40 subunit)	Eif3h Eif3s3	10		312190	399640	83167		1550900	1025900	700980	160770	465640
O88506	STE20/SPS1-related proline-alanine-rich protein kinase (Ste-20-related kinase) (EC 2.7.11.1) (Pancreatic serine/threonine-protein kinase) (PS/TK) (PSTK1) (Serine/threonine-protein kinase 39)	Stk39 Pask Spak	3		289520	398970	165180		523800	509620	584740	223650	547530
P36201	Cysteine-rich protein 2 (CRP-2) (Protein ESP1)	Crip2 Crp2	4	272000	589790	397350	275410		911260	965790	767630	354320	876570
P09117	Fructose-bisphosphate aldolase C (EC 4.1.2.13) (Brain-type aldolase)	Aldoc	7	132270	184140	395990	164020		817820	1356600	1003800	507460	871820
P18508	Gamma-aminobutyric acid receptor subunit gamma-2 (GABA(A) receptor subunit gamma-2)	Gabrg2	6	170760	360060	395270	21439		541320	561320	657710	154370	524540
Q6P799	Serine--tRNA ligase, cytoplasmic (EC 6.1.1.11) (Seryl-tRNA synthetase) (SerRS) (Seryl-tRNA(Ser/Sec) synthetase)	Sars1 Sars	9	380510	419960	394670	107460		881400	800030	559180	285390	641680
D3ZUD8	Transmembrane 9 superfamily member	Tm9sf3	4	244300	263960	393060	167670		1350900	470010	545400	61785	305230
P85972	Vinculin (Metavinculin)	Vcl	25	182140	208680	393050	177730		507710	568650	522550	172330	536360
A0A0G2K350	NSF attachment protein gamma (RCG46917, isoform CRA_c)	Napg rCG_46917	14	212780	167160	392800	191190		1059900	1374000	1294600	631770	1180600
Q6MG82	Proline-rich transmembrane protein 1 (Dispanin subfamily D member 1) (DSPD1) (Synapse differentiation-induced protein 4) (SynDIG4)	Prrt1 Ng5	3	284960	188410	391840	100870		575240	466200	459560	109240	513420
D3ZXP3	Histone H2A	H2afx H2ax rCG_57928	2	344300	476220	391730	507000	27449	5829500	2281600	2044300	739250	1460700
D3ZSY8	TBC1 domain family, member 10b (TBC1 domain family, member 10b (Predicted))	Tbc1d10b Tbc1d10b_predicted rCG_40210	14	213610	217770	389780	103610		861940	666530	565310	192310	696030
Q63584	Transmembrane emp24 domain-containing protein 10 (Protein Tmed10) (21 kDa transmembrane-trafficking protein) (Transmembrane protein Tmp21) (p24 family protein delta-1) (p24delta1)	Tmed10 Tmp21	7	342380	131040	389510	132320		1395500	811070	707720	147310	607210
P31422	Metabotropic glutamate receptor 3 (mGluR3)	Grm3 Gprc1c Mglur3	11	280700	349400	389420	126010		568860	536390	633130	233840	601700
Q9EQS0	Transaldolase (EC 2.2.1.2)	Taldo1	9	210160	538830	389020	240940		1064300	1199500	833060	345120	709420
P13234	Calcium/calmodulin-dependent protein kinase type IV (CaMK IV) (EC 2.7.11.17) (CaM kinase-GR) (Calspermin)	Camk4	11	401420	587620	388810	110680		1718100	1282900	1010700	556580	1076200
O35532	Methylsterol monooxygenase 1 (EC 1.14.18.9) (C-4 methylsterol oxidase) (Neuropep 1) (RANP-1) (Sterol-C4-methyl oxidase)	Msmo1 Sc4mol	3	195580	222310	388620	131220		869860	476460	341730	125590	383110
Q5U1Z9	Metaxin 2	Mtx2 rCG_27294	6	260730	303260	388560	221620		813050	605250	547310	137110	410320
B4F7E8	Protein Niban 2 (Meg-3) (Niban-like protein 1) (Protein FAM129B)	Niban2 Fam129b	6	281060	175720	388320	94626		466410	515290	613130	189490	575620
Q80W92	Protein VAC14 homolog	Vac14	15	132380	362250	385110	124790		516980	309800	217810	52076	336980
Q9Z1B2	Glutathione S-transferase Mu 5 (EC 2.5.1.18) (GST class-mu 5)	Gstm5	6	106410	443680	384380	136410		534960	486020	349880	161840	467000
Q63060	Glycerol kinase (GK) (Glycerokinase) (EC 2.7.1.30) (ATP-stimulated glucocorticoid-receptor translocation promoter) (ASTP) (ATP:glycerol 3-phosphotransferase)	Gk Gyk	7	261680	318770	384230	90890		749360	498490	556850	98425	457870
Q62991	Sec1 family domain-containing protein 1 (SLY1 homolog) (Sly1p) (Syntaxin-binding protein 1-like 2) (Vesicle transport-related protein Ra410)	Scfd1 Ra410 Sly1 Stxbp1l2	8	191750	105480	383300	27472		953470	645980	438960	168500	532730
Q9QZM5	Abl interactor 1 (Abelson interactor 1) (Abi-1) (Eps8 SH3 domain-binding protein) (Eps8-binding protein) (e3B1)	Abi1	9	31902	430820	382650	248300		2214000	3425200	2617100	1624100	3089100
P69060	N-acylneuraminate cytidylyltransferase (EC 2.7.7.43) (CMP-N-acetylneuraminic acid synthase) (CMP-NeuNAc synthase)	Cmas	9	375270	391630	381930	256170		3642100	794910	721280	224510	740500
Q80ZA5	Sodium-driven chloride bicarbonate exchanger (Solute carrier family 4 member 10)	Slc4a10 Ncbe	11	197830	233890	381640	97798		491250	390000	397950	45166	350110
P04256	Heterogeneous nuclear ribonucleoprotein A1 (hnRNP A1) (Helix-destabilizing protein) (HDP) (Single-strand RNA-binding protein) (hnRNP core protein A1) [Cleaved into: Heterogeneous nuclear ribonucleoprotein A1, N-terminally processed]	Hnrnpa1 Hnrpa1	11	230790	345090	381200	346790		22807000	5278400	4065900	2359000	4398200
Q62634	Vesicular glutamate transporter 1 (VGluT1) (Brain-specific Na(+)-dependent inorganic phosphate cotransporter) (Solute carrier family 17 member 7)	Slc17a7 Bnpi Vglut1	8	355870	319680	381160	216980		1043200	1000900	939680	419520	1198800
P39052	Dynamin-2 (EC 3.6.5.5)	Dnm2 Dyn2	4	241600	227880	377310	135480		1063900	1154700	961730	561170	943480
Q5PPM8	Type 1 phosphatidylinositol 4,5-bisphosphate 4-phosphatase (Type 1 PtdIns-4,5-P2 4-Ptase) (EC 3.1.3.78) (PtdIns-4,5-P2 4-Ptase I) (Transmembrane protein 55B)	Pip4p1 Tmem55b	3	159660	331990	376690	54040		641940	464110	296410	115320	432860
B0BN65	Family with sequence similarity 49, member A (Uncharacterized protein RGD1305961_predicted)	Fam49a RGD1305961_predicted rCG_62196	11	201030	266530	376320	127780		683140	631120	505980	150150	539260
D4AE96	Importin 7 (Importin 7 (Predicted), isoform CRA_c)	Ipo7 Ipo7_predicted rCG_39997	17	230800	387510	375250	136610		752670	587440	361340	237670	480780
D3ZQ51	Non-specific serine/threonine protein kinase (EC 2.7.11.1)	Pak6 Pak6_predicted rCG_26141	5	251200	354630	375190	137400		441790	432870	311930	42720	355570
Q6AYD3	Proliferation-associated protein 2G4	Pa2g4	11	252890	321070	374930	135210		997860	673700	647810	162250	479020
D4AEC2	Calmodulin-regulated spectrin-associated protein 2	Camsap2	15	297320	251160	374300	93427		607190	497490	453280	133600	443750
P21818	Stathmin-2 (Superior cervical ganglion-10 protein) (Protein SCG10)	Stmn2 Scg10 Scgn10	6	55542	274000	373930	161680		894660	1035400	791160	441120	786800
A0A0G2K7D7	Asparaginyl-tRNA synthetase 2, mitochondrial	Nars2	4	280680	317010	372260	195550	25275	425550	271940	262560		218810
F7FLB2	Pgm2 protein (Phosphoglucomutase 2)	Pgm2	2	215350	385660	371360	57469		520460	573740	511200	181250	599850
P0DP31	Calmodulin-3	Calm3 Cam3 Camc CaMIII	10	110580	241410	371350	691280		29188000	61806000	37834000	25015000	27732000
O08838	Amphiphysin	Amph Amph1	20	399530	626180	370630	307640		1453800	1743700	1342700	576160	1416000
M0RD14	Pyruvate kinase (EC 2.7.1.40)	LOC100362738	2	297240	473270	369970	26899		431900	711360	352070	37163	554060
F1LT49	Leucine-rich repeat-containing 47	Lrrc47	11	241440	321130	369850	124350		737860	576230	462330	184680	506820
Q6TEK3	Vitamin K epoxide reductase complex subunit 1-like protein 1 (VKORC1-like protein 1) (EC 1.17.4.4)	Vkorc1l1	3	108770	424600	369020	159880		1166700	735100	548700	135170	579590
Q62876	Synaptogyrin-1 (p29)	Syngr1	3	279370	274160	366740	107750		1524800	1591500	2175500	612270	2191800
G3V6S8	Serine/arginine-rich splicing factor 6 (Pre-mRNA-splicing factor SRP55) (Splicing factor, arginine/serine-rich 6)	Srsf6 Sfrs6 Srp55	3	301860	298970	366700	273950	11933	1394000	554350	425590	194340	439720
P36876	Serine/threonine-protein phosphatase 2A 55 kDa regulatory subunit B alpha isoform (PP2A subunit B isoform B55-alpha) (PP2A subunit B isoform BRA) (PP2A subunit B isoform PR55-alpha) (PP2A subunit B isoform R2-alpha) (PP2A subunit B isoform alpha)	Ppp2r2a	3	308250	176940	366690	191180		581450	684010	575110	278540	590540
Q6P7Q1	BRISC and BRCA1-A complex member 2 (BRCA1-A complex subunit BRE) (BRCA1/BRCA2-containing complex subunit 45) (Brain and reproductive organ-expressed protein)	Babam2 Bre	2	160960	408660	364740	78417		715870	627370	456060	259300	588100
D3ZJA9	Solute carrier family 27 (Fatty acid transporter), member 3 (Predicted) (Solute carrier family 27 member 3)	Slc27a3 Slc27a3_predicted rCG_62667	8	164320	270080	363300	125150		519980	371280	339560	156410	384790
Q4KM64	Protein jagunal homolog 1	Jagn1	3	282230	375380	362560	102660		702620	423200	423930	121350	403950
M0R930	Syntaxin-7-like	LOC100910446	7	114990	114930	362460	163780		1464500	1927300	1906500	557560	1295000
A0A0G2JUA5	AHNAK nucleoprotein	Ahnak	5	316150	442740	361880	137490		535330	638770	451480	288980	618670
D4A7M0	Plexin C1	Plxnc1	17	200920	472680	361540	151420		566960	482030	396290	173650	553040
D4ADD3	HECT-type E3 ubiquitin transferase (EC 2.3.2.26)	Hecw2 LOC316395 rCG_22341	17	299250	385170	359950	121740		679270	510940	458640	208750	503970
Q6BBI8	Ubiquitin-fold modifier-conjugating enzyme 1 (Ufm1-conjugating enzyme 1)	Ufc1	2	179290		359920	107110		492900	373630	290860		344370
Q6P7R8	Very-long-chain 3-oxoacyl-CoA reductase (EC 1.1.1.330) (17-beta-hydroxysteroid dehydrogenase 12) (17-beta-HSD 12) (3-ketoacyl-CoA reductase) (KAR) (Estradiol 17-beta-dehydrogenase 12) (EC 1.1.1.62)	Hsd17b12	8	88318	322930	359560	231460		758210	598680	604000	157620	537620
A0A0H2UHM7	Tubulin alpha chain	LOC100909441	2	314520	388780	359360	275180	401160	223400	11318	13177		10557
Q63347	26S proteasome regulatory subunit 7 (26S proteasome AAA-ATPase subunit RPT1) (Proteasome 26S subunit ATPase 2) (Protein MSS1)	Psmc2 Mss1	17	204820	353440	358830	118460		1100100	1156900	817440	418850	812400
B0BNE5	S-formylglutathione hydrolase (FGH) (EC 3.1.2.12) (Esterase D)	Esd	9	239480	319050	358270	89601		625400	569490	465010	163640	461640
B5DF91	ELAV-like protein 1 (Hu-antigen R) (HuR)	Elavl1 Hur	9	47106	191960	357530	120910	6988.7	3207700	947090	719650	289380	791030
P08753	Guanine nucleotide-binding protein G(i) subunit alpha-3 (G(i) alpha-3)	Gnai3 Gnai-3	7	303880	361380	357390	100410		595020	547860	517810	171240	675590
A0A0G2KA14	C-type lectin domain-containing 16A	Clec16a	3	345100	426340	356940	318850	352700	178880
P97612	Fatty-acid amide hydrolase 1 (EC 3.5.1.99) (Anandamide amidase) (Anandamide amidohydrolase 1) (Fatty acid ester hydrolase) (EC 3.1.1.-) (Oleamide hydrolase 1)	Faah Faah1	9	136960	177520	356930	120950		738300	444820	392180	25168	326000
Q6P7B0	Tryptophan--tRNA ligase, cytoplasmic (EC 6.1.1.2) (Tryptophanyl-tRNA synthetase) (TrpRS) [Cleaved into: T1-TrpRS; T2-TrpRS]	Wars1 Wars	15	273530	178970	356160	132670		671990	612600	469390	251160	618740
Q4AE70	Histone-arginine methyltransferase CARM1 (EC 2.1.1.319) (Coactivator-associated arginine methyltransferase 1) (Protein arginine N-methyltransferase 4)	Carm1 Prmt4	7	225650	70286	354730	138950	20015	737910	454090	266210	105460	435160
A0A0G2JUZ0	Phosphatidylinositol-3,5-bisphosphate 3-phosphatase (EC 3.1.3.64) (EC 3.1.3.95) (Phosphatidylinositol-3-phosphate phosphatase)	Mtmr1	9	208260	363610	354220	123430		669270	457210	420420	162040	503120
P97523	Hepatocyte growth factor receptor (HGF receptor) (EC 2.7.10.1) (HGF/SF receptor) (Proto-oncogene c-Met) (Scatter factor receptor) (SF receptor) (Tyrosine-protein kinase Met)	Met	16	244250	236820	353330	158990		626060	691520	521590	267660	738260
Q9Z1A6	Vigilin (High density lipoprotein-binding protein) (HDL-binding protein)	Hdlbp Hbp	19	90053	278080	352910	88824		1113700	703570	521100	121440	468520
Q6P6T4	Echinoderm microtubule-associated protein-like 2 (EMAP-2)	Eml2 Emap2	10	258590	414000	352750	67509		440290	314400	176800	29951	306110
P13437	3-ketoacyl-CoA thiolase, mitochondrial (EC 2.3.1.16) (Acetyl-CoA acetyltransferase) (EC 2.3.1.9) (Acetyl-CoA acyltransferase) (Acyl-CoA hydrolase, mitochondrial) (EC 3.1.2.-) (EC 3.1.2.1) (EC 3.1.2.2) (Beta-ketothiolase) (Mitochondrial 3-oxoacyl-CoA thiolase)	Acaa2	9	319590	553270	352540	425430	290500	492030	220950	123410	63696	106910
P50503	Hsc70-interacting protein (Hip) (Protein FAM10A1) (Protein ST13 homolog)	St13 Fam10a1 Hip	9	164850	253410	352400	89373		896250	895550	729190	290480	659780
P61805	Dolichyl-diphosphooligosaccharide--protein glycosyltransferase subunit DAD1 (Oligosaccharyl transferase subunit DAD1) (Defender against cell death 1) (DAD-1)	Dad1	4		120280	350610	122350		506650	526540	375160	136860	369370
P13383	Nucleolin (Protein C23)	Ncl Nuc	9	102230	287050	350460	194210		3448900	1027400	794690	307720	852740
O35112	CD166 antigen (Activated leukocyte cell adhesion molecule) (HB2) (KG-CAM) (Protein MEMD) (SB-10 antigen) (CD antigen CD166)	Alcam	9	264740	131730	350450	99699	21440	643550	763340	1007100	181420	759090
Q7TMB0	Phospholipid phosphatase-related protein type 3 (EC 3.1.3.4) (Lipid phosphate phosphatase-related protein type 3) (Plasticity-related gene 2 protein) (PRG-2)	Plppr3 Lppr3 Prg2	9	279080	346200	349730	118880		687330	658560	609430	263690	708170
P28037	Cytosolic 10-formyltetrahydrofolate dehydrogenase (10-FTHFDH) (FDH) (EC 1.5.1.6) (Aldehyde dehydrogenase family 1 member L1) (FBP-CI)	Aldh1l1 Fthfd	17	122750	329610	349140	111580		402840	399130	277990	118870	394290
P21531	60S ribosomal protein L3 (L4)	Rpl3	9	247550	277340	349080	265680		1202400	1077900	809180	286650	507910
Q5I0E7	Transmembrane emp24 domain-containing protein 9 (p24 family protein alpha-2) (p24alpha2)	Tmed9	4	199290	155760	348680	140370		1498200	1004200	1004500	172780	452960
G3V7T6	Splicing factor 3b, subunit 1 (Splicing factor 3b, subunit 1, isoform CRA_b)	Sf3b1 rCG_22317	29	320840	534580	348580	165540		2736600	813200	586400	374090	867600
Q9P290	Solute carrier family 22 member 17 (24p3 receptor) (24p3R) (Brain-type organic cation transporter) (Lipocalin-2 receptor)	Slc22a17 Boct Boit	4	236500	324290	348280	108430		619620	449480	351510	92110	364580
D3Z8L5	Pumilio RNA-binding family member 1	Pum1	4	125330	295290	347250	110330	14355	1083800	421810	270830	41019	228090
Q6AY23	Pyrroline-5-carboxylate reductase 2 (P5C reductase 2) (P5CR 2) (EC 1.5.1.2)	Pycr2	3	288770	334690	346770	250540	128270	295820	146740	177440		111170
D3ZJH2	SURP and G patch domain-containing 2 (Splicing factor, arginine/serine-rich 14 (Predicted))	Sugp2 Sfrs14_predicted rCG_38654	19	182990	114170	346370	154700		1791900	375680	336180	104410	424680
Q496Z0	Elongator complex protein 2 (ELP2) (SHINC-2) (STAT3-interacting protein 1) (StIP1)	Elp2 Statip1	6	285430	303400	345990	90342		497670	275470	262990		276880
Q5XIH7	Prohibitin-2 (B-cell receptor-associated protein BAP37) (BAP-37)	Phb2 Bcap37	8	272390	306970	342630	114680		709850	403660	416800	173470	416450
P62282	40S ribosomal protein S11	Rps11	8	188170	289290	341650	157400	11808	1027400	854460	652060	214860	435990
D3ZZC3	Kelch-like protein 22	Klhl22	6	208100	420700	341400	115010		594670	330600	240320	76377	299680
Q07310	Neurexin-3 (Neurexin III-alpha) (Neurexin-3-alpha)	Nrxn3	17	329690	330270	341170	93354		867380	920660	887280	340250	1016200
Q62599	Metastasis-associated protein MTA1	Mta1 Zg29	9	26907	320120	340340	109710		1706900	518310	309190	152370	484250
Q9Z2G8	Nucleosome assembly protein 1-like 1 (NAP-1-related protein)	Nap1l1 Nrp	5	253910	342770	338240	140260		710500	863400	571260	309850	531900
D3ZD11	Microsomal signal peptidase 25 kDa subunit (Signal peptidase complex subunit 2)	Spcs2	8	329880	304670	337700	68836	4840.8	579950	333660	375380	145510	408900
F1LYZ8	Coiled-coil domain-containing protein 128 (KLRAQ motif-containing protein 1) (Protein phosphatase 1 regulatory subunit 21)	Ppp1r21 RGD1565310 rCG_61777	12	181520	236550	337670	32307		512690	368660	376980	79992	354680
Q9JHZ9	Sodium-coupled neutral amino acid transporter 3 (N-system amino acid transporter 1) (Na(+)-coupled neutral amino acid transporter 3) (Solute carrier family 38 member 3) (System N amino acid transporter 1)	Slc38a3 Snat3	4	145470	327620	337530	103980		374490	253280	280560	46290	350530
P18265	Glycogen synthase kinase-3 alpha (GSK-3 alpha) (EC 2.7.11.26) (Factor A) (FA) (Serine/threonine-protein kinase GSK3A) (EC 2.7.11.1)	Gsk3a	8	53214	217490	336700	67788		596080	558170	458220	180360	557770
Q9ER31	Ectonucleoside triphosphate diphosphohydrolase 6 (NTPDase 6) (EC 3.6.1.6) (CD39 antigen-like 2)	Entpd6 Cd39l2	3	502510	471980	335440	364760	250470	181150	66755	72572	10006	32609
Q08877	Dynamin-3 (EC 3.6.5.5) (Dynamin, testicular) (T-dynamin)	Dnm3 Dyn3	8	266540	245710	335360	114280		699400	594830	455240	223890	556650
P11030	Acyl-CoA-binding protein (ACBP) (Diazepam-binding inhibitor) (DBI) (Endozepine) (EP) [Cleaved into: Triakontatetraneuropeptide (TTN); Octadecaneuropeptide (ODN)]	Dbi	3	120600	160300	333450	80720		556710	586360	472840	188740	429240
Q02874	Core histone macro-H2A.1 (Histone macroH2A1) (mH2A1) (H2A.y) (H2A/y)	Macroh2a1 H2afy	9	367070	686090	333260	405730		1329800	646100	324260	222870	507580
P47709	Rabphilin-3A (Exophilin-1)	Rph3a	16	99524	134760	332770	105080		482010	469490	379760	119440	472180
Q8K4M9	Oxysterol-binding protein-related protein 1 (ORP-1) (OSBP-related protein 1)	Osbpl1a Orp1	8	139170	158040	332540	94605		529950	398110	367570	129070	443310
D4AB03	Family with sequence similarity 120A	Fam120a	8	201020	267530	331700	130100		788840	418290	306120	132460	319290
P63100	Calcineurin subunit B type 1 (Protein phosphatase 2B regulatory subunit 1) (Protein phosphatase 3 regulatory subunit B alpha isoform 1)	Ppp3r1 Cna2 Cnb	2	216300	210900	330470	208790		775630	1230300	956540	363430	731940
B4F795	Choline transporter-like protein 2 (Solute carrier family 44 member 2)	Slc44a2 Ctl2	6	256030	57094	329470	133960		636990	482680	607440	189490	603570
P20069	Mitochondrial-processing peptidase subunit alpha (Alpha-MPP) (Inactive zinc metalloprotease alpha) (P-55)	Pmpca Mppa	5	175070		329440	238600	83282	363160	305540	295760		162370
D3ZJX5	Mitochondrial import inner membrane translocase subunit TIM50	Timm50 LOC687295 rCG_54610	6	208450	182040	329090	131880		748510	654070	641890	115420	527260
Q63942	GTP-binding protein Rab-3D	Rab3d Rab16	2	258180	440790	328200	123130		552350	947280	721550	492840	978940
P05370	Glucose-6-phosphate 1-dehydrogenase (G6PD) (EC 1.1.1.49)	G6pdx G6pd	12	133190	199700	327810	147650		632700	699650	519060	267950	602280
Q9Z269	Vesicle-associated membrane protein-associated protein B (VAMP-B) (VAMP-associated protein B) (VAP-B)	Vapb	6	52369	181390	327720	85636		636000	438350	493160	87975	433790
G3V9K0	Cysteinyl-tRNA synthetase (EC 6.1.1.16)	Cars Cars_predicted rCG_47503	18	156790	212940	325880	59083		1301600	841240	489100	110130	522970
Q62871	Cytoplasmic dynein 1 intermediate chain 2 (Cytoplasmic dynein intermediate chain 2) (Dynein intermediate chain 2, cytosolic) (DH IC-2)	Dync1i2 Dnci2 Dncic2	10	254650	249700	324410	174560		751730	783980	654050	192790	615940
Q9Z2F5	C-terminal-binding protein 1 (CtBP1) (EC 1.1.1.-) (50 kDa BFA-dependent ADP-ribosylation substrate) (BARS-50) (C-terminal-binding protein 3) (CtBP3)	Ctbp1 Bars Ctbp3	7	197050	267220	323820	191670		1001200	786950	791360	378570	771010
A0A0G2JZ53	Baculoviral IAP repeat-containing 6	Birc6	6	239420	336930	323810	83114		443160	232120	105490	40868	170390
Q9JHW5	Vesicle-associated membrane protein 7 (VAMP-7) (Synaptobrevin-like protein 1)	Vamp7 Sybl1	5	245320	286570	323700	63988		459810	290600	222390	67420	249490
A0A0G2K502	Malic enzyme	Me2	16	284410	264040	322070	182980	32435	397240	300940	280700	113110	287790
Q5PPJ9	Endophilin-B2 (SH3 domain-containing GRB2-like protein B2)	Sh3glb2	8	264570	347440	321980	140580		637710	769710	649720	249340	608500
A0A0G2K2P5	Tight junction protein ZO-1 (Tight junction protein 1) (Zona occludens protein 1) (Zonula occludens protein 1)	Tjp1	20	155280	227000	321900	92665		729060	904100	860560	402670	861780
P70615	Lamin-B1	Lmnb1	11	225340	181380	320650	191670	28524	1234300	517400	651900	135730	442410
O88778	Protein bassoon	Bsn	35	280480	420100	320470	205930		917740	948390	725630	387530	891110
D4A3T0	SOS Ras/Rac guanine nucleotide exchange factor 1 (Son of sevenless homolog 1 (Drosophila))	Sos1 rCG_62427	10	249080	235230	319240	110510		515770	374940	297370	136370	386110
P19492	Glutamate receptor 3 (GluR-3) (AMPA-selective glutamate receptor 3) (GluR-C) (GluR-K3) (Glutamate receptor ionotropic, AMPA 3) (GluA3)	Gria3 Glur3	6	258320	222350	318250	127780		492090	229760	333140	11004	327640
[truncated: 1,623 more rows]
