# Supplementary material for: Immunoproximity biotinylation reveals the axon initial segment proteome
Source: Nat Commun. 2023 Dec 11;14:8201. doi: 10.1038/s41467-023-44015-2 (PMC10713531; doi:10.1038/s41467-023-44015-2)
Supplement: Supplementary file 6 — Supplementary Data 3 [file 41467_2023_44015_MOESM6_ESM.xlsx]

## Sheet: Outline of development proteome
		List	Sheet
		Figure 3c and d	(a) Ranked DIV7 AIS proteome
		Figure 3f and g	(b) Ranked DIV21 AIS proteome
		Supplementary figure 4c	(c) DIV14 common proteins in two parallel TMT experiments
		Figure 3h	(d) 549 proteins in 3 stages
		Figure 3i	(e) Proteins used for cluster
		Figure 3k	(f) Proteins used for Z-score
		Figure 3l-n	(g) p-value and fold change
		Original dataset	(h) 10-plex TMT1; (i) 10-plex TMT2

## Sheet: (a) Ranked DIV7 AIS proteome
UniProt accession number	Protein names	Gene names	Unique peptides	Ranked by +NF/+NeuN	Ranked by +NF/+MAP2	Overall rank	Note
O70511	Ankyrin-3 (ANK-3) (Ankyrin-G)	Ank3	22	15	5	1	Red labelled: literaturelly reported AIS proteins.
A0A0G2JXN2	Tripartite motif-containing protein 46	Trim46	13	28	3	2	Black labelled: having no AIS information.
P24329	Thiosulfate sulfurtransferase (EC 2.8.1.1) (Rhodanese)	Tst	5	7	24	3
P97685	Neurofascin	Nfasc	8	12	30	4
A0A0G2K677	Spectrin beta chain	Sptbn4	8	39	12	5
P52631	Signal transducer and activator of transcription 3	Stat3	2	19	47	6
P04775	Sodium channel protein type 2 subunit alpha (Sodium channel protein brain II subunit alpha) (Sodium channel protein type II subunit alpha) (Voltage-gated sodium channel subunit alpha Nav1.2)	Scn2a Scn2a1	2	1	73	7
P31647	Sodium- and chloride-dependent GABA transporter 3 (GAT-3) (Solute carrier family 6 member 11)	Slc6a11 Gabt3 Gat-3 Gat-b	6	27	68	8
P55051	Fatty acid-binding protein, brain (Brain lipid-binding protein) (BLBP) (Brain-type fatty acid-binding protein) (B-FABP) (Fatty acid-binding protein 7)	Fabp7 Blbp	5	18	86	9
O08651	D-3-phosphoglycerate dehydrogenase (3-PGDH) (EC 1.1.1.95)	Phgdh	9	50	55	10
F1LQZ0	Transmembrane protein 65	Tmem65	2	9	117	11
D3ZX42	G protein-coupled receptor 21 (Predicted), isoform CRA_a (RAB GTPase-activating protein 1)	Rabgap1 Gpr21_predicted rCG_37682	6	94	35	12
Q64057	Alpha-aminoadipic semialdehyde dehydrogenase (Alpha-AASA dehydrogenase) (EC 1.2.1.31) (Aldehyde dehydrogenase family 7 member A1) (EC 1.2.1.3) (Antiquitin-1) (Betaine aldehyde dehydrogenase) (EC 1.2.1.8) (Delta1-piperideine-6-carboxylate dehydrogenase) (P6c dehydrogenase)	Aldh7a1 Ald7a1	8	113	20	13
Q5BJZ3	Proton-translocating NAD(P)(+) transhydrogenase (EC 7.1.1.1)	Nnt	14	147	9	14
Q499N5	Medium-chain acyl-CoA ligase ACSF2, mitochondrial (EC 6.2.1.2)	Acsf2	4	80	79	15
P0C2X9	Delta-1-pyrroline-5-carboxylate dehydrogenase, mitochondrial (P5C dehydrogenase) (EC 1.2.1.88) (Aldehyde dehydrogenase family 4 member A1) (L-glutamate gamma-semialdehyde dehydrogenase)	Aldh4a1	7	163	6	16
D4A1J6	Ankyrin repeat and FYVE domain-containing 1	Ankfy1	11	132	40	17
P56574	Isocitrate dehydrogenase [NADP], mitochondrial (IDH) (EC 1.1.1.42) (ICD-M) (IDP) (NADP(+)-specific ICDH) (Oxalosuccinate decarboxylase)	Idh2	11	136	41	18
D3ZHY4	Glycine N-acyltransferase-like protein (EC 2.3.1.-)	Glyatl3	2	114	71	19
A0A0G2K9M4	WD repeat and FYVE domain-containing 3	Wdfy3	3	140	48	20
Q6UPE1	Electron transfer flavoprotein-ubiquinone oxidoreductase, mitochondrial (ETF-QO) (ETF-ubiquinone oxidoreductase) (EC 1.5.5.1) (Electron-transferring-flavoprotein dehydrogenase) (ETF dehydrogenase)	Etfdh	5	96	101	21
P62744	AP-2 complex subunit sigma (Adaptor protein complex AP-2 subunit sigma) (Adaptor-related protein complex 2 subunit sigma) (Clathrin assembly protein 2 sigma small chain) (Clathrin coat assembly protein AP17) (Clathrin coat-associated protein AP17) (Plasma membrane adaptor AP-2 17 kDa protein) (Sigma-adaptin 3b) (Sigma2-adaptin)	Ap2s1 Ap17 Claps2	5	118	91	22
O55171	Acyl-coenzyme A thioesterase 2, mitochondrial (Acyl-CoA thioesterase 2) (EC 3.1.2.2) (ARTISt/p43) (Acyl coenzyme A thioester hydrolase) (MTE-I) (Very-long-chain acyl-CoA thioesterase)	Acot2 Mte1	2	62	148	23
P20070	NADH-cytochrome b5 reductase 3 (B5R) (Cytochrome b5 reductase) (EC 1.6.2.2) (Diaphorase-1) [Cleaved into: NADH-cytochrome b5 reductase 3 membrane-bound form; NADH-cytochrome b5 reductase 3 soluble form]	Cyb5r3 Dia1	7	170	61	24
A0A0G2K3H2	Dedicator of cytokinesis 7	Dock7	6	134	114	25
P47875	Cysteine and glycine-rich protein 1 (Cysteine-rich protein 1) (CRP) (CRP1)	Csrp1 Csrp	2	153	97	26
Q91Y81	Septin-2 (Vascular endothelial cell specific protein 11)	Septin2 Sept2 Vesp11	7	53	199	27
P11884	Aldehyde dehydrogenase, mitochondrial (EC 1.2.1.3) (ALDH class 2) (ALDH-E2) (ALDH1)	Aldh2	12	91	165	28
A0A0G2JVC2	SCY1-like pseudokinase 2	Scyl2	3	172	88	29
O55173	3-phosphoinositide-dependent protein kinase 1 (EC 2.7.11.1) (Protein kinase B kinase) (PkB kinase)	Pdpk1 Pdk1	5	109	152	30
P19643	Amine oxidase [flavin-containing] B (EC 1.4.3.4) (Monoamine oxidase type B) (MAO-B)	Maob	4	162	100	31
A0A140UHX6	Spectrin beta chain	Sptb	4	151	111	32
P06687	Sodium/potassium-transporting ATPase subunit alpha-3 (Na(+)/K(+) ATPase alpha-3 subunit) (EC 7.2.2.13) (Na(+)/K(+) ATPase alpha(III) subunit) (Sodium pump subunit alpha-3)	Atp1a3	33	107	163	33
F1MAH5	Protein phosphatase 6, regulatory subunit 3	Ppp6r3 Ppp6r3-ps1 Saps3-ps1	2	248	26	34
Q8CGU4	Arf-GAP with GTPase, ANK repeat and PH domain-containing protein 2 (AGAP-2) (Centaurin-gamma-1) (Cnt-g1) (Phosphatidylinositol 3-kinase enhancer) (PIKE)	Agap2 Centg1	7	217	62	35
F1LXD6	Phosphatidylinositol transfer protein, membrane-associated 2	Pitpnm2	6	47	241	36
Q76EQ0	Serine racemase (EC 5.1.1.18) (D-serine ammonia-lyase) (D-serine dehydratase) (EC 4.3.1.18) (L-serine ammonia-lyase) (L-serine dehydratase) (EC 4.3.1.17)	Srr	3	101	188	37
F1LQI6	Zyg-11-related, cell cycle regulator	Zer1	2	272	21	38
P06686	Sodium/potassium-transporting ATPase subunit alpha-2 (Na(+)/K(+) ATPase alpha-2 subunit) (EC 7.2.2.13) (Na(+)/K(+) ATPase alpha(+) subunit) (Sodium pump subunit alpha-2)	Atp1a2	23	165	130	39
P51650	Succinate-semialdehyde dehydrogenase, mitochondrial (SSADH) (EC 1.2.1.24) (Aldehyde dehydrogenase family 5 member A1) (NAD(+)-dependent succinic semialdehyde dehydrogenase)	Aldh5a1 Ssadh	5	271	45	40
P12785	Fatty acid synthase (EC 2.3.1.85) (Type I FAS) [Includes: [Acyl-carrier-protein] S-acetyltransferase (EC 2.3.1.38); [Acyl-carrier-protein] S-malonyltransferase (EC 2.3.1.39); 3-oxoacyl-[acyl-carrier-protein] synthase (EC 2.3.1.41); 3-oxoacyl-[acyl-carrier-protein] reductase (EC 1.1.1.100); 3-hydroxyacyl-[acyl-carrier-protein] dehydratase (EC 4.2.1.59); Enoyl-[acyl-carrier-protein] reductase (EC 1…	Fasn	78	227	89	41
Q62812	Myosin-9 (Cellular myosin heavy chain, type A) (Myosin heavy chain 9) (Myosin heavy chain, non-muscle IIa) (Non-muscle myosin heavy chain A) (NMMHC-A) (Non-muscle myosin heavy chain IIa) (NMMHC II-a) (NMMHC-IIA)	Myh9	21	210	106	42
C0JPT7	Filamin A (Filamin alpha) (Filamin, alpha (Predicted), isoform CRA_a)	Flna Flna_predicted rCG_43821	27	150	166	43
D3ZY44	Mitochondrial ribosomal protein S2	Mrps2	3	221	98	44
A0A0G2JZ53	Baculoviral IAP repeat-containing 6	Birc6	3	157	162	45
P35281	Ras-related protein Rab-10 (EC 3.6.5.2)	Rab10	7	102	219	46
P04636	Malate dehydrogenase, mitochondrial (EC 1.1.1.37)	Mdh2 Mor1	14	289	34	47
P31596	Excitatory amino acid transporter 2 (GLT-1) (Sodium-dependent glutamate/aspartate transporter 2) (GLUT-R) (Solute carrier family 1 member 2)	Slc1a2 Eaat2 Glt1	11	77	246	48
P50442	Glycine amidinotransferase, mitochondrial (EC 2.1.4.1) (L-arginine:glycine amidinotransferase) (Transamidinase)	Gatm Agat	8	167	159	49
Q62745	CD81 antigen (26 kDa cell surface protein TAPA-1) (Target of the antiproliferative antibody 1) (CD antigen CD81)	Cd81 Tapa1	2	192	145	50
A0A0G2JUZ0	Phosphatidylinositol-3,5-bisphosphate 3-phosphatase (EC 3.1.3.64) (EC 3.1.3.95) (Phosphatidylinositol-3-phosphate phosphatase)	Mtmr1	2	198	141	51
Q64568	Plasma membrane calcium-transporting ATPase 3 (PMCA3) (EC 7.2.2.10) (Plasma membrane calcium ATPase isoform 3) (Plasma membrane calcium pump isoform 3)	Atp2b3 Pmca3	4	13	337	52
P13233	2',3'-cyclic-nucleotide 3'-phosphodiesterase (CNP) (CNPase) (EC 3.1.4.37)	Cnp Cnp1	4	10	341	53
B0BNA7	Eukaryotic translation initiation factor 3 subunit I (eIF3i) (Eukaryotic translation initiation factor 3 subunit 2) (eIF-3-beta) (eIF3 p36)	Eif3i Eif3s2	7	314	43	54
D4A5I9	Unconventional myosin-6 (Unconventional myosin-VI)	Myo6	11	173	190	55
P07936	Neuromodulin (Axonal membrane protein GAP-43) (Growth-associated protein 43) (Protein F1)	Gap43	5	138	230	56
P07340	Sodium/potassium-transporting ATPase subunit beta-1 (Sodium/potassium-dependent ATPase subunit beta-1)	Atp1b1	12	75	301	57
P38718	Mitochondrial pyruvate carrier 2 (Brain protein 44) (Protein 0-44)	Mpc2 Brp44	3	169	214	58
G3V9M3	RCG28460 (WD repeat domain 47)	Wdr47 rCG_28460	15	270	115	59
O70351	3-hydroxyacyl-CoA dehydrogenase type-2 (EC 1.1.1.35) (17-beta-estradiol 17-dehydrogenase) (EC 1.1.1.62) (2-methyl-3-hydroxybutyryl-CoA dehydrogenase) (MHBD) (3-alpha-(17-beta)-hydroxysteroid dehydrogenase (NAD(+))) (EC 1.1.1.239) (3-hydroxy-2-methylbutyryl-CoA dehydrogenase) (EC 1.1.1.178) (3-hydroxyacyl-CoA dehydrogenase type II) (3alpha(or 20beta)-hydroxysteroid dehydrogenase) (EC 1.1.1.53) (7-…	Hsd17b10 Erab Hadh2	4	130	261	60
F1M949	Cytoskeleton-associated protein 5	Ckap5	28	216	182	61
P13697	NADP-dependent malic enzyme (NADP-ME) (EC 1.1.1.40) (Malic enzyme 1)	Me1 Mod-1 Mod1	3	229	170	62
P05508	NADH-ubiquinone oxidoreductase chain 4 (EC 7.1.1.2) (NADH dehydrogenase subunit 4)	Mtnd4 mt-Nd4 Nd4	2	320	81	63
Q4G079	Aminoacyl tRNA synthetase complex-interacting multifunctional protein 1 (Small inducible cytokine subfamily E, member 1)	Aimp1 Scye1 rCG_28432	4	196	207	64
O35049	Sphingomyelin phosphodiesterase 3 (EC 3.1.4.12) (Confluent 3Y1 cell-associated protein 1) (Neutral sphingomyelinase 2) (nSMase-2) (nSMase2) (Neutral sphingomyelinase II)	Smpd3 Cca1	5	100	304	65
D3ZCG3	Protein MON2 homolog	Mon2	6	322	83	66
Q924N5	Long-chain-fatty-acid--CoA ligase ACSBG1 (EC 6.2.1.3) (Acyl-CoA synthetase bubblegum family member 1) (Gonadotropin-regulated long chain acyl CoA synthetase) (GR-LACS)	Acsbg1 Grlacs	19	233	175	67
P00507	Aspartate aminotransferase, mitochondrial (mAspAT) (EC 2.6.1.1) (EC 2.6.1.7) (Fatty acid-binding protein) (FABP-1) (Glutamate oxaloacetate transaminase 2) (Kynurenine aminotransferase 4) (Kynurenine aminotransferase IV) (Kynurenine--oxoglutarate transaminase 4) (Kynurenine--oxoglutarate transaminase IV) (Plasma membrane-associated fatty acid-binding protein) (FABPpm) (Transaminase A)	Got2 Maat	17	321	90	68
D3ZCT7	Protein transport protein SEC23	Sec23b	3	148	264	69
F1M1D5	Tubulin-specific chaperone D	Tbcd	17	183	234	70
D3ZYD7	Coiled coil domain-containing 88A	Ccdc88a	6	300	118	71
Q9QYU1	Peroxisomal biogenesis factor 19 (Peroxin-19) (Peroxisomal farnesylated protein)	Pex19 Pxf	2	235	183	72
P62804	Histone H4 [Cleaved into: Osteogenic growth peptide (OGP)]	H4c2 Hist1h4b Hist4; Hist1h4m; H4f16 H4ft Hist4h4	7	310	110	73
P28037	Cytosolic 10-formyltetrahydrofolate dehydrogenase (10-FTHFDH) (FDH) (EC 1.5.1.6) (Aldehyde dehydrogenase family 1 member L1) (FBP-CI)	Aldh1l1 Fthfd	9	177	245	74
Q6Q0N1	Cytosolic non-specific dipeptidase (EC 3.4.13.18) (CNDP dipeptidase 2) (Threonyl dipeptidase)	Cndp2	5	249	178	75
Q68FX9	NAD-dependent protein deacylase sirtuin-5, mitochondrial (EC 2.3.1.-) (Regulatory protein SIR2 homolog 5) (SIR2-like protein 5)	Sirt5	3	309	124	76
P11505	Plasma membrane calcium-transporting ATPase 1 (EC 7.2.2.10) (Plasma membrane calcium ATPase isoform 1) (PMCA1) (Plasma membrane calcium pump isoform 1)	Atp2b1	12	171	265	77
F1LYQ8	FERM, ARHGEF and pleckstrin domain-containing protein 1 (FERM, RhoGEF and pleckstrin domain-containing protein 1)	Farp1	16	259	185	78
D3ZQ57	Plexin B2	Plxnb2 rCG_59297	4	137	308	79
P12711	Alcohol dehydrogenase class-3 (EC 1.1.1.1) (Alcohol dehydrogenase 2) (Alcohol dehydrogenase 5) (Alcohol dehydrogenase B2) (ADH-B2) (Alcohol dehydrogenase class-III) (Glutathione-dependent formaldehyde dehydrogenase) (FALDH) (FDH) (GSH-FDH) (EC 1.1.1.-) (S-(hydroxymethyl)glutathione dehydrogenase) (EC 1.1.1.284)	Adh5 Adh-2 Adh2	3	282	164	80
D3ZTX1	Tripartite motif-containing 67	Trim67	6	223	227	81
D4A3S6	MTSS I-BAR domain-containing 2	Mtss2 Mtss1l	3	253	203	82
P06685	Sodium/potassium-transporting ATPase subunit alpha-1 (Na(+)/K(+) ATPase alpha-1 subunit) (EC 7.2.2.13) (Sodium pump subunit alpha-1)	Atp1a1	20	197	263	83
Q01205	Dihydrolipoyllysine-residue succinyltransferase component of 2-oxoglutarate dehydrogenase complex, mitochondrial (EC 2.3.1.61) (2-oxoglutarate dehydrogenase complex component E2) (OGDC-E2) (Dihydrolipoamide succinyltransferase component of 2-oxoglutarate dehydrogenase complex) (E2K)	Dlst	4	60	406	84
D4A414	COX15 homolog, cytochrome c oxidase assembly protein (Yeast), isoform CRA_a (Cytochrome c oxidase assembly homolog COX15)	Cox15 LOC100911779 rCG_57483	4	178	298	85
P27791	cAMP-dependent protein kinase catalytic subunit alpha (PKA C-alpha) (EC 2.7.11.11)	Prkaca	4	5	472	86
P53987	Monocarboxylate transporter 1 (MCT 1) (Solute carrier family 16 member 1)	Slc16a1 Mct1	4	274	205	87
Q9Z2S9	Flotillin-2 (Reggie-1) (REG-1)	Flot2 Reg1	9	294	189	88
E9PTX9	Solute carrier family 12 member 2	Slc12a2	6	258	226	89
Q5SGE0	Leucine-rich PPR motif-containing protein, mitochondrial (130 kDa leucine-rich protein) (LRP 130) (Leucine rich protein 157) (rLRP157)	Lrpprc Lrp157	43	444	60	90
P63004	Platelet-activating factor acetylhydrolase IB subunit alpha (Lissencephaly-1 protein) (LIS-1) (PAF acetylhydrolase 45 kDa subunit) (PAF-AH 45 kDa subunit) (PAF-AH alpha) (PAFAH alpha)	Pafah1b1 Lis-1 Lis1 Pafaha	14	280	224	91
P18484	AP-2 complex subunit alpha-2 (100 kDa coated vesicle protein C) (Adaptor protein complex AP-2 subunit alpha-2) (Adaptor-related protein complex 2 subunit alpha-2) (Alpha-adaptin C) (Alpha2-adaptin) (Clathrin assembly protein complex 2 alpha-C large chain) (Plasma membrane adaptor HA2/AP2 adaptin alpha C subunit)	Ap2a2 Adtab	25	268	247	92
P35571	Glycerol-3-phosphate dehydrogenase, mitochondrial (GPD-M) (GPDH-M) (EC 1.1.5.3)	Gpd2	11	277	240	93
B0BNF6	RING-type E3 ubiquitin transferase (EC 2.3.2.27)	March5 March5_predicted Marchf5 rCG_47500	3	395	126	94
Q6PCT9	26S proteasome non-ATPase regulatory subunit 6 (26S proteasome regulatory subunit RPN7)	Psmd6 rCG_42172	13	457	66	95
A0A0G2K1D2	RAP1, GTP-GDP dissociation stimulator 1 (Predicted), isoform CRA_a (Rap1 GTPase-GDP dissociation stimulator 1)	Rap1gds1 Rap1gds1_predicted rCG_28604	12	251	272	96
Q64560	Tripeptidyl-peptidase 2 (TPP-2) (EC 3.4.14.10) (Tripeptidyl aminopeptidase) (Tripeptidyl-peptidase II) (TPP-II)	Tpp2	22	214	310	97
P47819	Glial fibrillary acidic protein (GFAP)	Gfap	24	56	469	98
Q6Q7Y5	Guanine nucleotide-binding protein subunit alpha-13 (G alpha-13) (G-protein subunit alpha-13)	Gna13	3	43	482	99
P63031	Mitochondrial pyruvate carrier 1 (Apoptosis-regulating basic protein) (Brain protein 44-like protein)	Mpc1 Arbp Brp44l	4	473	57	100
P97852	Peroxisomal multifunctional enzyme type 2 (MFE-2) (17-beta-hydroxysteroid dehydrogenase 4) (17-beta-HSD 4) (D-bifunctional protein) (DBP) (Multifunctional protein 2) (MFP-2) [Cleaved into: (3R)-hydroxyacyl-CoA dehydrogenase (EC 1.1.1.n12); Enoyl-CoA hydratase 2 (EC 4.2.1.107) (EC 4.2.1.119) (3-alpha,7-alpha,12-alpha-trihydroxy-5-beta-cholest-24-enoyl-CoA hydratase)]	Hsd17b4 Edh17b4	10	362	171	101
E9PT65	Radixin	Rdx	6	57	481	102
D3ZUY8	AP-2 complex subunit alpha	Ap2a1 Ap2a1_predicted rCG_54084	27	345	194	103
A0A0G2JT63	Cytoplasmic FMR1-interacting protein 2	Cyfip2	19	342	204	104
P19468	Glutamate--cysteine ligase catalytic subunit (EC 6.3.2.2) (GCS heavy chain) (Gamma-ECS) (Gamma-glutamylcysteine synthetase)	Gclc Glclc	8	89	463	105
Q4V7D2	Protein rogdi homolog	Rogdi	4	513	42	106
D3ZAF6	ATP synthase subunit f, mitochondrial (ATP synthase membrane subunit f)	Atp5mf Atp5j2	2	454	102	107
D4A304	DIRAS family GTPase 1 (RCG29222)	Diras1 rCG_29222	2	238	325	108
Q01728	Sodium/calcium exchanger 1 (Na(+)/Ca(2+)-exchange protein 1) (Solute carrier family 8 member 1)	Slc8a1 Ncx1	8	141	426	109
D3ZD11	Signal peptidase complex subunit 2	Spcs2	9	392	177	110
P11506	Plasma membrane calcium-transporting ATPase 2 (PMCA2) (EC 7.2.2.10) (Plasma membrane calcium ATPase isoform 2) (Plasma membrane calcium pump isoform 2)	Atp2b2	15	284	287	111
P16036	Phosphate carrier protein, mitochondrial (Phosphate transport protein) (PTP) (Solute carrier family 25 member 3)	Slc25a3 Phc	14	472	103	112
F1LPV0	Asparagine--tRNA ligase (EC 6.1.1.22)	Nars Nars1 rCG_46601	15	354	222	113
Q8R4C0	Calpain-5 (EC 3.4.22.-)	Capn5	2	224	352	114
Q09073	ADP/ATP translocase 2 (ADP,ATP carrier protein 2) (Adenine nucleotide translocator 2) (ANT 2) (Solute carrier family 25 member 5) [Cleaved into: ADP/ATP translocase 2, N-terminally processed]	Slc25a5 Ant2	9	391	186	115
P40241	CD9 antigen (CD antigen CD9)	Cd9	2	305	273	116
D4A8H8	Cytoplasmic FMR1-interacting protein	Cyfip1 Cyfip1_predicted rCG_45119	13	400	179	117
Q5MJ12	F-box/LRR-repeat protein 16 (F-box and leucine-rich repeat protein 16) (Spinal cord injury and regeneration-related protein 1)	Fbxl16 Scirr1	2	356	223	118
O55156	CAP-Gly domain-containing linker protein 2 (Cytoplasmic linker protein 115) (CLIP-115) (Cytoplasmic linker protein 2)	Clip2 Cyln2	19	129	453	119
P30427	Plectin (PCN) (PLTN) (Plectin-1)	Plec Plec1	37	368	216	120
D3ZM69	Erythrocyte membrane protein band 4.1-like 2 (Similar to protein 4.1G (Predicted), isoform CRA_a)	Epb41l2 RGD1563977_predicted rCG_59132	8	239	345	121
D4A644	MAP7 domain-containing 1 (RCG31495)	Map7d1 rCG_31495	4	434	153	122
B2RZ37	Receptor expression-enhancing protein 5 (Polyposis locus protein 1 homolog)	Reep5 Dp1	4	505	92	123
Q64361	Latexin (Endogenous carboxypeptidase inhibitor) (ECI) (Tissue carboxypeptidase inhibitor) (TCI)	Lxn	2	243	354	124
P54311	Guanine nucleotide-binding protein G(I)/G(S)/G(T) subunit beta-1 (Transducin beta chain 1)	Gnb1	8	78	524	125
D3ZJK8	PhoLip_ATPase_N domain-containing protein	0	3	487	116	126
Q9QYW3	MOB-like protein phocein (Class II mMOB1) (Mob1 homolog 3) (Mob3) (Mps one binder kinase activator-like 3) (Phocein) (Preimplantation protein 3)	Mob4 Mob3 Mobkl1 Phocn Prei3	2	4	603	127
P08753	Guanine nucleotide-binding protein G(i) subunit alpha-3 (G(i) alpha-3)	Gnai3 Gnai-3	3	103	506	128
P63319	Protein kinase C gamma type (PKC-gamma) (EC 2.7.11.13)	Prkcg Pkcc Pkcg Prkcc	7	281	329	129
Q9ESQ7	PH and SEC7 domain-containing protein 1 (Exchange factor for ADP-ribosylation factor guanine nucleotide factor 6) (Exchange factor for ARF6) (Exchange factor for ARF6 A) (Pleckstrin homology and SEC7 domain-containing protein 1)	Psd Efa6 Psd1	7	206	407	130
D3ZES7	Plexin A4	Plxna4 Plxna4a	24	74	540	131
P62959	Adenosine 5'-monophosphoramidase HINT1 (EC 3.9.1.-) (17 kDa inhibitor of protein kinase C) (Desumoylating isopeptidase HINT1) (EC 3.4.22.-) (Histidine triad nucleotide-binding protein 1) (Protein kinase C inhibitor 1) (Protein kinase C-interacting protein 1) (PKCI-1)	Hint1 Hint Pkci1	2	262	355	132
A0A0G2JWK6	APC membrane recruitment protein 2	Amer2	2	17	600	133
P13803	Electron transfer flavoprotein subunit alpha, mitochondrial (Alpha-ETF)	Etfa	7	276	342	134
P48037	Annexin A6 (Annexin VI) (Annexin-6) (Calcium-binding protein 65/67) (CBP 65/67)	Anxa6 Anx6	8	63	557	135
Q68FQ9	LanC lantibiotic synthetase component C-like 2 (Bacterial) (LanC-like 2)	Lancl2	11	188	434	136
P20595	Guanylate cyclase soluble subunit beta-1 (GCS-beta-1) (EC 4.6.1.2) (Guanylate cyclase soluble subunit beta-3) (GCS-beta-3) (Soluble guanylate cyclase small subunit)	Gucy1b1 Guc1b3 Gucy1b3	14	358	266	137
P0DJJ3	SH3-containing GRB2-like protein 3-interacting protein 1 (Endophilin-3-interacting protein)	Sgip1	9	278	346	138
Q6P0K8	Junction plakoglobin	Jup	13	31	598	139
O08662	Phosphatidylinositol 4-kinase alpha (PI4-kinase alpha) (PI4K-alpha) (PtdIns-4-kinase alpha) (EC 2.7.1.67)	Pi4ka Pik4ca	5	507	125	140
P97544	Phospholipid phosphatase 3 (EC 3.1.3.-) (EC 3.1.3.4) (Differentially expressed in rat intestine 42) (Dri42) (Lipid phosphate phosphohydrolase 3) (PAP2-beta) (Phosphatidate phosphohydrolase type 2b) (Phosphatidic acid phosphatase 2b) (PAP-2b) (PAP2b)	Plpp3 Lpp3 Ppap2b	6	181	451	141
P81155	Voltage-dependent anion-selective channel protein 2 (VDAC-2) (B36-VDAC) (Outer mitochondrial membrane protein porin 2)	Vdac2	8	340	294	142
A0A0G2K261	Isoleucyl-tRNA synthetase (EC 6.1.1.5)	Iars2	11	308	328	143
G3V918	Trifunctional purine biosynthetic protein adenosine-3 [Includes: Phosphoribosylamine--glycine ligase (EC 6.3.4.13) (Glycinamide ribonucleotide synthetase) (GARS) (Phosphoribosylglycinamide synthetase); Phosphoribosylformylglycinamidine cyclo-ligase (EC 6.3.3.1) (AIR synthase) (AIRS) (Phosphoribosyl-aminoimidazole synthetase); Phosphoribosylglycinamide formyltransferase (EC 2.1.2.2) (5'-phosphorib…	Gart rCG_58778	9	442	195	144
O35763	Moesin (Membrane-organizing extension spike protein)	Msn	9	232	405	145
Q6AY58	B-cell receptor-associated protein (BCR-associated protein)	Bcap31 rCG_43863	7	485	158	146
P97526	Neurofibromin (Neurofibromatosis-related protein NF-1)	Nf1	3	230	414	147
F1LR10	LIM domain and actin-binding protein 1 (Epithelial protein lost in neoplasm)	Lima1 eplin	2	3	641	148
P38650	Cytoplasmic dynein 1 heavy chain 1 (Cytoplasmic dynein heavy chain 1) (Dynein heavy chain, cytosolic) (MAP 1C)	Dync1h1 Dhc1 Dnch1 Dnchc1 Dnec1 Dyhc Map1c	223	425	220	149
P13086	Succinate--CoA ligase [ADP/GDP-forming] subunit alpha, mitochondrial (EC 6.2.1.4) (EC 6.2.1.5) (Succinyl-CoA synthetase subunit alpha) (SCS-alpha)	Suclg1	7	562	85	150
M0R6E0	Phospholipid-transporting ATPase (EC 7.6.2.1)	Atp9a	12	481	169	151
P16970	ATP-binding cassette sub-family D member 3 (EC 3.1.2.-) (EC 7.6.2.-) (70 kDa peroxisomal membrane protein) (PMP70)	Abcd3 Pmp70 Pxmp1	6	458	192	152
F1LM93	Tyrosine-protein kinase Yes (EC 2.7.10.2) (p61-Yes)	Yes1	2	71	582	153
D4AEH9	Glycogen debrancher (EC 2.4.1.25) (EC 3.2.1.33) (Glycogen debranching enzyme)	Agl Agl_predicted rCG_28583	7	553	104	154
P12007	Isovaleryl-CoA dehydrogenase, mitochondrial (IVD) (EC 1.3.8.4) (Butyryl-CoA dehydrogenase) (EC 1.3.8.1)	Ivd	6	346	311	155
P83941	Elongin-C (EloC) (Elongin 15 kDa subunit) (RNA polymerase II transcription factor SIII subunit C) (SIII p15) (Stromal membrane-associated protein SMAP1B homolog) (Transcription elongation factor B polypeptide 1)	Eloc Tceb1	2	215	450	156
Q9WTW8	Solute carrier family 23 member 2 (Na(+)/L-ascorbic acid transporter 2) (Sodium-dependent vitamin C transporter 2)	Slc23a2 Svct2	2	535	131	157
Q62844	Tyrosine-protein kinase Fyn (EC 2.7.10.2) (Proto-oncogene c-Fyn) (p59-Fyn)	Fyn	5	65	601	158
G3V8Y8	Huntingtin interacting protein 1, isoform CRA_a (Huntingtin-interacting protein 1)	Hip1 rCG_21910	11	275	392	159
Q5BK32	FAS-associated factor 2 (UBX domain-containing protein 8)	Faf2 Ubxd8	3	469	206	160
F1M5A9	60S ribosomal protein L19	RGD1562420	2	545	132	161
Q9Z2Q7	Syntaxin-8	Stx8	2	544	136	162
P85968	6-phosphogluconate dehydrogenase, decarboxylating (EC 1.1.1.44)	Pgd	17	350	332	163
D3ZTB4	Vacuolar protein sorting-associated protein 11 homolog	Vps11 Vps11_predicted rCG_58373	5	584	99	164
P62749	Hippocalcin-like protein 1 (Neural visinin-like protein 3) (NVL-3) (NVP-3) (Visinin-like protein 3) (VILIP-3)	Hpcal1	2	336	349	165
P19234	NADH dehydrogenase [ubiquinone] flavoprotein 2, mitochondrial (EC 7.1.1.2) (NADH-ubiquinone oxidoreductase 24 kDa subunit)	Ndufv2	4	394	292	166
Q6MG06	Guanine nucleotide-binding protein-like 1	Gnl1	4	386	302	167
P21396	Amine oxidase [flavin-containing] A (EC 1.4.3.4) (Monoamine oxidase type A) (MAO-A)	Maoa	8	375	314	168
D4A830	Inorganic diphosphatase (EC 3.6.1.1)	Ppa2	2	574	128	169
Q32Q54	RCG37273, isoform CRA_a (Similar to Basic FGF-repressed Zic-binding protein (MbFZb)) (Ubiquinol-cytochrome c reductase complex assembly factor 1)	Uqcc1 LOC683512 Uqcc rCG_37273	3	304	399	170
P42676	Neurolysin, mitochondrial (EC 3.4.24.16) (Microsomal endopeptidase) (MEP) (Mitochondrial oligopeptidase M) (Neurotensin endopeptidase)	Nln	10	389	316	171
Q8VHF5	Citrate synthase, mitochondrial (EC 2.3.3.1) (Citrate (Si)-synthase)	Cs	15	613	95	172
G3V648	1-acylglycerol-3-phosphate O-acyltransferase 3 (1-acylglycerol-3-phosphate O-acyltransferase 3 (Predicted), isoform CRA_b)	Agpat3 Agpat3_predicted rCG_60631	6	453	257	173
Q05962	ADP/ATP translocase 1 (ADP,ATP carrier protein 1) (Adenine nucleotide translocator 1) (ANT 1) (Solute carrier family 25 member 4)	Slc25a4 Aac1 Ant1	7	500	211	174
B2DD29	Serine/threonine-protein kinase BRSK1 (EC 2.7.11.1) (EC 2.7.11.26) (Brain-specific serine/threonine-protein kinase 1) (BR serine/threonine-protein kinase 1) (Serine/threonine-protein kinase SAD-B)	Brsk1 Sadb	4	428	283	175
Q91Y78	Ubiquitin carboxyl-terminal hydrolase isozyme L3 (UCH-L3) (EC 3.4.19.12) (Ubiquitin thioesterase L3)	Uchl3	2	393	320	176
P18088	Glutamate decarboxylase 1 (EC 4.1.1.15) (67 kDa glutamic acid decarboxylase) (GAD-67) (Glutamate decarboxylase 67 kDa isoform)	Gad1 Gad67	8	405	309	177
Q7TQ85	Ac1164 (Pyruvate dehydrogenase complex, component X)	Pdhx LOC311254	4	331	385	178
P61959	Small ubiquitin-related modifier 2 (SUMO-2) (SMT3 homolog 2) (Sentrin-2) (Ubiquitin-like protein SMT3A) (Smt3A)	Sumo2 Smt3a Smt3h2	2	709	8	179
Q9JLT0	Myosin-10 (Cellular myosin heavy chain, type B) (Myosin heavy chain 10) (Myosin heavy chain, non-muscle IIb) (Non-muscle myosin heavy chain B) (NMMHC-B) (Non-muscle myosin heavy chain IIb) (NMMHC II-b) (NMMHC-IIB)	Myh10	64	344	374	180
D4AAY6	60S ribosomal protein L27a	0	2	538	181	181
Q5XIT1	Microtubule-associated protein RP/EB family member 3 (EB1 protein family member 3) (EBF3) (End-binding protein 3) (EB3) (RP3)	Mapre3	6	67	652	182
Q99NA5	Isocitrate dehydrogenase [NAD] subunit alpha, mitochondrial (EC 1.1.1.41) (Isocitric dehydrogenase subunit alpha) (NAD(+)-specific ICDH subunit alpha)	Idh3a	11	508	212	183
Q5BJU7	Wiskott-Aldrich syndrome protein family member 1 (WASP family protein member 1) (Protein WAVE-1)	Wasf1 Wave1	14	86	637	184
P05197	Elongation factor 2 (EF-2)	Eef2	46	317	408	185
P53534	Glycogen phosphorylase, brain form (EC 2.4.1.1) (Fragment)	Pygb	27	254	474	186
D3ZII8	Histone-lysine N-trimethyltransferase SMYD5 (EC 2.1.1.372) (SET and MYND domain-containing protein 5) ([histone H4]-lysine20 N-trimethyltransferase SMYD5)	Smyd5 Smyd5_predicted rCG_56038	2	583	146	187
P07871	3-ketoacyl-CoA thiolase B, peroxisomal (EC 2.3.1.155) (EC 2.3.1.16) (EC 2.3.1.9) (Acetyl-CoA acyltransferase B) (Beta-ketothiolase B) (Peroxisomal 3-oxoacyl-CoA thiolase B)	Acaa1b Acaa1	5	318	415	188
F1LQP9	Transportin 1	Tnpo1	4	609	129	189
D3ZUM2	NAD(+) hydrolase SARM1 (NADase SARM1) (EC 3.2.2.6) (NADP(+) hydrolase SARM1) (EC 3.2.2.-) (Sterile alpha and TIR motif-containing protein 1)	Sarm1	10	557	184	190
F1M0Z1	Triple functional domain protein (EC 2.7.11.1) (PTPRF-interacting protein)	Trio	18	415	326	191
P32089	Tricarboxylate transport protein, mitochondrial (Citrate transport protein) (CTP) (Solute carrier family 25 member 1) (Tricarboxylate carrier protein)	Slc25a1 Slc20a3	7	383	358	192
F1LUT4	Phospholipid-transporting ATPase (EC 7.6.2.1)	Atp8a1	10	630	113	193
B1WC61	Complex I assembly factor ACAD9, mitochondrial (Acyl-CoA dehydrogenase family member 9) (ACAD-9) (EC 1.3.8.-)	Acad9	14	523	221	194
P30839	Aldehyde dehydrogenase family 3 member A2 (EC 1.2.1.3) (EC 1.2.1.94) (Aldehyde dehydrogenase 4) (Fatty aldehyde dehydrogenase) (Microsomal aldehyde dehydrogenase) (msALDH)	Aldh3a2 Aldh4	4	381	363	195
Q9Z1E1	Flotillin-1 (Reggie-2) (REG-2)	Flot1 Reg2	7	49	696	196
F1LYZ8	Coiled-coil domain-containing protein 128 (KLRAQ motif-containing protein 1) (Protein phosphatase 1 regulatory subunit 21)	Ppp1r21 RGD1565310 rCG_61777	8	495	251	197
A0A0G2K490	TRAF2 and NCK-interacting kinase	Tnik	12	267	480	198
D3Z9L0	Acylglycerol kinase, mitochondrial (EC 2.7.1.107) (EC 2.7.1.138) (EC 2.7.1.94) (Multiple substrate lipid kinase)	Agk	6	683	67	199
D3ZC56	Dystonin	Dst	20	287	464	200
Q62847	Gamma-adducin (Adducin-like protein 70) (Protein kinase C-binding protein 35H)	Add3	9	36	722	201
B2RYQ2	Serine/threonine-protein phosphatase 2A activator (EC 5.2.1.8) (Phosphotyrosyl phosphatase activator)	Ptpa Ppp2r4 Ppp2r4_predicted rCG_45567	7	398	362	202
P84092	AP-2 complex subunit mu (AP-2 mu chain) (Adaptor protein complex AP-2 subunit mu) (Adaptor-related protein complex 2 subunit mu) (Clathrin assembly protein complex 2 mu medium chain) (Clathrin coat assembly protein AP50) (Clathrin coat-associated protein AP50) (Mu2-adaptin) (Plasma membrane adaptor AP-2 50 kDa protein)	Ap2m1	18	352	409	203
P04905	Glutathione S-transferase Mu 1 (EC 2.5.1.18) (GST 3-3) (GSTM1-1) (Glutathione S-transferase Yb-1) (GST Yb1)	Gstm1	7	176	587	204
Q6KC51	Actin-binding LIM protein 2 (abLIM-2) (Actin-binding LIM protein family member 2)	Ablim2	2	225	539	205
B0BNE5	S-formylglutathione hydrolase (FGH) (EC 3.1.2.12) (Esterase D)	Esd	5	295	473	206
D3ZWP6	Plexin A2	Plxna2	5	122	650	207
Q62784	Inositol polyphosphate-4-phosphatase type I A (Inositol polyphosphate 4-phosphatase type I) (Type I inositol 3,4-bisphosphate 4-phosphatase) (EC 3.1.3.66)	Inpp4a	10	449	327	208
P09606	Glutamine synthetase (GS) (EC 6.3.1.2) (Glutamate--ammonia ligase) (Palmitoyltransferase GLUL) (EC 2.3.1.225)	Glul Glns	13	234	542	209
Q02563	Synaptic vesicle glycoprotein 2A (Synaptic vesicle protein 2) (Synaptic vesicle protein 2A)	Sv2a Sv2	10	245	537	210
F1LN92	AFG3-like matrix AAA peptidase subunit 2	Afg3l2	6	269	514	211
F1M392	LIM and calponin homology domains 1	Limch1	5	125	662	212
P16086	Spectrin alpha chain, non-erythrocytic 1 (Alpha-II spectrin) (Fodrin alpha chain)	Sptan1 Spna2 Spta2	141	81	707	213
A0A0G2JYA4	Serine/threonine-protein phosphatase (EC 3.1.3.16)	LOC100362453	7	379	410	214
M0RDI5	Calcium uniporter protein	Mcu LOC294560 rCG_22037	5	499	291	215
Q8VBU2	Protein NDRG2 (Antidepressant-related protein ADRG123) (N-myc downstream-regulated gene 2 protein) (NDRG1-related protein)	Ndrg2	6	264	526	216
Q9Z0W5	Protein kinase C and casein kinase substrate in neurons protein 1 (Dynamin proline-rich domain-interacting protein) (Dynamin PRD-interacting protein) (Synaptic, dynamin-associated protein I) (Syndapin-1) (Syndapin-I) (SdpI)	Pacsin1	8	24	766	217
Q3MIE4	Synaptic vesicle membrane protein VAT-1 homolog (EC 1.-.-.-) (Mitofusin-binding protein) (Protein MIB)	Vat1	3	359	432	218
B2GUZ3	Formate--tetrahydrofolate ligase (EC 6.3.4.3)	Mthfd1l	9	715	77	219
F1M6U0	WW and C2 domain-containing 1	Wwc1	2	260	534	220
Q5XI34	Protein phosphatase 2 (Formerly 2A), regulatory subunit A (PR 65), alpha isoform, isoform CRA_a (Protein phosphatase 2 (Formerly 2A), regulatory subunit A, alpha isoform) (Protein phosphatase 2 scaffold subunit A alpha)	Ppp2r1a rCG_22961	27	365	430	221
Q9R063	Peroxiredoxin-5, mitochondrial (EC 1.11.1.24) (Antioxidant enzyme B166) (AOEB166) (PLP) (Peroxiredoxin V) (Prx-V) (Peroxisomal antioxidant enzyme) (Thioredoxin peroxidase PMP20) (Thioredoxin-dependent peroxiredoxin 5)	Prdx5	7	355	440	222
P54313	Guanine nucleotide-binding protein G(I)/G(S)/G(T) subunit beta-2 (G protein subunit beta-2) (Transducin beta chain 2)	Gnb2	5	34	762	223
Q8CFN2	Cell division control protein 42 homolog (EC 3.6.5.2)	Cdc42	5	8	789	224
P15999	ATP synthase subunit alpha, mitochondrial (ATP synthase F1 subunit alpha)	Atp5f1a Atp5a1	27	406	393	225
E9PU13	Sorting nexin 4	Snx4	3	291	509	226
P81795	Eukaryotic translation initiation factor 2 subunit 3, X-linked (EC 3.6.5.3) (Eukaryotic translation initiation factor 2 subunit gamma, X-linked) (eIF-2-gamma) (eIF-2-gamma X) (PP42)	Eif2s3 Eif2g Eif2s3x	12	565	236	227
P24942	Excitatory amino acid transporter 1 (Glial glutamate transporter) (Sodium-dependent glutamate/aspartate transporter 1) (GLAST) (GLAST-1) (Solute carrier family 1 member 3)	Slc1a3 Eaat1	7	142	659	228
A0A0G2K8W9	Spectrin beta chain	Sptbn1	95	97	704	229
F1M5M9	SLIT-ROBO Rho GTPase-activating protein 3	Srgap3	17	333	470	230
D3ZCU8	RAB33A, member RAS oncogene family (RAB33A, member of RAS oncogene family (Predicted))	Rab33a Rab33a_predicted rCG_53190	2	374	431	231
D4A0E8	Protein arginine N-methyltransferase 5 (EC 2.1.1.-)	Prmt5 Prmt5_predicted rCG_23370	9	663	144	232
Q9Z142	Transmembrane protein 33 (Protein DB83)	Tmem33 Db83	3	503	307	233
P85972	Vinculin (Metavinculin)	Vcl	15	390	420	234
Q62639	GTP-binding protein Rheb (Ras homolog enriched in brain)	Rheb	4	250	561	235
A0A0G2K5B0	TBC1 domain family member 24	Tbc1d24	6	493	319	236
F1M1B3	WASH complex subunit 5 (WASH complex subunit strumpellin)	Washc5 RGD1564420	3	431	382	237
P97878	Exocyst complex component 5 (71 kDa component of rsec6/8 secretory complex) (Exocyst complex component Sec10) (p71)	Exoc5 Sec10l1	12	312	503	238
P13638	Sodium/potassium-transporting ATPase subunit beta-2 (Sodium/potassium-dependent ATPase subunit beta-2)	Atp1b2	3	152	667	239
P29457	Serpin H1 (47 kDa heat shock protein) (Collagen-binding protein) (Colligin) (GP46)	Serpinh1 Cbp1 Hsp47	8	69	753	240
Q02253	Methylmalonate-semialdehyde dehydrogenase [acylating], mitochondrial (MMSDH) (Malonate-semialdehyde dehydrogenase [acylating]) (EC 1.2.1.18) (EC 1.2.1.27) (Aldehyde dehydrogenase family 6 member A1)	Aldh6a1 Mmsdh	6	247	576	241
Q66HF1	NADH-ubiquinone oxidoreductase 75 kDa subunit, mitochondrial (EC 7.1.1.2)	Ndufs1	25	552	276	242
Q794F9	4F2 cell-surface antigen heavy chain (4F2hc) (Solute carrier family 3 member 2) (CD antigen CD98)	Slc3a2	15	211	617	243
Q6JE36	Protein NDRG1 (N-myc downstream-regulated gene 1 protein) (Protein Ndr1)	Ndrg1 Ndr1	4	52	777	244
P20417	Tyrosine-protein phosphatase non-receptor type 1 (EC 3.1.3.48) (Protein-tyrosine phosphatase 1B) (PTP-1B)	Ptpn1	2	430	400	245
Q8VI04	Isoaspartyl peptidase/L-asparaginase (EC 3.4.19.5) (EC 3.5.1.1) (Asparaginase-like protein 1) (Asparaginase-like sperm autoantigen) (Beta-aspartyl-peptidase) (Glial asparaginase) (Isoaspartyl dipeptidase) (L-asparagine amidohydrolase) [Cleaved into: Isoaspartyl peptidase/L-asparaginase alpha chain; Isoaspartyl peptidase/L-asparaginase beta chain]	Asrgl1 Alp Gliap Hiob	6	370	460	246
Q62889	Neuroligin-3 (Gliotactin homolog)	Nlgn3	5	61	771	247
O35760	Isopentenyl-diphosphate Delta-isomerase 1 (EC 5.3.3.2) (Isopentenyl pyrophosphate isomerase 1) (IPP isomerase 1) (IPPI1)	Idi1	2	396	441	248
E9PSK7	C-Jun-amino-terminal kinase-interacting protein 3 (JIP-3) (JNK-interacting protein 3) (JNK MAP kinase scaffold protein 3)	Mapk8ip3 Jip3	7	246	597	249
D4A8N1	Dolichol-phosphate mannosyltransferase subunit 1 (EC 2.4.1.83)	Dpm1 rCG_32280	2	99	744	250
D3ZHB7	HECT-type E3 ubiquitin transferase (EC 2.3.2.26)	Ube3c	5	532	313	251
P14408	Fumarate hydratase, mitochondrial (Fumarase) (EC 4.2.1.2)	Fh Fh1	8	489	356	252
P62944	AP-2 complex subunit beta (AP105B) (Adaptor protein complex AP-2 subunit beta) (Adaptor-related protein complex 2 subunit beta) (Beta-2-adaptin) (Beta-adaptin) (Clathrin assembly protein complex 2 beta large chain) (Plasma membrane adaptor HA2/AP2 adaptin beta subunit)	Ap2b1 Clapb1	24	220	626	253
P26453	Basigin (Glycoprotein CE9) (OX-47 antigen) (CD antigen CD147)	Bsg	3	477	370	254
M0RAD5	ATP-dependent Clp protease proteolytic subunit (EC 3.4.21.92)	Clpp	2	728	121	255
Q793F9	Vacuolar protein sorting-associated protein 4A (EC 3.6.4.6)	Vps4a vps4-A	4	313	536	256
A0A0G2KBB9	Ankyrin 2	Ank2	66	266	583	257
A0A0G2K6I4	ENAH, actin regulator	Enah	4	231	621	258
Q62915	Peripheral plasma membrane protein CASK (EC 2.7.11.1) (Calcium/calmodulin-dependent serine protein kinase)	Cask	10	265	589	259
P62890	60S ribosomal protein L30	Rpl30	4	85	769	260
O54924	Exocyst complex component 8 (Exocyst complex 84 kDa subunit)	Exoc8 Exo84	11	418	437	261
A0A0G2K2D4	ArfGAP with GTPase domain, ankyrin repeat and PH domain 3	Agap3	8	397	458	262
Q5VLR5	BWK4 (Endoplasmic reticulum protein 44) (RCG60340)	Erp44 Txndc4 rCG_60340	9	64	791	263
P04906	Glutathione S-transferase P (EC 2.5.1.18) (Chain 7) (GST 7-7) (GST class-pi)	Gstp1	6	402	454	264
Q9Z2L0	Voltage-dependent anion-selective channel protein 1 (VDAC-1) (rVDAC1) (Outer mitochondrial membrane protein porin 1)	Vdac1	12	364	496	265
Q4G074	KIF-binding protein (KIF1-binding protein)	Kifbp Kbp	3	338	522	266
Q5M7T6	V-type proton ATPase subunit	Atp6v0d1 rCG_51062	10	387	475	267
P55161	Nck-associated protein 1 (NAP 1) (Membrane-associated protein HEM-2) (p125Nap1)	Nckap1 Hem2 Nap1	36	492	372	268
A0A0G2K2Z0	EMAP-like 4	Eml4	4	687	180	269
D3ZSY8	TBC1 domain family, member 10b (TBC1 domain family, member 10b (Predicted))	Tbc1d10b Tbc1d10b_predicted rCG_40210	7	257	612	270
A0A0G2KB55	SUMO-conjugating enzyme UBC9-like	LOC102553386	2	591	279	271
P18298	S-adenosylmethionine synthase isoform type-2 (AdoMet synthase 2) (EC 2.5.1.6) (Methionine adenosyltransferase 2) (MAT 2) (Methionine adenosyltransferase II) (MAT-II)	Mat2a Ams2	6	581	290	272
D3ZZB0	Disco-interacting protein 2 homolog C	Dip2c	4	718	155	273
D3ZCJ7	Ecotropic viral integration site 5-like	Evi5l	3	419	456	274
P53678	AP-3 complex subunit mu-2 (Adaptor-related protein complex 3 subunit mu-2) (Clathrin assembly protein assembly protein complex 3 mu-2 medium chain) (Clathrin coat assembly protein AP47 homolog 2) (Clathrin coat-associated protein AP47 homolog 2) (Golgi adaptor AP-1 47 kDa protein homolog 2) (HA1 47 kDa subunit homolog 2) (Mu3B-adaptin) (P47B)	Ap3m2	2	445	438	275
Q6AYN4	Phytanoyl-CoA hydroxylase-interacting protein-like	Phyhipl	8	218	665	276
Q9WU34	Neuronal-specific septin-3 (G-septin) (P40)	Septin3 Sept3	6	242	644	277
F1LZX5	HECT domain E3 ubiquitin protein ligase 4	Hectd4 RGD1309762	16	675	215	278
Q63965	Sideroflexin-1 (Tricarboxylate carrier protein) (TCC)	Sfxn1	7	570	321	279
P48450	Lanosterol synthase (EC 5.4.99.7) (2,3-epoxysqualene--lanosterol cyclase) (Oxidosqualene--lanosterol cyclase) (OSC)	Lss Osc	11	598	296	280
P62902	60S ribosomal protein L31	Rpl31	4	301	593	281
P85970	Actin-related protein 2/3 complex subunit 2 (Arp2/3 complex 34 kDa subunit) (p34-ARC)	Arpc2	14	286	608	282
Q63028	Alpha-adducin (Erythrocyte adducin subunit alpha)	Add1	19	201	693	283
Q9QYF3	Unconventional myosin-Va (Dilute myosin heavy chain, non-muscle)	Myo5a	50	504	391	284
Q5RKI5	FLII, actin-remodeling protein (Flightless I homolog (Drosophila))	Flii Fliih rCG_32758	7	380	518	285
Q63092	CaM kinase-like vesicle-associated protein (1G5)	Camkv 1G5	10	367	531	286
D4A1Z2	KOW domain-containing protein	0	3	143	756	287
E9PTY6	FRY microtubule-binding protein	Fry	7	849	52	288
Q62951	Dihydropyrimidinase-related protein 4 (DRP-4) (Collapsin response mediator protein 3) (CRMP-3) (UNC33-like phosphoprotein 4) (ULIP-4) (Fragment)	Dpysl4 Crmp3 Ulip4	11	443	461	289
D4A2G9	RAN-binding protein 1 (RCG36598)	Ranbp1 RGD1565297 rCG_36598	3	121	783	290
B2GUZ9	Fam49b protein (Family with sequence similarity 49, member B) (Similar to 0910001A06Rik protein (Predicted), isoform CRA_a)	Fam49b RGD1307697_predicted rCG_59591	8	756	150	291
Q5EGY4	Synaptobrevin homolog YKT6 (EC 2.3.1.-)	Ykt6	8	518	388	292
Q8VH46	Actin filament-associated protein 1 (110 kDa actin filament-associated protein) (AFAP-110)	Afap1 Afap	9	341	565	293
Q9JJK1	Neuronal membrane glycoprotein M6-b (M6b) (Rhombencephalic expression protein-29 kDa) (Rhombex-29)	Gpm6b M6b rhombex-29	2	124	782	294
P08050	Gap junction alpha-1 protein (Connexin-43) (Cx43) (Gap junction 43 kDa heart protein)	Gja1 Cxn-43	2	700	208	295
P10111	Peptidyl-prolyl cis-trans isomerase A (PPIase A) (EC 5.2.1.8) (Cyclophilin A) (Cyclosporin A-binding protein) (Rotamase A) (p1B15) (p31) [Cleaved into: Peptidyl-prolyl cis-trans isomerase A, N-terminally processed]	Ppia	10	478	433	296
Q5MPA9	Serine/threonine-protein kinase DCLK2 (EC 2.7.11.1) (CaMK-like CREB regulatory kinase 2) (CL2) (CLICK-II) (CLICK2) (Doublecortin-like and CAM kinase-like 2) (Doublecortin-like kinase 2)	Dclk2 Dcamkl2 Dck2	14	88	823	297
D3ZS72	Phosphatidylinositol-3,4,5-trisphosphate-dependent Rac exchange factor 1	Prex1	13	548	364	298
D4ADS4	Microsomal glutathione S-transferase 3 (RCG46430)	Mgst3 rCG_46430	2	433	479	299
Q76GL9	Amino acid transporter	Slc1a4 ASCT1 rCG_23218	9	292	620	300
D3ZAI6	5'-nucleotidase domain-containing 3	Nt5dc3	15	616	297	301
Q9WV63	Kinesin-like protein KIF2A (Kinesin-2)	Kif2a Kif2	18	237	676	302
D3ZD80	General transcription factor IIIC subunit 4 (RCG45636)	Gtf3c4 rCG_45636	2	842	72	303
Q9ERH3	WD repeat-containing protein 7 (TGF-beta resistance-associated protein TRAG)	Wdr7 Trag	14	759	156	304
F1LZ05	Poly [ADP-ribose] polymerase (PARP) (EC 2.4.2.-)	Parp14	2	25	890	305
Q9JMB3	Erythrocyte membrane protein band 4.1-like 3 (Erythrocyte protein band 4.1-like 3, isoform CRA_d) (Type II brain 4.1)	Epb41l3 Epb4.1l3 rCG_35644	18	120	796	306
Q5RKI0	WD repeat-containing protein 1	Wdr1	20	149	770	307
D4A280	Serine/threonine-protein kinase PAK 5 (EC 2.7.11.1) (p21-activated kinase 5) (PAK-5) (p21-activated kinase 7) (PAK-7)	Pak5 Pak7	2	409	512	308
P51583	Multifunctional protein ADE2 [Includes: Phosphoribosylaminoimidazole-succinocarboxamide synthase (EC 6.3.2.6) (SAICAR synthetase); Phosphoribosylaminoimidazole carboxylase (EC 4.1.1.21) (AIR carboxylase) (AIRC)]	Paics Ade2 Airc	9	348	575	309
F1M801	Anaphase-promoting complex subunit 1	Anapc1 Anapc1_predicted rCG_27118	8	851	75	310
Q5M7W5	Microtubule-associated protein 4 (MAP-4)	Map4	21	200	726	311
P16617	Phosphoglycerate kinase 1 (EC 2.7.2.3)	Pgk1 Pgk-1	18	222	706	312
A0A0G2K782	Zinc finger, C2HC-type-containing 1A	Zc2hc1a	9	226	703	313
P59215	Guanine nucleotide-binding protein G(o) subunit alpha	Gnao1 Gna0 Gnao	15	93	836	314
Q6GQP4	Ras-related protein Rab-31 (GTP-binding protein Rab0)	Rab31	6	337	595	315
Q9WV48	SH3 and multiple ankyrin repeat domains protein 1 (Shank1) (GKAP/SAPAP-interacting protein) (SPANK-1) (Somatostatin receptor-interacting protein) (SSTR-interacting protein) (SSTRIP) (Synamon)	Shank1	4	84	848	316
Q63270	Cytoplasmic aconitate hydratase (Aconitase) (EC 4.2.1.3) (Citrate hydro-lyase) (Iron regulatory protein 1) (IRP1) (Iron-responsive element-binding protein 1) (IRE-BP 1)	Aco1 Ireb1 Irebp	6	599	340	317
D3ZZK3	Receptor protein-tyrosine kinase (EC 2.7.10.1)	Epha4	3	357	584	318
Q68FX0	Isocitrate dehydrogenase [NAD] subunit beta, mitochondrial (Isocitric dehydrogenase subunit beta) (NAD(+)-specific ICDH subunit beta)	Idh3B	6	212	729	319
P31977	Ezrin (Cytovillin) (Villin-2) (p81)	Ezr Vil2	14	115	826	320
F1M6V8	Striatin 4	Strn4	4	117	831	321
Q1HL14	Ceramide synthase 1 (Longevity assurance-like protein 1)	Cers1 Lass1 Lass1_predicted	3	843	108	322
P68403	Protein kinase C beta type (PKC-B) (PKC-beta) (EC 2.7.11.13)	Prkcb Pkcb Prkcb1	5	667	286	323
F1M287	SLIT-ROBO Rho GTPase-activating protein 1	Srgap1	3	244	710	324
F1M9V7	Aminopeptidase (EC 3.4.11.-)	Npepps	23	686	269	325
P32551	Cytochrome b-c1 complex subunit 2, mitochondrial (Complex III subunit 2) (Core protein II) (Ubiquinol-cytochrome-c reductase complex core protein 2)	Uqcrc2	15	202	754	326
O35567	Bifunctional purine biosynthesis protein ATIC (AICAR transformylase/inosine monophosphate cyclohydrolase) (ATIC) [Includes: Phosphoribosylaminoimidazolecarboxamide formyltransferase (EC 2.1.2.3) (5-aminoimidazole-4-carboxamide ribonucleotide formyltransferase) (AICAR formyltransferase) (AICAR transformylase); IMP cyclohydrolase (EC 3.5.4.10) (IMP synthase) (Inosinicase)]	Atic Purh	7	432	525	327
D4A5X7	Ganglioside-induced differentiation-associated-protein 1 (Ganglioside-induced differentiation-associated-protein 1 (Predicted))	Gdap1 Gdap1_predicted rCG_30362	9	573	389	328
Q5XI78	2-oxoglutarate dehydrogenase, mitochondrial (EC 1.2.4.2) (2-oxoglutarate dehydrogenase complex component E1) (OGDC-E1) (Alpha-ketoglutarate dehydrogenase)	Ogdh Ogdhl	17	692	275	329
Q9ER24	Ataxin-10 (Neuronal beta-catenin-like protein) (Spinocerebellar ataxia type 10 protein homolog)	Atxn10 Sca10	16	525	443	330
P52296	Importin subunit beta-1 (Karyopherin subunit beta-1) (Nuclear factor p97) (Pore targeting complex 97 kDa subunit) (PTAC97)	Kpnb1	25	441	527	331
Q8VHU4	Elongator complex protein 1 (ELP1) (IkappaB kinase complex-associated protein) (IKK complex-associated protein)	Elp1 Ikap Ikbkap	13	471	498	332
B2RZ72	Actin-related protein 2/3 complex subunit 4	Arpc4 Arpc4_predicted rCG_56555	7	360	609	333
P29147	D-beta-hydroxybutyrate dehydrogenase, mitochondrial (EC 1.1.1.30) (3-hydroxybutyrate dehydrogenase) (BDH)	Bdh1 Bdh	6	112	858	334
Q4V8H5	Aspartyl aminopeptidase (EC 3.4.11.21)	Dnpep rCG_23931	9	529	442	335
Q07652	Voltage-dependent R-type calcium channel subunit alpha-1E (BII) (Brain calcium channel II) (Calcium channel, L type, alpha-1 polypeptide, isoform 6) (RBE-II) (RBE2) (Voltage-gated calcium channel subunit alpha Cav2.3)	Cacna1e Cach6 Cacnl1a6	2	750	225	336
O08839	Myc box-dependent-interacting protein 1 (Amphiphysin II) (Amphiphysin-like protein) (Bridging integrator 1)	Bin1 Amph2 Amphl	9	285	690	337
D3ZI07	Kinesin-like protein	Kif3b Kif3b_predicted rCG_37464	12	185	793	338
D4A3P7	Uncharacterized protein	0	2	603	377	339
D3ZAP9	Glycerol-3-phosphate dehydrogenase [NAD(+)] (EC 1.1.1.8)	Gpd1l	7	512	468	340
Q06647	ATP synthase subunit O, mitochondrial (ATP synthase peripheral stalk subunit OSCP) (Oligomycin sensitivity conferral protein) (OSCP) (Sperm flagella protein 4)	Atp5po Atp5o	9	497	483	341
B4F7F3	ARVCF, delta catenin family member (Arvcf protein)	Arvcf	5	180	800	342
O88377	Phosphatidylinositol 5-phosphate 4-kinase type-2 beta (EC 2.7.1.149) (1-phosphatidylinositol 5-phosphate 4-kinase 2-beta) (Diphosphoinositide kinase 2-beta) (Phosphatidylinositol 5-phosphate 4-kinase type II beta) (PI(5)P 4-kinase type II beta) (PIP4KII-beta) (Phosphatidylinositol-phosphate kinase IIgamma) (PIPKIIgamma) (PtdIns(5)P-4-kinase isoform 2-beta)	Pip4k2b Pip5k2b	5	6	974	343
A0A0G2K931	Phosphoserine aminotransferase (EC 2.6.1.52)	Psat1	2	208	775	344
B5DF89	Cullin-3	Cul3	11	812	172	345
O55007	Ral GTPase-activating protein subunit alpha-1 (GAP-related-interacting partner to E12) (GRIPE) (GTPase-activating RapGAP domain-like 1) (Tuberin-like protein 1) (p240)	Ralgapa1 Garnl1 Tulip1	6	303	681	346
P11661	NADH-ubiquinone oxidoreductase chain 5 (EC 7.1.1.2) (NADH dehydrogenase subunit 5)	Mtnd5 mt-Nd5 Nd5	3	717	268	347
A0A0G2K8N6	Ankyrin repeat and MYND domain-containing 2	Ankmy2	8	576	411	348
D4A022	GTPase-activating protein and VPS9 domains 1	Gapvd1	5	673	315	349
A0A0G2JU49	Metaxin 1	Mtx1	5	732	258	350
P30835	ATP-dependent 6-phosphofructokinase, liver type (ATP-PFK) (PFK-L) (EC 2.7.1.11) (6-phosphofructokinase type B) (Phosphofructo-1-kinase isozyme B) (PFK-B) (Phosphohexokinase)	Pfkl Pfk-l	7	501	489	351
P97834	COP9 signalosome complex subunit 1 (SGN1) (Signalosome subunit 1) (G protein pathway suppressor 1) (GPS-1) (JAB1-containing signalosome subunit 1) (MFH protein)	Gps1 Cops1 Csn1	5	844	147	352
Q9JIR4	Regulating synaptic membrane exocytosis protein 1 (Rab-3-interacting molecule 1) (RIM 1)	Rims1 Rim1	5	437	554	353
A0A096MIZ1	Paralemmin 2	Palm2	7	16	976	354
P52303	AP-1 complex subunit beta-1 (Adaptor protein complex AP-1 subunit beta-1) (Adaptor-related protein complex 1 subunit beta-1) (Beta-1-adaptin) (Beta-adaptin 1) (Clathrin assembly protein complex 1 beta large chain) (Golgi adaptor HA1/AP1 adaptin beta subunit)	Ap1b1 Adtb1	17	664	331	355
P33124	Long-chain-fatty-acid--CoA ligase 6 (EC 6.2.1.3) (Arachidonate--CoA ligase) (EC 6.2.1.15) (Long-chain acyl-CoA synthetase 6) (LACS 6) (Long-chain-fatty-acid--CoA ligase, brain isozyme)	Acsl6 Acs2 Facl6	7	252	743	356
P04642	L-lactate dehydrogenase A chain (LDH-A) (EC 1.1.1.27) (LDH muscle subunit) (LDH-M)	Ldha Ldh-1 Ldh1	15	531	466	357
Q9WVE9	Intersectin-1 (EH domain and SH3 domain regulator of endocytosis 1)	Itsn1 Ehsh1 Itsn	20	509	488	358
P62703	40S ribosomal protein S4, X isoform	Rps4x Rps4	12	711	289	359
P62634	CCHC-type zinc finger nucleic acid binding protein (Cellular nucleic acid-binding protein) (CNBP) (Zinc finger protein 9)	Cnbp Znf9	2	541	459	360
Q62698	Cytoplasmic dynein 1 light intermediate chain 2 (Dynein light intermediate chain 2, cytosolic) (LIC-2) (LIC53/55)	Dync1li2 Dncli2	10	353	648	361
Q6DKG0	N-alpha-acetyltransferase 35, NatC auxiliary subunit (Corneal wound-healing-related protein) (Embryonic growth-associated protein) (Protein MAK10 homolog)	Naa35 Egap Emb8 Mak10	4	915	87	362
F1M4A4	Kinesin-like protein KIF1A	Kif1a	16	329	675	363
P97633	Casein kinase I isoform alpha (CKI-alpha) (EC 2.7.11.1) (CK1)	Csnk1a1	7	624	381	364
B3GNI6	Septin-11	Septin11 Sept11	9	288	718	365
P97839	Disks large-associated protein 4 (DAP-4) (PSD-95/SAP90-binding protein 4) (SAP90/PSD-95-associated protein 4) (SAPAP-4)	Dlgap4 Dap4 Sapap4	4	228	778	366
D3Z9L5	WD repeat domain 11	Wdr11	4	846	161	367
Q4G009	Malignant T-cell-amplified sequence 1 (MCT-1)	Mcts1	3	23	987	368
D3ZXQ2	Calmodulin-regulated spectrin-associated protein family, member 3 (RCG58914)	Camsap3 rCG_58914	12	476	538	369
P48721	Stress-70 protein, mitochondrial (75 kDa glucose-regulated protein) (GRP-75) (Heat shock 70 kDa protein 9) (Mortalin) (Peptide-binding protein 74) (PBP74) (mtHSP70)	Hspa9 Grp75 Hspa9a	23	526	490	370
Q62634	Vesicular glutamate transporter 1 (VGluT1) (Brain-specific Na(+)-dependent inorganic phosphate cotransporter) (Solute carrier family 17 member 7)	Slc17a7 Bnpi Vglut1	3	514	504	371
D3ZFD0	Unconventional myosin-XVIIIa	Myo18a	19	468	550	372
P05714	Ras-related protein Rab-4A (EC 3.6.5.2)	Rab4a Rab4	2	447	573	373
F1M386	Rap guanine nucleotide exchange factor 2 (Cyclic nucleotide ras GEF) (CNrasGEF) (Neural RAP guanine nucleotide exchange protein) (nRap GEP) (PDZ domain-containing guanine nucleotide exchange factor 1) (PDZ-GEF1) (RA-GEF-1) (Ras/Rap1-associating GEF-1)	Rapgef2 Pdzgef1	12	722	299	374
A0A0G2JU25	Polypeptide N-acetylgalactosaminyltransferase (EC 2.4.1.-) (Protein-UDP acetylgalactosaminyltransferase)	Galnt2	6	670	351	375
B4F7C2	Tubulin beta chain	Tubb4a Tubb4 rCG_45085	5	11	1010	376
F1LM47	Succinate--CoA ligase [ADP-forming] subunit beta, mitochondrial (EC 6.2.1.5) (ATP-specific succinyl-CoA synthetase subunit beta) (A-SCS) (Succinyl-CoA synthetase beta-A chain) (SCS-betaA)	Sucla2 SUCLA2	12	521	501	377
Q6AY84	Secernin-1	Scrn1	5	131	892	378
Q5XHZ0	Heat shock protein 75 kDa, mitochondrial (HSP 75) (TNFR-associated protein 1) (Tumor necrosis factor type 1 receptor-associated protein) (TRAP-1)	Trap1 Hsp75	14	729	295	379
Q924I2	Mitogen-activated protein kinase kinase kinase kinase 3 (EC 2.7.11.1) (Germinal center kinase-related protein kinase) (GLK) (MAPK/ERK kinase kinase kinase 3) (MEK kinase kinase 3) (MEKKK 3)	Map4k3	2	678	348	380
D3ZB78	PHD finger protein 24	Phf24 RGD1559864	4	241	790	381
D4A631	Brefeldin A-inhibited guanine nucleotide-exchange protein 1 (BIG1) (Brefeldin A-inhibited GEP 1) (ADP-ribosylation factor guanine nucleotide-exchange factor 1)	Arfgef1	5	794	238	382
Q63560	Microtubule-associated protein 6 (MAP-6) (145-kDa STOP) (STOP145) (Stable tubule-only polypeptide) (STOP)	Map6 Mtap6	21	146	887	383
Q6P6R2	Dihydrolipoyl dehydrogenase, mitochondrial (EC 1.8.1.4) (Dihydrolipoamide dehydrogenase)	Dld	11	582	457	384
Q5PPJ9	Endophilin-B2 (SH3 domain-containing GRB2-like protein B2)	Sh3glb2	6	283	757	385
Q6AYE2	Endophilin-B1 (SH3 domain-containing GRB2-like protein B1)	Sh3glb1	10	187	855	386
P62882	Guanine nucleotide-binding protein subunit beta-5 (Gbeta5) (Transducin beta chain 5)	Gnb5	4	363	680	387
P13084	Nucleophosmin (NPM) (Nucleolar phosphoprotein B23) (Nucleolar protein NO38) (Numatrin)	Npm1	7	1002	44	388
P70500	CDP-diacylglycerol--inositol 3-phosphatidyltransferase (EC 2.7.8.11) (Phosphatidylinositol synthase) (PI synthase) (PtdIns synthase)	Cdipt Pis1	2	712	334	389
P42346	Serine/threonine-protein kinase mTOR (EC 2.7.11.1) (FK506-binding protein 12-rapamycin complex-associated protein 1) (FKBP12-rapamycin complex-associated protein) (Mammalian target of rapamycin) (mTOR) (Mechanistic target of rapamycin) (Rapamycin target protein 1) (RAPT1)	Mtor Frap1 Raft1	24	679	367	390
Q9WU70	Syntaxin-binding protein 5 (Lethal(2) giant larvae protein homolog 3) (Tomosyn-1)	Stxbp5 Llgl3	5	470	577	391
Q05096	Unconventional myosin-Ib (Myosin I alpha) (MMI-alpha) (MMIa) (Myosin heavy chain myr 1)	Myo1b Myo1a Myr1	11	527	521	392
P82471	Guanine nucleotide-binding protein G(q) subunit alpha (Guanine nucleotide-binding protein alpha-q)	Gnaq	8	186	863	393
Q62763	Casein kinase I isoform gamma-3 (CKI-gamma 3) (EC 2.7.11.1)	Csnk1g3	3	806	244	394
B2RYP4	Sorting nexin-2	Snx2	2	435	615	395
F1M208	Piezo-type mechanosensitive ion channel component	Piezo2	2	440	611	396
O88984	Nuclear RNA export factor 1 (Tip-associated protein) (Tip-associating protein) (mRNA export factor TAP)	Nxf1 Tap	2	1016	37	397
P18508	Gamma-aminobutyric acid receptor subunit gamma-2 (GABA(A) receptor subunit gamma-2)	Gabrg2	4	2	1053	398
Q4V7C7	Actin-related protein 3 (Actin-like protein 3)	Actr3 Arp3	13	306	751	399
P05065	Fructose-bisphosphate aldolase A (EC 4.1.2.13) (Muscle-type aldolase)	Aldoa	14	123	934	400
D3ZHV2	Microtubule-actin cross-linking factor 1 (Actin cross-linking family 7)	Macf1 Acf7 Aclp7 Macf	100	335	723	401
Q4V8B7	Inactive hydroxysteroid dehydrogenase-like protein 1	Hsdl1	7	767	293	402
P62425	60S ribosomal protein L7a	Rpl7a	9	813	248	403
Q9WU82	Catenin beta-1 (Beta-catenin)	Ctnnb1 Catnb	19	135	928	404
D4A193	Receptor expression-enhancing protein	Reep1 Reep1_predicted rCG_56072	2	625	439	405
Q2TL32	E3 ubiquitin-protein ligase UBR4 (EC 2.3.2.27) (N-recognin-4) (RING-type E3 ubiquitin transferase UBR4) (Zinc finger UBR1-type protein 1)	Ubr4 Rbaf600 Zubr1	33	144	921	406
D3ZE72	Methionine aminopeptidase (EC 3.4.11.18)	Metap1 Metap1_predicted rCG_29038	6	808	259	407
Q9JHW5	Vesicle-associated membrane protein 7 (VAMP-7) (Synaptobrevin-like protein 1)	Vamp7 Sybl1	3	926	142	408
Q812E9	Neuronal membrane glycoprotein M6-a (M6a)	Gpm6a m6a	5	439	630	409
M0RB22	Protein-tyrosine-phosphatase (EC 3.1.3.48)	Ptprd	4	263	807	410
D4A6H8	Alpha N-catenin (Catenin alpha-2)	Ctnna2	11	51	1020	411
Q9WVC0	Septin-7 (CDC10 protein homolog)	Septin7 Cdc10 Sept7	13	164	908	412
Q4QQV4	Histidine--tRNA ligase, cytoplasmic (EC 6.1.1.21)	Hars Dnd1 Hars1 rCG_49447	3	378	695	413
D4AB03	Family with sequence similarity 120A	Fam120a	7	969	105	414
A0A0G2JUG7	IQ motif and SEC7 domain-containing protein 1	Iqsec1 Brag2	3	73	1004	415
Q80U96	Exportin-1 (Exp1) (Chromosome region maintenance 1 protein homolog)	Xpo1 Crm1	26	1015	63	416
D3ZM21	Catechol-O-methyltransferase domain containing 1 (Predicted), isoform CRA_a (Catechol-O-methyltransferase domain-containing 1)	Comtd1 Comtd1_predicted rCG_41841	5	845	233	417
P62632	Elongation factor 1-alpha 2 (EF-1-alpha-2) (Eukaryotic elongation factor 1 A-2) (eEF1A-2) (Statin-S1)	Eef1a2 Eef1al Stn Stnl	9	651	427	418
P11507	Sarcoplasmic/endoplasmic reticulum calcium ATPase 2 (SERCA2) (SR Ca(2+)-ATPase 2) (EC 7.2.2.10) (Calcium pump 2) (Calcium-transporting ATPase sarcoplasmic reticulum type, slow twitch skeletal muscle isoform) (Endoplasmic reticulum class 1/2 Ca(2+) ATPase)	Atp2a2	33	831	249	419
Q6RJR6	Reticulon-3	Rtn3	7	853	228	420
Q9JI66	Electrogenic sodium bicarbonate cotransporter 1 (Sodium bicarbonate cotransporter) (NBC-like protein) (Na(+)/HCO3(-) cotransporter) (Solute carrier family 4 member 4)	Slc4a4 Nbc Nbc1 Nbce1 Rnbc1	11	456	627	421
Q6AXM7	HBS1-like protein	Hbs1l	9	668	416	422
P85973	Purine nucleoside phosphorylase (PNP) (EC 2.4.2.1) (Inosine phosphorylase) (Inosine-guanosine phosphorylase)	Pnp Np	6	299	787	423
A0A0G2K2C7	Ubiquitinyl hydrolase 1 (EC 3.4.19.12)	Usp9x	39	659	428	424
A0A0G2JXP3	HECT-type E3 ubiquitin transferase (EC 2.3.2.26)	Nedd4l	7	403	685	425
Q9ES21	Phosphatidylinositol-3-phosphatase SAC1 (EC 3.1.3.64) (Phosphatidylinositol-4-phosphate phosphatase) (Suppressor of actin mutations 1-like protein)	Sacm1l Sac1	10	540	551	426
M0RA26	Ribosomal protein S27-like	LOC100362987	2	901	191	427
Q5PPL3	Sterol-4-alpha-carboxylate 3-dehydrogenase, decarboxylating (EC 1.1.1.170)	Nsdhl	6	674	418	428
Q6TEK3	Vitamin K epoxide reductase complex subunit 1-like protein 1 (VKORC1-like protein 1) (EC 1.17.4.4)	Vkorc1l1	3	745	350	429
P04897	Guanine nucleotide-binding protein G(i) subunit alpha-2 (Adenylate cyclase-inhibiting G alpha protein)	Gnai2 Gnai-2	7	236	859	430
A0A0G2JZH9	DExH-box helicase 57	Dhx57	13	898	198	431
F1M5N7	Kinesin-like protein KIF21B	Kif21b	16	385	711	432
Q9WUD9	Proto-oncogene tyrosine-protein kinase Src (EC 2.7.10.2) (Proto-oncogene c-Src) (pp60c-src) (p60-Src)	Src	3	371	728	433
Q63507	60S ribosomal protein L14	Rpl14	3	537	564	434
D4A6L0	Probable G-protein coupled receptor 158	Gpr158	2	799	303	435
Q5I6B8	Phosphatidylinositol 4-phosphate 5-kinase type-1 gamma (PIP5K1-gamma) (PtdIns(4)P-5-kinase 1 gamma) (EC 2.7.1.68) (Phosphatidylinositol 4-phosphate 5-kinase type I gamma) (PIP5KIgamma)	Pip5k1c	7	160	945	436
F1M3P6	Protein SCAI	Scai LOC100364814 rCG_37693	6	1087	19	437
P28023	Dynactin subunit 1 (150 kDa dynein-associated polypeptide) (DAP-150) (DP-150) (p150-glued)	Dctn1	33	319	788	438
F1M110	Glycylpeptide N-tetradecanoyltransferase (EC 2.3.1.97)	Nmt2 rCG_55937	2	922	187	439
Q68FY0	Cytochrome b-c1 complex subunit 1, mitochondrial (Complex III subunit 1) (Core protein I) (Ubiquinol-cytochrome-c reductase complex core protein 1)	Uqcrc1	11	706	404	440
D3ZYT2	Mitochondrial ribosomal protein S5 (Mitochondrial ribosomal protein S5 (Predicted))	Mrps5 Mrps5_predicted rCG_26878	4	530	581	441
Q9QXQ0	Alpha-actinin-4 (Non-muscle alpha-actinin 4)	Actn4	17	127	984	442
Q6P7R8	Very-long-chain 3-oxoacyl-CoA reductase (EC 1.1.1.330) (17-beta-hydroxysteroid dehydrogenase 12) (17-beta-HSD 12) (3-ketoacyl-CoA reductase) (KAR) (Estradiol 17-beta-dehydrogenase 12) (EC 1.1.1.62)	Hsd17b12	5	724	390	443
A0A0G2JTR4	Active breakpoint cluster region-related protein	Abr	13	491	624	444
Q6AY57	WD repeat domain phosphoinositide-interacting protein 2 (WIPI-2)	Wipi2	3	145	970	445
P05696	Protein kinase C alpha type (PKC-A) (PKC-alpha) (EC 2.7.11.13)	Prkca Pkca	9	462	657	446
G3V6T1	Coatomer subunit alpha	Copa rCG_20221	31	1052	69	447
A0A1W2Q678	Family with sequence similarity 120C	FAM120C	3	889	235	448
O35964	Endophilin-A2 (Endophilin-2) (SH3 domain protein 2B) (SH3 domain-containing GRB2-like protein 1) (SH3p8)	Sh3gl1 Sh3p8	5	104	1021	449
P61107	Ras-related protein Rab-14	Rab14	10	466	664	450
P67874	Casein kinase II subunit beta (CK II beta) (Phosvitin)	Csnk2b Ck2n	2	561	574	451
D3ZHW1	Family with sequence similarity 168, member A (LOC361614 (Predicted), isoform CRA_a)	Fam168a RGD1308929_predicted rCG_39558	2	864	274	452
P50137	Transketolase (TK) (EC 2.2.1.1)	Tkt	26	741	398	453
P11442	Clathrin heavy chain 1	Cltc	88	510	629	454
B2RYJ7	ARP1 actin-related protein 1 homolog B (Yeast) (Actin-related protein 1B) (RCG22324, isoform CRA_a)	Actr1b rCG_22324	6	46	1093	455
Q5FVH2	5'-3' exonuclease PLD3 (EC 3.1.16.1) (Choline phosphatase 3) (Phosphatidylcholine-hydrolyzing phospholipase D3) (Phospholipase D3) (PLD 3)	Pld3	2	860	280	456
Q64542	Plasma membrane calcium-transporting ATPase 4 (PMCA4) (EC 7.2.2.10) (Plasma membrane calcium ATPase isoform 4) (Plasma membrane calcium pump isoform 4)	Atp2b4	8	691	449	457
Q9ER34	Aconitate hydratase, mitochondrial (Aconitase) (EC 4.2.1.3) (Citrate hydro-lyase)	Aco2	33	746	397	458
D3ZJE2	60S ribosomal protein L12	Rpl12-ps1	4	490	655	459
P09216	Protein kinase C epsilon type (EC 2.7.11.13) (nPKC-epsilon)	Prkce Pkce	15	611	535	460
A0A0G2JUI5	Cytoplasmic linker-associated protein 1	Clasp1	21	388	758	461
P05708	Hexokinase-1 (EC 2.7.1.1) (Brain form hexokinase) (Hexokinase type I) (HK I) (Hexokinase-A)	Hk1	41	559	588	462
P11980	Pyruvate kinase PKM (EC 2.7.1.40) (Pyruvate kinase muscle isozyme)	Pkm Pkm2 Pykm	7	133	1015	463
Q9Z122	Acyl-CoA 6-desaturase (EC 1.14.19.3) (Delta(6) fatty acid desaturase) (D6D) (Delta(6) desaturase) (Delta-6 desaturase) (Fatty acid desaturase 2)	Fads2 Fadsd6	5	784	365	464
O35095	Neurochondrin (Neurite outgrowth-related protein from the rat brain) (Norbin)	Ncdn	20	766	383	465
A0A0G2K315	Centrosomal protein 170	Cep170	11	423	733	466
Q9JHU6	Stathmin-3 (SCG10-like protein)	Stmn3 Sclip	4	158	1000	467
Q9Z2G8	Nucleosome assembly protein 1-like 1 (NAP-1-related protein)	Nap1l1 Nrp	3	174	985	468
Q01986	Dual specificity mitogen-activated protein kinase kinase 1 (MAP kinase kinase 1) (MAPKK 1) (EC 2.7.12.2) (ERK activator kinase 1) (MAPK/ERK kinase 1) (MEK 1)	Map2k1 Mek1 Prkmk1	5	83	1080	469
P31000	Vimentin	Vim	23	22	1141	470
Q0VGK4	Lysophospholipase D GDPD1 (EC 3.1.4.-) (Glycerophosphodiester phosphodiesterase 4) (Glycerophosphodiester phosphodiesterase domain-containing protein 1)	Gdpd1	5	829	336	471
A0A0G2JY03	Alpha N-catenin (Catenin alpha-2)	0	5	79	1090	472
D3ZER6	Transportin 2 (Transportin 2 (Importin 3, karyopherin beta 2b) (Predicted))	Tnpo2 Tnpo2_predicted rCG_51621	9	871	300	473
D4A3H5	Chloride channel protein	Clcn6 rCG_30856	5	769	403	474
Q7TSU1	Brefeldin A-inhibited guanine nucleotide-exchange protein 2 (Brefeldin A-inhibited GEP 2) (ADP-ribosylation factor guanine nucleotide-exchange factor 2)	Arfgef2 Arfgep2 Big2	6	830	343	475
B0BNK1	RAB5C, member RAS oncogene family (RCG32615, isoform CRA_a) (Rab5c protein)	Rab5c rCG_32615	4	66	1109	476
G3V728	4-nitrophenylphosphatase domain and non-neuronal SNAP25-like protein homolog 1 (C. elegans), isoform CRA_b (Nipsnap homolog 1)	Nipsnap1 rCG_35740	4	833	344	477
Q52KJ9	Thioredoxin domain containing 1 (Thioredoxin-related transmembrane protein 1)	Tmx1 Txndc1 rCG_62384	5	919	260	478
P63322	Ras-related protein Ral-A (EC 3.6.5.2)	Rala Ral Ral-a	7	168	1012	479
Q99JD4	CLIP-associating protein 2 (Cytoplasmic linker-associated protein 2)	Clasp2	25	366	815	480
Q66HD3	Nuclear autoantigenic sperm protein (NASP)	Nasp	2	1155	28	481
Q3B8Q2	Eukaryotic initiation factor 4A-III (eIF-4A-III) (eIF4A-III) (EC 3.6.4.13) (ATP-dependent RNA helicase DDX48) (ATP-dependent RNA helicase eIF4A-3) (DEAD box protein 48) (Eukaryotic translation initiation factor 4A isoform 3) [Cleaved into: Eukaryotic initiation factor 4A-III, N-terminally processed]	Eif4a3 Ddx48	11	1125	58	482
Q9WTT7	eIF5-mimic protein 1 (Basic leucine zipper and W2 domain-containing protein 2) (Brain development-related molecule 2)	Bzw2 5mp1 Bdm2 Hfb2	12	688	495	483
P18266	Glycogen synthase kinase-3 beta (GSK-3 beta) (EC 2.7.11.26) (Factor A) (FA) (Serine/threonine-protein kinase GSK3B) (EC 2.7.11.1)	Gsk3b	8	617	566	484
P23978	Sodium- and chloride-dependent GABA transporter 1 (GAT-1) (Solute carrier family 6 member 1)	Slc6a1 Gabt1 Gat-1 Gat1	4	567	616	485
A0A0G2JSV3	Ribose-phosphate diphosphokinase (EC 2.7.6.1)	LOC314140	5	506	677	486
Q811U3	ELKS/Rab6-interacting/CAST family member 1 (ERC-1) (CAZ-associated structural protein 2) (CAST2) (Rab6-interacting protein 2)	Erc1 Cast2 Elks Rab6ip2	8	54	1129	487
Q9QZA6	CD151 antigen (Platelet-endothelial tetraspan antigen 3) (PETA-3) (CD antigen CD151)	Cd151 Peta3	5	684	500	488
Q9Z2L9	Protein NDRG4 (Brain development-related molecule 1)	Ndrg4 Bdm1 Ndr4	4	672	513	489
P32577	Tyrosine-protein kinase CSK (EC 2.7.10.2) (C-Src kinase)	Csk	8	515	670	490
Q9JHU0	Dihydropyrimidinase-related protein 5 (DRP-5) (UNC33-like phosphoprotein 6) (ULIP-6)	Dpysl5 Ulip6	27	161	1024	491
Q6AYB4	Heat shock 70 kDa protein 14	Hspa14	4	427	759	492
Q9WTP0	Band 4.1-like protein 1 (Erythrocyte membrane protein band 4.1-like 1) (Neuronal protein 4.1) (4.1N)	Epb41l1 Epb4.1l1	25	376	810	493
G3V852	RCG55135, isoform CRA_b (Talin 1)	Tln1 rCG_55135	7	642	546	494
Q4V884	CDC16 cell division cycle 16 homolog (S. cerevisiae) (Cell division cycle 16)	Cdc16	5	1135	54	495
Q9WUL0	DNA topoisomerase 1 (EC 5.6.2.1) (DNA topoisomerase I)	Top1	7	1035	154	496
Q5EB62	Mitochondrial outer membrane protein SLC25A46 (Solute carrier family 25 member 46)	Slc25a46	4	805	386	497
P47709	Rabphilin-3A (Exophilin-1)	Rph3a	7	1053	139	498
P70483	Striatin	Strn	5	37	1155	499
D3ZJ86	Sodium/hydrogen exchanger	Slc9a6	5	474	719	500
P07150	Annexin A1 (Annexin I) (Annexin-1) (Calpactin II) (Calpactin-2) (Chromobindin-9) (Lipocortin I) (Phospholipase A2 inhibitory protein) (p35) [Cleaved into: Annexin Ac2-26]	Anxa1 Anx1	10	372	822	501
Q3KRD5	Mitochondrial import receptor subunit TOM34 (Translocase of outer membrane 34 kDa subunit)	Tomm34	5	41	1156	502
F1LRI5	GCN1 activator of EIF2AK4	Gcn1 Gcn1l1	37	804	396	503
Q9ESW0	DNA damage-binding protein 1 (Damage-specific DNA-binding protein 1)	Ddb1	12	1110	94	504
P12839	Neurofilament medium polypeptide (NF-M) (160 kDa neurofilament protein) (Neurofilament 3) (Neurofilament triplet M protein)	Nefm Nef3 Nfm	9	29	1176	505
P49803	Regulator of G-protein signaling 7 (RGS7)	Rgs7	6	42	1166	506
Q99PD4	Actin-related protein 2/3 complex subunit 1A	Arpc1a	12	661	548	507
Q66HA8	Heat shock protein 105 kDa (Heat shock 110 kDa protein)	Hsph1 Hsp105 Hsp110	19	399	812	508
E9PT66	Splicing factor 3b, subunit 3	Sf3b3	16	1162	53	509
P97924	Kalirin (EC 2.7.11.1) (Huntingtin-associated protein-interacting protein) (PAM COOH-terminal interactor protein 10) (P-CIP10) (Protein Duo) (Serine/threonine-protein kinase with Dbl- and pleckstrin homology domain)	Kalrn Duo Hapip	10	747	471	510
Q9JKY3	Zinc finger and BTB domain-containing protein 18 (58 kDa repressor protein) (rRP58) (Transcriptional repressor RP58) (Zinc finger protein 238)	Zbtb18 Rp58 Zfp238 Znf238	2	939	281	511
P47858	ATP-dependent 6-phosphofructokinase, muscle type (ATP-PFK) (PFK-M) (EC 2.7.1.11) (6-phosphofructokinase type A) (Phosphofructo-1-kinase isozyme A) (PFK-A) (Phosphohexokinase)	Pfkm Pfk-m	12	697	523	512
Q9Z2Z8	7-dehydrocholesterol reductase (7-DHC reductase) (EC 1.3.1.21) (Sterol Delta(7)-reductase)	Dhcr7	7	1021	200	513
G3V7M0	CCR4-NOT transcription complex, subunit 1 (RCG39079)	Cnot1 rCG_39079	20	1012	209	514
G3V7Q4	Tyrosine-protein phosphatase non-receptor type 12 (EC 3.1.3.48)	Ptpn12 rCG_24416	2	568	653	515
Q5XIA5	Coenzyme A synthase	Coasy	3	417	806	516
O54921	Exocyst complex component 2 (Exocyst complex component Sec5) (rSec5)	Exoc2 Sec5 Sec5l1	9	633	591	517
O55043	Rho guanine nucleotide exchange factor 7 (Beta-Pix) (PAK-interacting exchange factor beta)	Arhgef7 Pak3bp Pixb	14	426	799	518
P29476	Nitric oxide synthase, brain (EC 1.14.13.39) (BNOS) (Constitutive NOS) (NC-NOS) (NOS type I) (Neuronal NOS) (N-NOS) (nNOS) (Peptidyl-cysteine S-nitrosylase NOS1)	Nos1 Bnos	6	857	369	519
P55053	Fatty acid-binding protein 5 (Cutaneous fatty acid-binding protein) (C-FABP) (DA11) (Epidermal-type fatty acid-binding protein) (E-FABP) (Fatty acid-binding protein, epidermal)	Fabp5	6	325	901	520
G3V6K6	Receptor protein-tyrosine kinase (EC 2.7.10.1)	Egfr rCG_23316	8	343	886	521
Q5XIM9	T-complex protein 1 subunit beta (TCP-1-beta) (CCT-beta)	Cct2 Cctb	26	361	870	522
Q9JKE3	Secretory carrier-associated membrane protein 5 (Secretory carrier membrane protein 5)	Scamp5	4	626	606	523
Q9QUH6	Ras/Rap GTPase-activating protein SynGAP (Neuronal RasGAP) (Synaptic Ras GTPase-activating protein 1) (Synaptic Ras-GAP 1) (p135 SynGAP)	Syngap1	12	585	647	524
Q64232	Very-long-chain enoyl-CoA reductase (EC 1.3.1.93) (Synaptic glycoprotein SC2) (Trans-2,3-enoyl-CoA reductase) (TER)	Tecr Gpsn2	8	994	239	525
Q1LZ53	DNA (cytosine-5)-methyltransferase 3A (Dnmt3a) (EC 2.1.1.37) (Cysteine methyltransferase DNMT3A) (EC 2.1.1.-)	Dnmt3a	7	1234	2	526
P18163	Long-chain-fatty-acid--CoA ligase 1 (EC 6.2.1.3) (Arachidonate--CoA ligase) (EC 6.2.1.15) (Long-chain acyl-CoA synthetase 1) (LACS 1) (Long-chain-fatty-acid--CoA ligase, liver isozyme) (Phytanate--CoA ligase) (EC 6.2.1.24)	Acsl1 Acs1 Acsl2 Facl2	10	771	465	527
G3V7N6	Membrane-bound O-acyltransferase domain-containing 7-like 1 (RCG56817, isoform CRA_a)	Mboat7l1 LOC103689982 rCG_56817	2	782	455	528
F1LTE0	Protein TANC2	Tanc2	12	878	360	529
D3ZJ92	Pre-mRNA processing factor 40 homolog A (Yeast) (Predicted) (Pre-mRNA-processing factor 40 homolog A)	Prpf40a Prpf40a_predicted rCG_37769	3	1158	82	530
A0A0G2K264	Death-associated protein 3	Dap3	4	733	507	531
P70580	Membrane-associated progesterone receptor component 1 (mPR) (25-DX) (Acidic 25 kDa protein) (Ventral midline antigen) (VEMA)	Pgrmc1 25dx Lewi Pgrmc	6	685	556	532
P97536	Cullin-associated NEDD8-dissociated protein 1 (Cullin-associated and neddylation-dissociated protein 1) (TBP-interacting protein of 120 kDa A) (TBP-interacting protein 120A) (p120 CAND1)	Cand1 Tip120 Tip120a	36	883	359	533
Q5RJK5	Chromobox 3 (Chromobox homolog 3 (HP1 gamma homolog, Drosophila)) (Chromobox homolog 3 (HP1 gamma homolog, Drosophila), isoform CRA_a)	Cbx3 LOC100360260 LOC100360453 rCG_52399	4	1230	13	534
P21708	Mitogen-activated protein kinase 3 (MAP kinase 3) (MAPK 3) (EC 2.7.11.24) (ERT2) (Extracellular signal-regulated kinase 1) (ERK-1) (Insulin-stimulated MAP2 kinase) (MAP kinase isoform p44) (p44-MAPK) (MNK1) (Microtubule-associated protein 2 kinase) (p44-ERK1)	Mapk3 Erk1 Prkm3	6	681	562	535
D4A781	Importin 5	Ipo5	27	580	663	536
P63029	Translationally-controlled tumor protein (TCTP) (Lens epithelial protein)	Tpt1 Trt	4	45	1198	537
G3V8A5	Vacuolar protein sorting-associated protein 35	Vps35 Vps35_mapped rCG_44281	29	494	750	538
D4ADX8	Ras association (RalGDS/AF-6) and pleckstrin homology domains 1	Raph1	4	760	485	539
A1L1I3	Numb-like protein	Numbl Nbl	2	924	322	540
D4A5G8	Pyruvate dehydrogenase E1 component subunit alpha (EC 1.2.4.1)	Pdha1l1	16	676	570	541
O88989	Malate dehydrogenase, cytoplasmic (EC 1.1.1.37) (Cytosolic malate dehydrogenase)	Mdh1 Mdh	10	586	660	542
B0K020	CDGSH iron-sulfur domain-containing protein 1 (MitoNEET)	Cisd1	4	528	720	543
Q9QXY2	SRC kinase signaling inhibitor 1 (SNAP-25-interacting protein) (SNIP) (p130Cas-associated protein) (p140Cap)	Srcin1 P140 Snip	26	524	724	544
G3V8Y5	DNA-directed RNA polymerase subunit beta (EC 2.7.7.6)	Polr2b Polr2b_predicted rCG_57038	3	1173	76	545
Q5I0K8	28S ribosomal protein S7, mitochondrial (MRP-S7) (S7mt)	Mrps7	3	128	1121	546
O35824	DnaJ homolog subfamily A member 2 (RDJ2)	Dnaja2	5	421	829	547
B1WBX6	Small ArfGAP2 (Smap2 protein)	Smap2	6	823	429	548
Q568Z6	IST1 homolog (Charged multivesicular body protein 8) (CHMP8)	Ist1	4	618	636	549
Q05695	Neural cell adhesion molecule L1 (N-CAM-L1) (NCAM-L1) (Nerve-growth factor-inducible large external glycoprotein) (NILE) (CD antigen CD171)	L1cam Caml1	12	191	1064	550
P47942	Dihydropyrimidinase-related protein 2 (DRP-2) (Collapsin response mediator protein 2) (CRMP-2) (Turned on after division 64 kDa protein) (TOAD-64)	Dpysl2	24	87	1168	551
P62168	Neuronal calcium sensor 1 (NCS-1) (Frequenin homolog) (Frequenin-like protein) (Frequenin-like ubiquitous protein)	Ncs1 Flup Freq	4	35	1221	552
P62142	Serine/threonine-protein phosphatase PP1-beta catalytic subunit (PP-1B) (EC 3.1.3.16) (EC 3.1.3.53)	Ppp1cb	3	730	529	553
Q00566	Methyl-CpG-binding protein 2 (MeCp-2 protein) (MeCp2)	Mecp2	3	900	361	554
D4A2P1	Cell division cycle and apoptosis regulator 1 (Similar to cell division cycle and apoptosis regulator 1 (Predicted), isoform CRA_a)	Ccar1 RGD1560358_predicted rCG_22021	4	1235	27	555
P10686	1-phosphatidylinositol 4,5-bisphosphate phosphodiesterase gamma-1 (EC 3.1.4.11) (Phosphoinositide phospholipase C-gamma-1) (Phospholipase C-gamma-1) (PLC-gamma-1)	Plcg1	4	459	803	556
Q03343	Adenylate cyclase type 6 (EC 4.6.1.1) (ATP pyrophosphate-lyase 6) (Adenylate cyclase type VI) (ACVI) (Adenylyl cyclase 6) (AC6) (Ca(2+)-inhibitable adenylyl cyclase)	Adcy6	2	906	357	557
A0A0G2JTX2	PRA1 family protein	Praf2	3	1022	243	558
P48679	Prelamin-A/C [Cleaved into: Lamin-A/C]	Lmna Lmn1	6	1187	80	559
Q4V8K5	BRO1 domain-containing protein BROX (BRO1 domain- and CAAX motif-containing protein)	Brox	6	775	494	560
D3ZJD3	60S ribosomal protein L28	0	6	72	1197	561
A1A5S1	Pre-mRNA-processing factor 6 (PRP6 homolog) (U5 snRNP-associated 102 kDa protein) (U5-102 kDa protein)	Prpf6	5	1096	174	562
P35213	14-3-3 protein beta/alpha (Prepronerve growth factor RNH-1) (Protein kinase C inhibitor protein 1) (KCIP-1) [Cleaved into: 14-3-3 protein beta/alpha, N-terminally processed]	Ywhab	8	14	1256	563
Q9Z2Q1	Protein transport protein Sec31A (SEC31-like protein 1) (SEC31-related protein A) (Vesicle-associated protein 1)	Sec31a Sec31l1 Vap1	33	1151	120	564
Q5BJU0	RAS-related 2 (RCG40097) (Related RAS viral (R-ras) oncogene homolog 2)	Rras2 rCG_40097	3	556	715	565
Q99MZ8	LIM and SH3 domain protein 1 (LASP-1)	Lasp1	11	139	1132	566
F1LNJ2	U5 small nuclear ribonucleoprotein 200 kDa helicase (EC 3.6.4.13) (BRR2 homolog) (U5 snRNP-specific 200 kDa protein) (U5-200KD)	Snrnp200	32	1262	10	567
Q63803	Guanine nucleotide-binding protein G(s) subunit alpha isoforms XLas (Adenylate cyclase-stimulating G alpha protein) (Extra large alphas protein) (XLalphas) (G-alpha-8)	Gnas Gnas1	9	48	1224	568
Q6PST4	Atlastin-1 (EC 3.6.5.-) (Spastic paraplegia 3A homolog)	Atl1 Spg3a	9	702	572	569
Q5XI32	F-actin-capping protein subunit beta (CapZ beta)	Capzb	7	311	963	570
F7EUU4	COP9 signalosome subunit 5	Cops5	3	827	448	571
B0BNJ1	LOC683667 protein (Sorcin)	Sri LOC683667	2	644	632	572
M0R4L7	Histone H2B	Hist1h2bl	3	1143	135	573
Q6QI16	RNA transcription, translation and transport factor protein	Rtraf RGD1304704	8	1036	242	574
P31662	Sodium-dependent neutral amino acid transporter SLC6A17 (Sodium-dependent neurotransmitter transporter NTT4) (Solute carrier family 6 member 17)	Slc6a17 Ntt4 Rxt1	3	424	854	575
F1LM55	Cell cycle and apoptosis regulator 2	Ccar2 RGD1309922	19	1263	16	576
D3Z981	Plexin A1 (RCG56095)	Plxna1 RGD1560871 rCG_56095	24	533	747	577
P07335	Creatine kinase B-type (EC 2.7.3.2) (B-CK) (Creatine kinase B chain) (Creatine phosphokinase M-type) (CPK-B)	Ckb Ckbb	17	219	1061	578
P31643	Sodium- and chloride-dependent taurine transporter (Solute carrier family 6 member 6)	Slc6a6	2	627	654	579
P27653	C-1-tetrahydrofolate synthase, cytoplasmic (C1-THF synthase) [Includes: Methylenetetrahydrofolate dehydrogenase (EC 1.5.1.5); Methenyltetrahydrofolate cyclohydrolase (EC 3.5.4.9); Formyltetrahydrofolate synthetase (EC 6.3.4.3)]	Mthfd1 Mthfd	14	550	731	580
Q5U302	Catenin (Cadherin associated protein), alpha 1 (Catenin (Cadherin-associated protein), alpha 1, isoform CRA_b) (Catenin alpha 1)	Ctnna1 Catna1 rCG_49560	10	429	853	581
G3V624	Coronin	Coro1c RGD1564490_predicted rCG_21130	15	412	875	582
Q6MG49	Large proline-rich protein BAG6 (BCL2-associated athanogene 6) (HLA-B-associated transcript 3)	Bag6 Bat3	5	876	412	583
Q3KRE0	ATPase family AAA domain-containing protein 3	Atad3 Atad3a	10	783	505	584
D3ZFB2	LUC7-like 3 pre-mRNA-splicing factor (Similar to cisplatin resistance-associated overexpressed protein (Predicted))	Luc7l3 RGD1307981_predicted rCG_33013	2	1250	39	585
D3ZMS1	Splicing factor 3b, subunit 2	Sf3b2	8	1267	23	586
D4A2Q3	Pleckstrin and Sec7 domain-containing 3	Psd3	9	95	1195	587
Q4V7C6	GMP synthase [glutamine-hydrolyzing] (EC 6.3.5.2) (GMP synthetase) (Glutamine amidotransferase)	Gmps	8	1198	93	588
F1M853	Ribosome-binding protein 1	Rrbp1	19	1037	254	589
D3ZIF0	Zinc finger protein 512	Zfp512	5	1241	51	590
Q5XI29	Cleavage and polyadenylation specificity factor subunit 7	Cpsf7	3	1208	84	591
Q794E4	Heterogeneous nuclear ribonucleoprotein F (hnRNP F) [Cleaved into: Heterogeneous nuclear ribonucleoprotein F, N-terminally processed]	Hnrnpf Hnrpf	7	1269	25	592
Q9QX69	Glutathione S-transferase LANCL1 (EC 2.5.1.18) (40 kDa erythrocyte membrane protein) (p40) (LanC-like protein 1)	Lancl1 Gpr69a	5	893	401	593
P47863	Aquaporin-4 (AQP-4) (Mercurial-insensitive water channel) (MIWC) (WCH4)	Aqp4	7	738	560	594
Q68FT7	Phenylalanyl-tRNA synthetase beta subunit (EC 6.1.1.20)	Farsb Farslb	11	988	312	595
Q63486	Ras-related GTP-binding protein A (Rag A) (RagA) (EC 3.6.5.-)	Rraga	4	838	462	596
Q02874	Core histone macro-H2A.1 (Histone macroH2A1) (mH2A1) (H2A.y) (H2A/y)	Macroh2a1 H2afy	5	1069	232	597
D3ZAA9	MAGUK p55 subfamily member 2 (Protein MPP2)	Mpp2 rCG_34691	4	369	932	598
P11275	Calcium/calmodulin-dependent protein kinase type II subunit alpha (CaM kinase II subunit alpha) (CaMK-II subunit alpha) (EC 2.7.11.17)	Camk2a	10	669	633	599
P61265	Syntaxin-1B (P35B) (Syntaxin-1B2)	Stx1b Stx1b2	9	203	1099	600
D3ZQE8	Exportin 5	Xpo5	4	1266	38	601
Q6AY30	Saccharopine dehydrogenase-like oxidoreductase (EC 1.-.-.-)	Sccpdh	8	761	543	602
P09117	Fructose-bisphosphate aldolase C (EC 4.1.2.13) (Brain-type aldolase)	Aldoc	8	92	1212	603
P38656	Lupus La protein homolog (La autoantigen homolog) (La ribonucleoprotein)	Ssb Ss-b	8	1167	138	604
P37285	Kinesin light chain 1 (KLC 1)	Klc1 Klc Kns2	18	261	1045	605
D4A0A1	SOGA family member 3	Soga3 NEWGENE_1307525	16	577	730	606
Q4KM49	Tyrosine--tRNA ligase, cytoplasmic (EC 6.1.1.1) (Tyrosyl-tRNA synthetase) (TyrRS) [Cleaved into: Tyrosine--tRNA ligase, cytoplasmic, N-terminally processed]	Yars1 Yars	21	639	669	607
Q62910	Synaptojanin-1 (EC 3.1.3.36) (Synaptic inositol 1,4,5-trisphosphate 5-phosphatase 1)	Synj1	23	621	687	608
Q63198	Contactin-1 (Neural cell surface protein F3)	Cntn1	38	55	1253	609
Q6AY55	Dephospho-CoA kinase domain-containing protein	Dcakd	2	475	834	610
P85971	6-phosphogluconolactonase (6PGL) (EC 3.1.1.31)	Pgls	3	315	994	611
G3V6H2	Pre-mRNA processing factor 8, isoform CRA_a (Pre-mRNA-processing factor 8)	Prpf8 rCG_35600	30	1282	29	612
O35889	Afadin (Afadin adherens junction formation factor) (Protein Af-6)	Afdn Af6 Mllt4	26	498	814	613
A0A0G2K5L2	Mitochondrial glutamate carrier 1-like (RCG47744, isoform CRA_c) (Solute carrier family 25 member 22)	LOC100911440 Slc25a22 rCG_47744	7	1009	305	614
D4A5L9	Cytochrome c domain-containing protein	0	5	566	749	615
D3ZEH3	SEC61 translocon subunit alpha 2	Sec61a2	4	1124	193	616
F1LXA0	NADH dehydrogenase [ubiquinone] 1 alpha subcomplex subunit 12	Ndufa12 Ndufa12_predicted rCG_49121	5	620	697	617
P62260	14-3-3 protein epsilon (14-3-3E) (Mitochondrial import stimulation factor L subunit) (MSF L)	Ywhae	13	82	1235	618
Q505J9	Outer mitochondrial transmembrane helix translocase (EC 7.4.2.-) (ATPase family AAA domain-containing protein 1) (Neuroprotective protein 6) (Thorase)	Atad1 Npg6	6	680	640	619
P49134	Integrin beta-1 (Beta oligodendroglia) (Beta OL) (Fibronectin receptor subunit beta) (VLA-4 subunit beta) (CD antigen CD29)	Itgb1	4	40	1280	620
Q4KLK7	NOP56 ribonucleoprotein (Nucleolar protein 5A) (RCG26515, isoform CRA_c)	Nop56 Nol5a rCG_26515	12	1181	140	621
P34926	Microtubule-associated protein 1A (MAP-1A) [Cleaved into: MAP1A heavy chain; MAP1 light chain LC2]	Map1a Mtap1a	54	316	1005	622
Q62599	Metastasis-associated protein MTA1	Mta1 Zg29	6	1252	70	623
G3V667	Integrin subunit alpha 6 (Integrin, alpha 6, isoform CRA_a)	Itga6 rCG_26750	3	422	900	624
P31424	Metabotropic glutamate receptor 5 (mGluR5)	Grm5 Gprc1e Mglur5	12	790	533	625
Q9Z272	ARF GTPase-activating protein GIT1 (ARF GAP GIT1) (Cool-associated and tyrosine-phosphorylated protein 1) (CAT-1) (CAT1) (G protein-coupled receptor kinase-interactor 1) (GRK-interacting protein 1) (GRK-interactor 1)	Git1	10	307	1017	626
B2GUY4	Dematin actin-binding protein (Epb4.9 protein)	Dmtn Epb4.9 Epb49	2	189	1135	627
A0A0G2K3Z9	Peroxiredoxin-1 (EC 1.11.1.24)	0	10	347	979	628
P60905	DnaJ homolog subfamily C member 5 (Cysteine string protein) (CSP)	Dnajc5	5	20	1306	629
F1LML7	Huntingtin-interacting protein 1-related	Hip1r	2	707	622	630
Q62871	Cytoplasmic dynein 1 intermediate chain 2 (Cytoplasmic dynein intermediate chain 2) (Dynein intermediate chain 2, cytosolic) (DH IC-2)	Dync1i2 Dnci2 Dncic2	8	255	1074	631
D3ZPR0	Chromosome segregation 1-like protein (Exportin-2) (Importin-alpha re-exporter)	Cse1l Cse1l_predicted rCG_32309	23	1046	284	632
Q4KLL4	Transmembrane 9 superfamily member 4	Tm9sf4	5	1081	252	633
Q8VIJ5	Protein O-GlcNAcase (OGA) (EC 3.2.1.169) (Beta-N-acetylhexosaminidase) (Beta-hexosaminidase) (Bifunctional protein NCOAT) (Meningioma-expressed antigen 5) (N-acetyl-beta-D-glucosaminidase) (N-acetyl-beta-glucosaminidase)	Oga Hexc Mea5 Mgea5	25	847	486	634
D3ZKI5	PHD finger protein 3 (PHD finger protein 3 (Predicted))	Phf3 Phf3_predicted rCG_22398	3	1284	50	635
Q99PS2	Casein kinase 1, epsilon (Casein kinase1 epsilon-2)	Csnk1e Ck1e-2	10	484	850	636
B5DEL2	Cleavage and polyadenylation-specific factor 1 (Cpsf1 protein)	Cpsf1	2	1324	11	637
G3V7P1	Syntaxin-12 (Syntaxin-13)	Stx12 Stx13	8	327	1008	638
M0RC57	Small ArfGAP 1	Smap1 LOC684800	5	195	1140	639
Q7TP98	Interleukin enhancer-binding factor 2 (Liver regeneration-related protein LRRG031)	Ilf2 Ab1-143	7	1319	18	640
Q3KR55	RCG60540, isoform CRA_a (Similar to Splicing factor U2AF 35 kDa subunit (U2 auxiliary factor 35 kDa subunit) (U2 snRNP auxiliary factor small subunit)) (U2 small nuclear RNA auxiliary factor 1)	U2af1 LOC687575 rCG_60540	4	1264	74	641
Q9ET20	Secretory carrier-associated membrane protein 4 (SCAMP-4) (Secretory carrier membrane protein 4)	Scamp4	2	606	732	642
P62630	Elongation factor 1-alpha 1 (EF-1-alpha-1) (Elongation factor Tu) (EF-Tu) (Eukaryotic elongation factor 1 A-1) (eEF1A-1)	Eef1a1 Eef1a	12	597	741	643
I6L9G6	TAR DNA-binding protein 43	Tardbp rCG_31562	12	1308	31	644
M0R8C1	Receptor expression-enhancing protein	Reep2	2	240	1101	645
Q91ZN1	Coronin-1A (Coronin-like protein A) (Clipin-A) (Tryptophan aspartate-containing coat protein) (TACO)	Coro1a Coro1	9	326	1016	646
Q05140	Clathrin coat assembly protein AP180 (91 kDa synaptosomal-associated protein) (Clathrin coat-associated protein AP180)	Snap91	11	156	1186	647
D4A9D6	DEAH box protein 9 (EC 3.6.4.13) (Nuclear DNA helicase II)	Dhx9 Dhx9_predicted rCG_46521	34	1337	7	648
O88453	Scaffold attachment factor B1 (SAF-B) (SAF-B1)	Safb Safb1	8	1344	1	649
O08629	Transcription intermediary factor 1-beta (TIF1-beta) (E3 SUMO-protein ligase TRIM28) (EC 2.3.2.27) (KRAB-associated protein 1) (Nuclear corepressor KAP-1) (RING-type E3 ubiquitin transferase TIF1-beta) (Tripartite motif-containing protein 28)	Trim28 Kap1 Tif1b	21	1299	46	650
F1LP90	Misshapen-like kinase 1 (EC 2.7.11.1) (GCK family kinase MiNK) (MAPK/ERK kinase kinase kinase 6) (MEK kinase kinase 6) (MEKKK 6) (Misshapen/NIK-related kinase) (Mitogen-activated protein kinase kinase kinase kinase 6)	Mink1 Map4k6 Mink	4	70	1275	651
O35142	Coatomer subunit beta' (Beta'-coat protein) (Beta'-COP) (p102)	Copb2	22	1117	229	652
A0JN29	Endoplasmic reticulum junction formation protein lunapark	Lnpk Lnp Lnp_predicted rCG_27205	3	578	768	653
Q64119	Myosin light polypeptide 6 (17 kDa myosin light chain) (LC17) (Myosin light chain 3) (MLC-3) (Myosin light chain alkali 3) (Myosin light chain A3) (Smooth muscle and nonmuscle myosin light chain alkali 6)	Myl6	4	373	973	654
Q68FR6	Elongation factor 1-gamma (EF-1-gamma) (eEF-1B gamma)	Eef1g	27	1179	168	655
D3ZRC4	Calcium-independent phospholipase A2-gamma (EC 3.1.1.-) (EC 3.1.1.5) (Intracellular membrane-associated calcium-independent phospholipase A2 gamma) (iPLA2-gamma) (Patatin-like phospholipase domain-containing protein 8)	Pnpla8	5	861	487	656
P56536	Kinesin heavy chain isoform 5C (Kinesin heavy chain neuron-specific 2) (Fragment)	Kif5c Nkhc2	6	111	1237	657
Q6PCU2	V-type proton ATPase subunit E 1 (V-ATPase subunit E 1) (Vacuolar proton pump subunit E 1)	Atp6v1e1	9	90	1259	658
Q8R490	Cadherin-13	Cdh13 rCG_51389	9	68	1281	659
P61314	60S ribosomal protein L15	Rpl15	5	822	528	660
P68255	14-3-3 protein theta (14-3-3 protein tau)	Ywhaq	8	205	1146	661
P10824	Guanine nucleotide-binding protein G(i) subunit alpha-1 (Adenylate cyclase-inhibiting G alpha protein)	Gnai1 Gnai-1	7	293	1059	662
Q0D2L6	Ras-related GTP-binding protein	Rragc Rragc_predicted	3	708	646	663
Q6P6V0	Glucose-6-phosphate isomerase (GPI) (EC 5.3.1.9) (Autocrine motility factor) (AMF) (Neuroleukin) (NLK) (Phosphoglucose isomerase) (PGI) (Phosphohexose isomerase) (PHI)	Gpi	18	455	899	664
Q6XLI7	Copine-1-like (RCG37481, isoform CRA_a) (RNA binding motif protein 12) (Swan)	Rbm12 LOC100910990 rCG_37481	2	1322	33	665
D4A4L4	MAP7 domain-containing 2	Map7d2	5	401	955	666
Q5U2Q5	Ribonucleoside-diphosphate reductase (EC 1.17.4.1)	Rrm1 Rrm1_mapped rCG_40380	7	126	1230	667
D3ZD97	RNA helicase (EC 3.6.4.13)	Dhx15 Dhx15_predicted LOC100910750 rCG_35948	13	1301	56	668
P25286	V-type proton ATPase 116 kDa subunit a 1 (V-ATPase 116 kDa subunit a 1) (Clathrin-coated vesicle/synaptic vesicle proton pump 116 kDa subunit) (Vacuolar adenosine triphosphatase subunit Ac116) (Vacuolar proton pump subunit 1) (Vacuolar proton translocating ATPase 116 kDa subunit a isoform 1)	Atp6v0a1 Atp6n1 Vpp1	16	658	699	669
P97576	GrpE protein homolog 1, mitochondrial (Mt-GrpE#1)	Grpel1 Grepel1	2	463	895	670
Q9ESI7	Neuronal migration protein doublecortin	Dcx	15	59	1300	671
F1M7H3	Uncharacterized protein	0	4	1233	127	672
D4A2D7	Importin 4 (Importin 4 (Predicted), isoform CRA_b)	Ipo4 Ipo4_predicted rCG_23390	11	868	492	673
Q3T1K5	F-actin-capping protein subunit alpha-2 (CapZ alpha-2)	Capza2	5	119	1241	674
P32736	Opioid-binding protein/cell adhesion molecule (OBCAM) (OPCML) (Opioid-binding cell adhesion molecule)	Opcml Obcam	5	26	1335	675
Q5PPJ6	Leucyl-tRNA synthetase (EC 6.1.1.4)	Lars Lars1	21	1111	253	676
Q03344	ATPase inhibitor, mitochondrial (ATP synthase F1 subunit epsilon) (Inhibitor of F(1)F(o)-ATPase) (IF(1)) (IF1)	Atp5if1 Atpi Atpif1 If1	2	736	628	677
D4A9D8	Oxysterol-binding protein	Osbp Osbp_predicted rCG_47114	6	991	375	678
D4A510	SWI/SNF-related, matrix-associated, actin-dependent regulator of chromatin, subfamily c, member 2	Smarcc2	14	1303	64	679
Q07266	Drebrin (Developmentally-regulated brain protein)	Dbn1	24	58	1309	680
P16638	ATP-citrate synthase (EC 2.3.3.8) (ATP-citrate (pro-S-)-lyase) (Citrate cleavage enzyme)	Acly	44	869	499	681
O35112	CD166 antigen (Activated leukocyte cell adhesion molecule) (HB2) (KG-CAM) (Protein MEMD) (SB-10 antigen) (CD antigen CD166)	Alcam	5	465	903	682
Q9WV25	Poly(U)-binding-splicing factor PUF60 (60 kDa poly(U)-binding-splicing factor) (RNA-binding protein Siah-BP) (Siah-binding protein 1)	Puf60 Siahbp1	3	1260	109	683
B1WC26	N-acetylneuraminate synthase (N-acetylneuraminic acid synthase) (N-acetylneuraminic acid synthase (Sialic acid synthase) (Predicted), isoform CRA_a)	Nans Nans_predicted rCG_55111	6	1160	210	684
D3ZD89	N(alpha)-acetyltransferase 15, NatA auxiliary subunit (NMDA receptor-regulated gene 1 (Predicted), isoform CRA_b)	Naa15 Narg1_predicted rCG_50034	9	925	445	685
A0A140TAA1	Immunoglobulin superfamily, member 8 (Immunoglobulin superfamily, member 8, isoform CRA_b)	Igsf8 rCG_20324	3	106	1264	686
P04182	Ornithine aminotransferase, mitochondrial (EC 2.6.1.13) (Ornithine--oxo-acid aminotransferase)	Oat	9	773	599	687
F1LMV9	Coronin	Coro2b LOC300768 rCG_58259	6	564	808	688
B5DEG8	LOC685144 protein (RCG41932) (SEC24 homolog C, COPII coat complex component)	Sec24c LOC685144 rCG_41932	15	1107	267	689
O70277	Tripartite motif-containing protein 3 (Brain-expressed RING finger protein) (RING finger protein 22)	Trim3 Berp Rnf22	9	600	774	690
B5DFK6	AP-3 complex subunit delta	Ap3d1 rCG_29405	17	1121	255	691
P54319	Phospholipase A-2-activating protein (PLA2P) (PLAP)	Plaa Plap	18	981	395	692
D3ZA84	Talin 2	Tln2	21	519	857	693
B2RYF6	CLPTM1 regulator of GABA type A receptor forward-trafficking (Cleft lip and palate associated transmembrane protein 1) (Cleft lip and palate associated transmembrane protein 1 (Predicted))	Clptm1 Clptm1_predicted rCG_53638	8	1011	366	694
Q6P799	Serine--tRNA ligase, cytoplasmic (EC 6.1.1.11) (Seryl-tRNA synthetase) (SerRS) (Seryl-tRNA(Ser/Sec) synthetase)	Sars1 Sars	9	650	727	695
Q62940	E3 ubiquitin-protein ligase NEDD4 (EC 2.3.2.26) (HECT-type E3 ubiquitin transferase NEDD4)	Nedd4 Nedd4a	16	825	553	696
D3ZU64	VPS37B subunit of ESCRT-I (Vacuolar protein sorting 37B (Yeast) (Predicted), isoform CRA_b)	Vps37b Vps37b_predicted rCG_21440	2	451	927	697
A1L1K3	Anaphase-promoting complex subunit 5 (APC5) (Cyclosome subunit 5)	Anapc5	3	1206	173	698
P13596	Neural cell adhesion molecule 1 (N-CAM-1) (NCAM-1) (CD antigen CD56)	Ncam1 Ncam	28	30	1349	699
Q5FVI4	Cell cycle exit and neuronal differentiation protein 1	Cend1	3	928	452	700
O54922	Exocyst complex component 7 (Exocyst complex component Exo70) (rExo70)	Exoc7 Exo70	11	446	935	701
P23565	Alpha-internexin (Alpha-Inx)	Ina Inexa	12	414	968	702
P69897	Tubulin beta-5 chain	Tubb5	4	32	1351	703
P15791	Calcium/calmodulin-dependent protein kinase type II subunit delta (CaM kinase II subunit delta) (CaMK-II subunit delta) (EC 2.7.11.17)	Camk2d	9	511	873	704
P32851	Syntaxin-1A (Neuron-specific antigen HPC-1) (Synaptotagmin-associated 35 kDa protein) (P35A)	Stx1a Sap	8	166	1218	705
Q6IMY8	Heterogeneous nuclear ribonucleoprotein U (hnRNP U) (SP120) (Scaffold-attachment factor A) (SAF-A)	Hnrnpu Hnrpu rCG_20317	27	1370	15	706
P63329	Serine/threonine-protein phosphatase 2B catalytic subunit alpha isoform (EC 3.1.3.16) (CAM-PRP catalytic subunit) (Calmodulin-dependent calcineurin A subunit alpha isoform)	Ppp3ca Calna	8	416	969	707
Q6RUV5	Ras-related C3 botulinum toxin substrate 1 (EC 3.6.5.2) (p21-Rac1)	Rac1 Rac	4	199	1188	708
O08875	Serine/threonine-protein kinase DCLK1 (EC 2.7.11.1) (Calcium/calmodulin-dependent protein kinase type I-like CPG16) (Doublecortin-like and CAM kinase-like 1) (Doublecortin-like kinase 1)	Dclk1 Cpg16 Dcamkl1	14	154	1233	709
P37397	Calponin-3 (Calponin, acidic isoform) (Calponin, non-muscle isoform)	Cnn3	13	98	1289	710
P21707	Synaptotagmin-1 (Synaptotagmin I) (SytI) (p65)	Syt1	15	438	950	711
A0A0G2K6T9	Protocadherin 1	Pcdh1	9	116	1272	712
D3Z941	Methionine--tRNA ligase, cytoplasmic (EC 6.1.1.10) (Methionyl-tRNA synthetase)	Mars Mars1	27	1118	271	713
D3ZD73	RNA helicase (EC 3.6.4.13)	Ddx6 rCG_58047	12	1018	371	714
B0BN63	Activator of Hsp90 ATPase activity 1 (LOC681996 protein) (RCG20659, isoform CRA_b)	Ahsa1 LOC681996 rCG_20659	7	795	594	715
F1LNI5	Protein phosphatase 1G (EC 3.1.3.16) (Protein phosphatase magnesium-dependent 1 gamma)	Ppm1g	5	1278	112	716
Q5XIA4	CCR4-NOT transcription complex subunit 10	Cnot10	3	1271	119	717
B0BN30	Mitochondrial carrier 1 (Mtch1 protein)	Mtch1	6	943	447	718
F1LMZ8	26S proteasome non-ATPase regulatory subunit 11 (26S proteasome regulatory subunit RPN6)	Psmd11	13	631	760	719
D4A5I4	Neuron navigator 1	Nav1 LOC685707	19	448	943	720
P43244	Matrin-3 (Nuclear scaffold protein p130/MAT3)	Matr3	27	1390	4	721
P11730	Calcium/calmodulin-dependent protein kinase type II subunit gamma (CaM kinase II subunit gamma) (CaMK-II subunit gamma) (EC 2.7.11.17)	Camk2g	7	629	765	722
P19332	Microtubule-associated protein tau (Neurofibrillary tangle protein) (Paired helical filament-tau) (PHF-tau)	Mapt Mtapt Tau	17	33	1362	723
P10760	Adenosylhomocysteinase (AdoHcyase) (EC 3.3.1.1) (S-adenosyl-L-homocysteine hydrolase)	Ahcy	14	1090	306	724
Q5FVM4	Non-POU domain-containing octamer-binding protein (NonO protein)	Nono	7	1361	36	725
Q498C8	Protein RER1	Rer1	2	1127	270	726
Q4FZT2	Protein phosphatase methylesterase 1 (PME-1) (EC 3.1.1.89)	Ppme1 Pme1	10	719	678	727
Q9QWN8	Spectrin beta chain, non-erythrocytic 2 (Beta SpIII sigma 1) (Beta-III spectrin) (Glutamate transporter EAAT4-associated protein 41) (SPNB-3) (Spectrin-like protein GTRAP41)	Sptbn2 Spnb3	66	420	978	728
Q4AE70	Histone-arginine methyltransferase CARM1 (EC 2.1.1.319) (Coactivator-associated arginine methyltransferase 1) (Protein arginine N-methyltransferase 4)	Carm1 Prmt4	5	1186	213	729
Q9R066	Coxsackievirus and adenovirus receptor homolog (CAR) (rCAR)	Cxadr Car	18	38	1361	730
E9PU01	DNA helicase (EC 3.6.4.12)	Chd4	4	1183	217	731
Q6P7A2	Ubiquitin conjugation factor E4 A (EC 2.3.2.27) (RING-type E3 ubiquitin transferase E4 A)	Ube4a	3	964	436	732
F1LQ48	Heterogeneous nuclear ribonucleoprotein L (hnRNP L)	Hnrnpl Fblim1	17	1387	14	733
A0A0G2K459	Mitochondrial carrier 2	Mtch2	8	776	625	734
P86410	Ral GTPase-activating protein subunit beta (p170)	Ralgapb	5	290	1111	735
Q99PF5	Far upstream element-binding protein 2 (FUSE-binding protein 2) (KH type-splicing regulatory protein) (KSRP) (MAP2 RNA trans-acting protein 1) (MARTA1)	Khsrp Fubp2	16	1385	17	736
P42123	L-lactate dehydrogenase B chain (LDH-B) (EC 1.1.1.27) (LDH heart subunit) (LDH-H)	Ldhb Ldh-2 Ldh2	12	546	856	737
Q62826	Heterogeneous nuclear ribonucleoprotein M (hnRNP M) (M4 protein)	Hnrnpm Hnrpm	12	1309	96	738
P48500	Triosephosphate isomerase (TIM) (EC 5.3.1.1) (Methylglyoxal synthase) (EC 4.2.3.3) (Triose-phosphate isomerase)	Tpi1	12	982	424	739
P24049	60S ribosomal protein L17 (Amino acid starvation-induced protein) (ASI) (L23)	Rpl17	4	772	634	740
P13264	Glutaminase kidney isoform, mitochondrial (GLS) (EC 3.5.1.2) (K-glutaminase) (L-glutamine amidohydrolase) [Cleaved into: Glutaminase kidney isoform, mitochondrial 68 kDa chain; Glutaminase kidney isoform, mitochondrial 65 kDa chain]	Gls	14	563	844	741
P62963	Profilin-1 (Profilin I)	Pfn1	5	483	924	742
P10687	1-phosphatidylinositol 4,5-bisphosphate phosphodiesterase beta-1 (EC 3.1.4.11) (PLC-154) (Phosphoinositide phospholipase C-beta-1) (Phospholipase C-I) (PLC-I) (Phospholipase C-beta-1) (PLC-beta-1)	Plcb1	28	76	1331	743
Q91V33	KH domain-containing, RNA-binding, signal transduction-associated protein 1 (GAP-associated tyrosine phosphoprotein p62) (Src-associated in mitosis 68 kDa protein) (Sam68) (p21 Ras GTPase-activating protein-associated p62) (p68)	Khdrbs1 Sam68	3	1349	59	744
Q9JMJ4	Pre-mRNA-processing factor 19 (EC 2.3.2.27) (Neuronal differentiation-related gene protein) (PRP19/PSO4 homolog) (RING-type E3 ubiquitin transferase PRP19)	Prpf19 Prp19	7	1248	160	745
Q6AYI1	DEAD box protein 5 (EC 3.6.4.13) (Probable ATP-dependent RNA helicase DDX5)	Ddx5 rCG_35034	16	1389	22	746
A0A0G2K1E5	Symplekin	Sympk	2	1077	335	747
Q920L2	Succinate dehydrogenase [ubiquinone] flavoprotein subunit, mitochondrial (EC 1.3.5.1) (Flavoprotein subunit of complex II) (Fp)	Sdha	17	754	658	748
Q5PQN6	Spermatogenesis-defective protein 39 homolog (hSPE-39) (VPS33B-interacting protein in apical-basolateral polarity regulator) (VPS33B-interacting protein in polarity and apical restriction)	Vipas39 Spe39 Vipar	2	742	671	749
B0BN85	Protein SGT1 homolog (Suppressor of G2 allele of SKP1 homolog)	Sugt1	9	302	1112	750
P63035	Cytohesin-2 (ARF nucleotide-binding site opener) (Protein ARNO) (PH, SEC7 and coiled-coil domain-containing protein 2) (CLM2) (SEC7 homolog B)	Cyth2 Pscd2 Sec7b	2	382	1033	751
P04256	Heterogeneous nuclear ribonucleoprotein A1 (hnRNP A1) (Helix-destabilizing protein) (HDP) (Single-strand RNA-binding protein) (hnRNP core protein A1) [Cleaved into: Heterogeneous nuclear ribonucleoprotein A1, N-terminally processed]	Hnrnpa1 Hnrpa1	12	1384	32	752
P63045	Vesicle-associated membrane protein 2 (VAMP-2) (Synaptobrevin-2)	Vamp2 Syb2	3	1078	338	753
B1WBS4	Similar to Vacuolar protein sorting 26 homolog (VPS26 protein homolog), isoform CRA_a (VPS26 retromer complex component B) (Vps26b protein)	Vps26b LOC300472 rCG_22813	8	612	804	754
Q9ES54	Nuclear protein localization protein 4 homolog (Protein NPL4)	Nploc4 Npl4	6	1100	318	755
P23514	Coatomer subunit beta (Beta-coat protein) (Beta-COP)	Copb1 Copb	27	1142	277	756
O88637	Ethanolamine-phosphate cytidylyltransferase (EC 2.7.7.14) (CTP:phosphoethanolamine cytidylyltransferase) (Phosphorylethanolamine transferase)	Pcyt2	2	902	519	757
F1LR98	Cadherin 10	Cdh10	4	179	1242	758
Q09167	Serine/arginine-rich splicing factor 5 (Delayed-early protein HRS) (Insulin-induced growth response protein CL-4) (Pre-mRNA-splicing factor SRP40) (Splicing factor, arginine/serine-rich 5)	Srsf5 Cl-4 Hrs Sfrs5	2	1374	49	759
P63088	Serine/threonine-protein phosphatase PP1-gamma catalytic subunit (PP-1G) (EC 3.1.3.16) (Protein phosphatase 1C catalytic subunit)	Ppp1cc	3	763	661	760
Q4QRB4	Tubulin beta-3 chain (Neuron-specific class III beta-tubulin)	Tubb3	9	44	1381	761
P68136	Actin, alpha skeletal muscle (Alpha-actin-1) [Cleaved into: Actin, alpha skeletal muscle, intermediate form]	Acta1 Acta	2	21	1405	762
Q63016	Large neutral amino acids transporter small subunit 1 (4F2 light chain) (4F2 LC) (4F2LC) (Integral membrane protein E16) (Protein TA1) (L-type amino acid transporter 1) (LAT-1) (Solute carrier family 7 member 5)	Slc7a5 Lat1 Mpe16 Ta1	4	657	772	763
Q62824	Exocyst complex component 4 (Exocyst complex component Sec8) (rSec8)	Exoc4 Sec8 Sec8l1	12	330	1100	764
Q5FVJ0	Protein RUFY3 (RUN and FYVE domain-containing protein 3) (Rap2-interacting protein x) (RIPx) (Single axon-regulated protein) (Singar)	Rufy3 Ripx	16	323	1107	765
Q66H61	Glutamine--tRNA ligase (EC 6.1.1.18) (Glutaminyl-tRNA synthetase) (GlnRS)	Qars1 Qars	16	1055	376	766
P67779	Prohibitin 1	Phb1 Phb	15	339	1092	767
P56522	NADPH:adrenodoxin oxidoreductase, mitochondrial (AR) (Adrenodoxin reductase) (EC 1.18.1.6) (Ferredoxin--NADP(+) reductase) (Ferredoxin reductase)	Fdxr	2	1367	65	768
D4AAH9	TBC1 domain family member 23	Tbc1d23	2	640	794	769
P19491	Glutamate receptor 2 (GluR-2) (AMPA-selective glutamate receptor 2) (GluR-B) (GluR-K2) (Glutamate receptor ionotropic, AMPA 2) (GluA2)	Gria2 Glur2	15	721	716	770
P61751	ADP-ribosylation factor 4	Arf4	2	836	602	771
Q62936	Disks large homolog 3 (PSD-95/SAP90-related protein 1) (Synapse-associated protein 102) (SAP-102) (SAP102)	Dlg3 Dlgh3	10	947	493	772
P54921	Alpha-soluble NSF attachment protein (SNAP-alpha) (N-ethylmaleimide-sensitive factor attachment protein alpha)	Napa Snap Snapa	7	622	818	773
D3ZK73	Cullin 4B (Cullin 4B (Predicted))	Cul4b Cul4b_predicted rCG_53225	4	957	484	774
Q62825	Exocyst complex component 3 (Exocyst complex component Sec6) (rSec6)	Exoc3 Sec6 Sec6l1	7	619	824	775
P43138	DNA-(apurinic or apyrimidinic site) endonuclease (EC 3.1.-.-) (APEX nuclease) (APEN) (Apurinic-apyrimidinic endonuclease 1) (AP endonuclease 1) (REF-1) (Redox factor-1) [Cleaved into: DNA-(apurinic or apyrimidinic site) endonuclease, mitochondrial]	Apex1 Ape Apex Ref1	8	1159	285	776
Q00981	Ubiquitin carboxyl-terminal hydrolase isozyme L1 (UCH-L1) (EC 3.4.19.12) (Neuron cytoplasmic protein 9.5) (PGP 9.5) (PGP9.5) (Ubiquitin thioesterase L1)	Uchl1	7	628	816	777
D3ZUD8	Transmembrane 9 superfamily member	Tm9sf3	8	1243	202	778
Q63604	BDNF/NT-3 growth factors receptor (EC 2.7.10.1) (Neurotrophic tyrosine kinase receptor type 2) (TrkB tyrosine kinase) (Trk-B)	Ntrk2 Trkb	7	737	708	779
F1LZC5	NADH dehydrogenase [ubiquinone] 1 alpha subcomplex subunit 13	0	3	108	1337	780
B4F774	Ganglioside-induced differentiation-associated protein 1-like 1 (Ganglioside-induced differentiation-associated protein 1-like 1 (Predicted)) (Gdap1l1 protein)	Gdap1l1 Gdap1l1_predicted rCG_32097	5	932	515	781
M0R5J4	2-phospho-D-glycerate hydro-lyase (EC 4.2.1.11)	0	17	324	1123	782
Q9Z1W6	Protein LYRIC (Lysine-rich CEACAM1 co-isolated protein) (Metadherin) (Metastasis adhesion protein)	Mtdh Lyric	3	1076	373	783
B0BN93	26S proteasome non-ATPase regulatory subunit 13 (26S proteasome regulatory subunit RPN9) (26S proteasome regulatory subunit S11) (26S proteasome regulatory subunit p40.5)	Psmd13	10	1014	435	784
Q9JHY2	Sideroflexin-3	Sfxn3	9	1005	444	785
G3V6W6	Proteasome 26S subunit, ATPase 6 (RCG61291)	Psmc6 LOC100365869 rCG_61291	9	781	668	786
F1LQZ3	Kinesin-like protein	Kif3a	9	159	1291	787
P47196	RAC-alpha serine/threonine-protein kinase (EC 2.7.11.1) (Protein kinase B) (PKB) (Protein kinase B alpha) (PKB alpha) (RAC-PK-alpha)	Akt1	5	647	805	788
B2GUV5	V-type proton ATPase subunit G	Atp6v1g1 rCG_55259	2	105	1348	789
D3Z8R4	RNA-binding motif protein 25-like 1	Rbm25l1 RGD1565486	6	1257	197	790
Q9JJ54	Heterogeneous nuclear ribonucleoprotein D0 (hnRNP D0) (AU-rich element RNA-binding protein 1)	Hnrnpd Auf1 Hnrpd	15	1379	78	791
D3ZJ01	RAB11-binding and LisH domain, coiled-coil and HEAT repeat-containing (Similar to RIKEN cDNA 2310035C23 (Predicted))	Relch RGD1307235 RGD1307235_predicted rCG_24062	14	464	993	792
P13383	Nucleolin (Protein C23)	Ncl Nuc	11	1325	133	793
Q920J4	Thioredoxin-like protein 1 (Thioredoxin-related protein)	Txnl1 Trp	2	298	1161	794
P56558	UDP-N-acetylglucosamine--peptide N-acetylglucosaminyltransferase 110 kDa subunit (EC 2.4.1.255) (O-GlcNAc transferase subunit p110) (O-linked N-acetylglucosamine transferase 110 kDa subunit) (OGT)	Ogt	18	1080	380	795
P50399	Rab GDP dissociation inhibitor beta (Rab GDI beta) (GDI-3) (Guanosine diphosphate dissociation inhibitor 2) (GDI-2)	Gdi2 Gdi3	15	297	1163	796
Q62952	Dihydropyrimidinase-related protein 3 (DRP-3) (Collapsin response mediator protein 4) (CRMP-4) (TOAD-64/Ulip/CRMP) (TUC-4b)	Dpysl3 Crmp4	23	155	1305	797
Q562A2	Zinc finger RNA-binding protein	Zfr	4	1285	176	798
D3ZJH2	SURP and G patch domain-containing 2 (Splicing factor, arginine/serine-rich 14 (Predicted))	Sugp2 Sfrs14_predicted rCG_38654	15	1339	123	799
D4ACM1	Elongator complex protein 3 (EC 2.3.1.-)	Elp3 rCG_52086	5	677	785	800
Q9R080	G-protein-signaling modulator 1 (Activator of G-protein signaling 3)	Gpsm1 Ags3	10	645	817	801
Q8CGU6	Nicastrin	Ncstn	3	615	849	802
Q66HR2	Microtubule-associated protein RP/EB family member 1 (APC-binding protein EB1) (End-binding protein 1) (EB1)	Mapre1	13	193	1271	803
F7ES73	Negative regulator of ubiquitin-like proteins 1	Nub1	7	920	547	804
Q3ZAU6	RBR-type E3 ubiquitin transferase (EC 2.3.2.31)	Rnf14 rCG_49400	7	602	865	805
A0A0G2K2V5	Exocyst complex component 1	Exoc1	3	110	1357	806
Q62950	Dihydropyrimidinase-related protein 1 (DRP-1) (Collapsin response mediator protein 1) (CRMP-1) (Inactive dihydropyrimidinase)	Crmp1 Dpysl1	25	184	1285	807
G3V6S8	Serine/arginine-rich splicing factor 6 (Pre-mRNA-splicing factor SRP55) (Splicing factor, arginine/serine-rich 6)	Srsf6 Sfrs6 Srp55	3	1334	137	808
O35821	Myb-binding protein 1A (PAR-interacting protein) (PIP)	Mybbp1a	10	834	638	809
B2RYN3	Eukaryotic translation elongation factor 1 epsilon 1 (RCG43901)	Eef1e1 rCG_43901	3	637	835	810
P62755	40S ribosomal protein S6	Rps6	3	958	516	811
Q5FVI6	V-type proton ATPase subunit C 1 (V-ATPase subunit C 1) (Vacuolar proton pump subunit C 1)	Atp6v1c1	16	593	881	812
O08837	Cell division cycle 5-like protein (Cdc5-like protein) (Pombe Cdc5-related protein)	Cdc5l Pcdc5rp	5	1368	107	813
Q5XI83	VPS35 endosomal protein-sorting factor-like	Vps35l	5	930	545	814
Q8K4M9	Oxysterol-binding protein-related protein 1 (ORP-1) (OSBP-related protein 1)	Osbpl1a Orp1	3	791	684	815
A0A0G2JY26	DnaJ heat shock protein family (Hsp40) member C6	Dnajc6	11	517	959	816
A0A0G2JXT8	Filamin B	Flnb	4	1099	378	817
P97612	Fatty-acid amide hydrolase 1 (EC 3.5.1.99) (Anandamide amidase) (Anandamide amidohydrolase 1) (Fatty acid ester hydrolase) (EC 3.1.1.-) (Oleamide hydrolase 1)	Faah Faah1	4	832	645	818
D3ZVQ0	Ubiquitin carboxyl-terminal hydrolase (EC 3.4.19.12)	Usp5 Usp5_predicted rCG_29800	26	807	672	819
Q6P7P5	eIF5-mimic protein 2 (Basic leucine zipper and W2 domain-containing protein 1)	Bzw1 5mp2	14	841	639	820
Q64548	Reticulon-1 (Neuroendocrine-specific protein) (S-rex)	Rtn1 Nsp	11	560	920	821
P08461	Dihydrolipoyllysine-residue acetyltransferase component of pyruvate dehydrogenase complex, mitochondrial (EC 2.3.1.12) (70 kDa mitochondrial autoantigen of primary biliary cirrhosis) (PBC) (Dihydrolipoamide acetyltransferase component of pyruvate dehydrogenase complex) (Pyruvate dehydrogenase complex component E2) (PDC-E2) (PDCE2)	Dlat	16	839	642	822
A0A0G2K0L0	3'-phosphoadenosine 5'-phosphosulfate synthase 1	Papss1	3	1331	151	823
B2GUZ1	Ubiquitin carboxyl-terminal hydrolase 4 (EC 3.4.19.12) (Deubiquitinating enzyme 4) (Ubiquitin thioesterase 4) (Ubiquitin-specific-processing protease 4)	Usp4	4	641	843	824
B0BNA5	Coactosin-like protein	Cotl1 Clp	5	194	1290	825
D3ZQG6	Tripartite motif-containing protein 2 (EC 2.3.2.27) (E3 ubiquitin-protein ligase TRIM2) (RING-type E3 ubiquitin transferase TRIM2)	Trim2	11	334	1152	826
F1LP57	Mitogen-activated protein kinase kinase 4	Map2k4	5	273	1213	827
Q63151	Fatty acid CoA ligase Acsl3 (Arachidonate--CoA ligase Acsl3) (EC 6.2.1.15) (Brain acyl-CoA synthetase II) (Long-chain acyl-CoA synthetase 3) (LACS 3) (Long-chain-fatty-acid--CoA ligase 3) (EC 6.2.1.3) (Medium-chain acyl-CoA ligase Acsl3) (EC 6.2.1.2)	Acsl3 Acs3 Facl3	5	972	517	828
Q562B5	Serine/threonine-protein phosphatase PGAM5, mitochondrial (EC 3.1.3.16) (Phosphoglycerate mutase family member 5)	Pgam5	2	551	939	829
A0A0G2K761	Cullin 2	Cul2	9	899	592	830
A0A0G2K0W3	Protein tweety homolog	Ttyh3	3	693	798	831
Q05764	Beta-adducin (Adducin-63) (Erythrocyte adducin subunit beta)	Add2	11	207	1284	832
Q5XI97	Alanyl-tRNA editing protein Aarsd1 (Alanyl-tRNA synthetase domain-containing protein 1)	Aarsd1	3	590	904	833
Q9JHZ9	Sodium-coupled neutral amino acid transporter 3 (N-system amino acid transporter 1) (Na(+)-coupled neutral amino acid transporter 3) (Solute carrier family 38 member 3) (System N amino acid transporter 1)	Slc38a3 Snat3	5	778	717	834
Q4FZT9	26S proteasome non-ATPase regulatory subunit 2	Psmd2	23	976	520	835
Q5U2X8	Acyl-CoA thioesterase 9 (Similar to acyl-CoA thioesterase, isoform CRA_b)	Acot9 LOC302640 rCG_36383	9	914	585	836
B0BNE6	Complex I-23kD (NADH dehydrogenase [ubiquinone] iron-sulfur protein 8, mitochondrial) (NADH-ubiquinone oxidoreductase 23 kDa subunit)	Ndufs8 Ndufs8_predicted rCG_47133	4	596	905	837
P41516	DNA topoisomerase 2-alpha (EC 5.6.2.2) (DNA topoisomerase II, alpha isozyme)	Top2a Top-2 Top2	9	1335	167	838
Q5D006	Ubiquitin carboxyl-terminal hydrolase 11 (EC 3.4.19.12) (Deubiquitinating enzyme 11) (Ubiquitin thioesterase 11) (Ubiquitin-specific-processing protease 11)	Usp11	4	1123	379	839
D4AE88	Family with sequence similarity 120B (Similar to KIAA1838 protein (Predicted), isoform CRA_b)	Fam120b RGD1310304_predicted rCG_22953	11	1089	413	840
Q9QYL8	Acyl-protein thioesterase 2 (APT-2) (EC 3.1.2.-) (Lysophospholipase 2) (Lysophospholipase II) (LPL-II) (LysoPLA II) (Palmitoyl-protein hydrolase) (EC 3.1.2.22)	Lypla2	2	944	559	841
D3ZPE5	Vacuolar protein sorting-associated protein 53 homolog	Vps53 Vps53_predicted rCG_32605	8	917	586	842
P53042	Serine/threonine-protein phosphatase 5 (PP5) (EC 3.1.3.16) (Protein phosphatase T) (PPT)	Ppp5c	8	821	682	843
Q63610	Tropomyosin alpha-3 chain (Gamma-tropomyosin) (Tropomyosin-3) (Tropomyosin-5)	Tpm3 Tpm-5 Tpm5	7	182	1321	844
Q32PX7	Far upstream element-binding protein 1 (FBP) (FUSE-binding protein 1)	Fubp1	13	1372	134	845
D4A133	H(+)-transporting two-sector ATPase (EC 7.1.2.2)	Atp6v1a rCG_52629	28	460	1046	846
A0A0G2JY73	Eukaryotic translation initiation factor 4 gamma, 3	Eif4g3	22	1178	330	847
Q5U1Z9	Metaxin 2	Mtx2 rCG_27294	6	572	936	848
Q5RJR8	Leucine-rich repeat-containing protein 59 (Protein p34) [Cleaved into: Leucine-rich repeat-containing protein 59, N-terminally processed]	Lrrc59 Rbp34	12	1033	476	849
O89049	Thioredoxin reductase 1, cytoplasmic (TR) (EC 1.8.1.9) (NADPH-dependent thioredoxin reductase) (Peroxidase TXNRD1) (EC 1.11.1.2) (Thioredoxin reductase TR1)	Txnrd1 Trxr1	4	818	691	850
Q6JAM9	Novel acetylcholine receptor chaperone (Spinal cord expression protein 4) (TMEM35 gene-derived unknown factor 1) (Transmembrane protein 35A)	Tmem35a Nacho Tmem35 Tuf1	2	921	590	851
Q63372	Neurexin-1 (Neurexin I-alpha) (Neurexin-1-alpha)	Nrxn1	5	810	701	852
O88767	Parkinson disease protein 7 homolog (Contraception-associated protein 1) (Protein CAP1) (Fertility protein SP22) (Maillard deglycase) (Parkinsonism-associated deglycase) (Protein DJ-1) (DJ-1) (Protein/nucleic acid deglycase DJ-1) (EC 3.1.2.-) (EC 3.5.1.-) (EC 3.5.1.124)	Park7 Cap1	4	594	917	853
G3V7V3	Solute carrier family 27 (Fatty acid transporter), member 4 (Solute carrier family 27 member 4)	Slc27a4 rCG_45831	3	814	698	854
P20788	Cytochrome b-c1 complex subunit Rieske, mitochondrial (EC 7.1.1.8) (Complex III subunit 5) (Cytochrome b-c1 complex subunit 5) (Liver regeneration-related protein LRRGT00195) (Rieske iron-sulfur protein) (RISP) (Rieske protein UQCRFS1) (Ubiquinol-cytochrome c reductase iron-sulfur subunit) [Cleaved into: Cytochrome b-c1 complex subunit 9 (Su9) (Subunit 9) (8 kDa subunit 9) (Complex III subunit IX…	Uqcrfs1	4	777	735	855
Q2PQA9	Kinesin-1 heavy chain (Conventional kinesin heavy chain) (Ubiquitous kinesin heavy chain) (UKHC)	Kif5b Khc	8	408	1104	856
P61765	Syntaxin-binding protein 1 (N-Sec1) (Protein unc-18 homolog 1) (Unc18-1) (Protein unc-18 homolog A) (Unc-18A) (p67) (rbSec1)	Stxbp1 Unc18a	33	332	1181	857
M0R9Q1	RCG48334, isoform CRA_e (RNA-binding motif protein 14)	Rbm14 rCG_48334	19	1366	149	858
Q4AEF8	Coatomer subunit gamma-1 (Gamma-1-coat protein) (Gamma-1-COP)	Copg1 Copg	23	1040	477	859
P17764	Acetyl-CoA acetyltransferase, mitochondrial (EC 2.3.1.9) (Acetoacetyl-CoA thiolase)	Acat1	19	819	700	860
Q9WVB1	Ras-related protein Rab-6A (Rab-6)	Rab6a Rab6	2	539	980	861
Q91Z79	Liprin-alpha-3 (Protein tyrosine phosphatase receptor type f polypeptide-interacting protein alpha-3) (PTPRF-interacting protein alpha-3)	Ppfia3	11	607	913	862
A0A0G2K8K0	Splicing factor proline and glutamine-rich	Sfpq	18	1399	122	863
P35427	60S ribosomal protein L13a	Rpl13a	6	907	614	864
Q6P747	Heterochromatin protein 1-binding protein 3	Hp1bp3	15	1245	278	865
D3ZV39	Armadillo repeat-containing, X-linked 4	Armcx4	4	1101	422	866
P20651	Serine/threonine-protein phosphatase 2B catalytic subunit beta isoform (EC 3.1.3.16) (CAM-PRP catalytic subunit) (Calmodulin-dependent calcineurin A subunit beta isoform) (CNA beta)	Ppp3cb	7	655	869	867
P62912	60S ribosomal protein L32	Rpl32	3	918	607	868
Q7TT49	Serine/threonine-protein kinase MRCK beta (EC 2.7.11.1) (CDC42-binding protein kinase beta) (DMPK-like beta) (Myotonic dystrophy kinase-related CDC42-binding kinase beta) (MRCK beta) (Myotonic dystrophy protein kinase-like beta)	Cdc42bpb	22	666	861	869
P49432	Pyruvate dehydrogenase E1 component subunit beta, mitochondrial (PDHE1-B) (EC 1.2.4.1)	Pdhb	9	826	702	870
D4A208	SLIT-ROBO Rho GTPase-activating protein 2 (srGAP2)	Srgap2	17	753	776	871
Q01062	cGMP-dependent 3',5'-cyclic phosphodiesterase (EC 3.1.4.17) (Cyclic GMP-stimulated phosphodiesterase) (CGS-PDE) (cGSPDE)	Pde2a	12	768	763	872
B2GV73	Actin-related protein 2/3 complex subunit 3	Arpc3 Arpc3_predicted rCG_21863	6	213	1319	873
B5DEH2	Erlin-2 (Endoplasmic reticulum lipid raft-associated protein 2) (Stomatin-prohibitin-flotillin-HflC/K domain-containing protein 2) (SPFH domain-containing protein 2)	Erlin2 Spfh2	10	743	792	874
O35274	Neurabin-2 (Neurabin-II) (Neural tissue-specific F-actin-binding protein II) (PP1bp134) (Protein phosphatase 1 regulatory subunit 9B) (Spinophilin) (p130)	Ppp1r9b Spino	19	175	1360	875
Q5EB77	Ras-related protein Rab-18	Rab18	4	488	1050	876
P61980	Heterogeneous nuclear ribonucleoprotein K (hnRNP K) (dC stretch-binding protein) (CSBP)	Hnrnpk Hnrpk	22	1396	143	877
D4A8X8	CTTNBP2 N-terminal like (Predicted), isoform CRA_a (CTTNBP2 N-terminal-like)	Cttnbp2nl Cttnbp2nl_predicted rCG_51752	3	1115	425	878
Q64654	Lanosterol 14-alpha demethylase (LDM) (EC 1.14.14.154) (CYPLI) (Cytochrome P450 51A1) (Cytochrome P450-14DM) (Cytochrome P45014DM) (Cytochrome P450LI) (Sterol 14-alpha demethylase)	Cyp51a1 Cyp51	8	800	742	879
P21670	Proteasome subunit alpha type-4 (Macropain subunit C9) (Multicatalytic endopeptidase complex subunit C9) (Proteasome component C9) (Proteasome subunit L)	Psma4	8	704	838	880
P70501	RNA-binding protein 10 (RNA-binding motif protein 10) (RNA-binding protein S1-1)	Rbm10	2	1348	196	881
A0A096MIX2	RNA helicase (EC 3.6.4.13)	Ddx17 rCG_59754	16	1388	157	882
Q5RJK8	Acyl-CoA-binding domain-containing protein 6	Acbd6	2	653	893	883
A0A0G2JU15	Pentatricopeptide repeat domain 3	Ptcd3	2	937	610	884
P07825	Synaptophysin (Major synaptic vesicle protein p38)	Syp	6	209	1339	885
Q3T1J1	Eukaryotic translation initiation factor 5A-1 (eIF-5A-1) (eIF-5A1) (Eukaryotic initiation factor 5A isoform 1) (eIF-5A) (eIF-4D)	Eif5a	6	479	1070	886
P61983	14-3-3 protein gamma [Cleaved into: 14-3-3 protein gamma, N-terminally processed]	Ywhag	8	204	1346	887
P85845	Fascin	Fscn1	21	351	1201	888
D4ABT8	Heterogeneous nuclear ribonucleoprotein U-like 2	Hnrnpul2	19	1352	201	889
D3ZLL8	40S ribosomal protein S15a	LOC100909878 LOC687680 LOC691716 Rps15al4	4	1058	497	890
A0A0G2K8S6	Glucosidase 1 (Mannosyl-oligosaccharide glucosidase)	LOC103692171 Gcs1 rCG_56387	4	1054	502	891
B5DEL8	Complex I-15 kDa (NADH dehydrogenase [ubiquinone] iron-sulfur protein 5) (NADH-ubiquinone oxidoreductase 15 kDa subunit)	Ndufs5 LOC100361505 LOC100363268 rCG_31129	2	328	1236	892
A0A0G2K9J2	V-type proton ATPase subunit H	Atp6v1h rCG_30515	15	705	860	893
Q80Z29	Nicotinamide phosphoribosyltransferase (NAmPRTase) (Nampt) (EC 2.4.2.12) (Pre-B-cell colony-enhancing factor 1 homolog) (PBEF) (Visfatin)	Nampt Pbef1	3	1215	353	894
Q6PEC1	Tubulin-specific chaperone A (TCP1-chaperonin cofactor A) (Tubulin-folding cofactor A) (CFA)	Tbca	2	256	1313	895
D3Z8L5	Pumilio RNA-binding family member 1	Pum1	4	1224	347	896
Q63413	Spliceosome RNA helicase Ddx39b (EC 3.6.4.13) (56 kDa U2AF65-associated protein) (ATP-dependent RNA helicase p47) (DEAD box protein Uap56)	Ddx39b Bat1 Bat1a Uap56	9	1345	231	897
O35867	Neurabin-1 (Neurabin-I) (Neural tissue-specific F-actin-binding protein I) (PP1bp175) (Protein phosphatase 1 regulatory subunit 9A) (p180)	Ppp1r9a	7	296	1282	898
Q641Y0	Dolichyl-diphosphooligosaccharide--protein glycosyltransferase 48 kDa subunit (DDOST 48 kDa subunit) (Oligosaccharyl transferase 48 kDa subunit)	Ddost	9	1008	571	899
Q6P502	T-complex protein 1 subunit gamma (TCP-1-gamma) (CCT-gamma)	Cct3	23	502	1078	900
Q99376	Transferrin receptor protein 1 (TR) (TfR) (TfR1) (Trfr) (CD antigen CD71)	Tfrc Trfr	23	279	1302	901
P12001	60S ribosomal protein L18	Rpl18	6	1105	478	902
P19511	ATP synthase F(0) complex subunit B1, mitochondrial (ATP synthase peripheral stalk-membrane subunit b) (ATP synthase subunit b) (ATPase subunit b)	Atp5pb Atp5f Atp5f1	10	980	604	903
Q9JJ50	Hepatocyte growth factor-regulated tyrosine kinase substrate (SNAP-25-interacting protein Hrs-2)	Hgs Hrs Hrs2	11	1007	578	904
Q6AYH5	Dynactin subunit 2	Dctn2	18	190	1398	905
Q62848	ADP-ribosylation factor GTPase-activating protein 1 (ARF GAP 1) (ADP-ribosylation factor 1 GTPase-activating protein) (ARF1 GAP) (ARF1-directed GTPase-activating protein)	Arfgap1 Arf1gap	2	726	864	906
P60901	Proteasome subunit alpha type-6 (Macropain iota chain) (Multicatalytic endopeptidase complex iota chain) (Proteasome iota chain)	Psma6	6	820	773	907
P21818	Stathmin-2 (Superior cervical ganglion-10 protein) (Protein SCG10)	Stmn2 Scg10 Scgn10	6	558	1037	908
Q3B7U9	Peptidyl-prolyl cis-trans isomerase FKBP8 (PPIase FKBP8) (EC 5.2.1.8) (FK506-binding protein 8) (FKBP-8) (Rotamase)	Fkbp8	7	856	740	909
P50475	Alanine--tRNA ligase, cytoplasmic (EC 6.1.1.7) (Alanyl-tRNA synthetase) (AlaRS)	Aars1 Aars	18	595	1001	910
D3ZPP2	ADP-ribosylation factor-like GTPase 8A (Similar to ADP-ribosylation factor-like 10B (Predicted))	Arl8a RGD1565940_predicted rCG_46487	5	723	874	911
A0A0G2KAI8	Developmentally-regulated GTP-binding protein 2	Drg2	5	835	764	912
P24050	40S ribosomal protein S5 [Cleaved into: 40S ribosomal protein S5, N-terminally processed]	Rps5	3	908	692	913
D4A031	RNA helicase (EC 3.6.4.13)	Ddx42 Ddx42_predicted rCG_33275	8	1364	237	914
A0A0G2K132	Formin-like 2	Fmnl2	6	536	1065	915
G3V7T6	Splicing factor 3b, subunit 1 (Splicing factor 3b, subunit 1, isoform CRA_b)	Sf3b1 rCG_22317	21	1320	282	916
O88902	Tyrosine-protein phosphatase non-receptor type 23 (EC 3.1.3.48) (His domain-containing protein tyrosine phosphatase) (HD-PTP) (Protein tyrosine phosphatase TD14) (PTP-TD14) (Fragment)	Ptpn23	15	989	613	917
Q5U2U7	mRNA cap guanine-N7 methyltransferase (EC 2.1.1.56) (RG7MT1) (mRNA (guanine-N(7))-methyltransferase) (mRNA cap methyltransferase)	Rnmt	6	1354	250	918
P41499	Tyrosine-protein phosphatase non-receptor type 11 (EC 3.1.3.48) (Protein-tyrosine phosphatase 1D) (PTP-1D) (Protein-tyrosine phosphatase SYP) (SH-PTP2) (SHP-2) (Shp2)	Ptpn11	7	652	952	919
Q66HL2	Src substrate cortactin	Cttn	17	542	1062	920
Q5U300	Ubiquitin-like modifier-activating enzyme 1 (EC 6.2.1.45) (Ubiquitin-activating enzyme E1)	Uba1 Ube1	31	1061	544	921
Q6MGB4	H2-K region expressed gene 4, rat orthologue (RCG60794, isoform CRA_a) (Solute carrier family 39 (Zinc transporter), member 7) (Solute carrier family 39 member 7)	Slc39a7 AA926063 B3galt4 Cdk2ap1-ps1 Col11a2 Daxx Hsd17b8 Ke4 Kifc1 LOC224733l-1 LOC224733l-2 Phf1 Rps25-ps1 RT1-A1 RT1-A2 RT1-A3 RT1-DOa RT1-Hb RT1-Ke4 Rxrb Sacm2l-ps1 Sacm2l-ps2 Sec61-ps Syngap1 rCG_60794	2	854	755	922
Q6AYT7	Lysophosphatidylserine lipase ABHD12 (EC 3.1.-.-) (2-arachidonoylglycerol hydrolase ABHD12) (Abhydrolase domain-containing protein 12) (Monoacylglycerol lipase ABHD12) (EC 3.1.1.23) (Oxidized phosphatidylserine lipase ABHD12) (EC 3.1.-.-)	Abhd12	5	1047	563	923
Q6DGG0	Peptidyl-prolyl cis-trans isomerase D (PPIase D) (EC 5.2.1.8) (40 kDa peptidyl-prolyl cis-trans isomerase) (Cyclophilin-40) (CYP-40) (Rotamase D)	Ppid	15	713	897	924
A0A0G2JZI2	Glutamyl-prolyl-tRNA synthetase	Eprs	49	1191	421	925
Q07205	Eukaryotic translation initiation factor 5 (eIF-5)	Eif5	7	571	1041	926
Q6URK4	Heterogeneous nuclear ribonucleoprotein A3 (hnRNP A3)	Hnrnpa3 Hnrpa3	4	1395	218	927
F1LS86	Isoleucyl-tRNA synthetase (EC 6.1.1.5)	Iars Iars1 Iars_predicted rCG_44151	33	1219	394	928
P05369	Farnesyl pyrophosphate synthase (FPP synthase) (FPS) (EC 2.5.1.10) ((2E,6E)-farnesyl diphosphate synthase) (Cholesterol-regulated 39 kDa protein) (CR 39) (Dimethylallyltranstransferase) (EC 2.5.1.1) (Farnesyl diphosphate synthase) (Geranyltranstransferase)	Fdps	12	970	643	929
Q6AYD5	G1 to S phase transition 1	Gspt1 LOC100911685 rCG_49786	5	935	679	930
Q6AY09	Heterogeneous nuclear ribonucleoprotein H2 (hnRNP H2) (Heterogeneous nuclear ribonucleoprotein H') (hnRNP H') [Cleaved into: Heterogeneous nuclear ribonucleoprotein H2, N-terminally processed]	Hnrnph2 Hnrph2	3	1359	256	931
Q9JIL3	Interleukin enhancer-binding factor 3	Ilf3	14	1356	262	932
Q3SWT7	Nuclear receptor binding protein (Nuclear receptor-binding protein 1)	Nrbp1 Nrbp rCG_62062	2	384	1234	933
P27008	Poly [ADP-ribose] polymerase 1 (PARP-1) (EC 2.4.2.30) (ADP-ribosyltransferase diphtheria toxin-like 1) (ARTD1) (DNA ADP-ribosyltransferase PARP1) (EC 2.4.2.-) (NAD(+) ADP-ribosyltransferase 1) (ADPRT 1) (Poly[ADP-ribose] synthase 1) (Protein poly-ADP-ribosyltransferase PARP1) (EC 2.4.2.-)	Parp1 Adprt	5	1281	339	934
F2Z3S9	Nuclear receptor subfamily 2, group F, member 1	Nr2f1	3	1239	384	935
Q641Y8	ATP-dependent RNA helicase DDX1 (EC 3.6.4.13) (DEAD box protein 1)	Ddx1	18	1236	387	936
Q5HZA6	Prolyl endopeptidase-like (EC 3.4.21.-) (Prolylendopeptidase-like)	Prepl	5	788	837	937
Q9EQS0	Transaldolase (EC 2.2.1.2)	Taldo1	6	933	694	938
Q5XI22	Acetyl-CoA acetyltransferase, cytosolic (EC 2.3.1.9) (Cytosolic acetoacetyl-CoA thiolase)	Acat2	7	614	1019	939
F1LM66	116 kDa U5 small nuclear ribonucleoprotein component (U5 snRNP-specific protein, 116 kDa)	Eftud2	21	1317	317	940
A0A0G2K2P5	Tight junction protein ZO-1 (Tight junction protein 1) (Zona occludens protein 1) (Zonula occludens protein 1)	Tjp1	9	587	1047	941
P04797	Glyceraldehyde-3-phosphate dehydrogenase (GAPDH) (EC 1.2.1.12) (38 kDa BFA-dependent ADP-ribosylation substrate) (BARS-38) (Peptidyl-cysteine S-nitrosylase GAPDH) (EC 2.6.99.-)	Gapdh Gapd	16	411	1223	942
M0R3Z8	RCG28930, isoform CRA_b (RNA-binding motif protein 15)	Rbm15 LOC684233 rCG_28930	2	1347	288	943
O35509	Ras-related protein Rab-11B (EC 3.6.5.2)	Rab11b	8	404	1232	944
P62994	Growth factor receptor-bound protein 2 (Adapter protein GRB2) (Protein Ash) (SH2/SH3 adapter GRB2)	Grb2 Ash	3	608	1029	945
G3V7F6	18 kDa Sin3-associated polypeptide (Histone deacetylase complex subunit SAP18)	RGD1561590 Sap18 rCG_23529	2	1073	567	946
Q5EAP4	G protein subunit alpha 14 (Guanine nucleotide binding protein, alpha 14) (Guanine nucleotide binding protein, alpha 14, isoform CRA_a)	Gna14 rCG_48433	2	757	883	947
D3ZLS5	HECT-type E3 ubiquitin transferase (EC 2.3.2.26)	Hectd1	3	755	885	948
P39052	Dynamin-2 (EC 3.6.5.5)	Dnm2 Dyn2	4	413	1229	949
A1L1J8	RAB5B, member RAS oncogene family (RAB5B, member RAS oncogene family (Predicted), isoform CRA_c)	Rab5b Rab5b_predicted rCG_42413	2	1064	579	950
Q56R18	Importin subunit alpha	Kpna3	4	764	879	951
Q6AYT3	RNA-splicing ligase RtcB homolog (EC 6.5.1.8) (3'-phosphate/5'-hydroxy nucleic acid ligase) (p55)	Rtcb	8	1225	419	952
D4A4T0	RING-type E3 ubiquitin transferase (EC 2.3.2.27)	Stub1 rCG_34526	5	909	736	953
O70196	Prolyl endopeptidase (PE) (EC 3.4.21.26) (Post-proline cleaving enzyme) (rPop)	Prep	21	866	779	954
D3ZHQ1	Dipeptidylpeptidase 8 (Dipeptidylpeptidase 8 (Predicted), isoform CRA_a)	Dpp8 Dpp8_predicted rCG_57923	3	963	683	955
G3V8E2	Striatin-interacting protein 1	Strip1	8	880	767	956
Q4KLH4	Paraspeckle component 1	Pspc1	8	1280	368	957
Q3B8Q0	Microtubule-associated protein RP/EB family member 2	Mapre2	10	349	1308	958
P13668	Stathmin (Leukemia-associated phosphoprotein p18) (Metablastin) (Oncoprotein 18) (Op18) (Phosphoprotein p19) (pp19) (Pr22 protein) (Prosolin) (pp17)	Stmn1 Lap18	6	765	894	959
D3ZZC1	RCG43947 (Thioredoxin domain-containing 5)	Txndc5 rCG_43947	3	720	940	960
O70441	Synapsin-3 (Synapsin III)	Syn3	3	543	1117	961
Q3KR86	MICOS complex subunit Mic60 (Mitochondrial inner membrane protein) (Mitofilin) (Fragment)	Immt Mic60	25	696	965	962
Q9QXU8	Cytoplasmic dynein 1 light intermediate chain 1 (Dynein light chain A) (DLC-A) (Dynein light intermediate chain 1, cytosolic)	Dync1li1 Dncli1	19	714	948	963
Q04462	Valine--tRNA ligase (EC 6.1.1.9) (Valyl-tRNA synthetase) (ValRS)	Vars1 Vars Vars2	34	1172	491	964
D3ZCR3	High mobility group protein 1 (High mobility group protein B1)	LOC108349189	8	1341	323	965
F1M3W5	Dmx-like 2	Dmxl2	32	863	801	966
P50398	Rab GDP dissociation inhibitor alpha (Rab GDI alpha) (Guanosine diphosphate dissociation inhibitor 1) (GDI-1)	Gdi1 Rabgdia	16	638	1027	967
A0MZ67	Shootin-1 (Shootin1)	Shtn1	6	555	1110	968
Q02356	AMP deaminase 2 (EC 3.5.4.6) (AMP deaminase isoform L)	Ampd2	9	744	925	969
P19627	Guanine nucleotide-binding protein G(z) subunit alpha (G(x) alpha chain) (Gz-alpha)	Gnaz	10	716	954	970
D3ZW08	Adenylosuccinate lyase (ASL) (EC 4.3.2.2) (Adenylosuccinase)	Adsl Adsl_predicted rCG_60301	4	934	737	971
D4ABY2	Coatomer subunit gamma-2 (Gamma-2-coat protein) (Gamma-2-COP)	Copg2	11	1120	552	972
O55148	Growth arrest-specific protein 7 (GAS-7)	Gas7	4	654	1018	973
P36876	Serine/threonine-protein phosphatase 2A 55 kDa regulatory subunit B alpha isoform (PP2A subunit B isoform B55-alpha) (PP2A subunit B isoform BRA) (PP2A subunit B isoform PR55-alpha) (PP2A subunit B isoform R2-alpha) (PP2A subunit B isoform alpha)	Ppp2r2a	2	461	1211	974
P04692	Tropomyosin alpha-1 chain (Alpha-tropomyosin) (Tropomyosin-1)	Tpm1 Alpha-tm Tpma	4	589	1086	975
D4A0T8	Dehydrogenase/reductase 7	Dhrs7 RGD1565002	2	748	929	976
P69060	N-acylneuraminate cytidylyltransferase (EC 2.7.7.43) (CMP-N-acetylneuraminic acid synthase) (CMP-NeuNAc synthase)	Cmas	9	1350	333	977
Q5M7V8	Thyroid hormone receptor-associated protein 3 (Thyroid hormone receptor-associated protein complex 150 kDa component) (Trap150)	Thrap3 Trap150	9	1362	324	978
A0A0G2K5Q8	Secretory carrier-associated membrane protein (Secretory carrier membrane protein)	Clk2 Scamp3	4	940	746	979
P05712	Ras-related protein Rab-2A	Rab2a Rab2	7	689	998	980
Q3ZAV8	Enhancer of mRNA-decapping protein 4	Edc4	8	1265	423	981
P63086	Mitogen-activated protein kinase 1 (MAP kinase 1) (MAPK 1) (EC 2.7.11.24) (ERT1) (Extracellular signal-regulated kinase 2) (ERK-2) (MAP kinase isoform p42) (p42-MAPK) (Mitogen-activated protein kinase 2) (MAP kinase 2) (MAPK 2)	Mapk1 Erk2 Mapk Prkm1	13	786	902	982
P12075	Cytochrome c oxidase subunit 5B, mitochondrial (Cytochrome c oxidase polypeptide Vb) (Cytochrome c oxidase subunit VIA*)	Cox5b	3	870	820	983
D3Z8E6	Calmodulin-regulated spectrin-associated protein 1	Camsap1	3	779	912	984
Q63009	Protein arginine N-methyltransferase 1 (EC 2.1.1.319) (Histone-arginine N-methyltransferase PRMT1)	Prmt1 Hrmt1l2	10	1290	402	985
Q8K1P7	Transcription activator BRG1 (EC 3.6.4.-) (ATP-dependent helicase SMARCA4) (BRG1-associated factor 190A) (BAF190A) (Protein brahma homolog 1) (SNF2-beta) (SWI/SNF-related matrix-associated actin-dependent regulator of chromatin subfamily A member 4)	Smarca4 Baf190a Brg1 Snf2b Snf2l4	8	1152	541	986
Q66H80	Coatomer subunit delta (Archain) (Delta-coat protein) (Delta-COP)	Arcn1 Copd	15	1027	666	987
Q32Q06	AP-1 complex subunit mu-1 (AP-mu chain family member mu1A) (Adaptor protein complex AP-1 subunit mu-1) (Adaptor-related protein complex 1 subunit mu-1) (Clathrin assembly protein complex 1 mu-1 medium chain 1) (Golgi adaptor HA1/AP1 adaptin mu-1 subunit) (Mu-adaptin 1) (Mu1A-adaptin)	Ap1m1	10	885	809	988
F1LRE5	Oxysterol-binding protein	Osbpl9	4	762	933	989
Q9JLA3	UDP-glucose:glycoprotein glucosyltransferase 1 (UGT1) (rUGT1) (EC 2.4.1.-) (UDP--Glc:glycoprotein glucosyltransferase) (UDP-glucose ceramide glucosyltransferase-like 1)	Uggt1 Gt Ugcgl1 Uggt Ugt1 Ugtr	17	1062	635	990
D3ZRB3	RCG21806 (Ras homolog family member F, filopodia-associated)	Rhof rCG_21806	2	579	1118	991
P68182	cAMP-dependent protein kinase catalytic subunit beta (PKA C-beta) (EC 2.7.11.11)	Prkacb Pkacb	7	554	1143	992
F1M4I4	Vacuolar protein sorting-associated protein 51 homolog	Vps51	11	752	947	993
O35346	Focal adhesion kinase 1 (FADK 1) (EC 2.7.10.2) (Focal adhesion kinase-related nonkinase) (FRNK) (Protein-tyrosine kinase 2) (p125FAK) (pp125FAK)	Ptk2 Fak Fak1	12	949	752	994
D3ZXP3	Histone H2A	H2afx H2ax rCG_57928	2	1147	555	995
O35547	Long-chain-fatty-acid--CoA ligase 4 (EC 6.2.1.3) (Arachidonate--CoA ligase) (EC 6.2.1.15) (Long-chain acyl-CoA synthetase 4) (LACS 4)	Acsl4 Acs4 Facl4	15	993	709	996
P61589	Transforming protein RhoA (EC 3.6.5.2)	Rhoa Arha Arha2	3	522	1180	997
P97710	Tyrosine-protein phosphatase non-receptor type substrate 1 (SHP substrate 1) (SHPS-1) (Brain Ig-like molecule with tyrosine-based activation motifs) (Bit) (CD172 antigen-like family member A) (Inhibitory receptor SHPS-1) (Macrophage fusion receptor) (Macrophage membrane protein MFP150) (Signal-regulatory protein alpha-1) (Sirp-alpha-1) (CD antigen CD172a)	Sirpa Bit Mfr Ptpns1 Shps1 Sirp	4	377	1326	998
D4AE96	Importin 7 (Importin 7 (Predicted), isoform CRA_c)	Ipo7 Ipo7_predicted rCG_39997	17	1056	649	999
Q6AYR2	Protein NDRG3 (N-myc downstream-regulated gene 3 protein)	Ndrg3 Ndr3	6	910	795	1000
B1WBW4	Armadillo repeat-containing protein 10	Armc10	8	703	1002	1001
Q9R1Z0	Voltage-dependent anion-selective channel protein 3 (VDAC-3) (rVDAC3) (Outer mitochondrial membrane protein porin 3)	Vdac3	10	671	1035	1002
P63102	14-3-3 protein zeta/delta (Mitochondrial import stimulation factor S1 subunit) (Protein kinase C inhibitor protein 1) (KCIP-1)	Ywhaz Msfs1	14	407	1304	1003
P13234	Calcium/calmodulin-dependent protein kinase type IV (CaMK IV) (EC 2.7.11.17) (CaM kinase-GR) (Calspermin)	Camk4	10	1133	580	1004
Q641Z6	EH domain-containing protein 1	Ehd1	8	656	1058	1005
P62982	Ubiquitin-40S ribosomal protein S27a (Ubiquitin carboxyl extension protein 80) [Cleaved into: Ubiquitin; 40S ribosomal protein S27a]	Rps27a Uba80 Ubcep1	6	1003	713	1006
P35559	Insulin-degrading enzyme (EC 3.4.24.56) (Insulin protease) (Insulinase) (Insulysin)	Ide	2	811	907	1007
D3Z955	Phosphoglucomutase 2-like 1 (RCG40012, isoform CRA_a)	Pgm2l1 rCG_40012	13	1098	623	1008
D3ZNQ6	Ubiquitin-conjugating enzyme E2M (Ubiquitin-conjugating enzyme E2M (UBC12 homolog, yeast) (Predicted), isoform CRA_a)	Ube2m Ube2m_predicted rCG_27455	4	751	972	1009
D3ZZN4	60S ribosomal protein L35a	0	5	1119	605	1010
P09527	Ras-related protein Rab-7a (EC 3.6.5.2) (Ras-related protein BRL-RAS) (Ras-related protein p23)	Rab7a Rab7	13	547	1177	1011
Q5I0G4	Glycine--tRNA ligase (EC 6.1.1.14) (Diadenosine tetraphosphate synthetase) (Ap4A synthetase) (EC 2.7.7.-) (Glycyl-tRNA synthetase) (GlyRS) (Glycyl-tRNA synthetase 1)	Gars1 Gars	16	646	1079	1012
B1WC49	Api5 protein (Apoptosis inhibitor 5) (RCG26895, isoform CRA_b)	Api5 rCG_26895	5	1316	417	1013
D3ZU13	Eukaryotic translation initiation factor 4 gamma, 1	Eif4g1	24	1175	558	1014
Q62717	Calcium-dependent secretion activator 1 (Calcium-dependent activator protein for secretion 1) (CAPS-1) (rCAPS)	Cadps Caps Caps1	22	787	946	1015
D3ZZA8	SEC24 homolog A, COPII coat complex component (SEC24 related gene family, member A (S. cerevisiae) (Predicted))	Sec24a Sec24a_predicted rCG_33999	5	884	851	1016
P63012	Ras-related protein Rab-3A	Rab3a	5	410	1325	1017
Q05982	Nucleoside diphosphate kinase A (NDK A) (NDP kinase A) (EC 2.7.4.6) (Metastasis inhibition factor NM23) (Tumor metastatic process-associated protein)	Nme1	4	436	1301	1018
Q7TQ16	Cytochrome b-c1 complex subunit 8 (Complex III subunit 8) (Complex III subunit VIII) (Low molecular mass ubiquinone-binding protein) (Ubiquinol-cytochrome c reductase complex 9.5 kDa protein) (Ubiquinol-cytochrome c reductase complex ubiquinone-binding protein QP-C)	Uqcrq Qpc	2	452	1286	1019
P49185	Mitogen-activated protein kinase 8 (MAP kinase 8) (MAPK 8) (EC 2.7.11.24) (SAPK gamma) (Stress-activated protein kinase JNK1) (c-Jun N-terminal kinase 1) (p54 gamma)	Mapk8 Jnk1 Prkm8	4	911	828	1020
Q5BJS0	ATP-dependent RNA helicase DHX30 (EC 3.6.4.13) (DEAH box protein 30)	Dhx30	7	1067	673	1021
Q9Z2F5	C-terminal-binding protein 1 (CtBP1) (EC 1.1.1.-) (50 kDa BFA-dependent ADP-ribosylation substrate) (BARS-50) (C-terminal-binding protein 3) (CtBP3)	Ctbp1 Bars Ctbp3	6	1194	549	1022
Q5XIN6	Mitochondrial proton/calcium exchanger protein (Leucine zipper-EF-hand-containing transmembrane protein 1)	Letm1	18	959	786	1023
P15205	Microtubule-associated protein 1B (MAP-1B) (Neuraxin) [Cleaved into: MAP1B heavy chain; MAP1 light chain LC1]	Map1b	101	480	1265	1024
P36201	Cysteine-rich protein 2 (CRP-2) (Protein ESP1)	Crip2 Crp2	3	815	931	1025
F1LN59	Eukaryotic translation initiation factor 4, gamma 2	Eif4g2	15	1026	721	1026
Q9JLZ1	Glutaredoxin-3 (PKC-interacting cousin of thioredoxin) (PICOT) (PKC-theta-interacting protein) (PKCq-interacting protein) (Thioredoxin-like protein 2)	Glrx3 Picot Txnl2	4	770	977	1027
D4A6G6	40S ribosomal protein S19	LOC100362339	5	792	957	1028
A0A0G2JZX5	IQ motif and Sec7 domain ArfGEF 2	Iqsec2	2	802	949	1029
Q75Q39	Mitochondrial import receptor subunit TOM70 (Mitochondrial precursor proteins import receptor) (Translocase of outer membrane 70 kDa subunit) (Translocase of outer mitochondrial membrane protein 70)	Tomm70 Tomm70a	21	877	878	1030
P49911	Acidic leucine-rich nuclear phosphoprotein 32 family member A (Leucine-rich acidic nuclear protein) (LANP)	Anp32a Lanp	8	1310	446	1031
O88600	Heat shock 70 kDa protein 4 (Ischemia responsive 94 kDa protein)	Hspa4 Irp94	36	867	889	1032
B2RZ78	Vacuolar protein sorting-associated protein 29 (Vesicle protein sorting 29)	Vps29	6	605	1153	1033
A0A0G2K0V8	Nuclear distribution protein C homolog (Nuclear migration protein nudC)	LOC100911422	8	534	1226	1034
P35435	ATP synthase subunit gamma, mitochondrial (ATP synthase F1 subunit gamma) (F-ATPase gamma subunit)	Atp5f1c Atp5c Atp5c1	9	1049	712	1035
P08413	Calcium/calmodulin-dependent protein kinase type II subunit beta (CaM kinase II subunit beta) (CaMK-II subunit beta) (EC 2.7.11.17)	Camk2b	14	649	1113	1036
D4AC23	T-complex protein 1 subunit eta (TCP-1-eta) (CCT-eta)	Cct7 rCG_55994	32	682	1081	1037
P22509	rRNA 2'-O-methyltransferase fibrillarin (EC 2.1.1.-) (Histone-glutamine methyltransferase) (Nucleolar protein 1) (U6 snRNA 2'-O-methyltransferase fibrillarin)	Fbl	2	1196	569	1038
P28480	T-complex protein 1 subunit alpha (TCP-1-alpha) (CCT-alpha)	Tcp1 Cct1 Ccta	24	623	1142	1039
Q8R500	Mitofusin-2 (EC 3.6.5.-) (Mitochondrial transmembrane GTPase FZO1A) (Protein HSG) (Transmembrane GTPase MFN2)	Mfn2 Fzo1a	5	1093	674	1040
Q9Z1P2	Alpha-actinin-1 (Alpha-actinin cytoskeletal isoform) (F-actin cross-linking protein) (Non-muscle alpha-actinin-1)	Actn1	9	569	1200	1041
D4A4W9	60S ribosomal protein L34	0	2	1045	725	1042
O55012	Phosphatidylinositol-binding clathrin assembly protein (Clathrin assembly lymphoid myeloid leukemia protein) (rCALM)	Picalm Calm	8	636	1138	1043
P12368	cAMP-dependent protein kinase type II-alpha regulatory subunit	Prkar2a	10	549	1227	1044
P18420	Proteasome subunit alpha type-1 (Macropain subunit C2) (Multicatalytic endopeptidase complex subunit C2) (Proteasome component C2) (Proteasome nu chain)	Psma1	5	891	891	1045
Q07009	Calpain-2 catalytic subunit (EC 3.4.22.53) (Calcium-activated neutral proteinase 2) (CANP 2) (Calpain M-type) (Calpain-2 large subunit) (Millimolar-calpain) (M-calpain)	Capn2	5	785	999	1046
Q5RJN0	Complex I-20kD (NADH dehydrogenase [ubiquinone] iron-sulfur protein 7, mitochondrial) (NADH-ubiquinone oxidoreductase 20 kDa subunit)	Ndufs7 rCG_29475	4	690	1096	1047
Q5FWT1	Protein FAM98A	Fam98a	6	1321	467	1048
D4A0T0	Complex I-PDSW (NADH dehydrogenase [ubiquinone] 1 beta subcomplex subunit 10) (NADH-ubiquinone oxidoreductase PDSW subunit)	Ndufb10 rCG_32945	5	520	1268	1049
F1M446	Ecm29 proteasome adaptor and scaffold	Ecpas	17	945	846	1050
Q5M7U6	Actin-related protein 2 (Actin-like protein 2)	Actr2 Arp2	10	710	1082	1051
B2RYI2	Signal recognition particle subunit SRP68 (SRP68)	Srp68 Srp68_predicted rCG_33954	11	1088	705	1052
P49088	Asparagine synthetase [glutamine-hydrolyzing] (EC 6.3.5.4) (Glutamine-dependent asparagine synthetase)	Asns	12	923	871	1053
B5DFC3	Protein transport protein SEC23	Sec23a Sec23a_predicted rCG_62116	15	1059	738	1054
B5DEY8	Sorting nexin	Snx6 Snx6_predicted rCG_62272	5	588	1215	1055
P00388	NADPH--cytochrome P450 reductase (CPR) (P450R) (EC 1.6.2.4)	Por	18	824	982	1056
A0JPJ7	Obg-like ATPase 1	Ola1	13	740	1068	1057
P61206	ADP-ribosylation factor 3 (Liver regeneration-related protein LRRG202)	Arf3 Ac1-253	5	872	937	1058
Q68FQ0	T-complex protein 1 subunit epsilon (TCP-1-epsilon) (CCT-epsilon)	Cct5	26	601	1209	1059
F1M7B8	Ubiquitin-protein ligase E3A (EC 2.3.2.26)	Ube3a	7	971	841	1060
B1WC28	Core histone macro-H2A	H2afy2 Macroh2a2	5	1246	568	1061
D4A8V0	CUGBP, Elav-like family member 5	Celf5	5	983	832	1062
B2RZ74	U1 small nuclear ribonucleoprotein 70 kDa	Snrnp70 Snrp70 Snrp70_predicted rCG_54007	6	1306	511	1063
D3ZEH1	FAT atypical cadherin 4	Fat4	2	450	1368	1064
A0A0G2JZH0	Calcium-binding protein 39	Cab39	4	875	944	1065
Q6NYB7	Ras-related protein Rab-1A (EC 3.6.5.2)	Rab1A Rab1	7	809	1011	1066
Q5FVQ4	Malectin	Mlec	5	1138	688	1067
P12369	cAMP-dependent protein kinase type II-beta regulatory subunit	Prkar2b	13	496	1330	1068
O35303	Dynamin-1-like protein (EC 3.6.5.5) (Dynamin-like protein)	Dnm1l Dlp1 Drp1	32	735	1094	1069
Q6PDV7	60S ribosomal protein L10 (Ribosomal protein L10)	Rpl10	7	1034	797	1070
P29314	40S ribosomal protein S9	Rps9	11	1071	761	1071
A0A0G2K214	Zinc finger CCCH-type-containing 7B	Zc3h7b	7	1086	748	1072
P32198	Carnitine O-palmitoyltransferase 1, liver isoform (CPT1-L) (EC 2.3.1.21) (Carnitine O-palmitoyltransferase I, liver isoform) (CPT I) (CPTI-L) (Carnitine palmitoyltransferase 1A)	Cpt1a Cpt-1 Cpt1	3	739	1095	1073
P46101	Dipeptidyl aminopeptidase-like protein 6 (DPPX) (Dipeptidyl aminopeptidase-related protein) (Dipeptidyl peptidase 6) (Dipeptidyl peptidase IV-like protein) (Dipeptidyl peptidase VI) (DPP VI)	Dpp6	4	948	888	1074
Q3MHS9	Chaperonin containing Tcp1, subunit 6A (Zeta 1) (Chaperonin subunit 6a (Zeta)) (Chaperonin-containing TCP1 subunit 6A)	Cct6a rCG_21714	20	635	1203	1075
D3ZRG7	RNA-binding motif protein 26	Rbm26 RGD1308297	2	1223	618	1076
P85515	Alpha-centractin (Centractin)	Actr1a Ctrn1	7	604	1238	1077
Q4V8C7	Interferon-inducible double-stranded RNA-dependent protein kinase activator A (Protein activator of the interferon-induced protein kinase) (Protein kinase, interferon-inducible double-stranded RNA-dependent activator)	Prkra	4	1024	821	1078
Q5BJT0	Arginine and glutamate-rich protein 1	Arglu1	2	758	1088	1079
A0A0G2JXN8	Oxysterol-binding protein	Osbpl8 RGD1561474_predicted rCG_49035	17	1017	830	1080
G3V6B0	Pyridoxal-dependent decarboxylase domain-containing 1 (Similar to expressed sequence AA415817 (Predicted))	Pdxdc1 RGD1562597_predicted rCG_49895	6	1163	689	1081
Q9Z269	Vesicle-associated membrane protein-associated protein B (VAMP-B) (VAMP-associated protein B) (VAP-B)	Vapb	4	1041	811	1082
P35704	Peroxiredoxin-2 (EC 1.11.1.24) (Thiol-specific antioxidant protein) (TSA) (Thioredoxin peroxidase 1) (Thioredoxin-dependent peroxide reductase 1) (Thioredoxin-dependent peroxiredoxin 2)	Prdx2 Tdpx1	8	859	996	1083
P51635	Aldo-keto reductase family 1 member A1 (EC 1.1.1.2) (EC 1.1.1.33) (EC 1.1.1.372) (EC 1.1.1.54) (3-DG-reducing enzyme) (Alcohol dehydrogenase [NADP(+)]) (Aldehyde reductase) (Glucuronate reductase) (EC 1.1.1.19) (Glucuronolactone reductase) (EC 1.1.1.20)	Akr1a1 Alr	13	862	995	1084
Q6AYD3	Proliferation-associated protein 2G4	Pa2g4	6	977	882	1085
P05370	Glucose-6-phosphate 1-dehydrogenase (G6PD) (EC 1.1.1.49)	G6pdx G6pd	8	942	918	1086
A0A0G2JZD1	Serine/threonine-protein phosphatase 2A 56 kDa regulatory subunit	Ppp2r5c	4	946	915	1087
F1LU48	Endoplasmic reticulum-golgi intermediate compartment 1	Ergic1	7	1148	714	1088
Q7TPB1	T-complex protein 1 subunit delta (TCP-1-delta) (CCT-delta)	Cct4	22	695	1170	1089
Q63228	Glia maturation factor beta (GMF-beta)	Gmfb	4	482	1385	1090
D4A4Z9	Kinectin 1	Ktn1	9	1130	739	1091
P70566	Tropomodulin-2 (Neuronal tropomodulin) (N-Tmod)	Tmod2 Ntmod	12	467	1402	1092
Q66HG5	Transmembrane 9 superfamily member 2	Tm9sf2	7	1185	686	1093
D4A9L2	Serine/arginine-rich splicing factor 1 (Splicing factor, arginine/serine-rich 1)	Srsf1 rCG_34610	8	1365	508	1094
P16446	Phosphatidylinositol transfer protein alpha isoform (PI-TP-alpha) (PtdIns transfer protein alpha) (PtdInsTP alpha)	Pitpna Pitpn	10	850	1023	1095
A0A0G2KAP8	SWI/SNF related, matrix associated, actin dependent regulator of chromatin, subfamily e, member 1	LOC103694314	2	1369	510	1096
Q8VHK2	Caskin-1 (CASK-interacting protein 1)	Caskin1	6	816	1066	1097
Q80W83	Serine/threonine-protein phosphatase 2A 56 kDa regulatory subunit beta isoform (PP2A B subunit isoform B'-beta) (PP2A B subunit isoform B56-beta) (PP2A B subunit isoform PR61-beta) (PP2A B subunit isoform R5-beta)	Ppp2r5b LOC100909468 rCG_47223	4	897	986	1098
Q99068	Alpha-2-macroglobulin receptor-associated protein (Alpha-2-MRAP) (Gp330-binding 45 kDa protein) (Low density lipoprotein receptor-related protein-associated protein 1) (RAP)	Lrpap1	10	1103	781	1099
Q5XIG8	Serine-threonine kinase receptor-associated protein (UNR-interacting protein)	Strap Unrip	8	848	1036	1100
P68511	14-3-3 protein eta	Ywhah	11	592	1294	1101
P08081	Clathrin light chain A (Lca)	Clta	7	486	1400	1102
P63018	Heat shock cognate 71 kDa protein (EC 3.6.4.10) (Heat shock 70 kDa protein 8)	Hspa8 Hsc70 Hsc73	28	694	1194	1103
F1M471	EPM2A-interacting protein 1	Epm2aip1	14	1242	651	1104
P41542	General vesicular transport factor p115 (Protein USO1 homolog) (Transcytosis-associated protein) (TAP) (Vesicle-docking protein)	Uso1 Vdp	12	1113	780	1105
P21575	Dynamin-1 (EC 3.6.5.5) (B-dynamin) (D100) (Dynamin, brain)	Dnm1 Dnm	22	634	1260	1106
Q6MG11	Alpha-tubulin N-acetyltransferase 1 (Alpha-TAT) (Alpha-TAT1) (TAT) (EC 2.3.1.108) (Acetyltransferase mec-17 homolog)	Atat1 Mec17	12	516	1383	1107
Q4V7F2	Protein disulfide isomerase Creld1 (EC 5.3.4.1) (Cysteine-rich with EGF-like domain protein 1)	Creld1	2	1029	872	1108
P08592	Amyloid-beta precursor protein (ABPP) (APP) (Alzheimer disease amyloid A4 protein homolog) (Alzheimer disease amyloid protein) (Amyloid precursor protein) (Amyloid-beta (A4) precursor protein) (Amyloid-beta A4 protein) (Amyloidogenic glycoprotein) (AG) [Cleaved into: N-APP; Soluble APP-alpha (S-APP-alpha); Soluble APP-beta (S-APP-beta); C99 (Beta-secretase C-terminal fragment) (Beta-CTF); Amyloid…	App A4 AD1	5	852	1049	1109
Q5XI73	Rho GDP-dissociation inhibitor 1 (Rho GDI 1) (Rho-GDI alpha)	Arhgdia	5	575	1329	1110
P19804	Nucleoside diphosphate kinase B (NDK B) (NDP kinase B) (EC 2.7.4.6) (Histidine protein kinase NDKB) (EC 2.7.13.3) (P18)	Nme2	5	632	1273	1111
Q63537	Synapsin-2 (Synapsin II)	Syn2	11	662	1245	1112
Q4V898	RNA-binding motif protein, X chromosome (Heterogeneous nuclear ribonucleoprotein G) (hnRNP G) (RNA-binding motif protein, X chromosome retrogene) (RNA-binding motif protein, X chromosome retrogene-like) [Cleaved into: RNA-binding motif protein, X chromosome, N-terminally processed]	Rbmx Rbmxrt	5	1376	532	1113
Q9JHL4	Drebrin-like protein (Actin-binding protein 1) (Abp1) (SH3 domain-containing protein 7)	Dbnl Sh3p7	10	701	1207	1114
Q9JI85	Nucleobindin-2 (DNA-binding protein NEFA) (Prepronesfatin) [Cleaved into: Nesfatin-1]	Nucb2 Nefa	6	952	958	1115
F1MAA3	Serine/threonine-protein phosphatase 2A 56 kDa regulatory subunit	Ppp2r5d	11	774	1136	1116
Q9JJM9	Septin-5 (Cell division control-related protein 1) (CDCrel-1) (Peanut-like protein 1)	Septin5 Pnutl1 Sept5	9	727	1184	1117
P45592	Cofilin-1 (Cofilin, non-muscle isoform)	Cfl1	12	660	1252	1118
P15178	Aspartate--tRNA ligase, cytoplasmic (EC 6.1.1.12) (Aspartyl-tRNA synthetase) (AspRS)	Dars1 Dars Drs1	16	1180	734	1119
A0A0G2JUD2	Inorganic diphosphatase (EC 3.6.1.1)	Sar1a Ppa1	5	873	1042	1120
D3ZD23	ATP-binding cassette subfamily E member 1 (ATP-binding cassette, sub-family E (OABP), member 1)	Abce1 rCG_51692	13	1050	868	1121
P06761	Endoplasmic reticulum chaperone BiP (EC 3.6.4.10) (78 kDa glucose-regulated protein) (GRP-78) (Binding-immunoglobulin protein) (BiP) (Heat shock protein 70 family protein 5) (HSP70 family protein 5) (Heat shock protein family A member 5) (Immunoglobulin heavy chain-binding protein) (Steroidogenesis-activator polypeptide)	Hspa5 Grp78	18	999	919	1122
Q5U2P5	C2CD2-like (RCG58016) (Transmembrane protein 24)	C2cd2l Tmem24 rCG_58016	4	905	1014	1123
Q9QUL6	Vesicle-fusing ATPase (EC 3.6.4.6) (N-ethylmaleimide-sensitive fusion protein) (NEM-sensitive fusion protein) (Vesicular-fusion protein NSF)	Nsf Erg1	33	749	1171	1124
Q5XIM7	Lysine--tRNA ligase (EC 2.7.7.-) (EC 6.1.1.6) (Lysyl-tRNA synthetase) (LysRS)	Kars1 Kars	14	1137	784	1125
Q5XIC6	Proteasome (Prosome, macropain) 26S subunit, non-ATPase, 12 (Proteasome 26S subunit, non-ATPase 12)	Psmd12	13	1102	819	1126
Q6QLM7	Kinesin heavy chain isoform 5A (Kinesin heavy chain neuron-specific 1) (Neuronal kinesin heavy chain) (NKHC)	Kif5a	10	643	1279	1127
M0RC17	Cell adhesion molecule L1-like	Chl1	5	801	1122	1128
Q56A27	Nuclear cap-binding protein subunit 1 (80 kDa nuclear cap-binding protein) (CBP80) (NCBP 80 kDa subunit)	Ncbp1 Cbp80	5	1294	631	1129
P34067	Proteasome subunit beta type-4 (Macropain beta chain) (Multicatalytic endopeptidase complex beta chain) (Proteasome beta chain) (Proteasome chain 3) (RN3)	Psmb4	2	828	1098	1130
P49242	40S ribosomal protein S3a (V-fos transformation effector protein) [Cleaved into: 40S ribosomal protein S3b]	Rps3a Fte-1 Fte1	14	874	1055	1131
P11951	Cytochrome c oxidase subunit 6C-2 (Cytochrome c oxidase polypeptide VIc-2)	Cox6c2 Cox6c	2	698	1231	1132
P84586	RNA-binding motif protein, X chromosome retrogene-like (Heterogeneous nuclear ribonucleoprotein G retrogene-like) (hnRNP G) (RNA-binding motif protein, X chromosome retrogene) [Cleaved into: RNA-binding motif protein, X chromosome retrogene-like, N-terminally processed]	Rbmxrtl	6	1401	530	1133
P54290	Voltage-dependent calcium channel subunit alpha-2/delta-1 (Voltage-gated calcium channel subunit alpha-2/delta-1) [Cleaved into: Voltage-dependent calcium channel subunit alpha-2-1; Voltage-dependent calcium channel subunit delta-1]	Cacna2d1 Cacnl2a Cchl2a	11	610	1322	1134
Q07803	Elongation factor G, mitochondrial (EF-Gmt) (Elongation factor G 1, mitochondrial) (mEF-G 1) (Elongation factor G1)	Gfm1 Efg Efg1 Gfm	6	1094	839	1135
Q9QZA2	Programmed cell death 6-interacting protein (ALG-2-interacting protein 1)	Pdcd6ip Aip1	14	881	1056	1136
P62138	Serine/threonine-protein phosphatase PP1-alpha catalytic subunit (PP-1A) (EC 3.1.3.16)	Ppp1ca Ppp1a	3	941	997	1137
M0RAP5	SET-binding factor 1	Sbf1	16	912	1026	1138
Q5XIH7	Prohibitin-2 (B-cell receptor-associated protein BAP37) (BAP-37)	Phb2 Bcap37	6	974	966	1139
O88321	26S proteasome non-ATPase regulatory subunit 4	Psmd4 rCG_51785	5	965	975	1140
Q9QUR2	Dynactin subunit 4 (Dynactin subunit p62)	Dctn4	9	865	1076	1141
Q9Z270	Vesicle-associated membrane protein-associated protein A (VAMP-A) (VAMP-associated protein A) (VAP-A) (33 kDa VAMP-associated protein) (VAP-33)	Vapa Vap33	7	936	1006	1142
P62815	V-type proton ATPase subunit B, brain isoform (V-ATPase subunit B 2) (Endomembrane proton pump 58 kDa subunit) (Vacuolar proton pump subunit B 2)	Atp6v1b2 Atp6b2 Vat2	14	648	1296	1143
B5DF55	RCG55706 (Signal transducing adaptor molecule) (Signal transducing adaptor molecule (SH3 domain and ITAM motif) 1)	Stam rCG_55706	9	1039	911	1144
P40329	Arginine--tRNA ligase, cytoplasmic (EC 6.1.1.19) (Arginyl-tRNA synthetase) (ArgRS)	Rars1 Rars	25	1153	802	1145
P46462	Transitional endoplasmic reticulum ATPase (TER ATPase) (EC 3.6.4.6) (15S Mg(2+)-ATPase p97 subunit) (Valosin-containing protein) (VCP)	Vcp	34	1030	926	1146
Q64566	Calcium-transporting ATPase type 2C member 1 (ATPase 2C1) (EC 7.2.2.10) (ATP-dependent Ca(2+) pump PMR1) (Ca(2+)/Mn(2+)-ATPase 2C1) (Secretory pathway Ca(2+)-transporting ATPase type 1) (SPCA1)	Atp2c1	6	996	960	1147
D4A962	Heterogeneous nuclear ribonucleoprotein U-like 1 (Heterogeneous nuclear ribonucleoprotein U-like 1 (Predicted))	Hnrnpul1 Hnrpul1_predicted rCG_54098	9	1338	619	1148
Q64559	Cytosolic acyl coenzyme A thioester hydrolase (EC 3.1.2.2) (ACH1) (ACT) (Acyl-CoA thioesterase 7) (Brain acyl-CoA hydrolase) (BACH) (CTE-IIa) (CTE-IIb) (CTE-II) (LACH1) (Long chain acyl-CoA thioester hydrolase) (MTE-II)	Acot7 Bach	5	990	967	1149
P04785	Protein disulfide-isomerase (PDI) (EC 5.3.4.1) (Cellular thyroid hormone-binding protein) (Prolyl 4-hydroxylase subunit beta)	P4hb Pdia1	15	894	1063	1150
M0R5T4	Rac family small GTPase 3	Rac3	2	699	1262	1151
A0A0G2JXD0	60S ribosomal protein L9	LOC103692829 rCG_63708	7	1025	938	1152
Q71UE8	NEDD8 (Neddylin) (Ubiquitin-like protein NEDD8)	Nedd8	2	950	1013	1153
D4AE00	AP-3 complex subunit beta	Ap3b2	25	1057	909	1154
F1M2E9	60S ribosomal protein L13	LOC100361259	6	985	983	1155
D4A2Z8	ATP-dependent DNA/RNA helicase DHX36 (EC 3.6.4.12) (EC 3.6.4.13) (DEAD/H box polypeptide 36) (DEAH-box protein 36) (G4-resolvase-1) (G4R1) (MLE-like protein 1) (RNA helicase associated with AU-rich element protein)	Dhx36	6	797	1173	1156
D4ABI7	Very-long-chain (3R)-3-hydroxyacyl-CoA dehydratase (EC 4.2.1.134)	Hacd3 LOC100365676 RGD1565496_predicted rCG_58140	8	1126	845	1157
F1LSG8	Syndetin (Coiled-coil domain-containing protein 132) (EARP/GARPII complex subunit VPS50)	Vps50 Ccdc132	17	1140	833	1158
P68101	Eukaryotic translation initiation factor 2 subunit 1 (Eukaryotic translation initiation factor 2 subunit alpha) (eIF-2-alpha) (eIF-2A) (eIF-2alpha)	Eif2s1 Eif2a	11	817	1158	1159
Q9QX81	Heterogeneous nuclear ribonucleoprotein A/B (RCG34663, isoform CRA_a) (Type A/B hnRNP p40 (Heterogeneous nuclear ribonucleoprotein))	Hnrnpab LOC103689931 rCG_34663	10	1382	596	1160
Q2TA68	Dynamin-like 120 kDa protein, mitochondrial (EC 3.6.5.5) (Optic atrophy protein 1 homolog) [Cleaved into: Dynamin-like 120 kDa protein, form S1]	Opa1	25	927	1051	1161
F1M2D4	Rho GTPase-activating protein 23	Arhgap23	5	858	1124	1162
O35179	Endophilin-A1 (Endophilin-1) (SH3 domain protein 2A) (SH3 domain-containing GRB2-like protein 2) (SH3p4)	Sh3gl2 Sh3d2a Sh3p4	8	665	1320	1163
Q9JHZ4	GRIP1-associated protein 1 (GRASP-1) [Cleaved into: GRASP-1 C-terminal chain (30kDa C-terminus form)]	Gripap1 Grasp1	5	798	1192	1164
Q5BK63	NADH dehydrogenase [ubiquinone] 1 alpha subcomplex subunit 9, mitochondrial (Complex I-39kD) (CI-39kD) (NADH-ubiquinone oxidoreductase 39 kDa subunit) (Sperm flagella protein 3)	Ndufa9	15	903	1089	1165
A0A0U1RS25	UPF1, RNA helicase and ATPase	Upf1	29	1146	847	1166
O88588	Phosphofurin acidic cluster sorting protein 1 (PACS-1)	Pacs1	15	1001	992	1167
D3ZP47	14 kDa phosphohistidine phosphatase (EC 3.9.1.3) (Phosphohistidine phosphatase 1) (Protein histidine phosphatase)	Phpt1 Phpt1_predicted rCG_45807	5	888	1106	1168
F1LQ09	Atlastin GTPase 2	Atl2	3	904	1091	1169
G3V9R8	Heterogeneous nuclear ribonucleoprotein C (hnRNP C) (hnRNP core protein C)	Hnrnpc Hnrpc	11	1340	656	1170
Q63484	RAC-gamma serine/threonine-protein kinase (EC 2.7.11.1) (Protein kinase Akt-3) (Protein kinase B gamma) (PKB gamma) (RAC-PK-gamma)	Akt3	4	992	1007	1171
P19527	Neurofilament light polypeptide (NF-L) (68 kDa neurofilament protein) (Neurofilament triplet L protein)	Nefl Nf68 Nfl	11	796	1208	1172
B1WBY5	DnaJ (Hsp40) homolog, subfamily C, member 11 (DnaJ (Hsp40) homolog, subfamily C, member 11 (Predicted)) (DnaJ heat shock protein family (Hsp40) member C11)	Dnajc11 Dnajc11_predicted rCG_30994	9	1092	914	1173
Q7M0E3	Destrin (Actin-depolymerizing factor) (ADF)	Dstn	6	803	1204	1174
Q5XID1	Anamorsin (Cytokine-induced apoptosis inhibitor 1) (Fe-S cluster assembly protein DRE2 homolog)	Ciapin1	2	955	1060	1175
P15087	Carboxypeptidase E (CPE) (EC 3.4.17.10) (Carboxypeptidase H) (CPH) (Enkephalin convertase) (Prohormone-processing carboxypeptidase)	Cpe	7	840	1178	1176
O08838	Amphiphysin	Amph Amph1	8	896	1128	1177
P25235	Dolichyl-diphosphooligosaccharide--protein glycosyltransferase subunit 2 (Dolichyl-diphosphooligosaccharide--protein glycosyltransferase 63 kDa subunit) (Ribophorin II) (RPN-II) (Ribophorin-2)	Rpn2	17	1097	930	1178
Q641Y2	NADH dehydrogenase [ubiquinone] iron-sulfur protein 2, mitochondrial (EC 7.1.1.2) (Complex I-49kD) (CI-49kD) (NADH-ubiquinone oxidoreductase 49 kDa subunit)	Ndufs2	10	1074	962	1179
P04762	Catalase (EC 1.11.1.6)	Cat Cas1	15	979	1057	1180
Q5BK48	Tetratricopeptide repeat protein 5 (TPR repeat protein 5) (Stress-responsive activator of p300) (Protein Strap)	Ttc5	2	1210	827	1181
B2RYS8	NADH dehydrogenase [ubiquinone] 1 beta subcomplex subunit 8, mitochondrial (Complex I-ASHI) (NADH-ubiquinone oxidoreductase ASHI subunit)	Ndufb8 Ndufb8_predicted rCG_57427	3	1006	1032	1182
P85969	Beta-soluble NSF attachment protein (SNAP-beta) (N-ethylmaleimide-sensitive factor attachment protein beta)	Napb Snapb	9	837	1202	1183
Q4KM74	Vesicle-trafficking protein SEC22b (ER-Golgi SNARE of 24 kDa) (ERS-24) (ERS24) (SEC22 vesicle-trafficking protein homolog B) (SEC22 vesicle-trafficking protein-like 1)	Sec22b Sec22l1	8	1051	989	1184
G3V9N0	Polyadenylate-binding protein (PABP)	Pabpc4	9	1169	877	1185
Q66X93	Staphylococcal nuclease domain-containing protein 1 (EC 3.1.31.1) (100 kDa coactivator) (SND p102) (p100 co-activator) (p105 coactivator)	Snd1	23	1171	876	1186
Q68FS2	COP9 signalosome complex subunit 4 (SGN4) (Signalosome subunit 4) (JAB1-containing signalosome subunit 4)	Cops4 Csn4	5	961	1087	1187
P26772	10 kDa heat shock protein, mitochondrial (Hsp10) (10 kDa chaperonin) (Chaperonin 10) (CPN10)	Hspe1	5	780	1269	1188
A0A0U1RVI9	40S ribosomal protein S2	rCG_34378	6	1032	1022	1189
Q4G061	Eukaryotic translation initiation factor 3 subunit B (eIF3b) (Eukaryotic translation initiation factor 3 subunit 9) (eIF-3-eta)	Eif3b Eif3s9	17	1203	852	1190
Q6AXS3	Protein DEK	Dek	2	1095	961	1191
Q03114	Cyclin-dependent-like kinase 5 (EC 2.7.11.1) (Cell division protein kinase 5) (Serine/threonine-protein kinase PSSALRE) (Tau protein kinase II catalytic subunit) (TPKII catalytic subunit)	Cdk5 Cdkn5	7	1019	1038	1192
M0R5R7	60S ribosomal protein L21	0	4	895	1169	1193
G3V8G2	26S proteasome non-ATPase regulatory subunit 5	Psmd5 Psmd5_predicted rCG_45696	8	1227	840	1194
D3ZEI6	Nuclear receptor coactivator 5 (Nuclear receptor coactivator 5 (Predicted))	Ncoa5 Ncoa5_predicted rCG_32191	6	1327	745	1195
G3V6U3	Alpha-1,3/1,6-mannosyltransferase ALG2 (EC 2.4.1.132) (EC 2.4.1.257) (GDP-Man:Man(1)GlcNAc(2)-PP-Dol alpha-1,3-mannosyltransferase)	Alg2 rCG_60347	14	1048	1028	1196
P47728	Calretinin (CR)	Calb2	8	725	1354	1197
Q8R478	WW domain-binding protein 2 (WBP-2)	Wbp2	4	1013	1073	1198
P62914	60S ribosomal protein L11	Rpl11	2	960	1126	1199
O35814	Stress-induced-phosphoprotein 1 (STI1) (Hsc70/Hsp90-organizing protein) (Hop)	Stip1 Hop	26	967	1125	1200
P07153	Dolichyl-diphosphooligosaccharide--protein glycosyltransferase subunit 1 (Dolichyl-diphosphooligosaccharide--protein glycosyltransferase 67 kDa subunit) (Ribophorin I) (RPN-I) (Ribophorin-1)	Rpn1	21	1232	862	1201
P09951	Synapsin-1 (Synapsin I)	Syn1	15	731	1367	1202
Q63692	Hsp90 co-chaperone Cdc37 (Hsp90 chaperone protein kinase-targeting subunit) (p50Cdc37) [Cleaved into: Hsp90 co-chaperone Cdc37, N-terminally processed]	Cdc37	4	916	1187	1203
P09456	cAMP-dependent protein kinase type I-alpha regulatory subunit [Cleaved into: cAMP-dependent protein kinase type I-alpha regulatory subunit, N-terminally processed]	Prkar1a	5	855	1248	1204
B0LT89	Serine/threonine-protein kinase 24 (EC 2.7.11.1) (Mammalian STE20-like protein kinase 3) (MST-3) (MST3b) (STE20-like kinase MST3) [Cleaved into: Serine/threonine-protein kinase 24 35 kDa subunit (Mammalian STE20-like protein kinase 3 N-terminal) (MST3/N); Serine/threonine-protein kinase 24 12 kDa subunit (Mammalian STE20-like protein kinase 3 C-terminal) (MST3/C)]	Stk24 Mst3 Stk3	4	734	1369	1205
Q9Z1B2	Glutathione S-transferase Mu 5 (EC 2.5.1.18) (GST class-mu 5)	Gstm5	3	1238	866	1206
Q62876	Synaptogyrin-1 (p29)	Syngr1	2	1116	990	1207
A0A0G2K435	DnaJ heat shock protein family (Hsp40) member C7	Dnajc7	11	1188	923	1208
P10888	Cytochrome c oxidase subunit 4 isoform 1, mitochondrial (Cytochrome c oxidase polypeptide IV) (Cytochrome c oxidase subunit IV isoform 1) (COX IV-1)	Cox4i1 Cox4 Cox4a	6	886	1228	1209
E9PT53	Wolfram syndrome 1 homolog (Human) (Wolframin ER transmembrane glycoprotein)	Wfs1 rCG_36058	6	1134	981	1210
P05426	60S ribosomal protein L7	Rpl7	10	1075	1043	1211
Q7TP47	Heterogeneous nuclear ribonucleoprotein Q (hnRNP Q) (Liver regeneration-related protein LRRG077) (Synaptotagmin-binding, cytoplasmic RNA-interacting protein)	Syncrip Hnrpq Ab2-339	6	1214	906	1212
P62832	60S ribosomal protein L23	Rpl23	5	1042	1084	1213
P31016	Disks large homolog 4 (Postsynaptic density protein 95) (PSD-95) (Synapse-associated protein 90) (SAP-90) (SAP90)	Dlg4 Dlgh4 Psd95	9	954	1174	1214
Q1RP74	Tubulin-folding cofactor B	LOC103690005 LOC100911774 Tbcb ZH14 rCG_53953	10	1020	1120	1215
Q9QVC8	Peptidyl-prolyl cis-trans isomerase FKBP4 (PPIase FKBP4) (EC 5.2.1.8) (52 kDa FK506-binding protein) (52 kDa FKBP) (FKBP-52) (59 kDa immunophilin) (p59) (FK506-binding protein 4) (FKBP-4) (FKBP59) (HSP-binding immunophilin) (HBI) (Immunophilin FKBP52) (Rotamase) [Cleaved into: Peptidyl-prolyl cis-trans isomerase FKBP4, N-terminally processed]	Fkbp4 Fkbp52	9	975	1165	1216
D3ZLC1	Lamin B2	Lmnb2	5	1276	867	1217
D3ZM33	40S ribosomal protein S18	0	8	953	1191	1218
Q765A7	GPI inositol-deacylase (EC 3.1.-.-) (Post-GPI attachment to proteins factor 1)	Pgap1	12	1251	896	1219
D4AEK9	Coiled-coil domain-containing 6	Ccdc6	2	951	1196	1220
Q9Z1A6	Vigilin (High density lipoprotein-binding protein) (HDL-binding protein)	Hdlbp Hbp	6	1207	941	1221
Q9JK11	Reticulon-4 (Foocen) (Glut4 vesicle 20 kDa protein) (Neurite outgrowth inhibitor) (Nogo protein)	Rtn4 Nogo	40	913	1239	1222
A0A0G2K7W4	Mitogen-activated protein kinase kinase kinase kinase 4	Map4k4	9	793	1364	1223
Q02769	Squalene synthase (SQS) (SS) (EC 2.5.1.21) (FPP:FPP farnesyltransferase) (Farnesyl-diphosphate farnesyltransferase)	Fdft1	12	1091	1067	1224
D4ACB8	CCT-theta (T-complex protein 1 subunit theta)	Cct8 Cct8_predicted rCG_58706	30	890	1270	1225
P15146	Microtubule-associated protein 2 (MAP-2)	Map2 Mtap2	85	789	1377	1226
P62718	60S ribosomal protein L18a	Rpl18a	7	1114	1054	1227
G3V8T5	RuvB-like helicase (EC 3.6.4.12)	Ruvbl2 rCG_53569	6	1083	1085	1228
P34058	Heat shock protein HSP 90-beta (Heat shock 84 kDa) (HSP 84) (HSP84)	Hsp90ab1 Hsp84 Hspcb	24	984	1185	1229
G3V9T7	ATPase Get3 (EC 3.6.-.-) (Arsenical pump-driving ATPase) (Arsenite-stimulated ATPase) (Guided entry of tail-anchored proteins factor 3, ATPase)	Get3 Asna1 Trc40	6	966	1206	1230
A0A0G2QC35	Ubiquitin-specific peptidase 12	Usp12	2	998	1175	1231
D4ABK1	Synaptogyrin 3 (Synaptogyrin 3 (Predicted), isoform CRA_a)	Syngr3 Syngr3_predicted rCG_34021	4	887	1287	1232
Q76IJ9	ELAV-like protein	Elavl3 rCG_31703	4	1297	880	1233
Q32PX2	Aminoacyl tRNA synthase complex-interacting multifunctional protein 2 (Multisynthase complex auxiliary component p38) (Protein JTV-1)	Aimp2 Jtv1	7	1221	956	1234
D4A8G0	LSM12 homolog (Uncharacterized protein RGD1309441_predicted)	Lsm12 RGD1309441_predicted rCG_35495	3	1228	951	1235
P00406	Cytochrome c oxidase subunit 2 (EC 7.1.1.9) (Cytochrome c oxidase polypeptide II)	Mtco2 Coii COX2 mt-Co2	5	882	1297	1236
B2GUW4	Exdl2 protein (Exonuclease 3''-5'' domain-like 2 (Predicted)) (Exonuclease 3'-5' domain-containing 2)	Exd2 Exdl2 Exdl2_predicted rCG_20736	4	1189	991	1237
D3ZFQ8	Cytochrome c-1 (Cytochrome c-1 (Predicted), isoform CRA_c)	Cyc1 Cyc1_predicted rCG_59628	3	1082	1103	1238
B2RZD6	NDUFA4, mitochondrial complex-associated (Ndufa4 protein) (RCG28086, isoform CRA_a)	Ndufa4 rCG_28086	5	931	1254	1239
Q6AXS5	Plasminogen activator inhibitor 1 RNA-binding protein (PAI1 RNA-binding protein 1) (PAI-RBP1) (RDA288) (SERPINE1 mRNA-binding protein 1)	Serbp1 Pairbp1 Rda288	5	1144	1044	1240
P50503	Hsc70-interacting protein (Hip) (Protein FAM10A1) (Protein ST13 homolog)	St13 Fam10a1 Hip	8	938	1250	1241
Q63347	26S proteasome regulatory subunit 7 (26S proteasome AAA-ATPase subunit RPT1) (Proteasome 26S subunit ATPase 2)	Psmc2 Mss1	14	1063	1130	1242
M0R4K6	Similar to mKIAA1321 protein	RGD1564405	2	1192	1003	1243
Q3MIE9	Spermine synthase	Sms	6	1212	988	1244
P22062	Protein-L-isoaspartate(D-aspartate) O-methyltransferase (PIMT) (EC 2.1.1.77) (L-isoaspartyl protein carboxyl methyltransferase) (Protein L-isoaspartyl/D-aspartyl methyltransferase) (Protein-beta-aspartate methyltransferase)	Pcmt1	4	978	1222	1245
A0A0G2JYE0	Ataxin 2-like	Atxn2l	14	1286	916	1246
A0A0G2K904	RCG56631, isoform CRA_d (SAFB-like, transcription modulator)	Sltm rCG_56631	5	1394	813	1247
P63036	DnaJ homolog subfamily A member 1 (DnaJ-like protein 1) (Heat shock protein J2) (HSJ-2)	Dnaja1 Hsj2 Rdj1	7	1060	1147	1248
P08082	Clathrin light chain B (Lcb)	Cltb	7	929	1278	1249
Q9ES53	Ubiquitin recognition factor in ER-associated degradation protein 1 (Ubiquitin fusion degradation protein 1 homolog) (UB fusion protein 1)	Ufd1 Ufd1l	3	1170	1039	1250
P09895	60S ribosomal protein L5	Rpl5	8	1176	1034	1251
P18265	Glycogen synthase kinase-3 alpha (GSK-3 alpha) (EC 2.7.11.26) (Factor A) (FA) (Serine/threonine-protein kinase GSK3A) (EC 2.7.11.1)	Gsk3a	5	1031	1183	1252
D3ZC55	Heat shock 70kDa protein 12A (Predicted), isoform CRA_a (Heat shock protein family A (Hsp70) member 12A)	Hspa12a Hspa12a_predicted rCG_57494	22	1004	1210	1253
P47245	Nardilysin (EC 3.4.24.61) (N-arginine dibasic convertase) (NRD convertase) (NRD-C) (Nardilysin convertase)	Nrdc Nrd1	7	1106	1116	1254
A0A096MJY4	Myocyte-specific enhancer factor 2C (Myocyte enhancer factor 2C)	Mef2c	3	1328	898	1255
A7VJC2	Heterogeneous nuclear ribonucleoproteins A2/B1 (hnRNP A2/B1)	Hnrnpa2b1 Hnrnp Hnrpa2b1	17	1403	825	1256
F1LX07	Solute carrier family 25 member 12	Slc25a12 LOC100360985	18	1070	1162	1257
Q04931	FACT complex subunit SSRP1 (Facilitates chromatin transcription complex subunit SSRP1) (Recombination signal sequence recognition protein 1) (Structure-specific recognition protein 1) (T160)	Ssrp1 Ciidbp	4	1313	922	1258
Q8VHV7	Heterogeneous nuclear ribonucleoprotein H (hnRNP H) (Ratsg1) [Cleaved into: Heterogeneous nuclear ribonucleoprotein H, N-terminally processed]	Hnrnph1 Hnrph Hnrph1	4	1404	842	1259
P37199	Nuclear pore complex protein Nup155 (155 kDa nucleoporin) (Nucleoporin Nup155) (P140)	Nup155	5	1336	910	1260
O08700	Vacuolar protein sorting-associated protein 45 (rVps45)	Vps45 Vps45a	6	1150	1097	1261
P25809	Creatine kinase U-type, mitochondrial (EC 2.7.3.2) (Acidic-type mitochondrial creatine kinase) (Mia-CK) (Ubiquitous mitochondrial creatine kinase) (U-MtCK)	Ckmt1 Ckmt	9	1023	1225	1262
Q63081	Protein disulfide-isomerase A6 (EC 5.3.4.1) (Calcium-binding protein 1) (CaBP1) (Protein disulfide isomerase P5) (Thioredoxin domain-containing protein 7)	Pdia6 Cabp1 Txndc7	11	1068	1182	1263
P24368	Peptidyl-prolyl cis-trans isomerase B (PPIase B) (EC 5.2.1.8) (CYP-S1) (Cyclophilin B) (Rotamase B) (S-cyclophilin) (SCYLP)	Ppib	8	1010	1240	1264
P62828	GTP-binding nuclear protein Ran (GTPase Ran) (Ras-like protein TC4) (Ras-related nuclear protein)	Ran	8	1205	1048	1265
Q62638	Golgi apparatus protein 1 (E-selectin ligand 1) (ESL-1) (Golgi sialoglycoprotein MG-160)	Glg1 Esl1 Mg160	21	1293	964	1266
P84083	ADP-ribosylation factor 5	Arf5	4	1149	1108	1267
P41562	Isocitrate dehydrogenase [NADP] cytoplasmic (IDH) (EC 1.1.1.42) (Cytosolic NADP-isocitrate dehydrogenase) (IDP) (NADP(+)-specific ICDH) (Oxalosuccinate decarboxylase)	Idh1	20	1000	1261	1268
Q8CFD0	Sideroflexin-5 (Tricarboxylate carrier BBG-TCC)	Sfxn5	6	892	1374	1269
D3ZIY3	YTH N(6)-methyladenosine RNA-binding protein 3 (YTH domain family 3 (Predicted), isoform CRA_b)	Ythdf3 Ythdf3_predicted rCG_41303	3	1296	971	1270
B5DF91	ELAV-like protein 1 (Hu-antigen R) (HuR)	Elavl1 Hur	5	1329	942	1271
Q641X8	Eukaryotic translation initiation factor 3 subunit E (eIF3e) (Eukaryotic translation initiation factor 3 subunit 6) (eIF-3 p48)	Eif3e Eif3s6 Int6	16	1231	1040	1272
Q5XIM5	Protein CDV3 homolog	Cdv3	3	879	1392	1273
Q6GMN2	Brain-specific angiogenesis inhibitor 1-associated protein 2 (BAI-associated protein 2) (BAI1-associated protein 2) (Insulin receptor substrate protein of 53 kDa) (IRSp53) (Insulin receptor substrate p53) (Insulin receptor tyrosine kinase substrate protein p53)	Baiap2	12	1028	1247	1274
P40307	Proteasome subunit beta type-2 (Macropain subunit C7-I) (Multicatalytic endopeptidase complex subunit C7-I) (Proteasome component C7-I)	Psmb2	2	1122	1154	1275
A0A0G2K777	Ras homolog family member T1	Rhot1	6	1085	1193	1276
P62909	40S ribosomal protein S3 (EC 4.2.99.18)	Rps3	18	1128	1151	1277
Q66HD0	Endoplasmin (94 kDa glucose-regulated protein) (GRP-94) (Heat shock protein 90 kDa beta member 1)	Hsp90b1 Grp94 Tra1	31	1197	1083	1278
D3ZUB0	Reticulocalbin 1 (Reticulocalbin 1 (Predicted), isoform CRA_a)	Rcn1 Rcn1_predicted rCG_26388	5	1166	1115	1279
Q6TUG0	DnaJ homolog subfamily B member 11 (ER-associated DNAJ) (ER-associated Hsp40 co-chaperone) (Endoplasmic reticulum DNA J domain-containing protein 3) (ER-resident protein ERdj3) (ERdj3) (ERj3p) (Liver regeneration-related protein LRRGT00084)	Dnajb11	3	1065	1217	1280
P19139	Casein kinase II subunit alpha (CK II alpha) (EC 2.7.11.1)	Csnk2a1	9	1156	1127	1281
Q5PQK2	FUS RNA-binding protein (Fusion, derived from t(1216) malignant liposarcoma (Human)) (RCG39872, isoform CRA_d)	Fus rCG_39872	9	1402	884	1282
D4A7R0	Signal recognition particle subunit SRP72	LOC108348180	8	1259	1031	1283
B5DFC8	Eukaryotic translation initiation factor 3 subunit C (eIF3c) (Eukaryotic translation initiation factor 3 subunit 8) (eIF3 p110)	Eif3c Eif3s8	16	1240	1052	1284
D4A857	Importin 9 (Importin 9 (Predicted))	Ipo9 Ipo9_predicted rCG_46187	14	1216	1077	1285
P70615	Lamin-B1	Lmnb1	16	1287	1009	1286
P31044	Phosphatidylethanolamine-binding protein 1 (PEBP-1) (23 kDa morphine-binding protein) (HCNPpp) (P23K) [Cleaved into: Hippocampal cholinergic neurostimulating peptide (HCNP)]	Pebp1 Pbp Pebp	7	986	1310	1287
B2RYG6	Ubiquitin thioesterase OTUB1 (EC 3.4.19.12) (Deubiquitinating enzyme OTUB1) (OTU domain-containing ubiquitin aldehyde-binding protein 1) (Otubain-1) (Ubiquitin-specific-processing protease OTUB1)	Otub1	7	1154	1148	1288
B1WC34	Glucosidase 2 subunit beta	Prkcsh Prkcsh_predicted rCG_31596	6	1043	1263	1289
P39069	Adenylate kinase isoenzyme 1 (AK 1) (EC 2.7.4.3) (EC 2.7.4.6) (ATP-AMP transphosphorylase 1) (ATP:AMP phosphotransferase) (Adenylate monophosphate kinase) (Myokinase)	Ak1	7	968	1338	1290
O88761	26S proteasome non-ATPase regulatory subunit 1 (26S proteasome regulatory subunit RPN2) (26S proteasome regulatory subunit S1) (26S proteasome subunit p112)	Psmd1	20	1199	1114	1291
P63039	60 kDa heat shock protein, mitochondrial (EC 5.6.1.7) (60 kDa chaperonin) (Chaperonin 60) (CPN60) (HSP-65) (Heat shock protein 60) (HSP-60) (Hsp60) (Mitochondrial matrix protein P1)	Hspd1 Hsp60	30	1038	1277	1292
D3ZUX5	Coiled-coil-helix-coiled-coil-helix domain containing 3 (Predicted), isoform CRA_a (Coiled-coil-helix-coiled-coil-helix domain-containing 3)	Chchd3 Chchd3_predicted rCG_28180	5	973	1344	1293
Q9JHW1	Carboxypeptidase D (EC 3.4.17.22) (Metallocarboxypeptidase D) (gp180)	Cpd	11	1253	1069	1294
P70587	Leucine-rich repeat-containing protein 7 (Densin-180) (Densin) (Protein LAP1)	Lrrc7 Lap1	3	1177	1149	1295
P35465	Serine/threonine-protein kinase PAK 1 (EC 2.7.11.1) (Alpha-PAK) (Protein kinase MUK2) (p21-activated kinase 1) (PAK-1) (p68-PAK)	Pak1	4	995	1336	1296
Q6P3V8	RNA helicase (EC 3.6.4.13)	Eif4a1 rCG_33100	14	1201	1131	1297
Q62902	Protein ERGIC-53 (ER-Golgi intermediate compartment 53 kDa protein) (Lectin mannose-binding 1) (p58)	Lman1 Ergic53	2	1261	1072	1298
P81377	cAMP-dependent protein kinase type I-beta regulatory subunit	Prkar1b	7	962	1372	1299
Q3SWU3	Heterogeneous nuclear ribonucleoprotein D-like (hnRNP D-like) (hnRNP DL)	Hnrnpdl Hnrpdl	12	1383	953	1300
Q6DGG9	Guided entry of tail-anchored proteins factor CAMLG (Calcium signal-modulating cyclophilin ligand)	Camlg Caml Get2	3	1237	1102	1301
Q6IRE4	Tumor susceptibility gene 101 protein (ESCRT-I complex subunit TSG101)	Tsg101	9	997	1345	1302
P21531	60S ribosomal protein L3 (L4)	Rpl3	8	1202	1145	1303
D4A994	ER membrane protein complex subunit 1	Emc1 RGD1310427_predicted rCG_31014	12	1244	1105	1304
Q5XI81	Fragile X mental retardation syndrome-related protein 1	Fxr1 Fxr1h	6	1161	1190	1305
Q63633	Solute carrier family 12 member 5 (Electroneutral potassium-chloride cotransporter 2) (Furosemide-sensitive K-Cl cotransporter) (K-Cl cotransporter 2) (rKCC2) (Neuronal K-Cl cotransporter)	Slc12a5 Kcc2	7	1079	1274	1306
G3V8Q1	Coatomer subunit epsilon	Cope Cope_predicted rCG_38784	4	1157	1205	1307
P0DP31	Calmodulin-3	Calm3 Cam3 Camc CaMIII	8	956	1406	1308
P18395	Cold shock domain-containing protein E1 (Protein UNR)	Csde1 Unr	19	1226	1137	1309
P62250	40S ribosomal protein S16	Rps16	9	1108	1255	1310
D3ZF45	La ribonucleoprotein 4B	Larp4b	6	1256	1119	1311
D3ZQL7	Tubulin polymerization-promoting protein (TPPP) (EC 3.6.5.-) (25 kDa brain-specific protein) (TPPP/p25) (p25-alpha)	Tppp	4	987	1389	1312
P82995	Heat shock protein HSP 90-alpha (EC 3.6.4.10) (Heat shock 86 kDa) (HSP 86) (HSP86)	Hsp90aa1 Hsp86 Hspca	26	1066	1314	1313
F1M4Q8	HECT-type E3 ubiquitin transferase (EC 2.3.2.26)	Hecw1 RGD1561038_predicted rCG_45267	6	1132	1249	1314
D3ZG43	Complex I-30kD (NADH dehydrogenase [ubiquinone] iron-sulfur protein 3, mitochondrial) (NADH-ubiquinone oxidoreductase 30 kDa subunit)	Ndufs3 Ndufs3_predicted rCG_26180	11	1139	1243	1315
P07943	Aldo-keto reductase family 1 member B1 (EC 1.1.1.21) (EC 1.1.1.300) (EC 1.1.1.372) (EC 1.1.1.54) (Aldehyde reductase) (Aldose reductase) (AR)	Akr1b1 Akr1b4 Aldr1	8	1044	1342	1316
A1A5R1	RNA binding protein fox-1 homolog 2 (Fox-1 homolog B) (RNA-binding motif protein 9) (RNA-binding protein 9)	Rbfox2 Fox2 Rbm9	3	1358	1030	1317
F1M049	Ataxin 2	Atxn2	10	1318	1071	1318
Q80Z70	Protein sel-1 homolog 1 (Suppressor of lin-12-like protein 1) (Sel-1L)	Sel1l Sel1h	5	1268	1133	1319
P62907	60S ribosomal protein L10a	Rpl10a	7	1164	1246	1320
D3ZZ51	Proline-rich coiled-coil 2B	Prrc2b Bat2l	5	1249	1164	1321
M0RCY2	40S ribosomal protein S13	0	7	1129	1288	1322
Q80WE1	Synaptic functional regulator FMR1 (Fragile X mental retardation protein 1 homolog) (FMRP) (Protein FMR-1)	Fmr1	8	1229	1189	1323
M0RDJ7	RCG20041, isoform CRA_a (Transcription elongation factor A-like 5)	Tceal5 rCG_20041	2	1397	1025	1324
P17425	Hydroxymethylglutaryl-CoA synthase, cytoplasmic (HMG-CoA synthase) (EC 2.3.3.10) (3-hydroxy-3-methylglutaryl coenzyme A synthase)	Hmgcs1 Hmgcs	12	1209	1216	1325
Q1JU68	Eukaryotic translation initiation factor 3 subunit A (eIF3a) (Eukaryotic translation initiation factor 3 subunit 10) (eIF-3-theta)	Eif3a Eif3s10	35	1270	1157	1326
Q6AYR1	RCG52996, isoform CRA_a (Trafficking from ER to golgi regulator) (Trk-fused protein)	Tfg rCG_52996	3	1272	1159	1327
P18418	Calreticulin (CALBP) (CRP55) (Calcium-binding protein 3) (CABP3) (Calregulin) (Endoplasmic reticulum resident protein 60) (ERp60) (HACBP)	Calr	17	1217	1214	1328
D4A3E3	AT-rich interaction domain 1A	Arid1a	6	1363	1075	1329
P19836	Choline-phosphate cytidylyltransferase A (EC 2.7.7.15) (CCT-alpha) (CTP:phosphocholine cytidylyltransferase A) (CCT A) (CT A) (Phosphorylcholine transferase A)	Pcyt1a Ctpct Pcyt1	2	1304	1139	1330
G3V912	Thioredoxin domain containing 13 (Thioredoxin-related transmembrane protein 4)	Tmx4 Txndc13 rCG_26888	4	1283	1160	1331
Q9JID2	Guanine nucleotide-binding protein subunit alpha-11 (G alpha-11) (G-protein subunit alpha-11)	Gna11	5	1084	1359	1332
Q561S0	NADH dehydrogenase [ubiquinone] 1 alpha subcomplex subunit 10, mitochondrial (Complex I-42kD) (CI-42kD) (NADH-ubiquinone oxidoreductase 42 kDa subunit)	Ndufa10	11	1145	1303	1333
Q62839	Golgin subfamily A member 2 (130 kDa cis-Golgi matrix protein) (GM130)	Golga2	6	1305	1144	1334
P54287	Voltage-dependent L-type calcium channel subunit beta-3 (CAB3) (Calcium channel voltage-dependent subunit beta 3)	Cacnb3 Cacnlb3	4	1072	1378	1335
Q6AYK6	Calcyclin-binding protein (CacyBP)	Cacybp	4	1141	1311	1336
Q66H15	Regulator of microtubule dynamics protein 3 (RMD-3) (Protein FAM82A2) (Protein FAM82C)	Rmdn3 Fam82a2 Fam82c	2	1136	1317	1337
P62198	26S proteasome regulatory subunit 8 (26S proteasome AAA-ATPase subunit RPT6) (Proteasome 26S subunit ATPase 5) (Proteasome subunit p45) (Thyroid hormone receptor-interacting protein 1) (TRIP1) (p45/SUG)	Psmc5 Sug1	11	1168	1293	1338
P21533	60S ribosomal protein L6 (Neoplasm-related protein C140)	Rpl6	12	1213	1251	1339
D3ZFA8	40S ribosomal protein S17	LOC100362366	4	1104	1365	1340
P24268	Cathepsin D (EC 3.4.23.5) [Cleaved into: Cathepsin D 12 kDa light chain; Cathepsin D 9 kDa light chain; Cathepsin D 34 kDa heavy chain; Cathepsin D 30 kDa heavy chain]	Ctsd	3	1195	1276	1341
G3V824	Insulin-like growth factor 2 receptor (Insulin-like growth factor 2 receptor, isoform CRA_b)	Igf2r rCG_44907	4	1295	1179	1342
Q63754	Beta-synuclein (Phosphoneuroprotein 14) (PNP 14)	Sncb	3	1174	1307	1343
Q5U2N2	Ubiquitin carboxyl-terminal hydrolase (EC 3.4.19.12)	Usp14 rCG_41276	10	1200	1283	1344
P70478	Adenomatous polyposis coli protein (Protein APC)	Apc	5	1131	1356	1345
D4A3T0	SOS Ras/Rac guanine nucleotide exchange factor 1 (Son of sevenless homolog 1 (Drosophila))	Sos1 rCG_62427	3	1222	1267	1346
P10536	Ras-related protein Rab-1B (EC 3.6.5.2)	Rab1b	4	1109	1388	1347
Q792H5	CUGBP Elav-like family member 2 (CELF-2) (Bruno-like protein 3) (CUG triplet repeat RNA-binding protein 2) (CUG-BP2) (CUG-BP- and ETR-3-like factor 2) (ELAV-type RNA-binding protein 3) (ETR-3) (Protein ETR-R3) (Neuroblastoma apoptosis-related RNA-binding protein) (rNapor) (RNA-binding protein BRUNOL-3)	Celf2 Cugbp2 Etr3 Napor	9	1360	1150	1348
Q5RKH0	Putative oxidoreductase GLYR1 (EC 1.-.-.-) (Glyoxylate reductase 1 homolog) (Nuclear protein NP60)	Glyr1 Np60	6	1381	1134	1349
Q08877	Dynamin-3 (EC 3.6.5.5) (Dynamin, testicular) (T-dynamin)	Dnm3 Dyn3	7	1112	1403	1350
Q7TP91	Surfeit locus protein 1 (Surfeit locus protein 4)	Surf4 LOC100912008 Surf1	4	1218	1298	1351
A0JPM9	Eukaryotic translation initiation factor 3 subunit J (eIF3j) (Eukaryotic translation initiation factor 3 subunit 1) (eIF-3-alpha) (eIF3 p35)	Eif3j Eif3s1	5	1193	1323	1352
Q6MG48	Protein PRRC2A (HLA-B-associated transcript 2) (Proline-rich and coiled-coil-containing protein 2A)	Prrc2a Bat2	4	1298	1219	1353
Q5M9G3	Caprin-1 (Cytoplasmic activation- and proliferation-associated protein 1) (GPI-anchored protein p137) (GPI-p137) (p137GPI) (RNA granule protein 105)	Caprin1 Gpiap1 Rng105	9	1353	1167	1354
D3ZSA9	Nodal modulator 1 (Similar to pM5 protein; DNA segment, Chr 7, ERATO Doi 156, expressed (Predicted))	Nomo1 RGD1305240_predicted rCG_53862	15	1311	1220	1355
A0A0G2JVM2	MIA SH3 domain ER export factor 3	Mia3	12	1274	1258	1356
P62762	Visinin-like protein 1 (VILIP) (21 kDa CABP) (Neural visinin-like protein 1) (NVL-1) (NVP-1)	Vsnl1 Visl1	10	1220	1316	1357
F1LT35	Similar to 60S ribosomal protein L23a	RGD1564606	5	1204	1333	1358
B1WBY7	ER lipid raft-associated 1 (SPFH domain family, member 1 (Predicted))	Erlin1 Spfh1_predicted rCG_57742	3	1273	1266	1359
Q63617	Hypoxia up-regulated protein 1 (150 kDa oxygen-regulated protein) (ORP-150)	Hyou1 Orp150	13	1190	1352	1360
B3DMA5	CCR4-NOT transcription complex subunit 7 (EC 3.1.13.4) (CCR4-associated factor 1)	Cnot7 rCG_59103	4	1307	1244	1361
P10719	ATP synthase subunit beta, mitochondrial (EC 7.1.2.2) (ATP synthase F1 subunit beta)	Atp5f1b Atp5b	24	1165	1387	1362
D4A565	Complex I-SGDH (NADH dehydrogenase [ubiquinone] 1 beta subcomplex subunit 5, mitochondrial) (NADH-ubiquinone oxidoreductase SGDH subunit)	Ndufb5 Ndufb5_predicted rCG_41492	5	1182	1375	1363
F1LPP8	DNA helicase (EC 3.6.4.12)	Chd3	4	1393	1172	1364
Q9QZM5	Abl interactor 1 (Abelson interactor 1) (Abi-1) (Eps8 SH3 domain-binding protein) (Eps8-binding protein) (e3B1)	Abi1	4	1184	1393	1365
P61203	COP9 signalosome complex subunit 2 (SGN2) (Signalosome subunit 2) (Alien homolog) (JAB1-containing signalosome subunit 2) (Thyroid receptor-interacting protein 15) (TR-interacting protein 15) (TRIP-15)	Cops2 Csn2 Trip15	9	1254	1324	1366
P35565	Calnexin	Canx	21	1211	1373	1367
P62282	40S ribosomal protein S11	Rps11	9	1247	1340	1368
P11598	Protein disulfide-isomerase A3 (EC 5.3.4.1) (58 kDa glucose-regulated protein) (58 kDa microsomal protein) (p58) (Disulfide isomerase ER-60) (Endoplasmic reticulum resident protein 57) (ER protein 57) (ERp57) (Endoplasmic reticulum resident protein 60) (ER protein 60) (ERp60) (HIP-70) (Q-2)	Pdia3 Erp60 Grp58	23	1277	1312	1369
Q9JLP1	KH domain-containing, RNA-binding, signal transduction-associated protein 3 (Sam68-like mammalian protein 2) (SLM-2) (rSLM-2)	Khdrbs3 Slm2	3	1391	1199	1370
G3V8Q8	RCG40648, isoform CRA_b (SEC23-interacting protein)	Sec23ip rCG_40648	6	1342	1257	1371
Q63584	Transmembrane emp24 domain-containing protein 10 (Protein Tmed10) (21 kDa transmembrane-trafficking protein) (Transmembrane protein Tmp21) (p24 family protein delta-1) (p24delta1)	Tmed10 Tmp21	5	1312	1292	1372
Q62829	Serine/threonine-protein kinase PAK 3 (EC 2.7.11.1) (Beta-PAK) (p21-activated kinase 3) (PAK-3) (p65-PAK)	Pak3	9	1258	1347	1373
P62193	26S proteasome regulatory subunit 4 (P26s4) (26S proteasome AAA-ATPase subunit RPT2) (Proteasome 26S subunit ATPase 1)	Psmc1	11	1275	1341	1374
A0A0G2K719	RNA helicase (EC 3.6.4.13)	Ddx3x	8	1302	1315	1375
Q6AY21	G3BP stress granule assembly factor 2 (GTPase activating protein (SH3 domain) binding protein 2) (Similar to RNA-binding protein isoform G3BP-2a, isoform CRA_b)	G3bp2 RGD1309571 rCG_60442	8	1289	1328	1376
G3V9K0	Cysteinyl-tRNA synthetase (EC 6.1.1.16)	Cars Cars_predicted rCG_47503	19	1288	1332	1377
Q63190	Emerin	Emd	3	1292	1334	1378
D3ZTX0	Transmembrane emp24 domain-containing protein 7 (p24 family protein gamma-3) (p24gamma3) (p27)	Tmed7	2	1279	1350	1379
D3ZTW9	Endonuclease G-like 1 (Predicted), isoform CRA_d (Exo/endonuclease G)	Exog Endogl1_predicted rCG_25458	2	1255	1384	1380
D3ZAZ0	Eukaryotic translation initiation factor 3 subunit M (eIF3m)	Eif3m EIF3M RGD1565840_predicted rCG_27120	6	1300	1343	1381
A0A0G2JYI0	LPS-responsive beige-like anchor protein	Lrba	4	1330	1318	1382
D3ZBN4	Ergosterol biosynthesis 28 homolog (Similar to HSPC288 (Predicted), isoform CRA_b)	Erg28 RGD1310769 RGD1310769_predicted rCG_20764	3	1291	1370	1383
F1M062	La ribonucleoprotein 1, translational regulator	Larp1	7	1326	1358	1384
Q5RKG9	Eukaryotic translation initiation factor 4B	Eif4b rCG_50632	13	1332	1353	1385
P62997	Transformer-2 protein homolog beta (TRA-2 beta) (TRA2-beta) (RA301) (Splicing factor, arginine/serine-rich 10) (Transformer-2 protein homolog B)	Tra2b Sfrs10	4	1392	1299	1386
P60123	RuvB-like 1 (EC 3.6.4.12) (49 kDa TATA box-binding protein-interacting protein) (49 kDa TBP-interacting protein) (DNA helicase p50) (Pontin 52) (TIP49a)	Ruvbl1 Tip49 Tip49a	6	1315	1376	1387
Q4VSI4	Ubiquitin carboxyl-terminal hydrolase 7 (EC 3.4.19.12) (Deubiquitinating enzyme 7) (Herpesvirus-associated ubiquitin-specific protease) (rHAUSP) (Ubiquitin thioesterase 7) (Ubiquitin-specific-processing protease 7)	Usp7 Hausp	15	1371	1327	1388
B5DEN5	Elongation factor 1-beta	Eef1b2 rCG_22471	9	1314	1386	1389
P38659	Protein disulfide-isomerase A4 (EC 5.3.4.1) (Calcium-binding protein 2) (CaBP2) (Endoplasmic reticulum resident protein 70) (ER protein 70) (ERp70) (Endoplasmic reticulum resident protein 72) (ER protein 72) (ERp-72) (ERp72)	Pdia4 Cabp2 Erp70	6	1346	1355	1390
D3ZPL1	Cleavage and polyadenylation specificity factor subunit 6	Cpsf6 Cpsf6_predicted rCG_48643	9	1407	1295	1391
Q63569	26S proteasome regulatory subunit 6A (26S proteasome AAA-ATPase subunit RPT5) (Proteasome 26S subunit ATPase 3) (Spermatogenic cell/sperm-associated Tat-binding protein homolog SATA) (Tat-binding protein 1) (TBP-1)	Psmc3 Tbp1	10	1323	1391	1392
Q5HZY0	UBX domain-containing protein 4 (Erasin) (UBX domain-containing protein 2)	Ubxn4 Ubxd2 Ubxdc1	4	1355	1363	1393
Q505J8	Phenylalanine--tRNA ligase alpha subunit (EC 6.1.1.20) (Phenylalanyl-tRNA synthetase alpha subunit) (PheRS)	Farsa Farsla	8	1333	1390	1394
Q68FR9	Elongation factor 1-delta (EF-1-delta)	Eef1d	6	1343	1395	1395
G3V7G9	Eukaryotic translation initiation factor 3, subunit 6 interacting protein (Eukaryotic translation initiation factor 3, subunit L)	Eif3l Eif3s6ip	13	1373	1371	1396
Q5M9F7	ARP10 actin-related protein 10 homolog (S. cerevisiae) (Actin-related protein 10) (Actin-related protein 10 homolog (S. cerevisiae))	Actr10 rCG_61978	10	1351	1397	1397
Q9EPH8	Polyadenylate-binding protein 1 (PABP-1) (Poly(A)-binding protein 1)	Pabpc1 Pabp1	11	1377	1379	1398
D4AC36	Eukaryotic translation initiation factor 3 subunit F (eIF3f) (Eukaryotic translation initiation factor 3 subunit 5) (eIF-3-epsilon) (eIF3 p47)	Eif3f EIF3F EIF3S5	5	1357	1399	1399
Q8CH84	ELAV-like protein 2 (Hu-antigen B) (HuB)	Elavl2 Hub	3	1375	1382	1400
Q923W4	Hepatoma-derived growth factor-related protein 3 (HRP-3)	Hdgfl3 Hdgfrp3 Hrp3	5	1398	1366	1401
D4A3E1	Heterogeneous nuclear ribonucleoprotein L-like	Hnrnpll Hnrpll	11	1378	1394	1402
O35783	Calumenin (CBP-50) (Crocalbin)	Calu	5	1380	1401	1403
Q4KLZ3	DAZ associated protein 1, isoform CRA_a (DAZ-associated protein 1)	Dazap1 rCG_29331	6	1406	1380	1404
Q6P9U8	Eukaryotic translation initiation factor 3 subunit H (eIF3h) (Eukaryotic translation initiation factor 3 subunit 3) (eIF-3-gamma) (eIF3 p40 subunit)	Eif3h Eif3s3	9	1386	1404	1405
A0A140UHY3	EWS RNA-binding protein 1 (RNA-binding protein EWS-like)	Ewsr1 LOC100912481	5	1405	1396	1406
P63326	40S ribosomal protein S10	Rps10	7	1400	1407	1407

## Sheet: (b) Ranked DIV21 AIS proteome
UniProt accession number	Protein names	Gene names	Unique peptides	Ranked by +NF/+NeuN	Ranked by +NF/+MAP2	Overall rank	Note
Q9WUD2	Transient receptor potential cation channel subfamily V member 2 (TrpV2) (Osm-9-like TRP channel 2) (OTRPC2) (Stretch-activated channel 2B) (Vanilloid receptor-like protein 1) (VRL-1)	Trpv2 Sac2b Vrl1	4	145	146	1	Red labelled: literaturelly reported AIS proteins.
P61227	Ras-related protein Rap-2b (EC 3.6.5.2)	Rap2b	3	110	200	2	Black labelled: having no AIS information.
P42260	Glutamate receptor ionotropic, kainate 2 (GluK2) (Glutamate receptor 6) (GluR-6) (GluR6)	Grik2 Glur6	2	52	270	3
P50442	Glycine amidinotransferase, mitochondrial (EC 2.1.4.1) (L-arginine:glycine amidinotransferase) (Transamidinase)	Gatm Agat	10	149	183	4
O70511	Ankyrin-3 (ANK-3) (Ankyrin-G)	Ank3	34	210	126	5
D4A6L0	Probable G-protein coupled receptor 158	Gpr158	9	120	234	6
P63004	Platelet-activating factor acetylhydrolase IB subunit alpha (Lissencephaly-1 protein) (LIS-1) (PAF acetylhydrolase 45 kDa subunit) (PAF-AH 45 kDa subunit) (PAF-AH alpha) (PAFAH alpha)	Pafah1b1 Lis-1 Lis1 Pafaha	12	178	181	7
A0A0G2JXN2	Tripartite motif-containing protein 46	Trim46	13	287	95	8
P04775	Sodium channel protein type 2 subunit alpha (Sodium channel protein brain II subunit alpha) (Sodium channel protein type II subunit alpha) (Voltage-gated sodium channel subunit alpha Nav1.2)	Scn2a Scn2a1	10	121	275	9
P06687	Sodium/potassium-transporting ATPase subunit alpha-3 (Na(+)/K(+) ATPase alpha-3 subunit) (EC 7.2.2.13) (Na(+)/K(+) ATPase alpha(III) subunit) (Sodium pump subunit alpha-3)	Atp1a3	35	74	325	10
Q05546	Tenascin-R (TN-R) (Janusin) (Neural recognition molecule J1-160/180) (Restrictin)	Tnr	6	21	382	11
F1M949	Cytoskeleton-associated protein 5	Ckap5	29	252	163	12
A0A0G2K613	Uncharacterized protein	0	3	288	149	13
A0A0G2K677	Spectrin beta chain	Sptbn4	16	395	53	14
P56571	ES1 protein homolog, mitochondrial	0	6	388	60	15
P07936	Neuromodulin (Axonal membrane protein GAP-43) (Growth-associated protein 43) (Protein F1)	Gap43	9	119	333	16
P04906	Glutathione S-transferase P (EC 2.5.1.18) (Chain 7) (GST 7-7) (GST class-pi)	Gstp1	7	366	89	17
A0A0G2JTB2	1,4-alpha-glucan branching enzyme (EC 2.4.1.18)	Gbe1	6	225	257	18
P47858	ATP-dependent 6-phosphofructokinase, muscle type (ATP-PFK) (PFK-M) (EC 2.7.1.11) (6-phosphofructokinase type A) (Phosphofructo-1-kinase isozyme A) (PFK-A) (Phosphohexokinase)	Pfkm Pfk-m	13	367	116	19
A0A0G2K5A4	Uncharacterized protein	0	2	166	319	20
G3V9M3	RCG28460 (WD repeat domain 47)	Wdr47 rCG_28460	16	192	311	21
P56574	Isocitrate dehydrogenase [NADP], mitochondrial (IDH) (EC 1.1.1.42) (ICD-M) (IDP) (NADP(+)-specific ICDH) (Oxalosuccinate decarboxylase)	Idh2	5	170	334	22
P06686	Sodium/potassium-transporting ATPase subunit alpha-2 (Na(+)/K(+) ATPase alpha-2 subunit) (EC 7.2.2.13) (Na(+)/K(+) ATPase alpha(+) subunit) (Sodium pump subunit alpha-2)	Atp1a2	25	115	393	23
P03889	NADH-ubiquinone oxidoreductase chain 1 (EC 7.1.1.2) (NADH dehydrogenase subunit 1)	Mtnd1 mt-Nd1 Nd1	2	314	196	24
Q64057	Alpha-aminoadipic semialdehyde dehydrogenase (Alpha-AASA dehydrogenase) (EC 1.2.1.31) (Aldehyde dehydrogenase family 7 member A1) (EC 1.2.1.3) (Antiquitin-1) (Betaine aldehyde dehydrogenase) (EC 1.2.1.8) (Delta1-piperideine-6-carboxylate dehydrogenase) (P6c dehydrogenase)	Aldh7a1 Ald7a1	12	221	293	25
Q6JE36	Protein NDRG1 (N-myc downstream-regulated gene 1 protein) (Protein Ndr1)	Ndrg1 Ndr1	5	8	508	26
Q91Y81	Septin-2 (Vascular endothelial cell specific protein 11)	Septin2 Sept2 Vesp11	8	304	224	27
P62882	Guanine nucleotide-binding protein subunit beta-5 (Gbeta5) (Transducin beta chain 5)	Gnb5	7	209	321	28
D3ZBM3	Ferrochelatase (EC 4.99.1.1)	Fech Fech_predicted rCG_46783	2	196	339	29
P31596	Excitatory amino acid transporter 2 (GLT-1) (Sodium-dependent glutamate/aspartate transporter 2) (GLUT-R) (Solute carrier family 1 member 2)	Slc1a2 Eaat2 Glt1	11	186	350	30
Q62656	Receptor-type tyrosine-protein phosphatase zeta (R-PTP-zeta) (EC 3.1.3.48) (3F8 chondroitin sulfate proteoglycan) (3H1 keratan sulfate proteoglycan) (Phosphacan)	Ptprz1 Ptprz Ptpz	6	164	379	31
A0A0G2K2Z0	EMAP-like 4	Eml4	6	353	193	32
A0A0G2JT63	Cytoplasmic FMR1-interacting protein 2	Cyfip2	25	334	216	33
Q05683	Glutamate decarboxylase 2 (EC 4.1.1.15) (65 kDa glutamic acid decarboxylase) (GAD-65) (Glutamate decarboxylase 65 kDa isoform)	Gad2 Gad65	10	245	306	34
P0C5W1	Microtubule-associated protein 1S (MAP-1S) [Cleaved into: MAP1S heavy chain; MAP1S light chain]	Map1s	5	290	265	35
Q66HE3	WD repeat and SOCS box-containing 2	Wsb2	2	410	150	36
Q9JI66	Electrogenic sodium bicarbonate cotransporter 1 (Sodium bicarbonate cotransporter) (NBC-like protein) (Na(+)/HCO3(-) cotransporter) (Solute carrier family 4 member 4)	Slc4a4 Nbc Nbc1 Nbce1 Rnbc1	11	219	343	37
P50554	4-aminobutyrate aminotransferase, mitochondrial (beta-AlaAT I) (EC 2.6.1.19) ((S)-3-amino-2-methylpropionate transaminase) (EC 2.6.1.22) (GABA aminotransferase) (GABA-AT) (Gamma-amino-N-butyrate transaminase) (GABA transaminase) (GABA-T) (L-AIBAT) [Cleaved into: 4-aminobutyrate aminotransferase, brain isoform; 4-aminobutyrate aminotransferase, liver isoform]	Abat Gabat	18	355	227	38
P97685	Neurofascin	Nfasc	17	64	520	39
A0A0G2K9T1	E3 ubiquitin-protein ligase (EC 2.3.2.26)	Itch	3	183	402	40
P07340	Sodium/potassium-transporting ATPase subunit beta-1 (Sodium/potassium-dependent ATPase subunit beta-1)	Atp1b1	14	57	528	41
P56522	NADPH:adrenodoxin oxidoreductase, mitochondrial (AR) (Adrenodoxin reductase) (EC 1.18.1.6) (Ferredoxin--NADP(+) reductase) (Ferredoxin reductase)	Fdxr	2	444	142	42
A0A0G2JZ60	Fibronectin type III and SPRY domain-containing 1-like	Fsd1l	3	266	324	43
A0A0G2K1K5	Trafficking protein particle complex subunit 11	Trappc11	5	555	36	44
D3ZUM2	NAD(+) hydrolase SARM1 (NADase SARM1) (EC 3.2.2.6) (NADP(+) hydrolase SARM1) (EC 3.2.2.-) (Sterile alpha and TIR motif-containing protein 1)	Sarm1	11	415	179	45
P18088	Glutamate decarboxylase 1 (EC 4.1.1.15) (67 kDa glutamic acid decarboxylase) (GAD-67) (Glutamate decarboxylase 67 kDa isoform)	Gad1 Gad67	8	365	248	46
D3ZJY1	39S ribosomal protein L28, mitochondrial	Mrpl28 LOC497876 rCG_32790	3	200	413	47
Q99JE4	Ras-specific guanine nucleotide-releasing factor 2 (Ras-GRF2) (Ras guanine nucleotide exchange factor 2)	Rasgrf2 Grf2	3	237	380	48
Q3SWT7	Nuclear receptor binding protein (Nuclear receptor-binding protein 1)	Nrbp1 Nrbp rCG_62062	3	381	237	49
P54311	Guanine nucleotide-binding protein G(I)/G(S)/G(T) subunit beta-1 (Transducin beta chain 1)	Gnb1	9	63	555	50
P53676	AP-3 complex subunit mu-1 (AP-3 adaptor complex mu3A subunit) (Adaptor-related protein complex 3 subunit mu-1) (Clathrin assembly protein assembly protein complex 3 mu-1 medium chain) (Clathrin coat assembly protein AP47 homolog 1) (Clathrin coat-associated protein AP47 homolog 1) (Golgi adaptor AP-1 47 kDa protein homolog 1) (HA1 47 kDa subunit homolog 1) (Mu-adaptin 3A) (Mu3A-adaptin) (P47A)	Ap3m1	3	258	362	51
B2GV74	Kinesin light chain	Klc2 Klc2_predicted rCG_48462	2	300	327	52
D3ZQ02	WD repeat domain 37 (WD repeat domain 37 (Predicted), isoform CRA_a)	Wdr37 Wdr37_predicted rCG_29139	5	451	180	53
P27653	C-1-tetrahydrofolate synthase, cytoplasmic (C1-THF synthase) [Includes: Methylenetetrahydrofolate dehydrogenase (EC 1.5.1.5); Methenyltetrahydrofolate cyclohydrolase (EC 3.5.4.9); Formyltetrahydrofolate synthetase (EC 6.3.4.3)]	Mthfd1 Mthfd	14	284	356	54
D3ZHV2	Microtubule-actin cross-linking factor 1 (Actin cross-linking family 7)	Macf1 Acf7 Aclp7 Macf	83	285	371	55
A0A0G2K9M4	WD repeat and FYVE domain-containing 3	Wdfy3	6	203	453	56
Q924N5	Long-chain-fatty-acid--CoA ligase ACSBG1 (EC 6.2.1.3) (Acyl-CoA synthetase bubblegum family member 1) (Gonadotropin-regulated long chain acyl CoA synthetase) (GR-LACS)	Acsbg1 Grlacs	23	173	483	57
D3Z8E6	Calmodulin-regulated spectrin-associated protein 1	Camsap1	7	348	310	58
P55161	Nck-associated protein 1 (NAP 1) (Membrane-associated protein HEM-2) (p125Nap1)	Nckap1 Hem2 Nap1	42	379	280	59
Q9Z2S9	Flotillin-2 (Reggie-1) (REG-1)	Flot2 Reg1	12	151	510	60
Q9WTW8	Solute carrier family 23 member 2 (Na(+)/L-ascorbic acid transporter 2) (Sodium-dependent vitamin C transporter 2)	Slc23a2 Svct2	2	370	294	61
D4AEH9	Glycogen debrancher (EC 2.4.1.25) (EC 3.2.1.33) (Glycogen debranching enzyme)	Agl Agl_predicted rCG_28583	13	481	197	62
O08557	N(G),N(G)-dimethylarginine dimethylaminohydrolase 1 (DDAH-1) (Dimethylarginine dimethylaminohydrolase 1) (EC 3.5.3.18) (DDAHI) (Dimethylargininase-1)	Ddah1 Ddah	4	95	586	63
Q9WTT6	Guanine deaminase (Guanase) (Guanine aminase) (EC 3.5.4.3) (Guanine aminohydrolase) (GAH)	Gda	7	396	290	64
Q99J82	Integrin-linked protein kinase (EC 2.7.11.1) (59 kDa serine/threonine-protein kinase) (Beta-integrin-linked kinase) (ILK-1) (ILK-2) (p59ILK)	Ilk ILK1 ILK2	3	207	479	65
P54313	Guanine nucleotide-binding protein G(I)/G(S)/G(T) subunit beta-2 (G protein subunit beta-2) (Transducin beta chain 2)	Gnb2	6	37	652	66
Q62812	Myosin-9 (Cellular myosin heavy chain, type A) (Myosin heavy chain 9) (Myosin heavy chain, non-muscle IIa) (Non-muscle myosin heavy chain A) (NMMHC-A) (Non-muscle myosin heavy chain IIa) (NMMHC II-a) (NMMHC-IIA)	Myh9	22	299	391	67
P06685	Sodium/potassium-transporting ATPase subunit alpha-1 (Na(+)/K(+) ATPase alpha-1 subunit) (EC 7.2.2.13) (Sodium pump subunit alpha-1)	Atp1a1	26	106	584	68
M0RD40	Non-specific serine/threonine protein kinase (EC 2.7.11.1)	Sik3 LOC684112	2	84	609	69
M0RAP5	SET-binding factor 1	Sbf1	19	232	463	70
P11240	Cytochrome c oxidase subunit 5A, mitochondrial (Cytochrome c oxidase polypeptide Va)	Cox5a	3	632	67	71
A0A0G2K1D2	RAP1, GTP-GDP dissociation stimulator 1 (Predicted), isoform CRA_a (Rap1 GTPase-GDP dissociation stimulator 1)	Rap1gds1 Rap1gds1_predicted rCG_28604	17	447	252	72
D4A8H8	Cytoplasmic FMR1-interacting protein	Cyfip1 Cyfip1_predicted rCG_45119	13	345	365	73
Q01062	cGMP-dependent 3',5'-cyclic phosphodiesterase (EC 3.1.4.17) (Cyclic GMP-stimulated phosphodiesterase) (CGS-PDE) (cGSPDE)	Pde2a	31	201	509	74
B1WBW4	Armadillo repeat-containing protein 10	Armc10	7	362	351	75
Q5M7T6	V-type proton ATPase subunit	Atp6v0d1 rCG_51062	12	427	297	76
D3ZH14	Transmembrane and coiled-coil domain family 1	Tmcc1	2	257	469	77
P24329	Thiosulfate sulfurtransferase (EC 2.8.1.1) (Rhodanese)	Tst	4	590	138	78
Q6P6T4	Echinoderm microtubule-associated protein-like 2 (EMAP-2)	Eml2 Emap2	8	239	505	79
P11884	Aldehyde dehydrogenase, mitochondrial (EC 1.2.1.3) (ALDH class 2) (ALDH-E2) (ALDH1)	Aldh2	14	438	307	80
D3ZUY8	AP-2 complex subunit alpha	Ap2a1 Ap2a1_predicted rCG_54084	29	398	349	81
P09811	Glycogen phosphorylase, liver form (EC 2.4.1.1)	Pygl Lgp	2	361	387	82
B2GUZ3	Formate--tetrahydrofolate ligase (EC 6.3.4.3)	Mthfd1l	12	729	24	83
B0BNF6	RING-type E3 ubiquitin transferase (EC 2.3.2.27)	March5 March5_predicted Marchf5 rCG_47500	3	265	493	84
Q4V7D2	Protein rogdi homolog	Rogdi	8	671	91	85
Q76EQ0	Serine racemase (EC 5.1.1.18) (D-serine ammonia-lyase) (D-serine dehydratase) (EC 4.3.1.18) (L-serine ammonia-lyase) (L-serine dehydratase) (EC 4.3.1.17)	Srr	5	654	124	86
Q7TMB7	Phospholipid phosphatase-related protein type 4 (Brain-specific phosphatidic acid phosphatase-like protein 1) (Inactive 2-lysophosphatidate phosphatase PLPPR4) (Lipid phosphate phosphatase-related protein type 4) (Plasticity-related gene 1 protein) (PRG-1)	Plppr4 Lppr4 Php1 Prg1	6	139	641	87
Q80WF4	Transmembrane protein 132A (GRP78-binding protein) (HSPA5-binding protein 1)	Tmem132a Gbp Hspa5bp1	5	424	357	88
D4A9D8	Oxysterol-binding protein	Osbp Osbp_predicted rCG_47114	9	407	376	89
P31424	Metabotropic glutamate receptor 5 (mGluR5)	Grm5 Gprc1e Mglur5	18	177	610	90
O70351	3-hydroxyacyl-CoA dehydrogenase type-2 (EC 1.1.1.35) (17-beta-estradiol 17-dehydrogenase) (EC 1.1.1.62) (2-methyl-3-hydroxybutyryl-CoA dehydrogenase) (MHBD) (3-alpha-(17-beta)-hydroxysteroid dehydrogenase (NAD(+))) (EC 1.1.1.239) (3-hydroxy-2-methylbutyryl-CoA dehydrogenase) (EC 1.1.1.178) (3-hydroxyacyl-CoA dehydrogenase type II) (3alpha(or 20beta)-hydroxysteroid dehydrogenase) (EC 1.1.1.53) (7-…	Hsd17b10 Erab Hadh2	4	562	229	91
Q64428	Trifunctional enzyme subunit alpha, mitochondrial (Monolysocardiolipin acyltransferase) (EC 2.3.1.-) (TP-alpha) [Includes: Long-chain enoyl-CoA hydratase (EC 4.2.1.17); Long chain 3-hydroxyacyl-CoA dehydrogenase (EC 1.1.1.211)]	Hadha	26	243	548	92
Q6AY55	Dephospho-CoA kinase domain-containing protein	Dcakd	3	566	226	93
Q9ERH3	WD repeat-containing protein 7 (TGF-beta resistance-associated protein TRAG)	Wdr7 Trag	21	573	221	94
D4A6T9	Non-specific serine/threonine protein kinase (EC 2.7.11.1)	Mark4	6	303	492	95
Q5PQN6	Spermatogenesis-defective protein 39 homolog (hSPE-39) (VPS33B-interacting protein in apical-basolateral polarity regulator) (VPS33B-interacting protein in polarity and apical restriction)	Vipas39 Spe39 Vipar	2	435	361	96
Q4QR85	Methylosome protein 50 (MEP-50) (WD repeat-containing protein 77)	Wdr77 Mep50	2	544	258	97
F1M3W5	Dmx-like 2	Dmxl2	50	522	283	98
Q3ZAU6	RBR-type E3 ubiquitin transferase (EC 2.3.2.31)	Rnf14 rCG_49400	9	376	430	99
P62744	AP-2 complex subunit sigma (Adaptor protein complex AP-2 subunit sigma) (Adaptor-related protein complex 2 subunit sigma) (Clathrin assembly protein 2 sigma small chain) (Clathrin coat assembly protein AP17) (Clathrin coat-associated protein AP17) (Plasma membrane adaptor AP-2 17 kDa protein) (Sigma-adaptin 3b) (Sigma2-adaptin)	Ap2s1 Ap17 Claps2	6	400	407	100
Q5M821	Protein phosphatase 1H (EC 3.1.3.16)	Ppm1h	2	163	646	101
Q5BJZ3	Proton-translocating NAD(P)(+) transhydrogenase (EC 7.1.1.1)	Nnt	10	341	470	102
Q64568	Plasma membrane calcium-transporting ATPase 3 (PMCA3) (EC 7.2.2.10) (Plasma membrane calcium ATPase isoform 3) (Plasma membrane calcium pump isoform 3)	Atp2b3 Pmca3	9	131	684	103
Q9WU34	Neuronal-specific septin-3 (G-septin) (P40)	Septin3 Sept3	10	162	654	104
Q9R063	Peroxiredoxin-5, mitochondrial (EC 1.11.1.24) (Antioxidant enzyme B166) (AOEB166) (PLP) (Peroxiredoxin V) (Prx-V) (Peroxisomal antioxidant enzyme) (Thioredoxin peroxidase PMP20) (Thioredoxin-dependent peroxiredoxin 5)	Prdx5	8	669	158	105
P50904	Ras GTPase-activating protein 1 (GAP) (GTPase-activating protein) (RasGAP) (Ras p21 protein activator) (p120GAP)	Rasa1 Rasa	4	114	719	106
Q07647	Solute carrier family 2, facilitated glucose transporter member 3 (Glucose transporter type 3, brain) (GLUT-3)	Slc2a3 Glut3	6	538	296	107
Q9Z2L9	Protein NDRG4 (Brain development-related molecule 1)	Ndrg4 Bdm1 Ndr4	4	445	389	108
O35116	Catenin delta-2 (Fragment)	Ctnnd2	7	215	630	109
P84092	AP-2 complex subunit mu (AP-2 mu chain) (Adaptor protein complex AP-2 subunit mu) (Adaptor-related protein complex 2 subunit mu) (Clathrin assembly protein complex 2 mu medium chain) (Clathrin coat assembly protein AP50) (Clathrin coat-associated protein AP50) (Mu2-adaptin) (Plasma membrane adaptor AP-2 50 kDa protein)	Ap2m1	20	430	418	110
P36970	Phospholipid hydroperoxide glutathione peroxidase (PHGPx) (EC 1.11.1.12) (Glutathione peroxidase 4) (GPx-4) (GSHPx-4)	Gpx4	2	325	530	111
P53987	Monocarboxylate transporter 1 (MCT 1) (Solute carrier family 16 member 1)	Slc16a1 Mct1	3	241	618	112
P18484	AP-2 complex subunit alpha-2 (100 kDa coated vesicle protein C) (Adaptor protein complex AP-2 subunit alpha-2) (Adaptor-related protein complex 2 subunit alpha-2) (Alpha-adaptin C) (Alpha2-adaptin) (Clathrin assembly protein complex 2 alpha-C large chain) (Plasma membrane adaptor HA2/AP2 adaptin alpha C subunit)	Ap2a2 Adtab	34	683	177	113
P85973	Purine nucleoside phosphorylase (PNP) (EC 2.4.2.1) (Inosine phosphorylase) (Inosine-guanosine phosphorylase)	Pnp Np	5	293	568	114
P11506	Plasma membrane calcium-transporting ATPase 2 (PMCA2) (EC 7.2.2.10) (Plasma membrane calcium ATPase isoform 2) (Plasma membrane calcium pump isoform 2)	Atp2b2	22	125	736	115
A0A0G2JZD1	Serine/threonine-protein phosphatase 2A 56 kDa regulatory subunit	Ppp2r5c	5	534	335	116
P35281	Ras-related protein Rab-10 (EC 3.6.5.2)	Rab10	6	490	381	117
Q80W89	NADH dehydrogenase [ubiquinone] 1 alpha subcomplex subunit 11 (Complex I-B14.7) (CI-B14.7) (NADH-ubiquinone oxidoreductase subunit B14.7)	Ndufa11	2	443	431	118
P30835	ATP-dependent 6-phosphofructokinase, liver type (ATP-PFK) (PFK-L) (EC 2.7.1.11) (6-phosphofructokinase type B) (Phosphofructo-1-kinase isozyme B) (PFK-B) (Phosphohexokinase)	Pfkl Pfk-l	8	643	232	119
P54690	Branched-chain-amino-acid aminotransferase, cytosolic (BCAT(c)) (EC 2.6.1.42)	Bcat1	3	615	264	120
P38650	Cytoplasmic dynein 1 heavy chain 1 (Cytoplasmic dynein heavy chain 1) (Dynein heavy chain, cytosolic) (MAP 1C)	Dync1h1 Dhc1 Dnch1 Dnchc1 Dnec1 Dyhc Map1c	213	622	262	121
Q5RJK8	Acyl-CoA-binding domain-containing protein 6	Acbd6	2	569	315	122
G3V852	RCG55135, isoform CRA_b (Talin 1)	Tln1 rCG_55135	7	428	457	123
D4A7M0	Plexin C1	Plxnc1	5	437	455	124
O08651	D-3-phosphoglycerate dehydrogenase (3-PGDH) (EC 1.1.1.95)	Phgdh	6	185	708	125
P32198	Carnitine O-palmitoyltransferase 1, liver isoform (CPT1-L) (EC 2.3.1.21) (Carnitine O-palmitoyltransferase I, liver isoform) (CPT I) (CPTI-L) (Carnitine palmitoyltransferase 1A)	Cpt1a Cpt-1 Cpt1	6	138	756	126
Q68FQ9	LanC lantibiotic synthetase component C-like 2 (Bacterial) (LanC-like 2)	Lancl2	15	350	547	127
P13086	Succinate--CoA ligase [ADP/GDP-forming] subunit alpha, mitochondrial (EC 6.2.1.4) (EC 6.2.1.5) (Succinyl-CoA synthetase subunit alpha) (SCS-alpha)	Suclg1	7	746	152	128
O55156	CAP-Gly domain-containing linker protein 2 (Cytoplasmic linker protein 115) (CLIP-115) (Cytoplasmic linker protein 2)	Clip2 Cyln2	14	295	604	129
P0C2X9	Delta-1-pyrroline-5-carboxylate dehydrogenase, mitochondrial (P5C dehydrogenase) (EC 1.2.1.88) (Aldehyde dehydrogenase family 4 member A1) (L-glutamate gamma-semialdehyde dehydrogenase)	Aldh4a1	10	532	368	130
A0A0G2JUZ5	Glycine cleavage system P protein (EC 1.4.4.2)	Gldc	4	497	406	131
D3ZZN3	Acetyl-coenzyme A synthetase (EC 6.2.1.1)	Acss1 rCG_37494	4	393	512	132
F1LZX5	HECT domain E3 ubiquitin protein ligase 4	Hectd4 RGD1309762	18	576	330	133
P48721	Stress-70 protein, mitochondrial (75 kDa glucose-regulated protein) (GRP-75) (Heat shock 70 kDa protein 9) (Mortalin) (Peptide-binding protein 74) (PBP74) (mtHSP70)	Hspa9 Grp75 Hspa9a	26	480	429	134
P63012	Ras-related protein Rab-3A	Rab3a	5	133	779	135
Q76GL9	Amino acid transporter	Slc1a4 ASCT1 rCG_23218	6	48	864	136
Q7TP91	Surfeit locus protein 1 (Surfeit locus protein 4)	Surf4 LOC100912008 Surf1	4	640	274	137
D3ZJA9	Solute carrier family 27 (Fatty acid transporter), member 3 (Predicted) (Solute carrier family 27 member 3)	Slc27a3 Slc27a3_predicted rCG_62667	5	364	552	138
A0A0G2JUZ0	Phosphatidylinositol-3,5-bisphosphate 3-phosphatase (EC 3.1.3.64) (EC 3.1.3.95) (Phosphatidylinositol-3-phosphate phosphatase)	Mtmr1	3	609	312	139
Q6TEK3	Vitamin K epoxide reductase complex subunit 1-like protein 1 (VKORC1-like protein 1) (EC 1.17.4.4)	Vkorc1l1	3	750	172	140
D3ZSY8	TBC1 domain family, member 10b (TBC1 domain family, member 10b (Predicted))	Tbc1d10b Tbc1d10b_predicted rCG_40210	10	226	696	141
A1L1I3	Numb-like protein	Numbl Nbl	7	499	426	142
P20272	Cannabinoid receptor 1 (CB-R) (CB1) (Brain-type cannabinoid receptor)	Cnr1 Skr6	2	673	254	143
P10860	Glutamate dehydrogenase 1, mitochondrial (GDH 1) (EC 1.4.1.3) (Memory-related gene 2 protein) (MRG-2)	Glud1 Glud	21	224	704	144
Q6PEC4	S-phase kinase-associated protein 1 (Cyclin-A/CDK2-associated protein p19) (S-phase kinase-associated protein 1A) (p19A) (p19skp1)	Skp1 Skp1a	2	277	653	145
D3Z9L5	WD repeat domain 11	Wdr11	3	745	188	146
Q5M7W5	Microtubule-associated protein 4 (MAP-4)	Map4	19	306	627	147
Q62915	Peripheral plasma membrane protein CASK (EC 2.7.11.1) (Calcium/calmodulin-dependent serine protein kinase)	Cask	12	189	747	148
E9PTX9	Solute carrier family 12 member 2	Slc12a2	4	175	761	149
D3ZER6	Transportin 2 (Transportin 2 (Importin 3, karyopherin beta 2b) (Predicted))	Tnpo2 Tnpo2_predicted rCG_51621	8	796	144	150
D4ABM3	Dishevelled associated activator of morphogenesis 1 (Predicted) (Dishevelled-associated activator of morphogenesis 1)	Daam1 Daam1_predicted rCG_61929	2	112	829	151
D4A8A0	CAD protein (EC 2.1.3.2) (EC 3.5.2.3) (EC 6.3.5.5)	Cad	2	626	316	152
P12785	Fatty acid synthase (EC 2.3.1.85) (Type I FAS) [Includes: [Acyl-carrier-protein] S-acetyltransferase (EC 2.3.1.38); [Acyl-carrier-protein] S-malonyltransferase (EC 2.3.1.39); 3-oxoacyl-[acyl-carrier-protein] synthase (EC 2.3.1.41); 3-oxoacyl-[acyl-carrier-protein] reductase (EC 1.1.1.100); 3-hydroxyacyl-[acyl-carrier-protein] dehydratase (EC 4.2.1.59); Enoyl-[acyl-carrier-protein] reductase (EC 1…	Fasn	69	710	235	153
B2DD29	Serine/threonine-protein kinase BRSK1 (EC 2.7.11.1) (EC 2.7.11.26) (Brain-specific serine/threonine-protein kinase 1) (BR serine/threonine-protein kinase 1) (Serine/threonine-protein kinase SAD-B)	Brsk1 Sadb	4	220	725	154
Q9JLT0	Myosin-10 (Cellular myosin heavy chain, type B) (Myosin heavy chain 10) (Myosin heavy chain, non-muscle IIb) (Non-muscle myosin heavy chain B) (NMMHC-B) (Non-muscle myosin heavy chain IIb) (NMMHC II-b) (NMMHC-IIB)	Myh10	62	420	529	155
Q62868	Rho-associated protein kinase 2 (EC 2.7.11.1) (Rho-associated, coiled-coil-containing protein kinase 2) (Rho-associated, coiled-coil-containing protein kinase II) (ROCK-II) (RhoA-binding kinase 2) (p150 ROK-alpha) (ROKalpha) (p164 ROCK-2)	Rock2	8	429	527	156
E9PSK7	C-Jun-amino-terminal kinase-interacting protein 3 (JIP-3) (JNK-interacting protein 3) (JNK MAP kinase scaffold protein 3)	Mapk8ip3 Jip3	10	328	631	157
P14604	Enoyl-CoA hydratase, mitochondrial (mECH) (mECH1) (EC 4.2.1.17) (EC 5.3.3.8) (Enoyl-CoA hydratase 1) (ECHS1) (Short-chain enoyl-CoA hydratase) (SCEH)	Echs1	3	529	436	158
Q99PS2	Casein kinase 1, epsilon (Casein kinase1 epsilon-2)	Csnk1e Ck1e-2	6	578	388	159
O08662	Phosphatidylinositol 4-kinase alpha (PI4-kinase alpha) (PI4K-alpha) (PtdIns-4-kinase alpha) (EC 2.7.1.67)	Pi4ka Pik4ca	20	116	850	160
Q9QYW3	MOB-like protein phocein (Class II mMOB1) (Mob1 homolog 3) (Mob3) (Mps one binder kinase activator-like 3) (Phocein) (Preimplantation protein 3)	Mob4 Mob3 Mobkl1 Phocn Prei3	3	621	346	161
A0A0G2K9E5	Leucyl-tRNA synthetase (EC 6.1.1.4)	Lars2	2	405	562	162
P10824	Guanine nucleotide-binding protein G(i) subunit alpha-1 (Adenylate cyclase-inhibiting G alpha protein)	Gnai1 Gnai-1	8	62	907	163
D3ZXQ2	Calmodulin-regulated spectrin-associated protein family, member 3 (RCG58914)	Camsap3 rCG_58914	7	298	674	164
P20651	Serine/threonine-protein phosphatase 2B catalytic subunit beta isoform (EC 3.1.3.16) (CAM-PRP catalytic subunit) (Calmodulin-dependent calcineurin A subunit beta isoform) (CNA beta)	Ppp3cb	8	414	561	165
D4A208	SLIT-ROBO Rho GTPase-activating protein 2 (srGAP2)	Srgap2	18	352	624	166
P29315	Ribonuclease inhibitor (Ribonuclease/angiogenin inhibitor 1)	Rnh1 Rnh	4	943	35	167
Q02253	Methylmalonate-semialdehyde dehydrogenase [acylating], mitochondrial (MMSDH) (Malonate-semialdehyde dehydrogenase [acylating]) (EC 1.2.1.18) (EC 1.2.1.27) (Aldehyde dehydrogenase family 6 member A1)	Aldh6a1 Mmsdh	7	466	516	168
D3ZWA8	Adaptor protein, phosphotyrosine-interacting with PH domain and leucine zipper 1	Appl1	2	865	121	169
P25286	V-type proton ATPase 116 kDa subunit a 1 (V-ATPase 116 kDa subunit a 1) (Clathrin-coated vesicle/synaptic vesicle proton pump 116 kDa subunit) (Vacuolar adenosine triphosphatase subunit Ac116) (Vacuolar proton pump subunit 1) (Vacuolar proton translocating ATPase 116 kDa subunit a isoform 1)	Atp6v0a1 Atp6n1 Vpp1	21	413	573	170
P81155	Voltage-dependent anion-selective channel protein 2 (VDAC-2) (B36-VDAC) (Outer mitochondrial membrane protein porin 2)	Vdac2	10	346	640	171
A0A0G2JWC7	FERM domain-containing kindlin 2	Fermt2	6	540	447	172
Q00981	Ubiquitin carboxyl-terminal hydrolase isozyme L1 (UCH-L1) (EC 3.4.19.12) (Neuron cytoplasmic protein 9.5) (PGP 9.5) (PGP9.5) (Ubiquitin thioesterase L1)	Uchl1	8	769	219	173
Q99PD4	Actin-related protein 2/3 complex subunit 1A	Arpc1a	12	264	724	174
F1LVR4	Calcium/calmodulin-dependent protein kinase ID	Camk1d	2	552	441	175
P85971	6-phosphogluconolactonase (6PGL) (EC 3.1.1.31)	Pgls	8	278	718	176
P19643	Amine oxidase [flavin-containing] B (EC 1.4.3.4) (Monoamine oxidase type B) (MAO-B)	Maob	4	606	398	177
P23978	Sodium- and chloride-dependent GABA transporter 1 (GAT-1) (Solute carrier family 6 member 1)	Slc6a1 Gabt1 Gat-1 Gat1	5	228	778	178
P41499	Tyrosine-protein phosphatase non-receptor type 11 (EC 3.1.3.48) (Protein-tyrosine phosphatase 1D) (PTP-1D) (Protein-tyrosine phosphatase SYP) (SH-PTP2) (SHP-2) (Shp2)	Ptpn11	6	58	952	179
D3ZAF6	ATP synthase subunit f, mitochondrial (ATP synthase membrane subunit f)	Atp5mf Atp5j2	3	546	466	180
P55051	Fatty acid-binding protein, brain (Brain lipid-binding protein) (BLBP) (Brain-type fatty acid-binding protein) (B-FABP) (Fatty acid-binding protein 7)	Fabp7 Blbp	4	11	1002	181
P52296	Importin subunit beta-1 (Karyopherin subunit beta-1) (Nuclear factor p97) (Pore targeting complex 97 kDa subunit) (PTAC97)	Kpnb1	21	492	523	182
P70478	Adenomatous polyposis coli protein (Protein APC)	Apc	5	549	467	183
Q68FS4	Cytosol aminopeptidase (EC 3.4.11.1) (Cysteinylglycine-S-conjugate dipeptidase) (EC 3.4.13.23) (Leucine aminopeptidase 3) (LAP-3) (Leucyl aminopeptidase) (LAP) (Peptidase S) (Proline aminopeptidase) (EC 3.4.11.5) (Prolyl aminopeptidase)	Lap3	7	321	697	184
O35458	Vesicular inhibitory amino acid transporter (GABA and glycine transporter) (Solute carrier family 32 member 1) (Vesicular GABA transporter) (rGVAT)	Slc32a1 Vgat Viaat	9	289	729	185
Q80ZA5	Sodium-driven chloride bicarbonate exchanger (Solute carrier family 4 member 10)	Slc4a10 Ncbe	9	417	602	186
P07687	Epoxide hydrolase 1 (EC 3.3.2.9) (Epoxide hydratase) (Microsomal epoxide hydrolase) (mEH)	Ephx1 Eph-1	13	628	392	187
Q6RJR6	Reticulon-3	Rtn3	17	383	643	188
Q5FWU3	Autophagy-related protein 9A (APG9-like 1)	Atg9a Apg9l1	3	693	338	189
P12839	Neurofilament medium polypeptide (NF-M) (160 kDa neurofilament protein) (Neurofilament 3) (Neurofilament triplet M protein)	Nefm Nef3 Nfm	17	92	942	190
P0DJJ3	SH3-containing GRB2-like protein 3-interacting protein 1 (Endophilin-3-interacting protein)	Sgip1	14	86	950	191
D3ZJ32	Extended synaptotagmin 2	Esyt2	4	696	342	192
D4ADD3	HECT-type E3 ubiquitin transferase (EC 2.3.2.26)	Hecw2 LOC316395 rCG_22341	3	712	328	193
M0R3N4	Vesicle amine transport 1-like	Vat1l LOC361414	4	386	655	194
A0A0G2JZ53	Baculoviral IAP repeat-containing 6	Birc6	3	740	302	195
Q9QYF3	Unconventional myosin-Va (Dilute myosin heavy chain, non-muscle)	Myo5a	55	452	590	196
Q63228	Glia maturation factor beta (GMF-beta)	Gmfb	5	900	143	197
D4A3P7	Uncharacterized protein	0	2	802	241	198
P33124	Long-chain-fatty-acid--CoA ligase 6 (EC 6.2.1.3) (Arachidonate--CoA ligase) (EC 6.2.1.15) (Long-chain acyl-CoA synthetase 6) (LACS 6) (Long-chain-fatty-acid--CoA ligase, brain isozyme)	Acsl6 Acs2 Facl6	14	778	267	199
D3ZJK8	PhoLip_ATPase_N domain-containing protein	0	2	256	791	200
Q66HA8	Heat shock protein 105 kDa (Heat shock 110 kDa protein)	Hsph1 Hsp105 Hsp110	21	777	273	201
Q5FVC7	Arf-GAP with coiled-coil, ANK repeat and PH domain-containing protein 2 (Centaurin-beta-2) (Cnt-b2)	Acap2 Centb2	6	517	534	202
D3ZS72	Phosphatidylinositol-3,4,5-trisphosphate-dependent Rac exchange factor 1	Prex1	13	635	417	203
F1M1D5	Tubulin-specific chaperone D	Tbcd	18	577	478	204
P48450	Lanosterol synthase (EC 5.4.99.7) (2,3-epoxysqualene--lanosterol cyclase) (Oxidosqualene--lanosterol cyclase) (OSC)	Lss Osc	12	273	785	205
Q9JHZ9	Sodium-coupled neutral amino acid transporter 3 (N-system amino acid transporter 1) (Na(+)-coupled neutral amino acid transporter 3) (Solute carrier family 38 member 3) (System N amino acid transporter 1)	Slc38a3 Snat3	6	218	840	206
D3ZBN0	Histone H1.5	H1-5 H1f5 HIf5 Hist1h1b	5	819	240	207
M0R6E0	Phospholipid-transporting ATPase (EC 7.6.2.1)	Atp9a	14	781	279	208
F1M4A4	Kinesin-like protein KIF1A	Kif1a	18	575	486	209
F1LTE0	Protein TANC2	Tanc2	13	694	370	210
D3ZDC2	L-type amino acid transporter 4 (Large neutral amino acids transporter small subunit 4) (Solute carrier family 43 member 2)	Slc43a2 Slc43a2_predicted rCG_34785	2	905	162	211
Q7TT49	Serine/threonine-protein kinase MRCK beta (EC 2.7.11.1) (CDC42-binding protein kinase beta) (DMPK-like beta) (Myotonic dystrophy kinase-related CDC42-binding kinase beta) (MRCK beta) (Myotonic dystrophy protein kinase-like beta)	Cdc42bpb	21	692	377	212
F1LPV0	Asparagine--tRNA ligase (EC 6.1.1.22)	Nars Nars1 rCG_46601	16	656	414	213
O55007	Ral GTPase-activating protein subunit alpha-1 (GAP-related-interacting partner to E12) (GRIPE) (GTPase-activating RapGAP domain-like 1) (Tuberin-like protein 1) (p240)	Ralgapa1 Garnl1 Tulip1	9	369	701	214
Q9Z1E1	Flotillin-1 (Reggie-2) (REG-2)	Flot1 Reg2	10	238	832	215
Q8R500	Mitofusin-2 (EC 3.6.5.-) (Mitochondrial transmembrane GTPase FZO1A) (Protein HSG) (Transmembrane GTPase MFN2)	Mfn2 Fzo1a	5	921	155	216
P36972	Adenine phosphoribosyltransferase (APRT) (EC 2.4.2.7)	Aprt	2	272	804	217
C0JPT7	Filamin A (Filamin alpha) (Filamin, alpha (Predicted), isoform CRA_a)	Flna Flna_predicted rCG_43821	24	283	794	218
A0A0G2KBB9	Ankyrin 2	Ank2	88	69	1009	219
A0A0G2K9L2	Target of myb1-like 2 membrane-trafficking protein	Tom1l2	7	539	540	220
Q9WUH4	Four and a half LIM domains protein 1 (FHL-1)	Fhl1	3	574	506	221
P55053	Fatty acid-binding protein 5 (Cutaneous fatty acid-binding protein) (C-FABP) (DA11) (Epidermal-type fatty acid-binding protein) (E-FABP) (Fatty acid-binding protein, epidermal)	Fabp5	6	535	545	222
P35289	Ras-related protein Rab-15	Rab15	2	377	703	223
D3ZDU2	Regulatory-associated protein of MTOR, complex 1	Rptor	5	727	355	224
D3ZWL6	Adenosylhomocysteinase-like 2 (RCG27985)	Ahcyl2 rCG_27985	3	489	593	225
D3ZAP9	Glycerol-3-phosphate dehydrogenase [NAD(+)] (EC 1.1.1.8)	Gpd1l	8	661	423	226
P62944	AP-2 complex subunit beta (AP105B) (Adaptor protein complex AP-2 subunit beta) (Adaptor-related protein complex 2 subunit beta) (Beta-2-adaptin) (Beta-adaptin) (Clathrin assembly protein complex 2 beta large chain) (Plasma membrane adaptor HA2/AP2 adaptin beta subunit)	Ap2b1 Clapb1	23	268	818	227
P11505	Plasma membrane calcium-transporting ATPase 1 (EC 7.2.2.10) (Plasma membrane calcium ATPase isoform 1) (PMCA1) (Plasma membrane calcium pump isoform 1)	Atp2b1	18	108	979	228
P10111	Peptidyl-prolyl cis-trans isomerase A (PPIase A) (EC 5.2.1.8) (Cyclophilin A) (Cyclosporin A-binding protein) (Rotamase A) (p1B15) (p31) [Cleaved into: Peptidyl-prolyl cis-trans isomerase A, N-terminally processed]	Ppia	10	913	178	229
D3ZES7	Plexin A4	Plxna4 Plxna4a	24	152	939	230
D4ADS4	Microsomal glutathione S-transferase 3 (RCG46430)	Mgst3 rCG_46430	3	642	451	231
Q5I6B8	Phosphatidylinositol 4-phosphate 5-kinase type-1 gamma (PIP5K1-gamma) (PtdIns(4)P-5-kinase 1 gamma) (EC 2.7.1.68) (Phosphatidylinositol 4-phosphate 5-kinase type I gamma) (PIP5KIgamma)	Pip5k1c	9	158	935	232
Q4FZU8	Rho family-interacting cell polarization regulator 1	Ripor1 Fam65a	3	476	619	233
Q03555	Gephyrin (Putative glycine receptor-tubulin linker protein) [Includes: Molybdopterin adenylyltransferase (MPT adenylyltransferase) (EC 2.7.7.75) (Domain G); Molybdopterin molybdenumtransferase (MPT Mo-transferase) (EC 2.10.1.1) (Domain E)]	Gphn Gph	8	168	929	234
Q99JD4	CLIP-associating protein 2 (Cytoplasmic linker-associated protein 2)	Clasp2	24	296	802	235
F1M4N6	Dedicator of cyto-kinesis 3	Dock3	6	917	182	236
Q62976	Calcium-activated potassium channel subunit alpha-1 (BK channel) (BKCA alpha) (Calcium-activated potassium channel, subfamily M subunit alpha-1) (K(VCA)alpha) (KCa1.1) (Maxi K channel) (MaxiK) (Slo-alpha) (Slo1) (Slowpoke homolog) (Slo homolog)	Kcnma1 Kcnma	3	938	166	237
Q63016	Large neutral amino acids transporter small subunit 1 (4F2 light chain) (4F2 LC) (4F2LC) (Integral membrane protein E16) (Protein TA1) (L-type amino acid transporter 1) (LAT-1) (Solute carrier family 7 member 5)	Slc7a5 Lat1 Mpe16 Ta1	3	412	693	238
Q5U316	Ras-related protein Rab-35	Rab35	5	751	359	239
M0R6N2	MOSC domain-containing protein 2, mitochondrial-like	LOC100910481	3	195	915	240
P48500	Triosephosphate isomerase (TIM) (EC 5.3.1.1) (Methylglyoxal synthase) (EC 4.2.3.3) (Triose-phosphate isomerase)	Tpi1	12	886	225	241
P11442	Clathrin heavy chain 1	Cltc	88	423	688	242
O08839	Myc box-dependent-interacting protein 1 (Amphiphysin II) (Amphiphysin-like protein) (Bridging integrator 1)	Bin1 Amph2 Amphl	14	309	805	243
P04636	Malate dehydrogenase, mitochondrial (EC 1.1.1.37)	Mdh2 Mor1	16	927	190	244
F1LQP9	Transportin 1	Tnpo1	4	618	500	245
A0A0U1RRT8	Septin	Sept6 Septin6	2	960	159	246
Q5SGE0	Leucine-rich PPR motif-containing protein, mitochondrial (130 kDa leucine-rich protein) (LRP 130) (Leucine rich protein 157) (rLRP157)	Lrpprc Lrp157	47	730	390	247
P85834	Elongation factor Tu, mitochondrial	Tufm	20	736	385	248
A0A0G2K261	Isoleucyl-tRNA synthetase (EC 6.1.1.5)	Iars2	14	502	621	249
A0A0G2K5L2	Mitochondrial glutamate carrier 1-like (RCG47744, isoform CRA_c) (Solute carrier family 25 member 22)	LOC100911440 Slc25a22 rCG_47744	9	653	473	250
A0A0G2K777	Ras homolog family member T1	Rhot1	9	526	601	251
F1M392	LIM and calponin homology domains 1	Limch1	3	96	1034	252
Q9JIR4	Regulating synaptic membrane exocytosis protein 1 (Rab-3-interacting molecule 1) (RIM 1)	Rims1 Rim1	7	509	623	253
F1M9V7	Aminopeptidase (EC 3.4.11.-)	Npepps	20	623	511	254
P47709	Rabphilin-3A (Exophilin-1)	Rph3a	11	47	1088	255
Q5XIH3	NADH dehydrogenase [ubiquinone] flavoprotein 1, mitochondrial (EC 7.1.1.2)	Ndufv1 rCG_47623	12	688	448	256
F1M5M9	SLIT-ROBO Rho GTPase-activating protein 3	Srgap3	17	458	681	257
P31647	Sodium- and chloride-dependent GABA transporter 3 (GAT-3) (Solute carrier family 6 member 11)	Slc6a11 Gabt3 Gat-3 Gat-b	7	89	1050	258
P32089	Tricarboxylate transport protein, mitochondrial (Citrate transport protein) (CTP) (Solute carrier family 25 member 1) (Tricarboxylate carrier protein)	Slc25a1 Slc20a3	10	801	340	259
Q63616	Vacuolar protein sorting-associated protein 33B (r-vps33b)	Vps33b	3	627	514	260
Q62717	Calcium-dependent secretion activator 1 (Calcium-dependent activator protein for secretion 1) (CAPS-1) (rCAPS)	Cadps Caps Caps1	25	455	691	261
M0RDI5	Calcium uniporter protein	Mcu LOC294560 rCG_22037	7	260	886	262
D3ZX42	G protein-coupled receptor 21 (Predicted), isoform CRA_a (RAB GTPase-activating protein 1)	Rabgap1 Gpr21_predicted rCG_37682	7	612	536	263
G3V648	1-acylglycerol-3-phosphate O-acyltransferase 3 (1-acylglycerol-3-phosphate O-acyltransferase 3 (Predicted), isoform CRA_b)	Agpat3 Agpat3_predicted rCG_60631	8	903	246	264
F1LYZ8	Coiled-coil domain-containing protein 128 (KLRAQ motif-containing protein 1) (Protein phosphatase 1 regulatory subunit 21)	Ppp1r21 RGD1565310 rCG_61777	4	305	847	265
F1LYQ8	FERM, ARHGEF and pleckstrin domain-containing protein 1 (FERM, RhoGEF and pleckstrin domain-containing protein 1)	Farp1	21	73	1079	266
P16617	Phosphoglycerate kinase 1 (EC 2.7.2.3)	Pgk1 Pgk-1	23	641	513	267
D4A1J6	Ankyrin repeat and FYVE domain-containing 1	Ankfy1	8	602	553	268
F1M6V8	Striatin 4	Strn4	5	276	880	269
Q99NA5	Isocitrate dehydrogenase [NAD] subunit alpha, mitochondrial (EC 1.1.1.41) (Isocitric dehydrogenase subunit alpha) (NAD(+)-specific ICDH subunit alpha)	Idh3a	13	724	435	270
P86410	Ral GTPase-activating protein subunit beta (p170)	Ralgapb	4	307	853	271
Q5XI34	Protein phosphatase 2 (Formerly 2A), regulatory subunit A (PR 65), alpha isoform, isoform CRA_a (Protein phosphatase 2 (Formerly 2A), regulatory subunit A, alpha isoform) (Protein phosphatase 2 scaffold subunit A alpha)	Ppp2r1a rCG_22961	27	537	625	272
B0BNF1	Septin-8	Septin8 Sept8	3	301	861	273
P20069	Mitochondrial-processing peptidase subunit alpha (Alpha-MPP) (Inactive zinc metalloprotease alpha) (P-55)	Pmpca Mppa	4	701	462	274
Q62951	Dihydropyrimidinase-related protein 4 (DRP-4) (Collapsin response mediator protein 3) (CRMP-3) (UNC33-like phosphoprotein 4) (ULIP-4) (Fragment)	Dpysl4 Crmp3 Ulip4	15	240	923	275
Q3B8Q2	Eukaryotic initiation factor 4A-III (eIF-4A-III) (eIF4A-III) (EC 3.6.4.13) (ATP-dependent RNA helicase DDX48) (ATP-dependent RNA helicase eIF4A-3) (DEAD box protein 48) (Eukaryotic translation initiation factor 4A isoform 3) [Cleaved into: Eukaryotic initiation factor 4A-III, N-terminally processed]	Eif4a3 Ddx48	8	879	285	276
P97700	Mitochondrial 2-oxoglutarate/malate carrier protein (OGCP) (Solute carrier family 25 member 11)	Slc25a11 Slc20a4	6	733	432	277
B3GNI6	Septin-11	Septin11 Sept11	9	227	938	278
D3Z981	Plexin A1 (RCG56095)	Plxna1 RGD1560871 rCG_56095	28	212	953	279
Q6P730	Disabled homolog 2-interacting protein (DAB2-interacting protein) (ASK-interacting protein 1) (AIP-1) (DIP1/2) (DOC-2/DAB2 interactive protein)	Dab2ip	3	182	985	280
G3V8Y8	Huntingtin interacting protein 1, isoform CRA_a (Huntingtin-interacting protein 1)	Hip1 rCG_21910	8	457	712	281
Q63560	Microtubule-associated protein 6 (MAP-6) (145-kDa STOP) (STOP145) (Stable tubule-only polypeptide) (STOP)	Map6 Mtap6	32	38	1131	282
P18163	Long-chain-fatty-acid--CoA ligase 1 (EC 6.2.1.3) (Arachidonate--CoA ligase) (EC 6.2.1.15) (Long-chain acyl-CoA synthetase 1) (LACS 1) (Long-chain-fatty-acid--CoA ligase, liver isozyme) (Phytanate--CoA ligase) (EC 6.2.1.24)	Acsl1 Acs1 Acsl2 Facl2	11	633	537	283
P00507	Aspartate aminotransferase, mitochondrial (mAspAT) (EC 2.6.1.1) (EC 2.6.1.7) (Fatty acid-binding protein) (FABP-1) (Glutamate oxaloacetate transaminase 2) (Kynurenine aminotransferase 4) (Kynurenine aminotransferase IV) (Kynurenine--oxoglutarate transaminase 4) (Kynurenine--oxoglutarate transaminase IV) (Plasma membrane-associated fatty acid-binding protein) (FABPpm) (Transaminase A)	Got2 Maat	19	965	206	284
D3ZB78	PHD finger protein 24	Phf24 RGD1559864	5	129	1042	285
Q9WVE9	Intersectin-1 (EH domain and SH3 domain regulator of endocytosis 1)	Itsn1 Ehsh1 Itsn	20	464	716	286
P12075	Cytochrome c oxidase subunit 5B, mitochondrial (Cytochrome c oxidase polypeptide Vb) (Cytochrome c oxidase subunit VIA*)	Cox5b	3	308	872	287
P51650	Succinate-semialdehyde dehydrogenase, mitochondrial (SSADH) (EC 1.2.1.24) (Aldehyde dehydrogenase family 5 member A1) (NAD(+)-dependent succinic semialdehyde dehydrogenase)	Aldh5a1 Ssadh	12	519	663	288
O88917	Adhesion G protein-coupled receptor L1 (Calcium-independent alpha-latrotoxin receptor 1) (CIRL-1) (Latrophilin-1)	Adgrl1 Cirl Cirl1 Cl1 Lphn1	6	541	642	289
Q9R080	G-protein-signaling modulator 1 (Activator of G-protein signaling 3)	Gpsm1 Ags3	10	525	660	290
O09175	Aminopeptidase B (AP-B) (EC 3.4.11.6) (Arginine aminopeptidase) (Arginyl aminopeptidase) (Cytosol aminopeptidase IV)	Rnpep	6	867	320	291
Q66HF1	NADH-ubiquinone oxidoreductase 75 kDa subunit, mitochondrial (EC 7.1.1.2)	Ndufs1	27	690	498	292
Q924S5	Lon protease homolog, mitochondrial (EC 3.4.21.53) (Lon protease-like protein) (LONP) (Mitochondrial ATP-dependent protease Lon) (Serine protease 15)	Lonp1 Lon Prss15	15	592	599	293
Q9WV63	Kinesin-like protein KIF2A (Kinesin-2)	Kif2a Kif2	22	234	957	294
Q6P6R2	Dihydrolipoyl dehydrogenase, mitochondrial (EC 1.8.1.4) (Dihydrolipoamide dehydrogenase)	Dld	12	833	360	295
O54924	Exocyst complex component 8 (Exocyst complex 84 kDa subunit)	Exoc8 Exo84	14	674	519	296
Q5XI31	GPI transamidase component PIG-S (Phosphatidylinositol-glycan biosynthesis class S protein)	Pigs	2	1100	94	297
Q9Z122	Acyl-CoA 6-desaturase (EC 1.14.19.3) (Delta(6) fatty acid desaturase) (D6D) (Delta(6) desaturase) (Delta-6 desaturase) (Fatty acid desaturase 2)	Fads2 Fadsd6	3	1054	148	298
P13437	3-ketoacyl-CoA thiolase, mitochondrial (EC 2.3.1.16) (Acetyl-CoA acetyltransferase) (EC 2.3.1.9) (Acetyl-CoA acyltransferase) (Acyl-CoA hydrolase, mitochondrial) (EC 3.1.2.-) (EC 3.1.2.1) (EC 3.1.2.2) (Beta-ketothiolase) (Mitochondrial 3-oxoacyl-CoA thiolase)	Acaa2	3	888	318	299
F1MA89	Cyclin Y	Ccny	3	80	1127	300
Q64560	Tripeptidyl-peptidase 2 (TPP-2) (EC 3.4.14.10) (Tripeptidyl aminopeptidase) (Tripeptidyl-peptidase II) (TPP-II)	Tpp2	24	384	827	301
D3ZZB0	Disco-interacting protein 2 homolog C	Dip2c	9	687	525	302
D4A414	COX15 homolog, cytochrome c oxidase assembly protein (Yeast), isoform CRA_a (Cytochrome c oxidase assembly homolog COX15)	Cox15 LOC100911779 rCG_57483	2	639	575	303
A0A0G2K0S7	RAP1 GTPase-activating protein 2	Rap1gap2	4	970	245	304
Q07009	Calpain-2 catalytic subunit (EC 3.4.22.53) (Calcium-activated neutral proteinase 2) (CANP 2) (Calpain M-type) (Calpain-2 large subunit) (Millimolar-calpain) (M-calpain)	Capn2	6	548	669	305
P13803	Electron transfer flavoprotein subunit alpha, mitochondrial (Alpha-ETF)	Etfa	8	709	515	306
Q8VHF5	Citrate synthase, mitochondrial (EC 2.3.3.1) (Citrate (Si)-synthase)	Cs	17	734	491	307
P23565	Alpha-internexin (Alpha-Inx)	Ina Inexa	18	127	1102	308
O54921	Exocyst complex component 2 (Exocyst complex component Sec5) (rSec5)	Exoc2 Sec5 Sec5l1	11	409	821	309
Q5VLR5	BWK4 (Endoplasmic reticulum protein 44) (RCG60340)	Erp44 Txndc4 rCG_60340	8	1027	204	310
P63319	Protein kinase C gamma type (PKC-gamma) (EC 2.7.11.13)	Prkcg Pkcc Pkcg Prkcc	13	624	607	311
D3ZHY9	RAS protein activator like 1 (GAP1 like) (Predicted) (RAS protein activator-like 1)	Rasal1 Rasal1_predicted rCG_21923	5	759	474	312
O35095	Neurochondrin (Neurite outgrowth-related protein from the rat brain) (Norbin)	Ncdn	23	996	238	313
P11915	Sterol carrier protein 2 (SCP-2) (Acetyl-CoA C-myristoyltransferase) (EC 2.3.1.155) (Non-specific lipid-transfer protein) (NSL-TP) (Propanoyl-CoA C-acyltransferase) (EC 2.3.1.176) (SCP-2/3-oxoacyl-CoA thiolase) (SCP-2/thiolase) (EC 2.3.1.16) (SCP-chi) (Sterol carrier protein X) (SCP-X) (Straight-chain acyl-CoA oxidase) (SCPX)	Scp2 Scp-2	4	702	532	314
B5DFN2	S-adenosylhomocysteine hydrolase-like protein 1 (IP3R-binding protein released with inositol 1,4,5-trisphosphate) (Putative adenosylhomocysteinase 2) (S-adenosyl-L-homocysteine hydrolase 2) (AdoHcyase 2)	Ahcyl1 Irbit	4	468	767	315
B0BN93	26S proteasome non-ATPase regulatory subunit 13 (26S proteasome regulatory subunit RPN9) (26S proteasome regulatory subunit S11) (26S proteasome regulatory subunit p40.5)	Psmd13	11	1018	220	316
Q8K4M9	Oxysterol-binding protein-related protein 1 (ORP-1) (OSBP-related protein 1)	Osbpl1a Orp1	5	571	671	317
A0A0G2JTR4	Active breakpoint cluster region-related protein	Abr	20	536	706	318
P09216	Protein kinase C epsilon type (EC 2.7.11.13) (nPKC-epsilon)	Prkce Pkce	14	408	834	319
B1WBY5	DnaJ (Hsp40) homolog, subfamily C, member 11 (DnaJ (Hsp40) homolog, subfamily C, member 11 (Predicted)) (DnaJ heat shock protein family (Hsp40) member C11)	Dnajc11 Dnajc11_predicted rCG_30994	9	1042	201	320
P05696	Protein kinase C alpha type (PKC-A) (PKC-alpha) (EC 2.7.11.13)	Prkca Pkca	10	327	916	321
D4A3S6	MTSS I-BAR domain-containing 2	Mtss2 Mtss1l	3	1077	169	322
Q63941	Ras-related protein Rab-3B	Rab3b	2	585	662	323
Q9WTP0	Band 4.1-like protein 1 (Erythrocyte membrane protein band 4.1-like 1) (Neuronal protein 4.1) (4.1N)	Epb41l1 Epb4.1l1	29	157	1092	324
Q5M9G9	FAST kinase domain-containing protein 4 (Protein TBRG4) (Transforming growth factor beta regulator 4)	Tbrg4	3	704	546	325
Q6GQP4	Ras-related protein Rab-31 (GTP-binding protein Rab0)	Rab31	4	122	1128	326
P05708	Hexokinase-1 (EC 2.7.1.1) (Brain form hexokinase) (Hexokinase type I) (HK I) (Hexokinase-A)	Hk1	49	508	745	327
B0BNA7	Eukaryotic translation initiation factor 3 subunit I (eIF3i) (Eukaryotic translation initiation factor 3 subunit 2) (eIF-3-beta) (eIF3 p36)	Eif3i Eif3s2	10	1051	203	328
Q6Q0N1	Cytosolic non-specific dipeptidase (EC 3.4.13.18) (CNDP dipeptidase 2) (Threonyl dipeptidase)	Cndp2	4	495	760	329
G3V8G2	26S proteasome non-ATPase regulatory subunit 5	Psmd5 Psmd5_predicted rCG_45696	8	1208	48	330
D3ZC56	Dystonin	Dst	23	302	954	331
M0R5T4	Rac family small GTPase 3	Rac3	3	279	978	332
F1LWG2	Protein arginine methyltransferase 8	Prmt8	5	1016	243	333
P60892	Ribose-phosphate pyrophosphokinase 1 (EC 2.7.6.1) (Phosphoribosyl pyrophosphate synthase I) (PRS-I)	Prps1	2	961	299	334
Q9ESQ7	PH and SEC7 domain-containing protein 1 (Exchange factor for ADP-ribosylation factor guanine nucleotide factor 6) (Exchange factor for ARF6) (Exchange factor for ARF6 A) (Pleckstrin homology and SEC7 domain-containing protein 1)	Psd Efa6 Psd1	8	2	1258	335
D4A732	Multivesicular body subunit 12B	Mvb12b	3	160	1101	336
Q5XIK2	Thioredoxin-related transmembrane protein 2 (Thioredoxin domain-containing protein 14)	Tmx2 Txndc14	7	1004	261	337
O88377	Phosphatidylinositol 5-phosphate 4-kinase type-2 beta (EC 2.7.1.149) (1-phosphatidylinositol 5-phosphate 4-kinase 2-beta) (Diphosphoinositide kinase 2-beta) (Phosphatidylinositol 5-phosphate 4-kinase type II beta) (PI(5)P 4-kinase type II beta) (PIP4KII-beta) (Phosphatidylinositol-phosphate kinase IIgamma) (PIPKIIgamma) (PtdIns(5)P-4-kinase isoform 2-beta)	Pip4k2b Pip5k2b	5	25	1243	338
A0A0G2K528	Syntaxin 16	Stx16	4	738	531	339
Q62888	Neuroligin-2	Nlgn2	2	104	1165	340
Q80ZG1	Synembryn-A (Protein Ric-8A)	Ric8a	2	130	1140	341
Q5XI97	Alanyl-tRNA editing protein Aarsd1 (Alanyl-tRNA synthetase domain-containing protein 1)	Aarsd1	2	791	481	342
P97544	Phospholipid phosphatase 3 (EC 3.1.3.-) (EC 3.1.3.4) (Differentially expressed in rat intestine 42) (Dri42) (Lipid phosphate phosphohydrolase 3) (PAP2-beta) (Phosphatidate phosphohydrolase type 2b) (Phosphatidic acid phosphatase 2b) (PAP-2b) (PAP2b)	Plpp3 Lpp3 Ppap2b	5	261	1011	343
Q5U3Z7	Serine hydroxymethyltransferase (EC 2.1.2.1)	Shmt2	2	783	490	344
Q9WVC0	Septin-7 (CDC10 protein homolog)	Septin7 Cdc10 Sept7	15	199	1075	345
B0BN30	Mitochondrial carrier 1 (Mtch1 protein)	Mtch1	5	564	714	346
D4A4L4	MAP7 domain-containing 2	Map7d2	7	82	1197	347
P35571	Glycerol-3-phosphate dehydrogenase, mitochondrial (GPD-M) (GPDH-M) (EC 1.1.5.3)	Gpd2	17	716	566	348
D3Z9L0	Acylglycerol kinase, mitochondrial (EC 2.7.1.107) (EC 2.7.1.138) (EC 2.7.1.94) (Multiple substrate lipid kinase)	Agk	6	711	571	349
A0A0G2JUG7	IQ motif and SEC7 domain-containing protein 1	Iqsec1 Brag2	11	263	1020	350
Q63092	CaM kinase-like vesicle-associated protein (1G5)	Camkv 1G5	15	66	1220	351
P42346	Serine/threonine-protein kinase mTOR (EC 2.7.11.1) (FK506-binding protein 12-rapamycin complex-associated protein 1) (FKBP12-rapamycin complex-associated protein) (Mammalian target of rapamycin) (mTOR) (Mechanistic target of rapamycin) (Rapamycin target protein 1) (RAPT1)	Mtor Frap1 Raft1	25	1005	282	352
D4A1Q9	Tubulin tyrosine ligase-like 12	Ttll12	4	557	730	353
P25977	Nucleolar transcription factor 1 (Upstream-binding factor 1) (UBF-1)	Ubtf Tcfubf Ubf-1	2	100	1188	354
P51583	Multifunctional protein ADE2 [Includes: Phosphoribosylaminoimidazole-succinocarboxamide synthase (EC 6.3.2.6) (SAICAR synthetase); Phosphoribosylaminoimidazole carboxylase (EC 4.1.1.21) (AIR carboxylase) (AIRC)]	Paics Ade2 Airc	10	839	450	355
Q07803	Elongation factor G, mitochondrial (EF-Gmt) (Elongation factor G 1, mitochondrial) (mEF-G 1) (Elongation factor G1)	Gfm1 Efg Efg1 Gfm	4	242	1049	356
Q6MG85	1-acyl-sn-glycerol-3-phosphate acyltransferase (EC 2.3.1.51)	Agpat1 Ager Btnl6 Cyp21a1-ps Ng5 Rnf5 Stk19-ps Tnx rCG_38326	4	853	439	357
Q8VH46	Actin filament-associated protein 1 (110 kDa actin filament-associated protein) (AFAP-110)	Afap1 Afap	7	419	873	358
A0A0G2K315	Centrosomal protein 170	Cep170	8	165	1132	359
D3ZJ86	Sodium/hydrogen exchanger	Slc9a6	5	572	726	360
G3V624	Coronin	Coro1c RGD1564490_predicted rCG_21130	14	222	1076	361
Q62768	Protein unc-13 homolog A (Munc13-1)	Unc13a Unc13h1	11	527	772	362
P46101	Dipeptidyl aminopeptidase-like protein 6 (DPPX) (Dipeptidyl aminopeptidase-related protein) (Dipeptidyl peptidase 6) (Dipeptidyl peptidase IV-like protein) (Dipeptidyl peptidase VI) (DPP VI)	Dpp6	7	79	1221	363
B5DFK6	AP-3 complex subunit delta	Ap3d1 rCG_29405	21	806	495	364
Q9QYL8	Acyl-protein thioesterase 2 (APT-2) (EC 3.1.2.-) (Lysophospholipase 2) (Lysophospholipase II) (LPL-II) (LysoPLA II) (Palmitoyl-protein hydrolase) (EC 3.1.2.22)	Lypla2	2	1079	223	365
F1MAQ4	Trafficking protein particle complex subunit 10	Trappc10	3	859	443	366
P16036	Phosphate carrier protein, mitochondrial (Phosphate transport protein) (PTP) (Solute carrier family 25 member 3)	Slc25a3 Phc	14	504	799	367
Q63633	Solute carrier family 12 member 5 (Electroneutral potassium-chloride cotransporter 2) (Furosemide-sensitive K-Cl cotransporter) (K-Cl cotransporter 2) (rKCC2) (Neuronal K-Cl cotransporter)	Slc12a5 Kcc2	15	337	968	368
P47942	Dihydropyrimidinase-related protein 2 (DRP-2) (Collapsin response mediator protein 2) (CRMP-2) (Turned on after division 64 kDa protein) (TOAD-64)	Dpysl2	24	101	1205	369
Q63475	Receptor-type tyrosine-protein phosphatase N2 (R-PTP-N2) (EC 3.1.3.-) (EC 3.1.3.48) (PTP NE-6) (PTPNE6) (Phogrin) [Cleaved into: IA-2beta60]	Ptprn2	6	439	868	370
P63329	Serine/threonine-protein phosphatase 2B catalytic subunit alpha isoform (EC 3.1.3.16) (CAM-PRP catalytic subunit) (Calmodulin-dependent calcineurin A subunit alpha isoform)	Ppp3ca Calna	9	338	969	371
Q4V8H5	Aspartyl aminopeptidase (EC 3.4.11.21)	Dnpep rCG_23931	9	934	374	372
Q5EGY4	Synaptobrevin homolog YKT6 (EC 2.3.1.-)	Ykt6	6	792	517	373
A0A0G2K2C7	Ubiquitinyl hydrolase 1 (EC 3.4.19.12)	Usp9x	36	889	421	374
B1WC61	Complex I assembly factor ACAD9, mitochondrial (Acyl-CoA dehydrogenase family member 9) (ACAD-9) (EC 1.3.8.-)	Acad9	16	728	582	375
Q5U2P5	C2CD2-like (RCG58016) (Transmembrane protein 24)	C2cd2l Tmem24 rCG_58016	6	1020	291	376
A0A0G2JU15	Pentatricopeptide repeat domain 3	Ptcd3	3	752	560	377
P16638	ATP-citrate synthase (EC 2.3.3.8) (ATP-citrate (pro-S-)-lyase) (Citrate cleavage enzyme)	Acly	46	1061	253	378
Q64542	Plasma membrane calcium-transporting ATPase 4 (PMCA4) (EC 7.2.2.10) (Plasma membrane calcium ATPase isoform 4) (Plasma membrane calcium pump isoform 4)	Atp2b4	14	155	1162	379
A0A0G2JY26	DnaJ heat shock protein family (Hsp40) member C6	Dnajc6	14	310	1010	380
Q9JHU0	Dihydropyrimidinase-related protein 5 (DRP-5) (UNC33-like phosphoprotein 6) (ULIP-6)	Dpysl5 Ulip6	25	188	1135	381
P04897	Guanine nucleotide-binding protein G(i) subunit alpha-2 (Adenylate cyclase-inhibiting G alpha protein)	Gnai2 Gnai-2	8	68	1255	382
P11232	Thioredoxin (Trx)	Txn Txn1	4	926	399	383
D4A3S7	Unk-like zinc finger	Unkl	2	344	981	384
O54715	V-type proton ATPase subunit S1 (V-ATPase subunit S1) (C7-1 protein) (V-ATPase Ac45 subunit) (V-ATPase S1 accessory protein) (Vacuolar proton pump subunit S1)	Atp6ap1 Atp6ip1 Atp6s1	3	933	395	385
P70645	Bleomycin hydrolase (BH) (BLM hydrolase) (BMH) (EC 3.4.22.40)	Blmh	3	843	485	386
F1LXF1	Breakpoint cluster region protein (EC 2.7.11.1)	Bcr	6	652	677	387
P81128	Rho GTPase-activating protein 35 (GAP-associated protein p190) (Glucocorticoid receptor DNA-binding factor 1)	Arhgap35 Grlf1 P190A p190ARHOGAP	17	659	673	388
P18266	Glycogen synthase kinase-3 beta (GSK-3 beta) (EC 2.7.11.26) (Factor A) (FA) (Serine/threonine-protein kinase GSK3B) (EC 2.7.11.1)	Gsk3b	8	360	972	389
F1LV21	Ubiquitin-associated and SH3 domain-containing, B	Ubash3b	2	1166	168	390
Q2TL32	E3 ubiquitin-protein ligase UBR4 (EC 2.3.2.27) (N-recognin-4) (RING-type E3 ubiquitin transferase UBR4) (Zinc finger UBR1-type protein 1)	Ubr4 Rbaf600 Zubr1	32	719	617	391
O35412	Signal-induced proliferation-associated 1-like protein 1 (SIPA1-like protein 1) (SPA-1-like protein p1294) (Spine-associated Rap GTPase-activating protein) (SPAR)	Sipa1l1 Spa1	2	677	661	392
Q9JLJ3	4-trimethylaminobutyraldehyde dehydrogenase (TMABA-DH) (TMABADH) (EC 1.2.1.47) (Aldehyde dehydrogenase family 9 member A1) (EC 1.2.1.3) (Gamma-aminobutyraldehyde dehydrogenase) (EC 1.2.1.19)	Aldh9a1	3	914	425	393
P62898	Cytochrome c, somatic	Cycs	4	823	518	394
F1M0Z1	Triple functional domain protein (EC 2.7.11.1) (PTPRF-interacting protein)	Trio	20	870	472	395
Q6AY57	WD repeat domain phosphoinositide-interacting protein 2 (WIPI-2)	Wipi2	2	523	820	396
O70277	Tripartite motif-containing protein 3 (Brain-expressed RING finger protein) (RING finger protein 22)	Trim3 Berp Rnf22	10	397	947	397
Q62952	Dihydropyrimidinase-related protein 3 (DRP-3) (Collapsin response mediator protein 4) (CRMP-4) (TOAD-64/Ulip/CRMP) (TUC-4b)	Dpysl3 Crmp4	24	32	1312	398
Q63028	Alpha-adducin (Erythrocyte adducin subunit alpha)	Add1	18	44	1303	399
Q09073	ADP/ATP translocase 2 (ADP,ATP carrier protein 2) (Adenine nucleotide translocator 2) (ANT 2) (Solute carrier family 25 member 5) [Cleaved into: ADP/ATP translocase 2, N-terminally processed]	Slc25a5 Ant2	8	567	781	400
F1M446	Ecm29 proteasome adaptor and scaffold	Ecpas	15	1244	105	401
Q63186	Translation initiation factor eIF-2B subunit delta (eIF-2B GDP-GTP exchange factor subunit delta)	Eif2b4 Eif2bd	4	1180	170	402
P97532	3-mercaptopyruvate sulfurtransferase (MST) (EC 2.8.1.2)	Mpst	5	1122	228	403
Q62910	Synaptojanin-1 (EC 3.1.3.36) (Synaptic inositol 1,4,5-trisphosphate 5-phosphatase 1)	Synj1	29	876	475	404
F1LUT4	Phospholipid-transporting ATPase (EC 7.6.2.1)	Atp8a1	14	735	616	405
O89046	Coronin-1B (Coronin-2)	Coro1b	4	161	1192	406
Q62844	Tyrosine-protein kinase Fyn (EC 2.7.10.2) (Proto-oncogene c-Fyn) (p59-Fyn)	Fyn	9	184	1170	407
P38718	Mitochondrial pyruvate carrier 2 (Brain protein 44) (Protein 0-44)	Mpc2 Brp44	4	776	580	408
Q62639	GTP-binding protein Rheb (Ras homolog enriched in brain)	Rheb	4	881	476	409
Q6MG55	Phosphatidylserine lipase ABHD16A (EC 3.1.-.-) (Alpha/beta hydrolase domain-containing protein 16A) (Abhydrolase domain-containing protein 16A) (HLA-B-associated transcript 5 homolog) (Monoacylglycerol lipase ABHD16A) (EC 3.1.1.23)	Abhd16a Bat5	3	962	397	410
Q9QXY2	SRC kinase signaling inhibitor 1 (SNAP-25-interacting protein) (SNIP) (p130Cas-associated protein) (p140Cap)	Srcin1 P140 Snip	37	248	1111	411
P62747	Rho-related GTP-binding protein RhoB	Rhob Arhb	4	20	1339	412
Q9QX69	Glutathione S-transferase LANCL1 (EC 2.5.1.18) (40 kDa erythrocyte membrane protein) (p40) (LanC-like protein 1)	Lancl1 Gpr69a	6	1101	259	413
Q9Z0U4	Gamma-aminobutyric acid type B receptor subunit 1 (GABA-B receptor 1) (GABA-B-R1) (GABA-BR1) (GABABR1) (Gb1)	Gabbr1	9	515	846	414
Q4G069	Regulator of microtubule dynamics protein 1 (RMD-1) (Protein FAM82B)	Rmdn1 Fam82b	3	216	1147	415
A0A0G2JW01	HP domain-containing protein	0	7	136	1228	416
P0C0R5	Phosphoinositide 3-kinase regulatory subunit 4 (PI3-kinase regulatory subunit 4) (EC 2.7.11.1)	Pik3r4	4	1148	218	417
D3ZSZ6	Diacylglycerol kinase (DAG kinase) (EC 2.7.1.107)	Dgkh	2	603	764	418
P09606	Glutamine synthetase (GS) (EC 6.3.1.2) (Glutamate--ammonia ligase) (Palmitoyltransferase GLUL) (EC 2.3.1.225)	Glul Glns	13	351	1017	419
Q4V8E2	26S proteasome regulatory subunit RPN11	Psmd14 rCG_26455	6	1284	86	420
F1LQZ0	Transmembrane protein 65	Tmem65	2	582	788	421
P62824	Ras-related protein Rab-3C	Rab3c	2	459	911	422
Q5PPL3	Sterol-4-alpha-carboxylate 3-dehydrogenase, decarboxylating (EC 1.1.1.170)	Nsdhl	7	1095	276	423
F1M3P6	Protein SCAI	Scai LOC100364814 rCG_37693	10	1090	281	424
A0A0G2K264	Death-associated protein 3	Dap3	4	814	557	425
F1LU71	Methylglutaconyl-CoA hydratase, mitochondrial (3-MG-CoA hydratase) (EC 4.2.1.18) (AU-specific RNA-binding enoyl-CoA hydratase) (AU-binding enoyl-CoA hydratase) (Itaconyl-CoA hydratase) (EC 4.2.1.56)	Auh	6	359	1013	426
P19527	Neurofilament light polypeptide (NF-L) (68 kDa neurofilament protein) (Neurofilament triplet L protein)	Nefl Nf68 Nfl	19	85	1289	427
Q923V4	F-box only protein 6 (F-box only protein 6b) (F-box protein that recognizes sugar chains 2) (F-box/G-domain protein 2)	Fbxo6 Fbg2 Fbs2 Fbxo6b	3	923	452	428
D3ZRC4	Calcium-independent phospholipase A2-gamma (EC 3.1.1.-) (EC 3.1.1.5) (Intracellular membrane-associated calcium-independent phospholipase A2 gamma) (iPLA2-gamma) (Patatin-like phospholipase domain-containing protein 8)	Pnpla8	3	636	740	429
Q6P4Z6	Leucine carboxyl methyltransferase 1 (EC 2.1.1.233) ([Phosphatase 2A protein]-leucine-carboxy methyltransferase 1)	Lcmt1	2	501	876	430
A0A0G2JXP3	HECT-type E3 ubiquitin transferase (EC 2.3.2.26)	Nedd4l	6	463	914	431
P61765	Syntaxin-binding protein 1 (N-Sec1) (Protein unc-18 homolog 1) (Unc18-1) (Protein unc-18 homolog A) (Unc-18A) (p67) (rbSec1)	Stxbp1 Unc18a	34	105	1275	432
Q6AY58	B-cell receptor-associated protein (BCR-associated protein)	Bcap31 rCG_43863	5	686	698	433
Q05962	ADP/ATP translocase 1 (ADP,ATP carrier protein 1) (Adenine nucleotide translocator 1) (ANT 1) (Solute carrier family 25 member 4)	Slc25a4 Aac1 Ant1	7	607	777	434
P62804	Histone H4 [Cleaved into: Osteogenic growth peptide (OGP)]	H4c2 Hist1h4b Hist4; Hist1h4m; H4f16 H4ft Hist4h4	6	1333	52	435
Q5XI78	2-oxoglutarate dehydrogenase, mitochondrial (EC 1.2.4.2) (2-oxoglutarate dehydrogenase complex component E1) (OGDC-E1) (Alpha-ketoglutarate dehydrogenase)	Ogdh Ogdhl	21	975	411	436
D3ZHX3	DIRAS family GTPase 2	Diras2	2	78	1308	437
Q9JHW5	Vesicle-associated membrane protein 7 (VAMP-7) (Synaptobrevin-like protein 1)	Vamp7 Sybl1	4	1019	369	438
D3ZRN5	Ro60, Y RNA-binding protein (TROVE domain family, member 2 (Predicted))	Ro60 Trove2 Trove2_predicted rCG_46022	3	929	459	439
B0BNE5	S-formylglutathione hydrolase (FGH) (EC 3.1.2.12) (Esterase D)	Esd	5	703	685	440
Q66HA6	ADP-ribosylation factor-like protein 8B (EC 3.6.5.2)	Arl8b	3	647	741	441
P19627	Guanine nucleotide-binding protein G(z) subunit alpha (G(x) alpha chain) (Gz-alpha)	Gnaz	13	281	1107	442
P24942	Excitatory amino acid transporter 1 (Glial glutamate transporter) (Sodium-dependent glutamate/aspartate transporter 1) (GLAST) (GLAST-1) (Solute carrier family 1 member 3)	Slc1a3 Eaat1	7	30	1358	443
Q9R1Z0	Voltage-dependent anion-selective channel protein 3 (VDAC-3) (rVDAC3) (Outer mitochondrial membrane protein porin 3)	Vdac3	9	473	917	444
Q8VHU4	Elongator complex protein 1 (ELP1) (IkappaB kinase complex-associated protein) (IKK complex-associated protein)	Elp1 Ikap Ikbkap	14	897	494	445
P42676	Neurolysin, mitochondrial (EC 3.4.24.16) (Microsomal endopeptidase) (MEP) (Mitochondrial oligopeptidase M) (Neurotensin endopeptidase)	Nln	9	1091	303	446
A0A0G2K490	TRAF2 and NCK-interacting kinase	Tnik	9	331	1063	447
Q4V884	CDC16 cell division cycle 16 homolog (S. cerevisiae) (Cell division cycle 16)	Cdc16	3	1279	117	448
D4A857	Importin 9 (Importin 9 (Predicted))	Ipo9 Ipo9_predicted rCG_46187	11	484	913	449
Q01728	Sodium/calcium exchanger 1 (Na(+)/Ca(2+)-exchange protein 1) (Solute carrier family 8 member 1)	Slc8a1 Ncx1	11	180	1217	450
Q9Z1B2	Glutathione S-transferase Mu 5 (EC 2.5.1.18) (GST class-mu 5)	Gstm5	4	174	1223	451
F1MAH5	Protein phosphatase 6, regulatory subunit 3	Ppp6r3 Ppp6r3-ps1 Saps3-ps1	2	974	424	452
P08753	Guanine nucleotide-binding protein G(i) subunit alpha-3 (G(i) alpha-3)	Gnai3 Gnai-3	3	211	1187	453
O35567	Bifunctional purine biosynthesis protein ATIC (AICAR transformylase/inosine monophosphate cyclohydrolase) (ATIC) [Includes: Phosphoribosylaminoimidazolecarboxamide formyltransferase (EC 2.1.2.3) (5-aminoimidazole-4-carboxamide ribonucleotide formyltransferase) (AICAR formyltransferase) (AICAR transformylase); IMP cyclohydrolase (EC 3.5.4.10) (IMP synthase) (Inosinicase)]	Atic Purh	9	762	637	454
O35964	Endophilin-A2 (Endophilin-2) (SH3 domain protein 2B) (SH3 domain-containing GRB2-like protein 1) (SH3p8)	Sh3gl1 Sh3p8	5	27	1372	455
Q5M9F7	ARP10 actin-related protein 10 homolog (S. cerevisiae) (Actin-related protein 10) (Actin-related protein 10 homolog (S. cerevisiae))	Actr10 rCG_61978	10	1047	354	456
Q08877	Dynamin-3 (EC 3.6.5.5) (Dynamin, testicular) (T-dynamin)	Dnm3 Dyn3	6	316	1085	457
Q01205	Dihydrolipoyllysine-residue succinyltransferase component of 2-oxoglutarate dehydrogenase complex, mitochondrial (EC 2.3.1.61) (2-oxoglutarate dehydrogenase complex component E2) (OGDC-E2) (Dihydrolipoamide succinyltransferase component of 2-oxoglutarate dehydrogenase complex) (E2K)	Dlst	5	860	542	458
A0A140UHX6	Spectrin beta chain	Sptb	9	292	1110	459
Q5BJU0	RAS-related 2 (RCG40097) (Related RAS viral (R-ras) oncogene homolog 2)	Rras2 rCG_40097	5	137	1265	460
B4F795	Choline transporter-like protein 2 (Solute carrier family 44 member 2)	Slc44a2 Ctl2	2	231	1172	461
P15999	ATP synthase subunit alpha, mitochondrial (ATP synthase F1 subunit alpha)	Atp5f1a Atp5a1	28	589	815	462
F1LM47	Succinate--CoA ligase [ADP-forming] subunit beta, mitochondrial (EC 6.2.1.5) (ATP-specific succinyl-CoA synthetase subunit beta) (A-SCS) (Succinyl-CoA synthetase beta-A chain) (SCS-betaA)	Sucla2 SUCLA2	13	906	502	463
Q9ER34	Aconitate hydratase, mitochondrial (Aconitase) (EC 4.2.1.3) (Citrate hydro-lyase)	Aco2	34	817	591	464
Q9Z1T4	Connector enhancer of kinase suppressor of ras 2 (Connector enhancer of KSR 2) (CNK homolog protein 2) (CNK2) (Membrane-associated guanylate kinase-interacting protein) (Maguin)	Cnksr2	12	500	908	465
P07871	3-ketoacyl-CoA thiolase B, peroxisomal (EC 2.3.1.155) (EC 2.3.1.16) (EC 2.3.1.9) (Acetyl-CoA acyltransferase B) (Beta-ketothiolase B) (Peroxisomal 3-oxoacyl-CoA thiolase B)	Acaa1b Acaa1	5	774	635	466
Q60587	Trifunctional enzyme subunit beta, mitochondrial (TP-beta) [Includes: 3-ketoacyl-CoA thiolase (EC 2.3.1.155) (EC 2.3.1.16) (Acetyl-CoA acyltransferase) (Beta-ketothiolase)]	Hadhb	9	478	932	467
P13668	Stathmin (Leukemia-associated phosphoprotein p18) (Metablastin) (Oncoprotein 18) (Op18) (Phosphoprotein p19) (pp19) (Pr22 protein) (Prosolin) (pp17)	Stmn1 Lap18	4	983	428	468
Q4V7A0	WD repeat-containing protein 61 [Cleaved into: WD repeat-containing protein 61, N-terminally processed]	Wdr61	2	1046	366	469
P59215	Guanine nucleotide-binding protein G(o) subunit alpha	Gnao1 Gna0 Gnao	17	12	1400	470
O88588	Phosphofurin acidic cluster sorting protein 1 (PACS-1)	Pacs1	16	854	559	471
P04642	L-lactate dehydrogenase A chain (LDH-A) (EC 1.1.1.27) (LDH muscle subunit) (LDH-M)	Ldha Ldh-1 Ldh1	16	1098	317	472
P11661	NADH-ubiquinone oxidoreductase chain 5 (EC 7.1.1.2) (NADH dehydrogenase subunit 5)	Mtnd5 mt-Nd5 Nd5	3	836	579	473
Q62920	PDZ and LIM domain protein 5 (Enigma homolog) (Enigma-like PDZ and LIM domains protein)	Pdlim5 Enh	4	358	1057	474
O35049	Sphingomyelin phosphodiesterase 3 (EC 3.1.4.12) (Confluent 3Y1 cell-associated protein 1) (Neutral sphingomyelinase 2) (nSMase-2) (nSMase2) (Neutral sphingomyelinase II)	Smpd3 Cca1	6	23	1392	475
F1M386	Rap guanine nucleotide exchange factor 2 (Cyclic nucleotide ras GEF) (CNrasGEF) (Neural RAP guanine nucleotide exchange protein) (nRap GEP) (PDZ domain-containing guanine nucleotide exchange factor 1) (PDZ-GEF1) (RA-GEF-1) (Ras/Rap1-associating GEF-1)	Rapgef2 Pdzgef1	12	599	817	476
Q6UPE1	Electron transfer flavoprotein-ubiquinone oxidoreductase, mitochondrial (ETF-QO) (ETF-ubiquinone oxidoreductase) (EC 1.5.5.1) (Electron-transferring-flavoprotein dehydrogenase) (ETF dehydrogenase)	Etfdh	7	910	507	477
D3ZVD8	Histone deacetylase 6	LOC108348065	7	699	721	478
G3V982	Engulfment and cell motility 2, ced-12 homolog (C. elegans), isoform CRA_b (Engulfment and cell motility protein 2-like)	Elmo2 LOC102555457 rCG_32210	5	368	1053	479
P51146	Ras-related protein Rab-4B (EC 3.6.5.2)	Rab4b	6	187	1234	480
A0A0G2JTA1	Serine/threonine-protein phosphatase 2A 56 kDa regulatory subunit	Ppp2r5e	5	760	664	481
F1LQ09	Atlastin GTPase 2	Atl2	4	217	1207	482
Q5XI32	F-actin-capping protein subunit beta (CapZ beta)	Capzb	10	313	1113	483
Q62745	CD81 antigen (26 kDa cell surface protein TAPA-1) (Target of the antiproliferative antibody 1) (CD antigen CD81)	Cd81 Tapa1	3	579	848	484
Q9Z2L0	Voltage-dependent anion-selective channel protein 1 (VDAC-1) (rVDAC1) (Outer mitochondrial membrane protein porin 1)	Vdac1	12	460	967	485
D3ZII8	Histone-lysine N-trimethyltransferase SMYD5 (EC 2.1.1.372) (SET and MYND domain-containing protein 5) ([histone H4]-lysine20 N-trimethyltransferase SMYD5)	Smyd5 Smyd5_predicted rCG_56038	3	193	1235	486
Q91ZN1	Coronin-1A (Coronin-like protein A) (Clipin-A) (Tryptophan aspartate-containing coat protein) (TACO)	Coro1a Coro1	14	269	1160	487
Q641Y5	Ubiquitin-like modifier-activating enzyme ATG7 (ATG12-activating enzyme E1 ATG7) (Autophagy-related protein 7) (APG7-like)	Atg7 Apg7l	5	697	733	488
Q5U1Z0	Rab3 GTPase-activating protein non-catalytic subunit (Rab3 GTPase-activating protein 150 kDa subunit) (Rab3-GAP p150) (Rab3-GAP150) (Rab3-GAP regulatory subunit)	Rab3gap2	7	862	569	489
G3V6K6	Receptor protein-tyrosine kinase (EC 2.7.10.1)	Egfr rCG_23316	6	658	773	490
Q8CGU4	Arf-GAP with GTPase, ANK repeat and PH domain-containing protein 2 (AGAP-2) (Centaurin-gamma-1) (Cnt-g1) (Phosphatidylinositol 3-kinase enhancer) (PIKE)	Agap2 Centg1	13	159	1272	491
Q76M68	IQ motif and SEC7 domain-containing protein 3 (Potential synaptic guanine nucleotide exchange factor for Arf) (SynArfGEF-Po)	Iqsec3 Sag	2	128	1305	492
B2RYG6	Ubiquitin thioesterase OTUB1 (EC 3.4.19.12) (Deubiquitinating enzyme OTUB1) (OTU domain-containing ubiquitin aldehyde-binding protein 1) (Otubain-1) (Ubiquitin-specific-processing protease OTUB1)	Otub1	7	1212	222	493
O55173	3-phosphoinositide-dependent protein kinase 1 (EC 2.7.11.1) (Protein kinase B kinase) (PkB kinase)	Pdpk1 Pdk1	3	559	875	494
A0A0G2JTK4	Protein phosphatase 6, regulatory subunit 1	Ppp6r1	2	374	1062	495
Q5XIF6	Tubulin alpha-4A chain (Alpha-tubulin 4) (Tubulin alpha-4 chain)	Tuba4a Tuba4	4	51	1385	496
P97536	Cullin-associated NEDD8-dissociated protein 1 (Cullin-associated and neddylation-dissociated protein 1) (TBP-interacting protein of 120 kDa A) (TBP-interacting protein 120A) (p120 CAND1)	Cand1 Tip120 Tip120a	39	1026	412	497
D3ZZZ9	Catenin (Cadherin associated protein), delta 1 (Predicted), isoform CRA_a (Catenin delta 1)	Ctnnd1 Ctnnd1_predicted rCG_26679	17	153	1285	498
D3ZD89	N(alpha)-acetyltransferase 15, NatA auxiliary subunit (NMDA receptor-regulated gene 1 (Predicted), isoform CRA_b)	Naa15 Narg1_predicted rCG_50034	8	1384	55	499
Q9JJM9	Septin-5 (Cell division control-related protein 1) (CDCrel-1) (Peanut-like protein 1)	Septin5 Pnutl1 Sept5	12	117	1323	500
P42123	L-lactate dehydrogenase B chain (LDH-B) (EC 1.1.1.27) (LDH heart subunit) (LDH-H)	Ldhb Ldh-2 Ldh2	13	1069	372	501
B5DF74	Oxysterol-binding protein	Osbpl11 Osbpl11_predicted rCG_52992	3	148	1293	502
Q5HZA6	Prolyl endopeptidase-like (EC 3.4.21.-) (Prolylendopeptidase-like)	Prepl	4	1340	102	503
P97612	Fatty-acid amide hydrolase 1 (EC 3.5.1.99) (Anandamide amidase) (Anandamide amidohydrolase 1) (Fatty acid ester hydrolase) (EC 3.1.1.-) (Oleamide hydrolase 1)	Faah Faah1	10	1229	213	504
D4AC23	T-complex protein 1 subunit eta (TCP-1-eta) (CCT-eta)	Cct7 rCG_55994	32	1155	288	505
P21396	Amine oxidase [flavin-containing] A (EC 1.4.3.4) (Monoamine oxidase type A) (MAO-A)	Maoa	13	739	705	506
P97839	Disks large-associated protein 4 (DAP-4) (PSD-95/SAP90-binding protein 4) (SAP90/PSD-95-associated protein 4) (SAPAP-4)	Dlgap4 Dap4 Sapap4	6	132	1314	507
P68403	Protein kinase C beta type (PKC-B) (PKC-beta) (EC 2.7.11.13)	Prkcb Pkcb Prkcb1	9	638	809	508
P20595	Guanylate cyclase soluble subunit beta-1 (GCS-beta-1) (EC 4.6.1.2) (Guanylate cyclase soluble subunit beta-3) (GCS-beta-3) (Soluble guanylate cyclase small subunit)	Gucy1b1 Guc1b3 Gucy1b3	14	354	1093	509
B5DFL9	SEC14 and spectrin domain-containing 1 (Sestd1 protein)	Sestd1	6	761	687	510
A0A0G2JV04	ADP-ribosylation factor-binding protein GGA3 (Golgi-localized, gamma ear-containing, ARF-binding protein 3)	Gga3	2	782	667	511
D3ZIE9	Delta-1-pyrroline-5-carboxylate synthase [Includes: Glutamate 5-kinase (GK) (EC 2.7.2.11) (Gamma-glutamyl kinase); Gamma-glutamyl phosphate reductase (GPR) (EC 1.2.1.41) (Glutamate-5-semialdehyde dehydrogenase) (Glutamyl-gamma-semialdehyde dehydrogenase)]	Aldh18a1 LOC108348083 Pycs_predicted rCG_57763	6	1217	233	512
Q62784	Inositol polyphosphate-4-phosphatase type I A (Inositol polyphosphate 4-phosphatase type I) (Type I inositol 3,4-bisphosphate 4-phosphatase) (EC 3.1.3.66)	Inpp4a	13	877	574	513
Q9EQR2	Alkyldihydroxyacetonephosphate synthase, peroxisomal (Alkyl-DHAP synthase) (EC 2.5.1.26) (Alkylglycerone-phosphate synthase)	Agps Ads	3	491	960	514
P46844	Biliverdin reductase A (BVR A) (EC 1.3.1.24) (Biliverdin-IX alpha-reductase)	Blvra Blvr	2	378	1074	515
Q6P7B0	Tryptophan--tRNA ligase, cytoplasmic (EC 6.1.1.2) (Tryptophanyl-tRNA synthetase) (TrpRS) [Cleaved into: T1-TrpRS; T2-TrpRS]	Wars1 Wars	4	171	1281	516
P70483	Striatin	Strn	8	15	1437	517
P13264	Glutaminase kidney isoform, mitochondrial (GLS) (EC 3.5.1.2) (K-glutaminase) (L-glutamine amidohydrolase) [Cleaved into: Glutaminase kidney isoform, mitochondrial 68 kDa chain; Glutaminase kidney isoform, mitochondrial 65 kDa chain]	Gls	19	550	904	518
D3ZJE2	60S ribosomal protein L12	Rpl12-ps1	4	1314	141	519
D3ZM69	Erythrocyte membrane protein band 4.1-like 2 (Similar to protein 4.1G (Predicted), isoform CRA_a)	Epb41l2 RGD1563977_predicted rCG_59132	8	294	1163	520
O08679	Serine/threonine-protein kinase MARK2 (EC 2.7.11.1) (EC 2.7.11.26) (ELKL motif kinase 1) (EMK-1) (MAP/microtubule affinity-regulating kinase 2)	Mark2	2	204	1254	521
P41565	Isocitrate dehydrogenase [NAD] subunit gamma 1, mitochondrial (Isocitric dehydrogenase subunit gamma) (NAD(+)-specific ICDH subunit gamma)	Idh3g	4	91	1367	522
A0A0G2K459	Mitochondrial carrier 2	Mtch2	7	619	841	523
Q08163	Adenylyl cyclase-associated protein 1 (CAP 1)	Cap1 Cap Mch1	13	485	976	524
M0RB22	Protein-tyrosine-phosphatase (EC 3.1.3.48)	Ptprd	5	99	1363	525
Q4KLL4	Transmembrane 9 superfamily member 4	Tm9sf4	4	1298	165	526
O35821	Myb-binding protein 1A (PAR-interacting protein) (PIP)	Mybbp1a	10	339	1124	527
Q568Z6	IST1 homolog (Charged multivesicular body protein 8) (CHMP8)	Ist1	7	197	1267	528
B2GUZ9	Fam49b protein (Family with sequence similarity 49, member B) (Similar to 0910001A06Rik protein (Predicted), isoform CRA_a)	Fam49b RGD1307697_predicted rCG_59591	7	1001	464	529
Q64232	Very-long-chain enoyl-CoA reductase (EC 1.3.1.93) (Synaptic glycoprotein SC2) (Trans-2,3-enoyl-CoA reductase) (TER)	Tecr Gpsn2	8	1391	75	530
Q9QZA6	CD151 antigen (Platelet-endothelial tetraspan antigen 3) (PETA-3) (CD antigen CD151)	Cd151 Peta3	3	421	1045	531
P53534	Glycogen phosphorylase, brain form (EC 2.4.1.1) (Fragment)	Pygb	27	330	1136	532
B0K020	CDGSH iron-sulfur domain-containing protein 1 (MitoNEET)	Cisd1	4	818	649	533
P11730	Calcium/calmodulin-dependent protein kinase type II subunit gamma (CaM kinase II subunit gamma) (CaMK-II subunit gamma) (EC 2.7.11.17)	Camk2g	10	401	1067	534
A0A0G2K7U5	ArfGAP with dual PH domains 1	Adap1	8	470	999	535
P04905	Glutathione S-transferase Mu 1 (EC 2.5.1.18) (GST 3-3) (GSTM1-1) (Glutathione S-transferase Yb-1) (GST Yb1)	Gstm1	6	312	1157	536
Q63584	Transmembrane emp24 domain-containing protein 10 (Protein Tmed10) (21 kDa transmembrane-trafficking protein) (Transmembrane protein Tmp21) (p24 family protein delta-1) (p24delta1)	Tmed10 Tmp21	4	1343	127	537
D3ZZK3	Receptor protein-tyrosine kinase (EC 2.7.10.1)	Epha4	8	336	1134	538
D3ZK97	Histone H3	H3f3c RGD1564447 RGD1564548	2	920	551	539
D3ZHL6	Mitogen-activated protein kinase kinase kinase kinase 5 (EC 2.7.11.1)	Map4k5	3	530	941	540
P15205	Microtubule-associated protein 1B (MAP-1B) (Neuraxin) [Cleaved into: MAP1B heavy chain; MAP1 light chain LC1]	Map1b	97	49	1423	541
Q7TSA0	Mitochondrial Rho GTPase 2 (MIRO-2) (EC 3.6.5.-) (Ras homolog gene family member T2)	Rhot2 Arht2	3	320	1153	542
D3ZFD0	Unconventional myosin-XVIIIa	Myo18a	16	804	670	543
Q52KJ9	Thioredoxin domain containing 1 (Thioredoxin-related transmembrane protein 1)	Tmx1 Txndc1 rCG_62384	5	1335	140	544
P47860	ATP-dependent 6-phosphofructokinase, platelet type (ATP-PFK) (PFK-P) (EC 2.7.1.11) (6-phosphofructokinase type C) (Phosphofructo-1-kinase isozyme C) (PFK-C) (Phosphohexokinase)	Pfkp Pfkc	25	741	737	545
O88778	Protein bassoon	Bsn	21	267	1212	546
Q64605	Receptor-type tyrosine-protein phosphatase S (R-PTP-S) (EC 3.1.3.48) (Leukocyte common antigen-related protein-tyrosine phosphatase 2) (LAR-PTP2) (Receptor-type tyrosine-protein phosphatase sigma) (R-PTP-sigma)	Ptprs	13	81	1398	547
A0A0G2JTX2	PRA1 family protein	Praf2	3	645	835	548
P11980	Pyruvate kinase PKM (EC 2.7.1.40) (Pyruvate kinase muscle isozyme)	Pkm Pkm2 Pykm	7	611	869	549
P52631	Signal transducer and activator of transcription 3	Stat3	6	1232	251	550
F1M2K6	Plakophilin 4	Pkp4	5	42	1442	551
Q6MG82	Proline-rich transmembrane protein 1 (Dispanin subfamily D member 1) (DSPD1) (Synapse differentiation-induced protein 4) (SynDIG4)	Prrt1 Ng5	3	389	1096	552
D3ZXL1	RBR-type E3 ubiquitin transferase (EC 2.3.2.31)	Arih1	2	916	570	553
P0C643	RAS guanyl-releasing protein 2 (Calcium and DAG-regulated guanine nucleotide exchange factor I) (CalDAG-GEFI)	Rasgrp2	7	820	666	554
Q5FVC2	Rho guanine nucleotide exchange factor 2 (Guanine nucleotide exchange factor H1) (GEF-H1)	Arhgef2	5	291	1195	555
A0A0G2K2P5	Tight junction protein ZO-1 (Tight junction protein 1) (Zona occludens protein 1) (Zonula occludens protein 1)	Tjp1	10	194	1292	556
Q9P290	Solute carrier family 22 member 17 (24p3 receptor) (24p3R) (Brain-type organic cation transporter) (Lipocalin-2 receptor)	Slc22a17 Boct Boit	2	1227	260	557
F1M8P2	Zyg-11 family member B, cell cycle regulator	Zyg11b	6	561	926	558
P97523	Hepatocyte growth factor receptor (HGF receptor) (EC 2.7.10.1) (HGF/SF receptor) (Proto-oncogene c-Met) (Scatter factor receptor) (SF receptor) (Tyrosine-protein kinase Met)	Met	3	895	595	559
A0A0G2K2M9	Serine/arginine repetitive matrix 2	Srrm2	6	479	1014	560
Q9JMB3	Erythrocyte membrane protein band 4.1-like 3 (Erythrocyte protein band 4.1-like 3, isoform CRA_d) (Type II brain 4.1)	Epb41l3 Epb4.1l3 rCG_35644	24	97	1396	561
P49088	Asparagine synthetase [glutamine-hydrolyzing] (EC 6.3.5.4) (Glutamine-dependent asparagine synthetase)	Asns	11	670	825	562
Q63537	Synapsin-2 (Synapsin II)	Syn2	15	134	1361	563
Q64548	Reticulon-1 (Neuroendocrine-specific protein) (S-rex)	Rtn1 Nsp	13	461	1036	564
D3ZM21	Catechol-O-methyltransferase domain containing 1 (Predicted), isoform CRA_a (Catechol-O-methyltransferase domain-containing 1)	Comtd1 Comtd1_predicted rCG_41841	5	747	751	565
Q641X0	RCG41866, isoform CRA_b (Sterile alpha motif domain-containing 8)	Samd8 rCG_41866	2	1363	136	566
A0A0G2K2D4	ArfGAP with GTPase domain, ankyrin repeat and PH domain 3	Agap3	7	816	683	567
P29457	Serpin H1 (47 kDa heat shock protein) (Collagen-binding protein) (Colligin) (GP46)	Serpinh1 Cbp1 Hsp47	9	75	1426	568
Q68FW9	COP9 signalosome complex subunit 3 (SGN3) (Signalosome subunit 3)	Cops3 Csn3	3	1328	175	569
P45953	Very long-chain specific acyl-CoA dehydrogenase, mitochondrial (VLCAD) (EC 1.3.8.9)	Acadvl	3	649	854	570
Q920L2	Succinate dehydrogenase [ubiquinone] flavoprotein subunit, mitochondrial (EC 1.3.5.1) (Flavoprotein subunit of complex II) (Fp)	Sdha	15	824	680	571
P16086	Spectrin alpha chain, non-erythrocytic 1 (Alpha-II spectrin) (Fodrin alpha chain)	Sptan1 Spna2 Spta2	149	41	1463	572
D4A022	GTPase-activating protein and VPS9 domains 1	Gapvd1	9	1021	484	573
Q9WUD9	Proto-oncogene tyrosine-protein kinase Src (EC 2.7.10.2) (Proto-oncogene c-Src) (pp60c-src) (p60-Src)	Src	2	390	1116	574
G3V912	Thioredoxin domain containing 13 (Thioredoxin-related transmembrane protein 4)	Tmx4 Txndc13 rCG_26888	7	1396	111	575
Q9QWN8	Spectrin beta chain, non-erythrocytic 2 (Beta SpIII sigma 1) (Beta-III spectrin) (Glutamate transporter EAAT4-associated protein 41) (SPNB-3) (Spectrin-like protein GTRAP41)	Sptbn2 Spnb3	77	98	1410	576
P56558	UDP-N-acetylglucosamine--peptide N-acetylglucosaminyltransferase 110 kDa subunit (EC 2.4.1.255) (O-GlcNAc transferase subunit p110) (O-linked N-acetylglucosamine transferase 110 kDa subunit) (OGT)	Ogt	10	1451	58	577
Q9ESW0	DNA damage-binding protein 1 (Damage-specific DNA-binding protein 1)	Ddb1	10	1311	198	578
D3ZCG3	Protein MON2 homolog	Mon2	8	1376	134	579
Q5BK32	FAS-associated factor 2 (UBX domain-containing protein 8)	Faf2 Ubxd8	4	1179	331	580
P97874	Cyclin-G-associated kinase (EC 2.7.11.1)	Gak	7	1084	427	581
P53042	Serine/threonine-protein phosphatase 5 (PP5) (EC 3.1.3.16) (Protein phosphatase T) (PPT)	Ppp5c	10	868	644	582
B2RYI2	Signal recognition particle subunit SRP68 (SRP68)	Srp68 Srp68_predicted rCG_33954	13	1435	79	583
A0A0G2K782	Zinc finger, C2HC-type-containing 1A	Zc2hc1a	11	326	1189	584
B2RZ72	Actin-related protein 2/3 complex subunit 4	Arpc4 Arpc4_predicted rCG_56555	8	598	919	585
P97633	Casein kinase I isoform alpha (CKI-alpha) (EC 2.7.11.1) (CK1)	Csnk1a1	7	1174	345	586
Q9ES21	Phosphatidylinositol-3-phosphatase SAC1 (EC 3.1.3.64) (Phosphatidylinositol-4-phosphate phosphatase) (Suppressor of actin mutations 1-like protein)	Sacm1l Sac1	12	1124	396	587
G3V8E2	Striatin-interacting protein 1	Strip1	5	247	1273	588
Q5M7A4	Ubiquitin-like modifier-activating enzyme 5 (Ubiquitin-activating enzyme 5) (UFM1-activating enzyme)	Uba5	2	807	715	589
P21707	Synaptotagmin-1 (Synaptotagmin I) (SytI) (p65)	Syt1	14	236	1288	590
A0A0G2JY03	Alpha N-catenin (Catenin alpha-2)	0	5	202	1322	591
Q9WU82	Catenin beta-1 (Beta-catenin)	Ctnnb1 Catnb	22	111	1413	592
D4A0E8	Protein arginine N-methyltransferase 5 (EC 2.1.1.-)	Prmt5 Prmt5_predicted rCG_23370	6	1222	304	593
Q62698	Cytoplasmic dynein 1 light intermediate chain 2 (Dynein light intermediate chain 2, cytosolic) (LIC-2) (LIC53/55)	Dync1li2 Dncli2	8	852	676	594
A0A0G2K302	Adaptor-related protein complex 3 subunit sigma 2	Ap3s2	2	584	944	595
P30839	Aldehyde dehydrogenase family 3 member A2 (EC 1.2.1.3) (EC 1.2.1.94) (Aldehyde dehydrogenase 4) (Fatty aldehyde dehydrogenase) (Microsomal aldehyde dehydrogenase) (msALDH)	Aldh3a2 Aldh4	4	1030	499	596
F1M403	Ubiquitin-conjugating enzyme E2O	Ube2o	5	787	742	597
Q5BKC9	Ephexin-1 (Eph-interacting exchange protein) (Neuronal guanine nucleotide exchange factor)	Ngef	14	1076	454	598
D4A7L4	Complex I-ESSS (NADH dehydrogenase [ubiquinone] 1 beta subcomplex subunit 11, mitochondrial) (NADH-ubiquinone oxidoreductase ESSS subunit)	Ndufb11 Ndufb11_predicted rCG_42934	2	937	594	599
Q06647	ATP synthase subunit O, mitochondrial (ATP synthase peripheral stalk subunit OSCP) (Oligomycin sensitivity conferral protein) (OSCP) (Sperm flagella protein 4)	Atp5po Atp5o	8	748	783	600
Q5BJU7	Wiskott-Aldrich syndrome protein family member 1 (WASP family protein member 1) (Protein WAVE-1)	Wasf1 Wave1	14	436	1095	601
G3V9U0	Propionate--CoA ligase (EC 6.2.1.17)	Acss2 Acss2_predicted rCG_37495	3	1407	129	602
P07150	Annexin A1 (Annexin I) (Annexin-1) (Calpactin II) (Calpactin-2) (Chromobindin-9) (Lipocortin I) (Phospholipase A2 inhibitory protein) (p35) [Cleaved into: Annexin Ac2-26]	Anxa1 Anx1	12	103	1434	603
P28572	Sodium- and chloride-dependent glycine transporter 1 (GlyT-1) (GlyT1) (Solute carrier family 6 member 9)	Slc6a9	3	949	589	604
D4AE88	Family with sequence similarity 120B (Similar to KIAA1838 protein (Predicted), isoform CRA_b)	Fam120b RGD1310304_predicted rCG_22953	8	1325	214	605
P21913	Succinate dehydrogenase [ubiquinone] iron-sulfur subunit, mitochondrial (EC 1.3.5.1) (Iron-sulfur subunit of complex II) (Ip)	Sdhb Sdh1	11	672	871	606
Q5RK19	Vacuolar-sorting protein SNF8 (ELL-associated protein of 30 kDa) (ESCRT-II complex subunit VPS22)	Snf8 Eap30	2	958	588	607
D4A634	RAN-binding protein 6	Ranbp6	2	829	717	608
Q64119	Myosin light polypeptide 6 (17 kDa myosin light chain) (LC17) (Myosin light chain 3) (MLC-3) (Myosin light chain alkali 3) (Myosin light chain A3) (Smooth muscle and nonmuscle myosin light chain alkali 6)	Myl6	2	259	1287	609
F1M8A4	PTPRF-interacting protein alpha 2	Ppfia2	12	845	702	610
Q4V7C7	Actin-related protein 3 (Actin-like protein 3)	Actr3 Arp3	14	315	1232	611
Q62950	Dihydropyrimidinase-related protein 1 (DRP-1) (Collapsin response mediator protein 1) (CRMP-1) (Inactive dihydropyrimidinase)	Crmp1 Dpysl1	22	72	1476	612
B1WC28	Core histone macro-H2A	H2afy2 Macroh2a2	4	1512	37	613
Q62902	Protein ERGIC-53 (ER-Golgi intermediate compartment 53 kDa protein) (Lectin mannose-binding 1) (p58)	Lman1 Ergic53	4	1420	130	614
M0R4L7	Histone H2B	Hist1h2bl	2	1487	65	615
Q2PQA9	Kinesin-1 heavy chain (Conventional kinesin heavy chain) (Ubiquitous kinesin heavy chain) (UKHC)	Kif5b Khc	8	176	1376	616
Q5U2N2	Ubiquitin carboxyl-terminal hydrolase (EC 3.4.19.12)	Usp14 rCG_41276	11	1249	305	617
Q01986	Dual specificity mitogen-activated protein kinase kinase 1 (MAP kinase kinase 1) (MAPKK 1) (EC 2.7.12.2) (ERK activator kinase 1) (MAPK/ERK kinase 1) (MEK 1)	Map2k1 Mek1 Prkmk1	6	1171	384	618
P85968	6-phosphogluconate dehydrogenase, decarboxylating (EC 1.1.1.44)	Pgd	14	651	905	619
Q3MIE4	Synaptic vesicle membrane protein VAT-1 homolog (EC 1.-.-.-) (Mitofusin-binding protein) (Protein MIB)	Vat1	4	251	1306	620
Q80U96	Exportin-1 (Exp1) (Chromosome region maintenance 1 protein homolog)	Xpo1 Crm1	24	1440	118	621
O08678	Serine/threonine-protein kinase MARK1 (EC 2.7.11.1) (EC 2.7.11.26) (MAP/microtubule affinity-regulating kinase 1)	Mark1	3	385	1174	622
Q9QUH6	Ras/Rap GTPase-activating protein SynGAP (Neuronal RasGAP) (Synaptic Ras GTPase-activating protein 1) (Synaptic Ras-GAP 1) (p135 SynGAP)	Syngap1	17	55	1505	623
P61206	ADP-ribosylation factor 3 (Liver regeneration-related protein LRRG202)	Arf3 Ac1-253	5	1214	347	624
Q9JLZ1	Glutaredoxin-3 (PKC-interacting cousin of thioredoxin) (PICOT) (PKC-theta-interacting protein) (PKCq-interacting protein) (Thioredoxin-like protein 2)	Glrx3 Picot Txnl2	6	990	572	625
P50398	Rab GDP dissociation inhibitor alpha (Rab GDI alpha) (Guanosine diphosphate dissociation inhibitor 1) (GDI-1)	Gdi1 Rabgdia	15	767	795	626
D3Z955	Phosphoglucomutase 2-like 1 (RCG40012, isoform CRA_a)	Pgm2l1 rCG_40012	16	1276	287	627
Q9QUR2	Dynactin subunit 4 (Dynactin subunit p62)	Dctn4	8	486	1077	628
Q05096	Unconventional myosin-Ib (Myosin I alpha) (MMI-alpha) (MMIa) (Myosin heavy chain myr 1)	Myo1b Myo1a Myr1	6	53	1512	629
Q642A9	Vacuolar protein sorting-associated protein 16 homolog	Vps16 rCG_26227	4	253	1313	630
D3ZRB3	RCG21806 (Ras homolog family member F, filopodia-associated)	Rhof rCG_21806	2	545	1024	631
P05714	Ras-related protein Rab-4A (EC 3.6.5.2)	Rab4a Rab4	2	76	1493	632
P97526	Neurofibromin (Neurofibromatosis-related protein NF-1)	Nf1	7	1449	122	633
P11507	Sarcoplasmic/endoplasmic reticulum calcium ATPase 2 (SERCA2) (SR Ca(2+)-ATPase 2) (EC 7.2.2.10) (Calcium pump 2) (Calcium-transporting ATPase sarcoplasmic reticulum type, slow twitch skeletal muscle isoform) (Endoplasmic reticulum class 1/2 Ca(2+) ATPase)	Atp2a2	39	1213	358	634
Q5U302	Catenin (Cadherin associated protein), alpha 1 (Catenin (Cadherin-associated protein), alpha 1, isoform CRA_b) (Catenin alpha 1)	Ctnna1 Catna1 rCG_49560	5	402	1171	635
F1M6B6	Protocadherin 10	Pcdh10	5	297	1278	636
Q5XI21	Target of myb1 homolog (Chicken) (Target of myb1 membrane-trafficking protein)	Tom1	3	34	1544	637
D4A781	Importin 5	Ipo5	23	880	699	638
D3ZIF0	Zinc finger protein 512	Zfp512	3	1409	171	639
Q5U300	Ubiquitin-like modifier-activating enzyme 1 (EC 6.2.1.45) (Ubiquitin-activating enzyme E1)	Uba1 Ube1	34	1112	468	640
P62986	Ubiquitin-60S ribosomal protein L40 (Ubiquitin A-52 residue ribosomal protein fusion product 1) [Cleaved into: Ubiquitin; 60S ribosomal protein L40 (CEP52)]	Uba52 Ubcep2	6	1342	239	641
P15650	Long-chain specific acyl-CoA dehydrogenase, mitochondrial (LCAD) (EC 1.3.8.8)	Acadl	4	588	994	642
D3ZXA6	Pyruvate dehydrogenase phosphatase regulatory subunit (Similar to pyruvate dehydrogenase phosphatase regulatory subunit (Predicted))	Pdpr RGD1308307_predicted rCG_51361	4	335	1248	643
O55148	Growth arrest-specific protein 7 (GAS-7)	Gas7	8	172	1411	644
Q6QIX3	Zinc transporter 3 (ZnT-3) (Solute carrier family 30 member 3)	Slc30a3 Znt3	3	907	678	645
G3V8A5	Vacuolar protein sorting-associated protein 35	Vps35 Vps35_mapped rCG_44281	29	547	1038	646
D3ZUB7	Anaphase-promoting complex subunit 4 (Cyclosome subunit 4)	Anapc4 rCG_36116	2	894	692	647
P36876	Serine/threonine-protein phosphatase 2A 55 kDa regulatory subunit B alpha isoform (PP2A subunit B isoform B55-alpha) (PP2A subunit B isoform BRA) (PP2A subunit B isoform PR55-alpha) (PP2A subunit B isoform R2-alpha) (PP2A subunit B isoform alpha)	Ppp2r2a	5	583	1003	648
D4AAM0	Transportin 3	Tnpo3 rCG_28127	13	1099	488	649
P47819	Glial fibrillary acidic protein (GFAP)	Gfap	19	208	1380	650
Q6AXX6	Peroxiredoxin-like 2A (Peroxiredoxin-like 2 activated in M-CSF stimulated monocytes) (Protein PAMM) (Redox-regulatory protein FAM213A) (Sperm head protein 1)	Prxl2a Fam213a Pamm Shp1	4	1432	157	651
P85970	Actin-related protein 2/3 complex subunit 2 (Arp2/3 complex 34 kDa subunit) (p34-ARC)	Arpc2	14	449	1141	652
Q6P502	T-complex protein 1 subunit gamma (TCP-1-gamma) (CCT-gamma)	Cct3	20	1065	526	653
Q6QI44	N-alpha-acetyltransferase 25, NatB auxiliary subunit (Liver regeneration-related protein LRRGT00164) (Mitochondrial distribution and morphology protein 20) (N-terminal acetyltransferase B complex subunit MDM20) (NatB complex subunit MDM20) (N-terminal acetyltransferase B complex subunit NAA25)	Naa25 Mdm20	3	1385	208	654
B0BN65	Family with sequence similarity 49, member A (Uncharacterized protein RGD1305961_predicted)	Fam49a RGD1305961_predicted rCG_62196	6	968	626	655
Q8CFN2	Cell division control protein 42 homolog (EC 3.6.5.2)	Cdc42	5	24	1571	656
D3ZTB4	Vacuolar protein sorting-associated protein 11 homolog	Vps11 Vps11_predicted rCG_58373	4	858	739	657
D4A772	Dystrobrevin	Dtna	2	531	1066	658
Q5U2U7	mRNA cap guanine-N7 methyltransferase (EC 2.1.1.56) (RG7MT1) (mRNA (guanine-N(7))-methyltransferase) (mRNA cap methyltransferase)	Rnmt	5	1467	131	659
P61265	Syntaxin-1B (P35B) (Syntaxin-1B2)	Stx1b Stx1b2	14	87	1511	660
P97829	Leukocyte surface antigen CD47 (Integrin-associated protein) (IAP) (CD antigen CD47)	Cd47	2	648	951	661
Q6RUV5	Ras-related C3 botulinum toxin substrate 1 (EC 3.6.5.2) (p21-Rac1)	Rac1 Rac	4	150	1449	662
D4A6H8	Alpha N-catenin (Catenin alpha-2)	Ctnna2	16	43	1556	663
Q5I0E7	Transmembrane emp24 domain-containing protein 9 (p24 family protein alpha-2) (p24alpha2)	Tmed9	2	1398	202	664
A0A0G2K761	Cullin 2	Cul2	10	1351	249	665
Q5XIA8	Growth hormone-inducible transmembrane protein (Mitochondrial morphology and cristae structure 1) (MICS1)	Ghitm Mics1	3	1144	456	666
P62168	Neuronal calcium sensor 1 (NCS-1) (Frequenin homolog) (Frequenin-like protein) (Frequenin-like ubiquitous protein)	Ncs1 Flup Freq	6	28	1572	667
P97686	Neuronal cell adhesion molecule (Nr-CAM) (Ankyrin-binding cell adhesion molecule NrCAM) (Neuronal surface protein Bravo) (rBravo) (NgCAM-related cell adhesion molecule) (Ng-CAM-related)	Nrcam	5	1	1599	668
Q6MG06	Guanine nucleotide-binding protein-like 1	Gnl1	5	779	822	669
F1M853	Ribosome-binding protein 1	Rrbp1	9	1561	42	670
F1LS01	Protocadherin 9 (RCG37051)	Pcdh9 rCG_37051	2	50	1553	671
Q02874	Core histone macro-H2A.1 (Histone macroH2A1) (mH2A1) (H2A.y) (H2A/y)	Macroh2a1 H2afy	5	1431	173	672
P34926	Microtubule-associated protein 1A (MAP-1A) [Cleaved into: MAP1A heavy chain; MAP1 light chain LC2]	Map1a Mtap1a	66	67	1537	673
E9PT53	Wolfram syndrome 1 homolog (Human) (Wolframin ER transmembrane glycoprotein)	Wfs1 rCG_36058	18	1304	301	674
Q9ESI7	Neuronal migration protein doublecortin	Dcx	11	59	1546	675
A0A0G2K8W9	Spectrin beta chain	Sptbn1	107	36	1569	676
Q05140	Clathrin coat assembly protein AP180 (91 kDa synaptosomal-associated protein) (Clathrin coat-associated protein AP180)	Snap91	15	250	1357	677
G3V6T1	Coatomer subunit alpha	Copa rCG_20221	27	1519	90	678
D4A929	WD repeat-containing protein 81	Wdr81	3	1365	244	679
P22734	Catechol O-methyltransferase (EC 2.1.1.6)	Comt	4	713	896	680
M0RBJ0	Guanine nucleotide-binding protein subunit gamma	Gng2	2	426	1183	681
Q1WIM3	Cell adhesion molecule 3 (Immunoglobulin superfamily member 4B) (IgSF4B) (Nectin-like protein 1) (NECL-1)	Cadm3 Igsf4b Necl1	6	45	1564	682
A0A1B0GWQ7	Component 3 of promoter of RISC (Translin)	Tsn	2	1224	386	683
O35796	Complement component 1 Q subcomponent-binding protein, mitochondrial (GC1q-R protein) (Glycoprotein gC1qBP) (C1qBP)	C1qbp Gc1qbp	2	1205	405	684
F1LRQ6	CDC23 (Cell division cycle 23, yeast, homolog), isoform CRA_b (Cell division cycle 23)	Cdc23 rCG_49568	3	1427	184	685
O08719	Ena/VASP-like protein (Ena/vasodilator-stimulated phosphoprotein-like)	Evl Rnb6	2	317	1295	686
Q5HZY0	UBX domain-containing protein 4 (Erasin) (UBX domain-containing protein 2)	Ubxn4 Ubxd2 Ubxdc1	3	1265	348	687
D3ZP47	14 kDa phosphohistidine phosphatase (EC 3.9.1.3) (Phosphohistidine phosphatase 1) (Protein histidine phosphatase)	Phpt1 Phpt1_predicted rCG_45807	5	1063	550	688
Q794F9	4F2 cell-surface antigen heavy chain (4F2hc) (Solute carrier family 3 member 2) (CD antigen CD98)	Slc3a2	15	434	1179	689
Q68FY0	Cytochrome b-c1 complex subunit 1, mitochondrial (Complex III subunit 1) (Core protein I) (Ubiquinol-cytochrome-c reductase complex core protein 1)	Uqcrc1	11	800	814	690
Q6AYE2	Endophilin-B1 (SH3 domain-containing GRB2-like protein B1)	Sh3glb1	9	524	1091	691
P28023	Dynactin subunit 1 (150 kDa dynein-associated polypeptide) (DAP-150) (DP-150) (p150-glued)	Dctn1	31	722	894	692
D4A1G8	Centrosomal protein 170B	Cep170b	8	890	727	693
P31977	Ezrin (Cytovillin) (Villin-2) (p81)	Ezr Vil2	14	83	1534	694
P27615	Lysosome membrane protein 2 (85 kDa lysosomal membrane sialoglycoprotein) (LGP85) (CD36 antigen-like 2) (Lysosome membrane protein II) (LIMP II) (Scavenger receptor class B member 2) (CD antigen CD36)	Scarb2 Cd36l2 Limpii	3	1074	544	695
D4A1R8	Copine-1 (Copine I)	Cpne1	3	510	1108	696
P69897	Tubulin beta-5 chain	Tubb5	4	5	1613	697
Q68FR6	Elongation factor 1-gamma (EF-1-gamma) (eEF-1B gamma)	Eef1g	25	1565	54	698
Q64566	Calcium-transporting ATPase type 2C member 1 (ATPase 2C1) (EC 7.2.2.10) (ATP-dependent Ca(2+) pump PMR1) (Ca(2+)/Mn(2+)-ATPase 2C1) (Secretory pathway Ca(2+)-transporting ATPase type 1) (SPCA1)	Atp2c1	7	1458	161	699
P60901	Proteasome subunit alpha type-6 (Macropain iota chain) (Multicatalytic endopeptidase complex iota chain) (Proteasome iota chain)	Psma6	5	1267	352	700
A0A0U1RRV5	Clustered mitochondria protein homolog	Cluh	6	1374	247	701
Q9ER24	Ataxin-10 (Neuronal beta-catenin-like protein) (Spinocerebellar ataxia type 10 protein homolog)	Atxn10 Sca10	13	1184	437	702
P61589	Transforming protein RhoA (EC 3.6.5.2)	Rhoa Arha Arha2	3	347	1274	703
Q6AYT3	RNA-splicing ligase RtcB homolog (EC 6.5.1.8) (3'-phosphate/5'-hydroxy nucleic acid ligase) (p55)	Rtcb	10	1558	64	704
Q4KLK7	NOP56 ribonucleoprotein (Nucleolar protein 5A) (RCG26515, isoform CRA_c)	Nop56 Nol5a rCG_26515	10	1495	128	705
Q9ES40	PRA1 family protein 3 (ADP-ribosylation factor-like protein 6-interacting protein 5) (ARL-6-interacting protein 5) (Aip-5) (GTRAP3-18) (Glutamate transporter EAAC1-interacting protein) (Prenylated Rab acceptor protein 2) (Protein JWa)	Arl6ip5 Gtrap3-18 Jwa Pra2 Praf3	5	826	797	706
B5DF89	Cullin-3	Cul3	13	1223	401	707
F1MAG0	Gasdermin E	Gsdme	2	356	1268	708
P0CC10	Leucine-rich repeat-containing protein 4B (Netrin-G3 ligand) (NGL-3)	Lrrc4b Lrig4	6	13	1612	709
D3ZG88	Mammary tumor virus receptor 2, isoform CRA_a (Zinc ribbon domain-containing 2)	Znrd2 Mtvr2 Sssca1 rCG_48362	2	482	1144	710
P18508	Gamma-aminobutyric acid receptor subunit gamma-2 (GABA(A) receptor subunit gamma-2)	Gabrg2	4	167	1459	711
P50137	Transketolase (TK) (EC 2.2.1.1)	Tkt	27	1167	461	712
Q9JK11	Reticulon-4 (Foocen) (Glut4 vesicle 20 kDa protein) (Neurite outgrowth inhibitor) (Nogo protein)	Rtn4 Nogo	38	147	1482	713
F1LS86	Isoleucyl-tRNA synthetase (EC 6.1.1.5)	Iars Iars1 Iars_predicted rCG_44151	33	1573	57	714
O70196	Prolyl endopeptidase (PE) (EC 3.4.21.26) (Post-proline cleaving enzyme) (rPop)	Prep	23	1286	344	715
P50475	Alanine--tRNA ligase, cytoplasmic (EC 6.1.1.7) (Alanyl-tRNA synthetase) (AlaRS)	Aars1 Aars	22	637	993	716
D4A0A1	SOGA family member 3	Soga3 NEWGENE_1307525	13	448	1182	717
P11530	Dystrophin	Dmd	2	143	1489	718
D4A201	60S ribosomal protein L37	0	2	568	1065	719
D3ZZM9	Centriole, cilia and spindle-associated protein (Similar to 1700054N08Rik protein (Predicted))	Ccsap RGD1563235_predicted rCG_50909	3	1551	85	720
O08618	Phosphoribosyl pyrophosphate synthase-associated protein 2 (PRPP synthase-associated protein 2) (41 kDa phosphoribosypyrophosphate synthetase-associated protein) (PAP41)	Prpsap2	6	887	752	721
D3ZFB6	Proline-rich transmembrane protein 2 (Dispanin subfamily B member 3) (DSPB3)	Prrt2	3	992	648	722
Q6AYR2	Protein NDRG3 (N-myc downstream-regulated gene 3 protein)	Ndrg3 Ndr3	5	440	1200	723
G3V7M0	CCR4-NOT transcription complex, subunit 1 (RCG39079)	Cnot1 rCG_39079	22	1527	114	724
B5DFJ4	Vacuolar protein sorting-associated protein 18 homolog	Vps18 Vps18_predicted rCG_27123	3	892	749	725
P82471	Guanine nucleotide-binding protein G(q) subunit alpha (Guanine nucleotide-binding protein alpha-q)	Gnaq	8	90	1552	726
Q05695	Neural cell adhesion molecule L1 (N-CAM-L1) (NCAM-L1) (Nerve-growth factor-inducible large external glycoprotein) (NILE) (CD antigen CD171)	L1cam Caml1	14	6	1636	727
F1M5N7	Kinesin-like protein KIF21B	Kif21b	16	586	1058	728
B5DEI0	Pcyox1l protein (Prenylcysteine oxidase 1-like)	Pcyox1l LOC682714	2	1594	51	729
D4A3E8	Mitochondrial ribosomal protein S27 (Mitochondrial ribosomal protein S27 (Predicted), isoform CRA_b)	Mrps27 Mrps27_predicted rCG_44533	3	1395	250	730
P05508	NADH-ubiquinone oxidoreductase chain 4 (EC 7.1.1.2) (NADH dehydrogenase subunit 4)	Mtnd4 mt-Nd4 Nd4	4	644	1001	731
A0A0G2K6T9	Protocadherin 1	Pcdh1	16	17	1628	732
A0A0G2JZI2	Glutamyl-prolyl-tRNA synthetase	Eprs	49	1535	112	733
P13233	2',3'-cyclic-nucleotide 3'-phosphodiesterase (CNP) (CNPase) (EC 3.1.4.37)	Cnp Cnp1	2	1510	137	734
O35346	Focal adhesion kinase 1 (FADK 1) (EC 2.7.10.2) (Focal adhesion kinase-related nonkinase) (FRNK) (Protein-tyrosine kinase 2) (p125FAK) (pp125FAK)	Ptk2 Fak Fak1	7	403	1244	735
P49803	Regulator of G-protein signaling 7 (RGS7)	Rgs7	11	230	1420	736
Q9JJK1	Neuronal membrane glycoprotein M6-b (M6b) (Rhombencephalic expression protein-29 kDa) (Rhombex-29)	Gpm6b M6b rhombex-29	3	124	1526	737
Q63009	Protein arginine N-methyltransferase 1 (EC 2.1.1.319) (Histone-arginine N-methyltransferase PRMT1)	Prmt1 Hrmt1l2	8	1629	22	738
P24268	Cathepsin D (EC 3.4.23.5) [Cleaved into: Cathepsin D 12 kDa light chain; Cathepsin D 9 kDa light chain; Cathepsin D 34 kDa heavy chain; Cathepsin D 30 kDa heavy chain]	Ctsd	4	1531	120	739
Q811U3	ELKS/Rab6-interacting/CAST family member 1 (ERC-1) (CAZ-associated structural protein 2) (CAST2) (Rab6-interacting protein 2)	Erc1 Cast2 Elks Rab6ip2	5	229	1422	740
Q5PPJ9	Endophilin-B2 (SH3 domain-containing GRB2-like protein B2)	Sh3glb2	9	753	899	741
F1LNJ2	U5 small nuclear ribonucleoprotein 200 kDa helicase (EC 3.6.4.13) (BRR2 homolog) (U5 snRNP-specific 200 kDa protein) (U5-200KD)	Snrnp200	25	1630	23	742
D4A631	Brefeldin A-inhibited guanine nucleotide-exchange protein 1 (BIG1) (Brefeldin A-inhibited GEP 1) (ADP-ribosylation factor guanine nucleotide-exchange factor 1)	Arfgef1	13	1072	581	743
Q924S1	1-acyl-sn-glycerol-3-phosphate acyltransferase delta (EC 2.3.1.51) (1-acylglycerol-3-phosphate O-acyltransferase 4) (1-AGP acyltransferase 4) (1-AGPAT 4) (Lysophosphatidic acid acyltransferase delta) (LPAAT-delta)	Agpat4	4	997	656	744
D3ZWX4	NCK-interacting protein with SH3 domain	Nckipsd	2	496	1159	745
D4A2G9	RAN-binding protein 1 (RCG36598)	Ranbp1 RGD1565297 rCG_36598	2	1073	583	746
D3Z941	Methionine--tRNA ligase, cytoplasmic (EC 6.1.1.10) (Methionyl-tRNA synthetase)	Mars Mars1	23	1579	78	747
D3ZRH1	OXA1L, mitochondrial inner membrane protein (RCG23545, isoform CRA_c)	Oxa1l rCG_23545	2	1168	489	748
D3ZVQ0	Ubiquitin carboxyl-terminal hydrolase (EC 3.4.19.12)	Usp5 Usp5_predicted rCG_29800	23	971	686	749
Q5RKI0	WD repeat-containing protein 1	Wdr1	21	282	1375	750
Q9JID2	Guanine nucleotide-binding protein subunit alpha-11 (G alpha-11) (G-protein subunit alpha-11)	Gna11	6	406	1252	751
Q812D1	PC4 and SFRS1-interacting protein (Lens epithelium-derived growth factor)	Psip1 Ledgf	8	1651	8	752
D4ABK1	Synaptogyrin 3 (Synaptogyrin 3 (Predicted), isoform CRA_a)	Syngr3 Syngr3_predicted rCG_34021	3	311	1348	753
P58405	Striatin-3 (Cell cycle autoantigen SG2NA) (S/G2 antigen)	Strn3 Gs2na Sg2na	4	205	1454	754
Q63198	Contactin-1 (Neural cell surface protein F3)	Cntn1	43	22	1637	755
B2RYD7	Dolichyl-diphosphooligosaccharide--protein glycotransferase (EC 2.4.99.18)	Stt3b RGD1311563 rCG_25591	6	1557	103	756
P25235	Dolichyl-diphosphooligosaccharide--protein glycosyltransferase subunit 2 (Dolichyl-diphosphooligosaccharide--protein glycosyltransferase 63 kDa subunit) (Ribophorin II) (RPN-II) (Ribophorin-2)	Rpn2	15	1521	139	757
Q91Z79	Liprin-alpha-3 (Protein tyrosine phosphatase receptor type f polypeptide-interacting protein alpha-3) (PTPRF-interacting protein alpha-3)	Ppfia3	17	950	710	758
D4A6W6	60S ribosomal protein L8	0	5	617	1043	759
Q63965	Sideroflexin-1 (Tricarboxylate carrier protein) (TCC)	Sfxn1	6	528	1133	760
P70587	Leucine-rich repeat-containing protein 7 (Densin-180) (Densin) (Protein LAP1)	Lrrc7 Lap1	9	113	1548	761
D3ZD97	RNA helicase (EC 3.6.4.13)	Dhx15 Dhx15_predicted LOC100910750 rCG_35948	11	1635	27	762
F1M6Q2	Ciliary rootlet coiled-coil, rootletin	Crocc	2	422	1241	763
Q641Y8	ATP-dependent RNA helicase DDX1 (EC 3.6.4.13) (DEAD box protein 1)	Ddx1	23	1608	56	764
A0A0G2JYA4	Serine/threonine-protein phosphatase (EC 3.1.3.16)	LOC100362453	9	851	813	765
Q5PPJ6	Leucyl-tRNA synthetase (EC 6.1.1.4)	Lars Lars1	24	1583	82	766
D3ZPR0	Chromosome segregation 1-like protein (Exportin-2) (Importin-alpha re-exporter)	Cse1l Cse1l_predicted rCG_32309	18	1455	211	767
D4AE00	AP-3 complex subunit beta	Ap3b2	31	835	831	768
Q6UPR8	Endoplasmic reticulum metallopeptidase 1 (EC 3.4.-.-) (Felix-ina)	Ermp1 Fxna	2	275	1391	769
Q32PX2	Aminoacyl tRNA synthase complex-interacting multifunctional protein 2 (Multisynthase complex auxiliary component p38) (Protein JTV-1)	Aimp2 Jtv1	6	1503	164	770
Q5XIH7	Prohibitin-2 (B-cell receptor-associated protein BAP37) (BAP-37)	Phb2 Bcap37	5	1080	587	771
P23514	Coatomer subunit beta (Beta-coat protein) (Beta-COP)	Copb1 Copb	26	1592	77	772
Q66H80	Coatomer subunit delta (Archain) (Delta-coat protein) (Delta-COP)	Arcn1 Copd	14	1588	81	773
P70600	Protein-tyrosine kinase 2-beta (EC 2.7.10.2) (Calcium-dependent tyrosine kinase) (CADTK) (Calcium-regulated non-receptor proline-rich tyrosine kinase) (Cell adhesion kinase beta) (CAK-beta) (CAKB) (Focal adhesion kinase 2) (FADK 2) (Proline-rich tyrosine kinase 2)	Ptk2b Fak2 Pyk2	11	1036	633	774
Q63484	RAC-gamma serine/threonine-protein kinase (EC 2.7.11.1) (Protein kinase Akt-3) (Protein kinase B gamma) (PKB gamma) (RAC-PK-gamma)	Akt3	5	1062	608	775
Q05175	Brain acid soluble protein 1 (22 kDa neuronal tissue-enriched acidic protein) (Neuronal axonal membrane protein NAP-22)	Basp1 Nap22	10	19	1651	776
P13084	Nucleophosmin (NPM) (Nucleolar phosphoprotein B23) (Nucleolar protein NO38) (Numatrin)	Npm1	7	1656	15	777
P10760	Adenosylhomocysteinase (AdoHcyase) (EC 3.3.1.1) (S-adenosyl-L-homocysteine hydrolase)	Ahcy	10	1524	147	778
D4AB03	Family with sequence similarity 120A	Fam120a	11	1580	92	779
B4F774	Ganglioside-induced differentiation-associated protein 1-like 1 (Ganglioside-induced differentiation-associated protein 1-like 1 (Predicted)) (Gdap1l1 protein)	Gdap1l1 Gdap1l1_predicted rCG_32097	6	831	843	780
P36201	Cysteine-rich protein 2 (CRP-2) (Protein ESP1)	Crip2 Crp2	3	118	1557	781
P08461	Dihydrolipoyllysine-residue acetyltransferase component of pyruvate dehydrogenase complex, mitochondrial (EC 2.3.1.12) (70 kDa mitochondrial autoantigen of primary biliary cirrhosis) (PBC) (Dihydrolipoamide acetyltransferase component of pyruvate dehydrogenase complex) (Pyruvate dehydrogenase complex component E2) (PDC-E2) (PDCE2)	Dlat	18	919	757	782
F1LMV9	Coronin	Coro2b LOC300768 rCG_58259	8	608	1068	783
A0A0G2K6I4	ENAH, actin regulator	Enah	5	286	1390	784
Q5RKJ1	E3 ubiquitin-protein transferase MAEA (EC 2.3.2.27) (Macrophage erythroblast attacher)	Maea	2	1228	449	785
Q6AXM7	HBS1-like protein	Hbs1l	9	793	885	786
P62815	V-type proton ATPase subunit B, brain isoform (V-ATPase subunit B 2) (Endomembrane proton pump 58 kDa subunit) (Vacuolar proton pump subunit B 2)	Atp6v1b2 Atp6b2 Vat2	17	749	930	787
Q62720	Zinc transporter 1 (ZnT-1) (Solute carrier family 30 member 1)	Slc30a1 Znt1	2	271	1408	788
Q9Z2Q1	Protein transport protein Sec31A (SEC31-like protein 1) (SEC31-related protein A) (Vesicle-associated protein 1)	Sec31a Sec31l1 Vap1	32	1606	74	789
P18298	S-adenosylmethionine synthase isoform type-2 (AdoMet synthase 2) (EC 2.5.1.6) (Methionine adenosyltransferase 2) (MAT 2) (Methionine adenosyltransferase II) (MAT-II)	Mat2a Ams2	6	1305	375	790
Q9WU70	Syntaxin-binding protein 5 (Lethal(2) giant larvae protein homolog 3) (Tomosyn-1)	Stxbp5 Llgl3	7	874	806	791
P61107	Ras-related protein Rab-14	Rab14	8	813	867	792
P63245	Receptor of activated protein C kinase 1 (Guanine nucleotide-binding protein subunit beta-2-like 1) (Receptor for activated C kinase) (Receptor of activated protein kinase C 1) [Cleaved into: Receptor of activated protein C kinase 1, N-terminally processed]	Rack1 Gnb2l1	12	1566	115	793
Q5XI22	Acetyl-CoA acetyltransferase, cytosolic (EC 2.3.1.9) (Cytosolic acetoacetyl-CoA thiolase)	Acat2	6	1186	496	794
Q62634	Vesicular glutamate transporter 1 (VGluT1) (Brain-specific Na(+)-dependent inorganic phosphate cotransporter) (Solute carrier family 17 member 7)	Slc17a7 Bnpi Vglut1	4	399	1283	795
Q6P747	Heterochromatin protein 1-binding protein 3	Hp1bp3	16	1659	25	796
A0A0G2JY73	Eukaryotic translation initiation factor 4 gamma, 3	Eif4g3	21	1578	106	797
A0A0G2JUI5	Cytoplasmic linker-associated protein 1	Clasp1	16	630	1054	798
Q9Z0W5	Protein kinase C and casein kinase substrate in neurons protein 1 (Dynamin proline-rich domain-interacting protein) (Dynamin PRD-interacting protein) (Synaptic, dynamin-associated protein I) (Syndapin-1) (Syndapin-I) (SdpI)	Pacsin1	13	533	1151	799
Q62718	Neurotrimin (GP65)	Ntm Hnt Nt	3	39	1645	800
Q4FZT2	Protein phosphatase methylesterase 1 (PME-1) (EC 3.1.1.89)	Ppme1 Pme1	8	1478	207	801
O88600	Heat shock 70 kDa protein 4 (Ischemia responsive 94 kDa protein)	Hspa4 Irp94	31	840	845	802
Q04462	Valine--tRNA ligase (EC 6.1.1.9) (Valyl-tRNA synthetase) (ValRS)	Vars1 Vars Vars2	33	1500	186	803
D4A4Z9	Kinectin 1	Ktn1	12	1675	12	804
Q62599	Metastasis-associated protein MTA1	Mta1 Zg29	6	1628	59	805
O35112	CD166 antigen (Activated leukocyte cell adhesion molecule) (HB2) (KG-CAM) (Protein MEMD) (SB-10 antigen) (CD antigen CD166)	Alcam	8	29	1658	806
G3V6H2	Pre-mRNA processing factor 8, isoform CRA_a (Pre-mRNA-processing factor 8)	Prpf8 rCG_35600	22	1681	7	807
Q4KM65	Cleavage and polyadenylation specificity factor subunit 5 (Nucleoside diphosphate-linked moiety X motif 21) (Nudix motif 21) (Nudix hydrolase 21)	Nudt21 Cpsf5	3	1668	21	808
D3ZQL8	Pumilio 2 (Drosophila) (Pumilio RNA-binding family member 2)	Pum2 rCG_61629	4	1502	187	809
D4ABY2	Coatomer subunit gamma-2 (Gamma-2-coat protein) (Gamma-2-COP)	Copg2	10	1643	47	810
D3ZTE4	ES cell expressed Ras (GTPase ERas) (RCG63068)	Eras LOC103690157 LOC108348138 rCG_63068	2	1203	487	811
P09951	Synapsin-1 (Synapsin I)	Syn1	20	35	1655	812
P32851	Syntaxin-1A (Neuron-specific antigen HPC-1) (Synaptotagmin-associated 35 kDa protein) (P35A)	Stx1a Sap	10	77	1614	813
Q3ZAV8	Enhancer of mRNA-decapping protein 4	Edc4	10	1250	442	814
A0A140TAA1	Immunoglobulin superfamily, member 8 (Immunoglobulin superfamily, member 8, isoform CRA_b)	Igsf8 rCG_20324	6	94	1598	815
Q4QRB4	Tubulin beta-3 chain (Neuron-specific class III beta-tubulin)	Tubb3	8	10	1682	816
O35142	Coatomer subunit beta' (Beta'-coat protein) (Beta'-COP) (p102)	Copb2	20	1526	167	817
B2GUZ1	Ubiquitin carboxyl-terminal hydrolase 4 (EC 3.4.19.12) (Deubiquitinating enzyme 4) (Ubiquitin thioesterase 4) (Ubiquitin-specific-processing protease 4)	Usp4	3	1126	567	818
Q62871	Cytoplasmic dynein 1 intermediate chain 2 (Cytoplasmic dynein intermediate chain 2) (Dynein intermediate chain 2, cytosolic) (DH IC-2)	Dync1i2 Dnci2 Dncic2	6	803	890	819
P85972	Vinculin (Metavinculin)	Vcl	11	54	1639	820
Q6AYN4	Phytanoyl-CoA hydroxylase-interacting protein-like	Phyhipl	10	720	975	821
Q02563	Synaptic vesicle glycoprotein 2A (Synaptic vesicle protein 2) (Synaptic vesicle protein 2A)	Sv2a Sv2	11	597	1098	822
P12368	cAMP-dependent protein kinase type II-alpha regulatory subunit	Prkar2a	10	154	1541	823
A0A0G2JXZ9	Protein-tyrosine-phosphatase (EC 3.1.3.48)	Ptprj	3	169	1527	824
Q9WVB1	Ras-related protein Rab-6A (Rab-6)	Rab6a Rab6	3	431	1266	825
D4A3X0	Centrosomal protein 192	Cep192	4	1135	563	826
Q63803	Guanine nucleotide-binding protein G(s) subunit alpha isoforms XLas (Adenylate cyclase-stimulating G alpha protein) (Extra large alphas protein) (XLalphas) (G-alpha-8)	Gnas Gnas1	10	214	1484	827
F7ENH8	Histone deacetylase 2 (HD2) (EC 3.5.1.98)	Hdac2 rCG_19958	7	1655	44	828
P18422	Proteasome subunit alpha type-3 (Macropain subunit C8) (Multicatalytic endopeptidase complex subunit C8) (Proteasome component C8) (Proteasome subunit K)	Psma3	4	1150	549	829
P54319	Phospholipase A-2-activating protein (PLA2P) (PLAP)	Plaa Plap	20	691	1008	830
Q91XU8	Phosphatidate cytidylyltransferase 2 (EC 2.7.7.41) (CDP-DAG synthase 2) (CDP-DG synthase 2) (CDP-diacylglycerol synthase 2) (CDS 2) (CDP-diglyceride pyrophosphorylase 2) (CDP-diglyceride synthase 2) (CTP:phosphatidate cytidylyltransferase 2)	Cds2	6	1258	444	831
Q5FVI4	Cell cycle exit and neuronal differentiation protein 1	Cend1	3	808	895	832
Q80W92	Protein VAC14 homolog	Vac14	10	446	1257	833
B4F7C2	Tubulin beta chain	Tubb4a Tubb4 rCG_45085	5	93	1610	834
A0A0G2K7N9	Rho GTPase-activating protein 5	Arhgap5 rCG_61384	12	1127	577	835
F1LW74	IQ motif-containing GTPase-activating protein 2	Iqgap2 LOC100360623	2	33	1671	836
Q6AY30	Saccharopine dehydrogenase-like oxidoreductase (EC 1.-.-.-)	Sccpdh	8	721	984	837
Q68FS8	RNA 3'-terminal phosphate cyclase (EC 6.5.1.4) (RNA terminal phosphate cyclase domain-containing protein 1)	Rtca Rtcd1 rCG_28704	2	1554	153	838
Q07266	Drebrin (Developmentally-regulated brain protein)	Dbn1	20	65	1642	839
Q1WIM2	Cell adhesion molecule 2 (Immunoglobulin superfamily member 4D) (IgSF4D) (Nectin-like protein 3) (NECL-3) (Synaptic cell adhesion molecule 2) (SynCAM 2)	Cadm2 Igsf4d Necl3	4	4	1703	840
Q5FWT1	Protein FAM98A	Fam98a	5	1646	62	841
Q5U1Z9	Metaxin 2	Mtx2 rCG_27294	6	1399	309	842
B5DF41	Syntaphilin	Snph	3	963	746	843
D3ZTG3	Family with sequence similarity 171, member B (Similar to RIKEN cDNA D430039N05 gene (Predicted), isoform CRA_a)	Fam171b RGD1562526_predicted rCG_26509	4	392	1317	844
Q62847	Gamma-adducin (Adducin-like protein 70) (Protein kinase C-binding protein 35H)	Add3	11	190	1519	845
A0A140UHY3	EWS RNA-binding protein 1 (RNA-binding protein EWS-like)	Ewsr1 LOC100912481	6	1706	4	846
D3ZW08	Adenylosuccinate lyase (ASL) (EC 4.3.2.2) (Adenylosuccinase)	Adsl Adsl_predicted rCG_60301	7	1511	199	847
Q6AYK8	Eukaryotic translation initiation factor 3 subunit D (eIF3d) (Eukaryotic translation initiation factor 3 subunit 7) (eIF-3-zeta)	Eif3d Eif3s7	7	1468	242	848
Q02769	Squalene synthase (SQS) (SS) (EC 2.5.1.21) (FPP:FPP farnesyltransferase) (Farnesyl-diphosphate farnesyltransferase)	Fdft1	4	1310	400	849
Q5QD51	A-kinase anchor protein 12 (AKAP-12)	Akap12	2	1172	538	850
P61314	60S ribosomal protein L15	Rpl15	6	1105	605	851
P05369	Farnesyl pyrophosphate synthase (FPP synthase) (FPS) (EC 2.5.1.10) ((2E,6E)-farnesyl diphosphate synthase) (Cholesterol-regulated 39 kDa protein) (CR 39) (Dimethylallyltranstransferase) (EC 2.5.1.1) (Farnesyl diphosphate synthase) (Geranyltranstransferase)	Fdps	8	1506	205	852
D3ZJ01	RAB11-binding and LisH domain, coiled-coil and HEAT repeat-containing (Similar to RIKEN cDNA 2310035C23 (Predicted))	Relch RGD1307235 RGD1307235_predicted rCG_24062	15	875	836	853
Q9JHW1	Carboxypeptidase D (EC 3.4.17.22) (Metallocarboxypeptidase D) (gp180)	Cpd	15	1649	63	854
D3Z8L5	Pumilio RNA-binding family member 1	Pum1	3	1497	215	855
O35547	Long-chain-fatty-acid--CoA ligase 4 (EC 6.2.1.3) (Arachidonate--CoA ligase) (EC 6.2.1.15) (Long-chain acyl-CoA synthetase 4) (LACS 4)	Acsl4 Acs4 Facl4	21	1375	337	856
P31000	Vimentin	Vim	21	71	1641	857
Q05764	Beta-adducin (Adducin-63) (Erythrocyte adducin subunit beta)	Add2	16	46	1666	858
Q9ERB4	Versican core protein (Chondroitin sulfate proteoglycan core protein 2) (Chondroitin sulfate proteoglycan 2) (Glial hyaluronate-binding protein) (GHAP) (Large fibroblast proteoglycan) (PG-M) (Fragments)	Vcan Cspg2	4	1712	1	859
O35783	Calumenin (CBP-50) (Crocalbin)	Calu	4	1633	80	860
F1LM55	Cell cycle and apoptosis regulator 2	Ccar2 RGD1309922	15	1638	76	861
D3ZSE0	40S ribosomal protein S21	0	2	1461	255	862
D4A3H5	Chloride channel protein	Clcn6 rCG_30856	6	945	771	863
Q9Z327	Synaptopodin	Synpo	6	60	1656	864
G3V8Y5	DNA-directed RNA polymerase subunit beta (EC 2.7.7.6)	Polr2b Polr2b_predicted rCG_57038	4	1585	132	865
M0R9Q1	RCG48334, isoform CRA_e (RNA-binding motif protein 14)	Rbm14 rCG_48334	13	1713	5	866
Q66H79	Tripartite motif protein 32 (Tripartite motif-containing 32)	Trim32 rCG_55173	3	1197	521	867
P13596	Neural cell adhesion molecule 1 (N-CAM-1) (NCAM-1) (CD antigen CD56)	Ncam1 Ncam	36	7	1711	868
O08629	Transcription intermediary factor 1-beta (TIF1-beta) (E3 SUMO-protein ligase TRIM28) (EC 2.3.2.27) (KRAB-associated protein 1) (Nuclear corepressor KAP-1) (RING-type E3 ubiquitin transferase TIF1-beta) (Tripartite motif-containing protein 28)	Trim28 Kap1 Tif1b	17	1679	40	869
P12007	Isovaleryl-CoA dehydrogenase, mitochondrial (IVD) (EC 1.3.8.4) (Butyryl-CoA dehydrogenase) (EC 1.3.8.1)	Ivd	5	763	956	870
D4A9D6	DEAH box protein 9 (EC 3.6.4.13) (Nuclear DNA helicase II)	Dhx9 Dhx9_predicted rCG_46521	31	1688	32	871
D4A031	RNA helicase (EC 3.6.4.13)	Ddx42 Ddx42_predicted rCG_33275	9	1677	43	872
A0A096MIZ1	Paralemmin 2	Palm2	10	26	1696	873
Q5FVM4	Non-POU domain-containing octamer-binding protein (NonO protein)	Nono	6	1693	30	874
Q5XHZ8	Component of oligomeric Golgi complex 3 (Conserved oligomeric Golgi complex subunit 3)	Cog3	2	1423	300	875
Q62826	Heterogeneous nuclear ribonucleoprotein M (hnRNP M) (M4 protein)	Hnrnpm Hnrpm	15	1691	33	876
P41516	DNA topoisomerase 2-alpha (EC 5.6.2.2) (DNA topoisomerase II, alpha isozyme)	Top2a Top-2 Top2	11	1611	113	877
O54923	Exocyst complex component 6 (Exocyst complex component Sec15A) (SEC15-like protein 1) (rSec15)	Exoc6 Sec15 Sec15a Sec15l1	6	660	1064	878
Q99PF5	Far upstream element-binding protein 2 (FUSE-binding protein 2) (KH type-splicing regulatory protein) (KSRP) (MAP2 RNA trans-acting protein 1) (MARTA1)	Khsrp Fubp2	17	1722	3	879
D3ZE72	Methionine aminopeptidase (EC 3.4.11.18)	Metap1 Metap1_predicted rCG_29038	3	1447	278	880
P07323	Gamma-enolase (EC 4.2.1.11) (2-phospho-D-glycerate hydro-lyase) (Enolase 2) (Neural enolase) (Neuron-specific enolase) (NSE)	Eno2 Eno-2	6	909	816	881
Q62638	Golgi apparatus protein 1 (E-selectin ligand 1) (ESL-1) (Golgi sialoglycoprotein MG-160)	Glg1 Esl1 Mg160	21	1676	50	882
P07895	Superoxide dismutase [Mn], mitochondrial (EC 1.15.1.1)	Sod2	6	1134	592	883
Q8R490	Cadherin-13	Cdh13 rCG_51389	11	14	1712	884
Q6IMY8	Heterogeneous nuclear ribonucleoprotein U (hnRNP U) (SP120) (Scaffold-attachment factor A) (SAF-A)	Hnrnpu Hnrpu rCG_20317	27	1725	2	885
G3V9M1	RNA helicase (EC 3.6.4.13)	Ddx23 Ddx23_predicted rCG_50574	2	1496	231	886
A0A0G2JZX5	IQ motif and Sec7 domain ArfGEF 2	Iqsec2	3	123	1604	887
A1A5S1	Pre-mRNA-processing factor 6 (PRP6 homolog) (U5 snRNP-associated 102 kDa protein) (U5-102 kDa protein)	Prpf6	3	1543	185	888
D3ZBN4	Ergosterol biosynthesis 28 homolog (Similar to HSPC288 (Predicted), isoform CRA_b)	Erg28 RGD1310769 RGD1310769_predicted rCG_20764	3	1366	363	889
G3V728	4-nitrophenylphosphatase domain and non-neuronal SNAP25-like protein homolog 1 (C. elegans), isoform CRA_b (Nipsnap homolog 1)	Nipsnap1 rCG_35740	6	918	811	890
B4F7F3	ARVCF, delta catenin family member (Arvcf protein)	Arvcf	5	682	1048	891
Q62761	Casein kinase I isoform gamma-1 (CKI-gamma 1) (EC 2.7.11.1)	Csnk1g1	6	179	1551	892
P97710	Tyrosine-protein phosphatase non-receptor type substrate 1 (SHP substrate 1) (SHPS-1) (Brain Ig-like molecule with tyrosine-based activation motifs) (Bit) (CD172 antigen-like family member A) (Inhibitory receptor SHPS-1) (Macrophage fusion receptor) (Macrophage membrane protein MFP150) (Signal-regulatory protein alpha-1) (Sirp-alpha-1) (CD antigen CD172a)	Sirpa Bit Mfr Ptpns1 Shps1 Sirp	5	3	1727	893
F1M4H5	NOVA alternative-splicing regulator 2	Nova2	7	1692	39	894
Q6P6V0	Glucose-6-phosphate isomerase (GPI) (EC 5.3.1.9) (Autocrine motility factor) (AMF) (Neuroleukin) (NLK) (Phosphoglucose isomerase) (PGI) (Phosphohexose isomerase) (PHI)	Gpi	17	1066	665	895
P30427	Plectin (PCN) (PLTN) (Plectin-1)	Plec Plec1	45	233	1498	896
Q4KLH4	Paraspeckle component 1	Pspc1	9	1716	16	897
D3ZD73	RNA helicase (EC 3.6.4.13)	Ddx6 rCG_58047	11	1572	160	898
Q5XIC6	Proteasome (Prosome, macropain) 26S subunit, non-ATPase, 12 (Proteasome 26S subunit, non-ATPase 12)	Psmd12	12	1274	458	899
A0A0G2K0P1	Kinesin-associated protein 3	Kifap3	9	830	902	900
D3ZDI7	Serine/threonine-protein phosphatase 2A 56 kDa regulatory subunit	Ppp2r5a rCG_20307	5	705	1027	901
P0C6S7	Ankyrin repeat and sterile alpha motif domain-containing protein 1B (Amyloid-beta protein intracellular domain-associated protein 1) (AIDA-1) (E2A-PBX1-associated protein) (EB-1)	Anks1b	6	551	1181	902
B2RZ37	Receptor expression-enhancing protein 5 (Polyposis locus protein 1 homolog)	Reep5 Dp1	3	454	1279	903
Q5RKI5	FLII, actin-remodeling protein (Flightless I homolog (Drosophila))	Flii Fliih rCG_32758	9	487	1247	904
Q6AYI1	DEAD box protein 5 (EC 3.6.4.13) (Probable ATP-dependent RNA helicase DDX5)	Ddx5 rCG_35034	21	1724	11	905
P07335	Creatine kinase B-type (EC 2.7.3.2) (B-CK) (Creatine kinase B chain) (Creatine phosphokinase M-type) (CPK-B)	Ckb Ckbb	16	329	1406	906
Q63610	Tropomyosin alpha-3 chain (Gamma-tropomyosin) (Tropomyosin-3) (Tropomyosin-5)	Tpm3 Tpm-5 Tpm5	5	141	1594	907
D4A510	SWI/SNF-related, matrix-associated, actin-dependent regulator of chromatin, subfamily c, member 2	Smarcc2	8	1710	26	908
D3ZK73	Cullin 4B (Cullin 4B (Predicted))	Cul4b Cul4b_predicted rCG_53225	2	1541	195	909
Q920Q0	Paralemmin-1 (Paralemmin)	Palm	5	9	1728	910
F1M7B8	Ubiquitin-protein ligase E3A (EC 2.3.2.26)	Ube3a	8	1564	174	911
F1MAA3	Serine/threonine-protein phosphatase 2A 56 kDa regulatory subunit	Ppp2r5d	16	984	754	912
Q62824	Exocyst complex component 4 (Exocyst complex component Sec8) (rSec8)	Exoc4 Sec8 Sec8l1	14	514	1224	913
Q5RKH0	Putative oxidoreductase GLYR1 (EC 1.-.-.-) (Glyoxylate reductase 1 homolog) (Nuclear protein NP60)	Glyr1 Np60	4	1705	34	914
Q6AY84	Secernin-1	Scrn1	7	1133	606	915
D3ZPL1	Cleavage and polyadenylation specificity factor subunit 6	Cpsf6 Cpsf6_predicted rCG_48643	9	1720	20	916
Q8VHF0	MAP/microtubule affinity-regulating kinase 3 (EC 2.7.11.1)	Mark3	4	1332	408	917
P19234	NADH dehydrogenase [ubiquinone] flavoprotein 2, mitochondrial (EC 7.1.1.2) (NADH-ubiquinone oxidoreductase 24 kDa subunit)	Ndufv2	3	1033	707	918
P07825	Synaptophysin (Major synaptic vesicle protein p38)	Syp	9	40	1700	919
Q4V8C7	Interferon-inducible double-stranded RNA-dependent protein kinase activator A (Protein activator of the interferon-induced protein kinase) (Protein kinase, interferon-inducible double-stranded RNA-dependent activator)	Prkra	3	1428	313	920
Q4VSI4	Ubiquitin carboxyl-terminal hydrolase 7 (EC 3.4.19.12) (Deubiquitinating enzyme 7) (Herpesvirus-associated ubiquitin-specific protease) (rHAUSP) (Ubiquitin thioesterase 7) (Ubiquitin-specific-processing protease 7)	Usp7 Hausp	18	1326	415	921
Q4V898	RNA-binding motif protein, X chromosome (Heterogeneous nuclear ribonucleoprotein G) (hnRNP G) (RNA-binding motif protein, X chromosome retrogene) (RNA-binding motif protein, X chromosome retrogene-like) [Cleaved into: RNA-binding motif protein, X chromosome, N-terminally processed]	Rbmx Rbmxrt	7	1736	6	922
Q91V33	KH domain-containing, RNA-binding, signal transduction-associated protein 1 (GAP-associated tyrosine phosphoprotein p62) (Src-associated in mitosis 68 kDa protein) (Sam68) (p21 Ras GTPase-activating protein-associated p62) (p68)	Khdrbs1 Sam68	3	1723	19	923
P41542	General vesicular transport factor p115 (Protein USO1 homolog) (Transcytosis-associated protein) (TAP) (Vesicle-docking protein)	Uso1 Vdp	14	1525	217	924
Q9R066	Coxsackievirus and adenovirus receptor homolog (CAR) (rCAR)	Cxadr Car	16	16	1726	925
P61980	Heterogeneous nuclear ribonucleoprotein K (hnRNP K) (dC stretch-binding protein) (CSBP)	Hnrnpk Hnrpk	19	1734	9	926
F1M2D4	Rho GTPase-activating protein 23	Arhgap23	7	978	765	927
Q5PQK2	FUS RNA-binding protein (Fusion, derived from t(1216) malignant liposarcoma (Human)) (RCG39872, isoform CRA_d)	Fus rCG_39872	7	1731	13	928
G3V6U9	Actin-histidine N-methyltransferase (EC 2.1.1.85) (Protein-L-histidine N-tele-methyltransferase) (SET domain-containing protein 3)	Setd3	3	1361	383	929
Q7TP98	Interleukin enhancer-binding factor 2 (Liver regeneration-related protein LRRG031)	Ilf2 Ab1-143	6	1684	61	930
A0A096MIX2	RNA helicase (EC 3.6.4.13)	Ddx17 rCG_59754	17	1708	38	931
Q9JMJ4	Pre-mRNA-processing factor 19 (EC 2.3.2.27) (Neuronal differentiation-related gene protein) (PRP19/PSO4 homolog) (RING-type E3 ubiquitin transferase PRP19)	Prpf19 Prp19	8	1642	104	932
Q9JHY2	Sideroflexin-3	Sfxn3	11	560	1186	933
P63322	Ras-related protein Ral-A (EC 3.6.5.2)	Rala Ral Ral-a	5	140	1606	934
P04256	Heterogeneous nuclear ribonucleoprotein A1 (hnRNP A1) (Helix-destabilizing protein) (HDP) (Single-strand RNA-binding protein) (hnRNP core protein A1) [Cleaved into: Heterogeneous nuclear ribonucleoprotein A1, N-terminally processed]	Hnrnpa1 Hnrpa1	11	1730	17	935
F1LQ48	Heterogeneous nuclear ribonucleoprotein L (hnRNP L)	Hnrnpl Fblim1	16	1729	18	936
O08875	Serine/threonine-protein kinase DCLK1 (EC 2.7.11.1) (Calcium/calmodulin-dependent protein kinase type I-like CPG16) (Doublecortin-like and CAM kinase-like 1) (Doublecortin-like kinase 1)	Dclk1 Cpg16 Dcamkl1	12	144	1603	937
P32736	Opioid-binding protein/cell adhesion molecule (OBCAM) (OPCML) (Opioid-binding cell adhesion molecule)	Opcml Obcam	5	18	1729	938
A7VJC2	Heterogeneous nuclear ribonucleoproteins A2/B1 (hnRNP A2/B1)	Hnrnpa2b1 Hnrnp Hnrpa2b1	17	1738	10	939
G3V9N0	Polyadenylate-binding protein (PABP)	Pabpc4	8	1665	83	940
Q6IRJ7	Annexin	Anxa7 rCG_41894	3	1338	410	941
P56603	Secretory carrier-associated membrane protein 1 (Secretory carrier membrane protein 1) (SCAMP 37)	Scamp1 Scamp	9	61	1687	942
Q6URK4	Heterogeneous nuclear ribonucleoprotein A3 (hnRNP A3)	Hnrnpa3 Hnrpa3	5	1735	14	943
A1A5R1	RNA binding protein fox-1 homolog 2 (Fox-1 homolog B) (RNA-binding motif protein 9) (RNA-binding protein 9)	Rbfox2 Fox2 Rbm9	4	1680	69	944
A0A0G2JYI7	Ubiquitin-associated protein 2	Ubap2	3	324	1425	945
G3V9K0	Cysteinyl-tRNA synthetase (EC 6.1.1.16)	Cars Cars_predicted rCG_47503	20	1599	151	946
Q641X8	Eukaryotic translation initiation factor 3 subunit E (eIF3e) (Eukaryotic translation initiation factor 3 subunit 6) (eIF-3 p48)	Eif3e Eif3s6 Int6	16	1480	271	947
P97852	Peroxisomal multifunctional enzyme type 2 (MFE-2) (17-beta-hydroxysteroid dehydrogenase 4) (17-beta-HSD 4) (D-bifunctional protein) (DBP) (Multifunctional protein 2) (MFP-2) [Cleaved into: (3R)-hydroxyacyl-CoA dehydrogenase (EC 1.1.1.n12); Enoyl-CoA hydratase 2 (EC 4.2.1.107) (EC 4.2.1.119) (3-alpha,7-alpha,12-alpha-trihydroxy-5-beta-cholest-24-enoyl-CoA hydratase)]	Hsd17b4 Edh17b4	8	700	1051	948
P86252	Transcriptional activator protein Pur-alpha (Purine-rich single-stranded DNA-binding protein alpha) (Fragments)	Pura	5	1652	100	949
Q6AYU5	Poly(rC)-binding protein 2	Pcbp2	5	1644	108	950
Q62940	E3 ubiquitin-protein ligase NEDD4 (EC 2.3.2.26) (HECT-type E3 ubiquitin transferase NEDD4)	Nedd4 Nedd4a	20	977	776	951
D3ZW58	Golgi membrane protein 2 (Protein GOLM2)	Casc4	3	1647	107	952
Q5RKI1	Eukaryotic initiation factor 4A-II (eIF-4A-II) (eIF4A-II) (EC 3.6.4.13) (ATP-dependent RNA helicase eIF4A-2)	Eif4a2	11	1672	84	953
Q9QXQ0	Alpha-actinin-4 (Non-muscle alpha-actinin 4)	Actn4	22	102	1654	954
P43244	Matrin-3 (Nuclear scaffold protein p130/MAT3)	Matr3	26	1728	29	955
Q9QX81	Heterogeneous nuclear ribonucleoprotein A/B (RCG34663, isoform CRA_a) (Type A/B hnRNP p40 (Heterogeneous nuclear ribonucleoprotein))	Hnrnpab LOC103689931 rCG_34663	7	1726	31	956
B2GUW4	Exdl2 protein (Exonuclease 3''-5'' domain-like 2 (Predicted)) (Exonuclease 3'-5' domain-containing 2)	Exd2 Exdl2 Exdl2_predicted rCG_20736	3	1353	404	957
A0A0G2JZ27	FH2 domain-containing protein	0	3	254	1503	958
Q9WV25	Poly(U)-binding-splicing factor PUF60 (60 kDa poly(U)-binding-splicing factor) (RNA-binding protein Siah-BP) (Siah-binding protein 1)	Puf60 Siahbp1	6	1661	98	959
Q6P799	Serine--tRNA ligase, cytoplasmic (EC 6.1.1.11) (Seryl-tRNA synthetase) (SerRS) (Seryl-tRNA(Ser/Sec) synthetase)	Sars1 Sars	8	1490	269	960
A0A0G2JT23	Nuclear receptor-binding protein 2 (RCG60152, isoform CRA_a)	Nrbp2 rCG_60152	5	1108	651	961
Q9Z1N4	3'(2'),5'-bisphosphate nucleotidase 1 (EC 3.1.3.7) (Bisphosphate 3'-nucleotidase 1) (PAP-inositol 1,4-phosphatase) (PIP) (scHAL2 analogous 3)	Bpnt1 Sal3	7	966	793	962
A0A0G2K8K0	Splicing factor proline and glutamine-rich	Sfpq	17	1732	28	963
Q566E4	Heterogeneous nuclear ribonucleoprotein R	Hnrnpr Hnrpr	11	1715	45	964
Q9JIL3	Interleukin enhancer-binding factor 3	Ilf3	16	1711	49	965
Q5XIU9	Membrane-associated progesterone receptor component 2	Pgrmc2	3	1238	522	966
P04182	Ornithine aminotransferase, mitochondrial (EC 2.6.1.13) (Ornithine--oxo-acid aminotransferase)	Oat	11	1012	748	967
Q9Z173	Adhesion G protein-coupled receptor L3 (Calcium-independent alpha-latrotoxin receptor 3) (CIRL-3) (Latrophilin-3)	Adgrl3 Cirl3 Cl3 Lphn3	6	213	1547	968
A0A0G2K9J2	V-type proton ATPase subunit H	Atp6v1h rCG_30515	20	773	988	969
G3V7T6	Splicing factor 3b, subunit 1 (Splicing factor 3b, subunit 1, isoform CRA_b)	Sf3b1 rCG_22317	21	1653	109	970
P26817	Beta-adrenergic receptor kinase 1 (Beta-ARK-1) (EC 2.7.11.15) (G-protein-coupled receptor kinase 2)	Grk2 Adrbk1	14	1285	477	971
D4ABT8	Heterogeneous nuclear ribonucleoprotein U-like 2	Hnrnpul2	20	1717	46	972
B0LPN4	Ryanodine receptor 2 (RYR-2) (RyR2) (Cardiac muscle ryanodine receptor) (Cardiac muscle ryanodine receptor-calcium release channel) (Type 2 ryanodine receptor)	Ryr2	14	620	1143	973
P0C6C0	A-kinase anchor protein SPHKAP (SPHK1-interactor and AKAP domain-containing protein) (Sphingosine kinase type 1-interacting protein)	Sphkap Skip	9	1501	263	974
E9PT65	Radixin	Rdx	6	1151	613	975
Q9Z0J8	Neuronal growth regulator 1 (Kindred of IgLON) (Kilon)	Negr1	4	31	1733	976
D4A2D7	Importin 4 (Importin 4 (Predicted), isoform CRA_b)	Ipo4 Ipo4_predicted rCG_23390	8	1226	539	977
Q8VIJ5	Protein O-GlcNAcase (OGA) (EC 3.2.1.169) (Beta-N-acetylhexosaminidase) (Beta-hexosaminidase) (Bifunctional protein NCOAT) (Meningioma-expressed antigen 5) (N-acetyl-beta-D-glucosaminidase) (N-acetyl-beta-glucosaminidase)	Oga Hexc Mea5 Mgea5	16	1003	762	978
Q812E9	Neuronal membrane glycoprotein M6-a (M6a)	Gpm6a m6a	6	142	1623	979
F1M471	EPM2A-interacting protein 1	Epm2aip1	13	1474	292	980
Q9JHW0	Proteasome subunit beta type-7 (EC 3.4.25.1) (Macropain chain Z) (Multicatalytic endopeptidase complex chain Z) (Proteasome subunit Z)	Psmb7	2	1357	409	981
D3ZCV0	Actinin alpha 2 (RCG30552)	Actn2 rCG_30552	4	109	1657	982
P13383	Nucleolin (Protein C23)	Ncl Nuc	12	1674	93	983
Q62747	Synaptotagmin-7 (Protein Syt7) (Synaptotagmin VII) (SytVII)	Syt7	4	181	1586	984
B2GUY4	Dematin actin-binding protein (Epb4.9 protein)	Dmtn Epb4.9 Epb49	4	70	1697	985
Q6AY09	Heterogeneous nuclear ribonucleoprotein H2 (hnRNP H2) (Heterogeneous nuclear ribonucleoprotein H') (hnRNP H') [Cleaved into: Heterogeneous nuclear ribonucleoprotein H2, N-terminally processed]	Hnrnph2 Hnrph2	3	1727	41	986
P19686	Guanylate cyclase soluble subunit alpha-1 (GCS-alpha-1) (EC 4.6.1.2) (Guanylate cyclase soluble subunit alpha-3) (GCS-alpha-3) (Soluble guanylate cyclase large subunit)	Gucy1a1 Guc1a1 Gucy1a3	8	1000	768	987
Q8CFD0	Sideroflexin-5 (Tricarboxylate carrier BBG-TCC)	Sfxn5	10	471	1297	988
Q7TP47	Heterogeneous nuclear ribonucleoprotein Q (hnRNP Q) (Liver regeneration-related protein LRRG077) (Synaptotagmin-binding, cytoplasmic RNA-interacting protein)	Syncrip Hnrpq Ab2-339	7	1682	87	989
Q3KR55	RCG60540, isoform CRA_a (Similar to Splicing factor U2AF 35 kDa subunit (U2 auxiliary factor 35 kDa subunit) (U2 snRNP auxiliary factor small subunit)) (U2 small nuclear RNA auxiliary factor 1)	U2af1 LOC687575 rCG_60540	3	1650	119	990
B5DFC3	Protein transport protein SEC23	Sec23a Sec23a_predicted rCG_62116	21	1615	154	991
Q792H5	CUGBP Elav-like family member 2 (CELF-2) (Bruno-like protein 3) (CUG triplet repeat RNA-binding protein 2) (CUG-BP2) (CUG-BP- and ETR-3-like factor 2) (ELAV-type RNA-binding protein 3) (ETR-3) (Protein ETR-R3) (Neuroblastoma apoptosis-related RNA-binding protein) (rNapor) (RNA-binding protein BRUNOL-3)	Celf2 Cugbp2 Etr3 Napor	6	1700	70	992
Q4V8F9	Hydroxysteroid dehydrogenase-like protein 2 (EC 1.-.-.-)	Hsdl2	2	1121	650	993
D3ZNQ6	Ubiquitin-conjugating enzyme E2M (Ubiquitin-conjugating enzyme E2M (UBC12 homolog, yeast) (Predicted), isoform CRA_a)	Ube2m Ube2m_predicted rCG_27455	5	1275	497	994
P19332	Microtubule-associated protein tau (Neurofibrillary tangle protein) (Paired helical filament-tau) (PHF-tau)	Mapt Mtapt Tau	18	107	1665	995
Q68FT7	Phenylalanyl-tRNA synthetase beta subunit (EC 6.1.1.20)	Farsb Farslb	13	1617	156	996
Q66HG5	Transmembrane 9 superfamily member 2	Tm9sf2	6	1452	322	997
Q5XIM7	Lysine--tRNA ligase (EC 2.7.7.-) (EC 6.1.1.6) (Lysyl-tRNA synthetase) (LysRS)	Kars1 Kars	13	1586	189	998
D3ZXP3	Histone H2A	H2afx H2ax rCG_57928	2	1703	73	999
P12369	cAMP-dependent protein kinase type II-beta regulatory subunit	Prkar2b	12	146	1630	1000
P19139	Casein kinase II subunit alpha (CK II alpha) (EC 2.7.11.1)	Csnk2a1	10	1199	578	1001
P62703	40S ribosomal protein S4, X isoform	Rps4x Rps4	13	1307	471	1002
Q1HL14	Ceramide synthase 1 (Longevity assurance-like protein 1)	Cers1 Lass1 Lass1_predicted	2	1484	295	1003
Q5RJQ4	NAD-dependent protein deacetylase sirtuin-2 (EC 2.3.1.286) (Regulatory protein SIR2 homolog 2) (SIR2-like protein 2)	Sirt2 Sir2l2	5	664	1117	1004
Q5MPA9	Serine/threonine-protein kinase DCLK2 (EC 2.7.11.1) (CaMK-like CREB regulatory kinase 2) (CL2) (CLICK-II) (CLICK2) (Doublecortin-like and CAM kinase-like 2) (Doublecortin-like kinase 2)	Dclk2 Dcamkl2 Dck2	11	319	1462	1005
D3ZAZ0	Eukaryotic translation initiation factor 3 subunit M (eIF3m)	Eif3m EIF3M RGD1565840_predicted rCG_27120	6	1430	353	1006
Q5PQL7	Integral membrane protein 2C [Cleaved into: CT-BRI3]	Itm2c	5	1060	723	1007
Q9Z2F5	C-terminal-binding protein 1 (CtBP1) (EC 1.1.1.-) (50 kDa BFA-dependent ADP-ribosylation substrate) (BARS-50) (C-terminal-binding protein 3) (CtBP3)	Ctbp1 Bars Ctbp3	11	1028	755	1008
Q76IJ9	ELAV-like protein	Elavl3 rCG_31703	4	1718	66	1009
A0A0G2K0W3	Protein tweety homolog	Ttyh3	5	755	1029	1010
G3V9R8	Heterogeneous nuclear ribonucleoprotein C (hnRNP C) (hnRNP core protein C)	Hnrnpc Hnrpc	11	1714	72	1011
Q6AY48	Poly(rC)-binding protein 3	Pcbp3	3	1689	97	1012
Q9QXU8	Cytoplasmic dynein 1 light intermediate chain 1 (Dynein light chain A) (DLC-A) (Dynein light intermediate chain 1, cytosolic)	Dync1li1 Dncli1	16	680	1106	1013
P50399	Rab GDP dissociation inhibitor beta (Rab GDI beta) (GDI-3) (Guanosine diphosphate dissociation inhibitor 2) (GDI-2)	Gdi2 Gdi3	15	371	1415	1014
Q9QY17	Protein kinase C and casein kinase substrate in neurons 2 protein (Synaptic dynamin-associated protein II) (Syndapin-2) (Syndapin-II) (SdpII)	Pacsin2	4	591	1196	1015
P62997	Transformer-2 protein homolog beta (TRA-2 beta) (TRA2-beta) (RA301) (Splicing factor, arginine/serine-rich 10) (Transformer-2 protein homolog B)	Tra2b Sfrs10	3	1687	101	1016
Q6MG48	Protein PRRC2A (HLA-B-associated transcript 2) (Proline-rich and coiled-coil-containing protein 2A)	Prrc2a Bat2	2	1663	125	1017
A0A0G2JU77	Eukaryotic translation initiation factor 3 subunit K (eIF3k) (Eukaryotic translation initiation factor 3 subunit 12) (eIF-3 p25)	Eif3k EIF3K EIF3S12	4	1612	176	1018
Q66X93	Staphylococcal nuclease domain-containing protein 1 (EC 3.1.31.1) (100 kDa coactivator) (SND p102) (p100 co-activator) (p105 coactivator)	Snd1	22	1481	308	1019
D4AEP0	Adenylosuccinate synthetase isozyme 2 (AMPSase 2) (AdSS 2) (EC 6.3.4.4) (Adenylosuccinate synthetase, acidic isozyme) (Adenylosuccinate synthetase, liver isozyme) (L-type adenylosuccinate synthetase) (IMP--aspartate ligase 2)	Adss ADSS ADSS2 Adss_predicted rCG_20425	3	1118	672	1020
D3ZJG4	Phosphofurin acidic cluster sorting protein 2	Pacs2	3	506	1284	1021
O35274	Neurabin-2 (Neurabin-II) (Neural tissue-specific F-actin-binding protein II) (PP1bp134) (Protein phosphatase 1 regulatory subunit 9B) (Spinophilin) (p130)	Ppp1r9b Spino	20	56	1734	1022
B5DEN5	Elongation factor 1-beta	Eef1b2 rCG_22471	8	1704	88	1023
D3ZF97	Endoplasmic reticulum lectin 1 (Uncharacterized protein RGD1306508_predicted)	Erlec1 RGD1306508_predicted rCG_23332	4	1601	191	1024
A0A0G2JYE0	Ataxin 2-like	Atxn2l	17	1660	133	1025
Q62825	Exocyst complex component 3 (Exocyst complex component Sec6) (rSec6)	Exoc3 Sec6 Sec6l1	7	714	1081	1026
D3ZU13	Eukaryotic translation initiation factor 4 gamma, 1	Eif4g1	20	1584	212	1027
P20070	NADH-cytochrome b5 reductase 3 (B5R) (Cytochrome b5 reductase) (EC 1.6.2.2) (Diaphorase-1) [Cleaved into: NADH-cytochrome b5 reductase 3 membrane-bound form; NADH-cytochrome b5 reductase 3 soluble form]	Cyb5r3 Dia1	9	744	1052	1028
Q9Z1Y3	Cadherin-2 (Neural cadherin) (N-cadherin) (CD antigen CD325)	Cdh2	9	156	1640	1029
Q1JU68	Eukaryotic translation initiation factor 3 subunit A (eIF3a) (Eukaryotic translation initiation factor 3 subunit 10) (eIF-3-theta)	Eif3a Eif3s10	34	1562	236	1030
A0A0G2K5Q8	Secretory carrier-associated membrane protein (Secretory carrier membrane protein)	Clk2 Scamp3	4	679	1120	1031
D4AAY6	60S ribosomal protein L27a	0	2	1123	679	1032
D3ZH41	Cytoskeleton-associated protein 4 (Cytoskeleton-associated protein 4 (Predicted))	Ckap4 Ckap4_predicted rCG_48989	19	1707	96	1033
Q63374	Neurexin-2 (Neurexin II-alpha) (Neurexin-2-alpha)	Nrxn2	17	270	1533	1034
D4ABK7	Heterogeneous nuclear ribonucleoprotein H3 (Heterogeneous nuclear ribonucleoprotein H3 (2H9) (Predicted), isoform CRA_c)	Hnrnph3 Hnrph3_predicted LOC100910795 rCG_60703	4	1733	71	1035
Q9ES53	Ubiquitin recognition factor in ER-associated degradation protein 1 (Ubiquitin fusion degradation protein 1 homolog) (UB fusion protein 1)	Ufd1 Ufd1l	5	846	958	1036
Q794E4	Heterogeneous nuclear ribonucleoprotein F (hnRNP F) [Cleaved into: Heterogeneous nuclear ribonucleoprotein F, N-terminally processed]	Hnrnpf Hnrpf	8	1737	68	1037
D3ZJR1	Epidermal growth factor receptor pathway substrate 15-like 1 (Similar to Epidermal growth factor receptor substrate 15-like 1 (Eps15-related protein) (Eps15R) (Epidermal growth factor receptor pathway substrate 15 related sequence) (Eps15-rs))	Eps15l1 LOC361120 rCG_38753	9	126	1680	1038
D4AE96	Importin 7 (Importin 7 (Predicted), isoform CRA_c)	Ipo7 Ipo7_predicted rCG_39997	15	1347	460	1039
Q5XIT1	Microtubule-associated protein RP/EB family member 3 (EB1 protein family member 3) (EBF3) (End-binding protein 3) (EB3) (RP3)	Mapre3	6	342	1465	1040
Q9EPH8	Polyadenylate-binding protein 1 (PABP-1) (Poly(A)-binding protein 1)	Pabpc1 Pabp1	10	1709	99	1041
P60905	DnaJ homolog subfamily C member 5 (Cysteine string protein) (CSP)	Dnajc5	6	235	1574	1042
B5DEH2	Erlin-2 (Endoplasmic reticulum lipid raft-associated protein 2) (Stomatin-prohibitin-flotillin-HflC/K domain-containing protein 2) (SPFH domain-containing protein 2)	Erlin2 Spfh2	8	1545	266	1043
Q5U2Z3	Nucleosome assembly protein 1-like 4	Nap1l4	5	467	1344	1044
Q9Z1P2	Alpha-actinin-1 (Alpha-actinin cytoskeletal isoform) (F-actin cross-linking protein) (Non-muscle alpha-actinin-1)	Actn1	17	191	1620	1045
P61751	ADP-ribosylation factor 4	Arf4	3	1017	796	1046
D4A2Q3	Pleckstrin and Sec7 domain-containing 3	Psd3	18	88	1725	1047
D3Z8D7	40S ribosomal protein S26	LOC100361854	2	1119	695	1048
O55043	Rho guanine nucleotide exchange factor 7 (Beta-Pix) (PAK-interacting exchange factor beta)	Arhgef7 Pak3bp Pixb	13	581	1233	1049
Q5FVJ0	Protein RUFY3 (RUN and FYVE domain-containing protein 3) (Rap2-interacting protein x) (RIPx) (Single axon-regulated protein) (Singar)	Rufy3 Ripx	19	625	1190	1050
P11598	Protein disulfide-isomerase A3 (EC 5.3.4.1) (58 kDa glucose-regulated protein) (58 kDa microsomal protein) (p58) (Disulfide isomerase ER-60) (Endoplasmic reticulum resident protein 57) (ER protein 57) (ERp57) (Endoplasmic reticulum resident protein 60) (ER protein 60) (ERp60) (HIP-70) (Q-2)	Pdia3 Erp60 Grp58	25	1671	145	1051
P37199	Nuclear pore complex protein Nup155 (155 kDa nucleoporin) (Nucleoporin Nup155) (P140)	Nup155	3	580	1236	1052
P52303	AP-1 complex subunit beta-1 (Adaptor protein complex AP-1 subunit beta-1) (Adaptor-related protein complex 1 subunit beta-1) (Beta-1-adaptin) (Beta-adaptin 1) (Clathrin assembly protein complex 1 beta large chain) (Golgi adaptor HA1/AP1 adaptin beta subunit)	Ap1b1 Adtb1	14	1039	780	1053
Q4KM74	Vesicle-trafficking protein SEC22b (ER-Golgi SNARE of 24 kDa) (ERS-24) (ERS24) (SEC22 vesicle-trafficking protein homolog B) (SEC22 vesicle-trafficking protein-like 1)	Sec22b Sec22l1	7	1400	420	1054
Q4V7F2	Protein disulfide isomerase Creld1 (EC 5.3.4.1) (Cysteine-rich with EGF-like domain protein 1)	Creld1	5	1486	336	1055
O35763	Moesin (Membrane-organizing extension spike protein)	Msn	7	994	828	1056
Q5EB77	Ras-related protein Rab-18	Rab18	7	946	877	1057
D3ZJH2	SURP and G patch domain-containing 2 (Splicing factor, arginine/serine-rich 14 (Predicted))	Sugp2 Sfrs14_predicted rCG_38654	12	1702	123	1058
Q765A7	GPI inositol-deacylase (EC 3.1.-.-) (Post-GPI attachment to proteins factor 1)	Pgap1	10	1550	277	1059
Q5FVI6	V-type proton ATPase subunit C 1 (V-ATPase subunit C 1) (Vacuolar proton pump subunit C 1)	Atp6v1c1	22	822	1005	1060
Q6AZ50	Ubiquitin-like-conjugating enzyme ATG3 (EC 2.3.2.-) (Autophagy-related protein 3) (APG3-like) (Preconditioning-inducible gene 1 protein)	Atg3 Apg3l	3	757	1070	1061
Q7TNY6	Golgi resident protein GCP60 (Acyl-CoA-binding domain-containing protein 3) (DMT1-associated protein) (DAP) (Golgi complex-associated protein 1) (GOCAP1) (Golgi phosphoprotein 1) (GOLPH1)	Acbd3 Gcp60	2	1556	272	1062
Q66H20	Polypyrimidine tract-binding protein 2 (Neural polypyrimidine tract-binding protein) (PTB-like protein)	Ptbp2 Nptb Ptblp	10	1719	110	1063
P47875	Cysteine and glycine-rich protein 1 (Cysteine-rich protein 1) (CRP) (CRP1)	Csrp1 Csrp	2	433	1397	1064
Q66H61	Glutamine--tRNA ligase (EC 6.1.1.18) (Glutaminyl-tRNA synthetase) (GlnRS)	Qars1 Qars	19	1547	284	1065
G3V8G1	Tubulin-glutamate carboxypeptidase (EC 3.4.17.24)	Agtpbp1 Agtpbp1_predicted rCG_24159	5	655	1176	1066
P10687	1-phosphatidylinositol 4,5-bisphosphate phosphodiesterase beta-1 (EC 3.1.4.11) (PLC-154) (Phosphoinositide phospholipase C-beta-1) (Phospholipase C-I) (PLC-I) (Phospholipase C-beta-1) (PLC-beta-1)	Plcb1	29	206	1625	1067
P86173	Actin-like protein 6B (BRG1-associated factor 53B) (BAF53B)	Actl6b	5	1698	135	1068
Q6PCT9	26S proteasome non-ATPase regulatory subunit 6 (26S proteasome regulatory subunit RPN7)	Psmd6 rCG_42172	14	1200	634	1069
Q62876	Synaptogyrin-1 (p29)	Syngr1	2	135	1702	1070
G3V7V3	Solute carrier family 27 (Fatty acid transporter), member 4 (Solute carrier family 27 member 4)	Slc27a4 rCG_45831	7	942	897	1071
P63100	Calcineurin subunit B type 1 (Protein phosphatase 2B regulatory subunit 1) (Protein phosphatase 3 regulatory subunit B alpha isoform 1)	Ppp3r1 Cna2 Cnb	2	357	1490	1072
D3ZZN4	60S ribosomal protein L35a	0	5	1324	524	1073
Q5FVF3	Golgi-associated, gamma adaptin ear-containing, ARF-binding protein 1	Gga1	4	1221	628	1074
P0C5X8	Protein tweety homolog 1	Ttyh1	2	1111	738	1075
P20650	Protein phosphatase 1A (EC 3.1.3.16) (Protein phosphatase 2C isoform alpha) (PP2C-alpha) (Protein phosphatase IA)	Ppm1a Pp2c1 Pppm1a	3	948	901	1076
P0C1X8	AP2-associated protein kinase 1 (EC 2.7.11.1) (Adaptor-associated kinase 1)	Aak1	8	1006	844	1077
D3ZPP2	ADP-ribosylation factor-like GTPase 8A (Similar to ADP-ribosylation factor-like 10B (Predicted))	Arl8a RGD1565940_predicted rCG_46487	5	810	1041	1078
D4A133	H(+)-transporting two-sector ATPase (EC 7.1.2.2)	Atp6v1a rCG_52629	29	866	986	1079
P68182	cAMP-dependent protein kinase catalytic subunit beta (PKA C-beta) (EC 2.7.11.11)	Prkacb Pkacb	7	650	1202	1080
P37285	Kinesin light chain 1 (KLC 1)	Klc1 Klc Kns2	15	323	1530	1081
Q9QUL6	Vesicle-fusing ATPase (EC 3.6.4.6) (N-ethylmaleimide-sensitive fusion protein) (NEM-sensitive fusion protein) (Vesicular-fusion protein NSF)	Nsf Erg1	39	681	1173	1082
P13471	40S ribosomal protein S14	Rps14	3	1625	230	1083
D4A5X7	Ganglioside-induced differentiation-associated-protein 1 (Ganglioside-induced differentiation-associated-protein 1 (Predicted))	Gdap1 Gdap1_predicted rCG_30362	7	662	1193	1084
P19836	Choline-phosphate cytidylyltransferase A (EC 2.7.7.15) (CCT-alpha) (CTP:phosphocholine cytidylyltransferase A) (CCT A) (CT A) (Phosphorylcholine transferase A)	Pcyt1a Ctpct Pcyt1	3	1664	192	1085
Q63450	Calcium/calmodulin-dependent protein kinase type 1 (EC 2.7.11.17) (CaM kinase I) (CaM-KI) (CaM kinase I alpha) (CaMKI-alpha)	Camk1	2	931	925	1086
P32551	Cytochrome b-c1 complex subunit 2, mitochondrial (Complex III subunit 2) (Core protein II) (Ubiquinol-cytochrome-c reductase complex core protein 2)	Uqcrc2	13	891	965	1087
E9PU13	Sorting nexin 4	Snx4	5	249	1607	1088
B2RZ74	U1 small nuclear ribonucleoprotein 70 kDa	Snrnp70 Snrp70 Snrp70_predicted rCG_54007	6	1602	256	1089
Q5D006	Ubiquitin carboxyl-terminal hydrolase 11 (EC 3.4.19.12) (Deubiquitinating enzyme 11) (Ubiquitin thioesterase 11) (Ubiquitin-specific-processing protease 11)	Usp11	6	1442	416	1090
Q9Z270	Vesicle-associated membrane protein-associated protein A (VAMP-A) (VAMP-associated protein A) (VAP-A) (33 kDa VAMP-associated protein) (VAP-33)	Vapa Vap33	9	976	882	1091
Q8VBU2	Protein NDRG2 (Antidepressant-related protein ADRG123) (N-myc downstream-regulated gene 2 protein) (NDRG1-related protein)	Ndrg2	7	318	1540	1092
P70500	CDP-diacylglycerol--inositol 3-phosphatidyltransferase (EC 2.7.8.11) (Phosphatidylinositol synthase) (PI synthase) (PtdIns synthase)	Cdipt Pis1	3	849	1012	1093
Q9QX74	SH3 and multiple ankyrin repeat domains protein 2 (Shank2) (Cortactin-binding protein 1) (CortBP1) (GKAP/SAPAP-interacting protein) (Proline-rich synapse-associated protein 1) (ProSAP1) (SPANK-3)	Shank2 Cortbp1	12	246	1616	1094
P85515	Alpha-centractin (Centractin)	Actr1a Ctrn1	7	372	1492	1095
Q5FVH2	5'-3' exonuclease PLD3 (EC 3.1.16.1) (Choline phosphatase 3) (Phosphatidylcholine-hydrolyzing phospholipase D3) (Phospholipase D3) (PLD 3)	Pld3	4	1577	289	1096
D3ZUP8	LMBR1 domain-containing 2 (Similar to RIKEN cDNA 9930036E21 gene (Predicted))	Lmbrd2 RGD1563920_predicted rCG_50985	3	1362	504	1097
P47245	Nardilysin (EC 3.4.24.61) (N-arginine dibasic convertase) (NRD convertase) (NRD-C) (Nardilysin convertase)	Nrdc Nrd1	6	987	879	1098
D3ZZC1	RCG43947 (Thioredoxin domain-containing 5)	Txndc5 rCG_43947	5	1489	378	1099
B2RZD6	NDUFA4, mitochondrial complex-associated (Ndufa4 protein) (RCG28086, isoform CRA_a)	Ndufa4 rCG_28086	5	795	1072	1100
B0BN63	Activator of Hsp90 ATPase activity 1 (LOC681996 protein) (RCG20659, isoform CRA_b)	Ahsa1 LOC681996 rCG_20659	5	979	889	1101
Q6PST4	Atlastin-1 (EC 3.6.5.-) (Spastic paraplegia 3A homolog)	Atl1 Spg3a	16	809	1059	1102
P97521	Mitochondrial carnitine/acylcarnitine carrier protein (Carnitine/acylcarnitine translocase) (CAC) (Solute carrier family 25 member 20)	Slc25a20 Cact	4	995	874	1103
Q5XI64	Monoacylglycerol lipase ABHD6 (EC 3.1.1.23) (2-arachidonoylglycerol hydrolase) (Abhydrolase domain-containing protein 6)	Abhd6	8	985	884	1104
Q925S8	ATP-dependent zinc metalloprotease YME1L1 (EC 3.4.24.-) (ATP-dependent metalloprotease FtsH1) (Meg-4) (YME1-like protein 1)	Yme1l1	2	838	1031	1105
A0A096MKH2	Similar to RIKEN cDNA 1110059P08 (Vesicle-trafficking 1)	Vta1 RGD1305031 rCG_57299	5	505	1364	1106
P54921	Alpha-soluble NSF attachment protein (SNAP-alpha) (N-ethylmaleimide-sensitive factor attachment protein alpha)	Napa Snap Snapa	9	1029	842	1107
Q5RJR8	Leucine-rich repeat-containing protein 59 (Protein p34) [Cleaved into: Leucine-rich repeat-containing protein 59, N-terminally processed]	Lrrc59 Rbp34	8	1472	403	1108
Q4V8B7	Inactive hydroxysteroid dehydrogenase-like protein 1	Hsdl1	5	756	1119	1109
P37397	Calponin-3 (Calponin, acidic isoform) (Calponin, non-muscle isoform)	Cnn3	11	223	1652	1110
O08815	STE20-like serine/threonine-protein kinase (STE20-like kinase) (EC 2.7.11.1) (STE20-related serine/threonine-protein kinase) (STE20-related kinase)	Slk Sk2	2	1454	422	1111
Q925D6	Mitogen-activated protein kinase kinase 6 (Mitogen-activated protein kinase kinase 6, isoform CRA_a)	Map2k6 Mkk6 rCG_34806	4	1048	830	1112
D4A3E1	Heterogeneous nuclear ribonucleoprotein L-like	Hnrnpll Hnrpll	10	1685	194	1113
P63045	Vesicle-associated membrane protein 2 (VAMP-2) (Synaptobrevin-2)	Vamp2 Syb2	4	1485	394	1114
Q64559	Cytosolic acyl coenzyme A thioester hydrolase (EC 3.1.2.2) (ACH1) (ACT) (Acyl-CoA thioesterase 7) (Brain acyl-CoA hydrolase) (BACH) (CTE-IIa) (CTE-IIb) (CTE-II) (LACH1) (Long chain acyl-CoA thioester hydrolase) (MTE-II)	Acot7 Bach	6	1260	620	1115
P97924	Kalirin (EC 2.7.11.1) (Huntingtin-associated protein-interacting protein) (PAM COOH-terminal interactor protein 10) (P-CIP10) (Protein Duo) (Serine/threonine-protein kinase with Dbl- and pleckstrin homology domain)	Kalrn Duo Hapip	13	893	987	1116
Q9Z0V5	Peroxiredoxin-4 (EC 1.11.1.24) (Antioxidant enzyme AOE372) (Peroxiredoxin IV) (Prx-IV) (Thioredoxin peroxidase AO372) (Thioredoxin-dependent peroxide reductase A0372) (Thioredoxin-dependent peroxiredoxin 4)	Prdx4 Rno2CysPrx04	2	507	1373	1117
O70441	Synapsin-3 (Synapsin III)	Syn3	3	373	1508	1118
D4ADF5	Programmed cell death 5 (RCG53732, isoform CRA_a)	Pdcd5 NEWGENE_1310561 rCG_53732	4	1568	314	1119
O08838	Amphiphysin	Amph Amph1	12	600	1282	1120
Q62848	ADP-ribosylation factor GTPase-activating protein 1 (ARF GAP 1) (ADP-ribosylation factor 1 GTPase-activating protein) (ARF1 GAP) (ARF1-directed GTPase-activating protein)	Arfgap1 Arf1gap	4	418	1464	1121
Q8K3P6	Calcium-binding mitochondrial carrier protein SCaMC-2 (Mitochondrial ATP-Mg/Pi carrier protein) (Peroxisomal Ca(2+)-dependent solute carrier-like protein) (Small calcium-binding mitochondrial carrier protein 2) (Solute carrier family 25 member 25)	Slc25a25 Mcsc Pcscl Scamc2	2	1450	433	1122
P09527	Ras-related protein Rab-7a (EC 3.6.5.2) (Ras-related protein BRL-RAS) (Ras-related protein p23)	Rab7a Rab7	14	646	1237	1123
G3V992	Transcription initiation factor IIE subunit alpha	Gtf2e1 rCG_52948	2	951	936	1124
Q5XHZ0	Heat shock protein 75 kDa, mitochondrial (HSP 75) (TNFR-associated protein 1) (Tumor necrosis factor type 1 receptor-associated protein) (TRAP-1)	Trap1 Hsp75	15	941	946	1125
P62425	60S ribosomal protein L7a	Rpl7a	10	1195	694	1126
Q561S0	NADH dehydrogenase [ubiquinone] 1 alpha subcomplex subunit 10, mitochondrial (Complex I-42kD) (CI-42kD) (NADH-ubiquinone oxidoreductase 42 kDa subunit)	Ndufa10	9	596	1296	1127
A0A0G2JZH9	DExH-box helicase 57	Dhx57	10	1248	645	1128
D3ZAA9	MAGUK p55 subfamily member 2 (Protein MPP2)	Mpp2 rCG_34691	11	262	1631	1129
Q641Z6	EH domain-containing protein 1	Ehd1	7	805	1089	1130
Q8CG45	Aflatoxin B1 aldehyde reductase member 2 (rAFAR2) (EC 1.1.1.n11) (Succinic semialdehyde reductase) (SSA reductase)	Akr7a2 Afar2 Aiar	3	695	1201	1131
Q68FQ0	T-complex protein 1 subunit epsilon (TCP-1-epsilon) (CCT-epsilon)	Cct5	22	1240	659	1132
G3V7G9	Eukaryotic translation initiation factor 3, subunit 6 interacting protein (Eukaryotic translation initiation factor 3, subunit L)	Eif3l Eif3s6ip	15	1690	210	1133
Q5RKH1	Serine/threonine-protein kinase PRP4 homolog (EC 2.7.11.1) (PRP4 pre-mRNA-processing factor 4 homolog)	Prpf4b	2	952	948	1134
Q9JHL4	Drebrin-like protein (Actin-binding protein 1) (Abp1) (SH3 domain-containing protein 7)	Dbnl Sh3p7	11	425	1475	1135
Q6P0K8	Junction plakoglobin	Jup	15	280	1621	1136
P62632	Elongation factor 1-alpha 2 (EF-1-alpha-2) (Eukaryotic elongation factor 1 A-2) (eEF1A-2) (Statin-S1)	Eef1a2 Eef1al Stn Stnl	8	1456	446	1137
E9PTR4	RCG62582, isoform CRA_b (Ubiquitin-associated protein 2-like)	Ubap2l rCG_62582	12	1694	209	1138
D4ABI7	Very-long-chain (3R)-3-hydroxyacyl-CoA dehydratase (EC 4.2.1.134)	Hacd3 LOC100365676 RGD1565496_predicted rCG_58140	11	1160	743	1139
A0A0G2K4N7	Membrane palmitoylated protein 6	Mpp6	9	825	1078	1140
D3ZC55	Heat shock 70kDa protein 12A (Predicted), isoform CRA_a (Heat shock protein family A (Hsp70) member 12A)	Hspa12a Hspa12a_predicted rCG_57494	27	394	1509	1141
Q7TP42	Translocation protein SEC62	Sec62	2	1247	657	1142
D3ZH36	Extracellular leucine-rich repeat and fibronectin type III domain-containing 2	Elfn2 Elfn2-ps1 LOC100910536	3	322	1584	1143
P68255	14-3-3 protein theta (14-3-3 protein tau)	Ywhaq	9	521	1386	1144
O35889	Afadin (Afadin adherens junction formation factor) (Protein Af-6)	Afdn Af6 Mllt4	26	512	1395	1145
Q3T1J1	Eukaryotic translation initiation factor 5A-1 (eIF-5A-1) (eIF-5A1) (Eukaryotic initiation factor 5A isoform 1) (eIF-5A) (eIF-4D)	Eif5a	8	935	973	1146
Q3B8Q0	Microtubule-associated protein RP/EB family member 2	Mapre2	11	332	1577	1147
Q3MID3	ADP-ribosylation factor GTPase-activating protein 2 (ARF GAP 2) (GTPase-activating protein ZNF289) (Zinc finger protein 289)	Arfgap2 Zfp289 Znf289	3	1544	367	1148
Q5BJN3	Tia1 cytotoxic granule-associated RNA-binding protein-like 1 (Tial1 cytotoxic granule-associated RNA binding protein-like 1 (Mapped), isoform CRA_a)	Tial1 Tial1_mapped rCG_40458	2	1648	268	1149
Q5M7A7	CB1 cannabinoid receptor-interacting protein 1 (CRIP-1)	Cnrip1	5	732	1184	1150
P54290	Voltage-dependent calcium channel subunit alpha-2/delta-1 (Voltage-gated calcium channel subunit alpha-2/delta-1) [Cleaved into: Voltage-dependent calcium channel subunit alpha-2-1; Voltage-dependent calcium channel subunit delta-1]	Cacna2d1 Cacnl2a Cchl2a	22	244	1673	1151
Q4FZT9	26S proteasome non-ATPase regulatory subunit 2	Psmd2	22	1415	503	1152
Q5FVL2	ER membrane protein complex subunit 8 (Neighbor of COX4)	Emc8 Cox4nb	3	1354	565	1153
D3ZF86	ARFGEF family member 3	Arfgef3 RGD1309903	16	1290	629	1154
P07943	Aldo-keto reductase family 1 member B1 (EC 1.1.1.21) (EC 1.1.1.300) (EC 1.1.1.372) (EC 1.1.1.54) (Aldehyde reductase) (Aldose reductase) (AR)	Akr1b1 Akr1b4 Aldr1	8	1081	838	1155
F1LU48	Endoplasmic reticulum-golgi intermediate compartment 1	Ergic1	7	1475	445	1156
D3ZA84	Talin 2	Tln2	22	980	940	1157
Q5EAP4	G protein subunit alpha 14 (Guanine nucleotide binding protein, alpha 14) (Guanine nucleotide binding protein, alpha 14, isoform CRA_a)	Gna14 rCG_48433	2	513	1407	1158
A0A0G2K8S6	Glucosidase 1 (Mannosyl-oligosaccharide glucosidase)	LOC103692171 Gcs1 rCG_56387	5	1589	332	1159
Q9ES54	Nuclear protein localization protein 4 homolog (Protein NPL4)	Nploc4 Npl4	10	1460	465	1160
Q9R1N3	Sodium bicarbonate cotransporter 3 (Electroneutral sodium bicarbonate cotransporter 1) (NBC-like protein) (Solute carrier family 4 member 7)	Slc4a7 Nbc Nbc2 Nbc3 Nbcn1	2	1190	735	1161
D3ZG43	Complex I-30kD (NADH dehydrogenase [ubiquinone] iron-sulfur protein 3, mitochondrial) (NADH-ubiquinone oxidoreductase 30 kDa subunit)	Ndufs3 Ndufs3_predicted rCG_26180	12	1291	636	1162
P15178	Aspartate--tRNA ligase, cytoplasmic (EC 6.1.1.12) (Aspartyl-tRNA synthetase) (AspRS)	Dars1 Dars Drs1	17	1509	419	1163
Q66HL2	Src substrate cortactin	Cttn	16	255	1674	1164
P40329	Arginine--tRNA ligase, cytoplasmic (EC 6.1.1.19) (Arginyl-tRNA synthetase) (ArgRS)	Rars1 Rars	22	1605	326	1165
A0A0G2JUD2	Inorganic diphosphatase (EC 3.6.1.1)	Sar1a Ppa1	3	1128	803	1166
O88763	Phosphatidylinositol 3-kinase catalytic subunit type 3 (PI3-kinase type 3) (PI3K type 3) (PtdIns-3-kinase type 3) (EC 2.7.1.137) (Phosphoinositide-3-kinase class 3)	Pik3c3 Vps34	2	1094	837	1167
Q5XI83	VPS35 endosomal protein-sorting factor-like	Vps35l	7	715	1216	1168
Q3KRE0	ATPase family AAA domain-containing protein 3	Atad3 Atad3a	13	474	1457	1169
Q9Z142	Transmembrane protein 33 (Protein DB83)	Tmem33 Db83	3	725	1208	1170
F1LY09	Actin-related protein 3B	Actr3b	2	498	1435	1171
P97603	Neogenin (Fragment)	Neo1 Ngn	11	198	1736	1172
Q9QZA2	Programmed cell death 6-interacting protein (ALG-2-interacting protein 1)	Pdcd6ip Aip1	22	768	1167	1173
Q6DGG0	Peptidyl-prolyl cis-trans isomerase D (PPIase D) (EC 5.2.1.8) (40 kDa peptidyl-prolyl cis-trans isomerase) (Cyclophilin-40) (CYP-40) (Rotamase D)	Ppid	11	542	1394	1174
Q793F9	Vacuolar protein sorting-associated protein 4A (EC 3.6.4.6)	Vps4a vps4-A	3	1049	888	1175
Q75Q39	Mitochondrial import receptor subunit TOM70 (Mitochondrial precursor proteins import receptor) (Translocase of outer membrane 70 kDa subunit) (Translocase of outer mitochondrial membrane protein 70)	Tomm70 Tomm70a	26	520	1417	1176
A0A0U1RS25	UPF1, RNA helicase and ATPase	Upf1	22	1640	298	1177
P07153	Dolichyl-diphosphooligosaccharide--protein glycosyltransferase subunit 1 (Dolichyl-diphosphooligosaccharide--protein glycosyltransferase 67 kDa subunit) (Ribophorin I) (RPN-I) (Ribophorin-1)	Rpn1	20	1609	329	1178
F7EUU4	COP9 signalosome subunit 5	Cops5	7	834	1104	1179
P54287	Voltage-dependent L-type calcium channel subunit beta-3 (CAB3) (Calcium channel voltage-dependent subunit beta 3)	Cacnb3 Cacnlb3	2	416	1522	1180
Q4G009	Malignant T-cell-amplified sequence 1 (MCT-1)	Mcts1	5	884	1055	1181
P35435	ATP synthase subunit gamma, mitochondrial (ATP synthase F1 subunit gamma) (F-ATPase gamma subunit)	Atp5f1c Atp5c Atp5c1	9	828	1112	1182
F2Z3T7	Isochorismatase domain containing 1 (Isochorismatase domain-containing protein 1)	LOC103694869	4	1251	690	1183
P17764	Acetyl-CoA acetyltransferase, mitochondrial (EC 2.3.1.9) (Acetoacetyl-CoA thiolase)	Acat1	21	604	1337	1184
P19468	Glutamate--cysteine ligase catalytic subunit (EC 6.3.2.2) (GCS heavy chain) (Gamma-ECS) (Gamma-glutamylcysteine synthetase)	Gclc Glclc	7	924	1019	1185
A0A0G2K931	Phosphoserine aminotransferase (EC 2.6.1.52)	Psat1	3	493	1450	1186
Q3KRD5	Mitochondrial import receptor subunit TOM34 (Translocase of outer membrane 34 kDa subunit)	Tomm34	5	477	1466	1187
Q99068	Alpha-2-macroglobulin receptor-associated protein (Alpha-2-MRAP) (Gp330-binding 45 kDa protein) (Low density lipoprotein receptor-related protein-associated protein 1) (RAP)	Lrpap1	11	1658	286	1188
Q641Y2	NADH dehydrogenase [ubiquinone] iron-sulfur protein 2, mitochondrial (EC 7.1.1.2) (Complex I-49kD) (CI-49kD) (NADH-ubiquinone oxidoreductase 49 kDa subunit)	Ndufs2	13	850	1094	1189
O35532	Methylsterol monooxygenase 1 (EC 1.14.18.9) (C-4 methylsterol oxidase) (Neuropep 1) (RANP-1) (Sterol-C4-methyl oxidase)	Msmo1 Sc4mol	4	1330	615	1190
P11275	Calcium/calmodulin-dependent protein kinase type II subunit alpha (CaM kinase II subunit alpha) (CaMK-II subunit alpha) (EC 2.7.11.17)	Camk2a	14	797	1148	1191
Q63524	Transmembrane emp24 domain-containing protein 2 (COPI-coated vesicle membrane protein p24) (Membrane protein p24A) (RNP21.4) (p24 family protein beta-1) (p24beta1)	Tmed2 Rnp24	3	1624	323	1192
F1M8X9	Golgi brefeldin A-resistant guanine nucleotide exchange factor 1	Gbf1	4	1507	440	1193
B2RYP4	Sorting nexin-2	Snx2	3	708	1240	1194
Q6QLM7	Kinesin heavy chain isoform 5A (Kinesin heavy chain neuron-specific 1) (Neuronal kinesin heavy chain) (NKHC)	Kif5a	4	274	1676	1195
Q9WTT7	eIF5-mimic protein 1 (Basic leucine zipper and W2 domain-containing protein 2) (Brain development-related molecule 2)	Bzw2 5mp1 Bdm2 Hfb2	8	1387	564	1196
P19511	ATP synthase F(0) complex subunit B1, mitochondrial (ATP synthase peripheral stalk-membrane subunit b) (ATP synthase subunit b) (ATPase subunit b)	Atp5pb Atp5f Atp5f1	10	1044	910	1197
O54975	Xaa-Pro aminopeptidase 1 (EC 3.4.11.9) (Aminoacylproline aminopeptidase) (Cytosolic aminopeptidase P) (Soluble aminopeptidase P) (sAmp) (X-Pro aminopeptidase 1) (X-prolyl aminopeptidase 1, soluble)	Xpnpep1 App	6	964	991	1198
Q0VGK4	Lysophospholipase D GDPD1 (EC 3.1.4.-) (Glycerophosphodiester phosphodiesterase 4) (Glycerophosphodiester phosphodiesterase domain-containing protein 1)	Gdpd1	5	869	1086	1199
Q8VD52	Chronophin (EC 3.1.3.16) (EC 3.1.3.74) (Pyridoxal phosphate phosphatase) (PLP phosphatase) (Reg I-binding protein 1)	Pdxp Cin Plp Plpp Rbp1	7	737	1222	1200
P70580	Membrane-associated progesterone receptor component 1 (mPR) (25-DX) (Acidic 25 kDa protein) (Ventral midline antigen) (VEMA)	Pgrmc1 25dx Lewi Pgrmc	7	1070	891	1201
Q5I0G4	Glycine--tRNA ligase (EC 6.1.1.14) (Diadenosine tetraphosphate synthetase) (Ap4A synthetase) (EC 2.7.7.-) (Glycyl-tRNA synthetase) (GlyRS) (Glycyl-tRNA synthetase 1)	Gars1 Gars	18	1035	927	1202
Q6NYB7	Ras-related protein Rab-1A (EC 3.6.5.2)	Rab1A Rab1	8	981	983	1203
B2GV54	Neutral cholesterol ester hydrolase 1 (NCEH) (EC 3.1.1.-) (Arylacetamide deacetylase-like 1)	Nceh1 Aadacl1	7	1595	373	1204
Q56R18	Importin subunit alpha	Kpna3	4	784	1185	1205
P09760	Tyrosine-protein kinase Fer (EC 2.7.10.2) (Proto-oncogene c-Fer) (Tyrosine-protein kinase FLK) (p94-Fer)	Fer Fert2 Flk	3	1236	734	1206
Q5M7U6	Actin-related protein 2 (Actin-like protein 2)	Actr2 Arp2	11	411	1560	1207
Q6P7R8	Very-long-chain 3-oxoacyl-CoA reductase (EC 1.1.1.330) (17-beta-hydroxysteroid dehydrogenase 12) (17-beta-HSD 12) (3-ketoacyl-CoA reductase) (KAR) (Estradiol 17-beta-dehydrogenase 12) (EC 1.1.1.62)	Hsd17b12	8	1193	782	1208
A0A0G2JYI0	LPS-responsive beige-like anchor protein	Lrba	3	1117	860	1209
P61621	Protein transport protein Sec61 subunit alpha isoform 1 (Sec61 alpha-1)	Sec61a1 Sec61a	3	1297	682	1210
F1LP90	Misshapen-like kinase 1 (EC 2.7.11.1) (GCK family kinase MiNK) (MAPK/ERK kinase kinase kinase 6) (MEK kinase kinase 6) (MEKKK 6) (Misshapen/NIK-related kinase) (Mitogen-activated protein kinase kinase kinase kinase 6)	Mink1 Map4k6 Mink	6	1178	801	1211
O35303	Dynamin-1-like protein (EC 3.6.5.5) (Dynamin-like protein)	Dnm1l Dlp1 Drp1	35	689	1290	1212
Q5XIQ4	E3 ubiquitin-protein ligase MGRN1 (EC 2.3.2.27) (Mahogunin RING finger protein 1) (RING-type E3 ubiquitin transferase MGRN1)	Mgrn1	2	494	1491	1213
Q62696	Disks large homolog 1 (Synapse-associated protein 97) (SAP-97) (SAP97)	Dlg1 Dlgh1	5	333	1653	1214
D3ZIY3	YTH N(6)-methyladenosine RNA-binding protein 3 (YTH domain family 3 (Predicted), isoform CRA_b)	Ythdf3 Ythdf3_predicted rCG_41303	6	1549	438	1215
F1LXD6	Phosphatidylinositol transfer protein, membrane-associated 2	Pitpnm2	6	1373	614	1216
P52481	Adenylyl cyclase-associated protein 2 (CAP 2)	Cap2	5	1136	851	1217
Q5RJK6	Inositol polyphosphate-1-phosphatase (RCG22563)	Inpp1 rCG_22563	2	349	1638	1218
O35263	Platelet-activating factor acetylhydrolase IB subunit alpha1 (EC 3.1.1.47) (PAF acetylhydrolase 29 kDa subunit) (PAF-AH 29 kDa subunit) (PAF-AH subunit gamma) (PAFAH subunit gamma) (Platelet-activating factor acetylhydrolase alpha 1 subunit) (PAF-AH alpha 1)	Pafah1b3 Pafahg	4	1096	893	1219
Q8VHK2	Caskin-1 (CASK-interacting protein 1)	Caskin1	8	775	1214	1220
Q4KLN7	ADP-ribosylation factor GTPase-activating protein 3 (ARF GAP 3)	Arfgap3	4	1041	949	1221
Q8CF97	Deubiquitinating protein VCPIP1 (EC 3.4.19.12) (Valosin-containing protein p97/p47 complex-interacting protein 1) (Valosin-containing protein p97/p47 complex-interacting protein p135) (VCP/p47 complex-interacting 135-kDa protein)	Vcpip1 Vcip135	3	1024	966	1222
B1WC18	Podocalyxin-like 2 (Podocalyxin-like 2 (Predicted))	Podxl2 Podxl2_predicted rCG_56509	2	771	1219	1223
O88902	Tyrosine-protein phosphatase non-receptor type 23 (EC 3.1.3.48) (His domain-containing protein tyrosine phosphatase) (HD-PTP) (Protein tyrosine phosphatase TD14) (PTP-TD14) (Fragment)	Ptpn23	15	999	992	1224
Q9JJW3	ATP synthase membrane subunit K, mitochondrial (ATP synthase membrane subunit DAPIT, mitochondrial) (Diabetes-associated protein in insulin-sensitive tissues) (Up-regulated during skeletal muscle growth protein 5)	Atp5mk Atp5md Dapit Usmg5	2	453	1538	1225
A0A0G2K214	Zinc finger CCCH-type-containing 7B	Zc3h7b	5	1434	558	1226
P56536	Kinesin heavy chain isoform 5C (Kinesin heavy chain neuron-specific 2) (Fragment)	Kif5c Nkhc2	4	462	1531	1227
P97546	Neuroplastin (Glycoprotein 55/65) (gp55/65) (Stromal cell-derived receptor 1) (SDR-1)	Nptn Sdfr1 Sdr1	2	601	1393	1228
D3ZQL7	Tubulin polymerization-promoting protein (TPPP) (EC 3.6.5.-) (25 kDa brain-specific protein) (TPPP/p25) (p25-alpha)	Tppp	7	553	1441	1229
Q99N27	Sorting nexin-1	Snx1	2	375	1619	1230
P38983	40S ribosomal protein SA (37 kDa laminin receptor precursor) (37LRP) (37/67 kDa laminin receptor) (LRP/LR) (67 kDa laminin receptor) (67LR) (Laminin receptor 1) (LamR) (Laminin-binding protein precursor p40) (LBP/p40)	Rpsa Lamr1	11	1632	364	1231
P05197	Elongation factor 2 (EF-2)	Eef2	42	1393	603	1232
M0R5P8	ADAM metallopeptidase domain 22	Adam22	7	1093	903	1233
D3ZFQ8	Cytochrome c-1 (Cytochrome c-1 (Predicted), isoform CRA_c)	Cyc1 Cyc1_predicted rCG_59628	4	1115	883	1234
F1MAH6	Cadherin 11	Cdh11	4	340	1659	1235
P97696	Cytohesin-3 (PH, SEC7 and coiled-coil domain-containing protein 3) (SEC7 homolog C) (rSec7-3)	Cyth3 Pscd3 Sec7c	2	675	1325	1236
P85845	Fascin	Fscn1	20	554	1446	1237
Q9JKE3	Secretory carrier-associated membrane protein 5 (Secretory carrier membrane protein 5)	Scamp5	4	488	1513	1238
Q5XHY5	Threonine--tRNA ligase 1, cytoplasmic (EC 6.1.1.3) (Threonine--tRNA ligase, cytoplasmic) (Threonyl-tRNA synthetase) (ThrRS) (Threonyl-tRNA synthetase 1)	Tars1 Tars	10	1313	689	1239
F1M049	Ataxin 2	Atxn2	10	1191	812	1240
F1M6P8	EGF-like repeats and discoidin domains 3 (RCG44653, isoform CRA_a)	Edil3 LOC688400 rCG_44653	4	898	1105	1241
P24368	Peptidyl-prolyl cis-trans isomerase B (PPIase B) (EC 5.2.1.8) (CYP-S1) (Cyclophilin B) (Rotamase B) (S-cyclophilin) (SCYLP)	Ppib	8	1448	556	1242
Q63564	Synaptic vesicle glycoprotein 2B (Synaptic vesicle protein 2B)	Sv2b Sv2bb	5	387	1617	1243
P62828	GTP-binding nuclear protein Ran (GTPase Ran) (Ras-like protein TC4) (Ras-related nuclear protein)	Ran	7	1405	600	1244
Q6AYT7	Lysophosphatidylserine lipase ABHD12 (EC 3.1.-.-) (2-arachidonoylglycerol hydrolase ABHD12) (Abhydrolase domain-containing protein 12) (Monoacylglycerol lipase ABHD12) (EC 3.1.1.23) (Oxidized phosphatidylserine lipase ABHD12) (EC 3.1.-.-)	Abhd12	8	1473	533	1245
P48037	Annexin A6 (Annexin VI) (Annexin-6) (Calcium-binding protein 65/67) (CBP 65/67)	Anxa6 Anx6	10	404	1602	1246
M0R8C5	ERI1 exoribonuclease family member 3 (Similar to prion protein interacting protein 1, isoform CRA_a)	Eri3 LOC313535 rCG_50428	2	1369	639	1247
B2RYW3	Complex I-B22 (NADH dehydrogenase [ubiquinone] 1 beta subcomplex subunit 9) (NADH-ubiquinone oxidoreductase B22 subunit)	Ndufb9 Ndufb9_predicted rCG_60288	3	842	1169	1248
Q9Z2G8	Nucleosome assembly protein 1-like 1 (NAP-1-related protein)	Nap1l1 Nrp	3	855	1158	1249
Q568Z4	Signal peptidase complex subunit 3 (Microsomal signal peptidase 22/23 kDa subunit) (SPC22/23) (SPase 22/23 kDa subunit)	Spcs3	2	1266	750	1250
Q6MG11	Alpha-tubulin N-acetyltransferase 1 (Alpha-TAT) (Alpha-TAT1) (TAT) (EC 2.3.1.108) (Acetyltransferase mec-17 homolog)	Atat1 Mec17	11	432	1585	1251
D3ZD23	ATP-binding cassette subfamily E member 1 (ATP-binding cassette, sub-family E (OABP), member 1)	Abce1 rCG_51692	10	1386	632	1252
B5DEG8	LOC685144 protein (RCG41932) (SEC24 homolog C, COPII coat complex component)	Sec24c LOC685144 rCG_41932	14	1520	501	1253
F1M1B3	WASH complex subunit 5 (WASH complex subunit strumpellin)	Washc5 RGD1564420	3	543	1478	1254
B2GV06	Succinyl-CoA:3-ketoacid coenzyme A transferase 1, mitochondrial (SCOT) (EC 2.8.3.5) (3-oxoacid CoA-transferase 1) (Somatic-type succinyl-CoA:3-oxoacid CoA-transferase) (SCOT-s) (Succinyl-CoA:3-oxoacid CoA transferase)	Oxct1 Oxct Scot	16	901	1123	1255
P63102	14-3-3 protein zeta/delta (Mitochondrial import stimulation factor S1 subunit) (Protein kinase C inhibitor protein 1) (KCIP-1)	Ywhaz Msfs1	12	450	1575	1256
Q4KM49	Tyrosine--tRNA ligase, cytoplasmic (EC 6.1.1.1) (Tyrosyl-tRNA synthetase) (TyrRS) [Cleaved into: Tyrosine--tRNA ligase, cytoplasmic, N-terminally processed]	Yars1 Yars	18	1239	787	1257
Q5XIM9	T-complex protein 1 subunit beta (TCP-1-beta) (CCT-beta)	Cct2 Cctb	25	1156	870	1258
Q5U2X8	Acyl-CoA thioesterase 9 (Similar to acyl-CoA thioesterase, isoform CRA_b)	Acot9 LOC302640 rCG_36383	12	832	1194	1259
P62630	Elongation factor 1-alpha 1 (EF-1-alpha-1) (Elongation factor Tu) (EF-Tu) (Eukaryotic elongation factor 1 A-1) (eEF1A-1)	Eef1a1 Eef1a	10	1296	731	1260
Q4QQV4	Histidine--tRNA ligase, cytoplasmic (EC 6.1.1.21)	Hars Dnd1 Hars1 rCG_49447	3	1083	945	1261
Q6PCU2	V-type proton ATPase subunit E 1 (V-ATPase subunit E 1) (Vacuolar proton pump subunit E 1)	Atp6v1e1	9	955	1073	1262
F1M8D3	C-Maf-inducing protein	Cmip	3	465	1563	1263
P51635	Aldo-keto reductase family 1 member A1 (EC 1.1.1.2) (EC 1.1.1.33) (EC 1.1.1.372) (EC 1.1.1.54) (3-DG-reducing enzyme) (Alcohol dehydrogenase [NADP(+)]) (Aldehyde reductase) (Glucuronate reductase) (EC 1.1.1.19) (Glucuronolactone reductase) (EC 1.1.1.20)	Akr1a1 Alr	14	1270	759	1264
A0A0G2JXN8	Oxysterol-binding protein	Osbpl8 RGD1561474_predicted rCG_49035	14	1008	1021	1265
D4ACG7	Copine 6 (RCG23547, isoform CRA_a)	Cpne6 rCG_23547	4	718	1311	1266
P97878	Exocyst complex component 5 (71 kDa component of rsec6/8 secretory complex) (Exocyst complex component Sec10) (p71)	Exoc5 Sec10l1	12	558	1471	1267
Q8VHE9	All-trans-retinol 13,14-reductase (EC 1.3.99.23) (All-trans-13,14-dihydroretinol saturase) (RetSat) (PPAR-alpha-regulated and starvation-induced gene protein) (RMT-7)	Retsat Ppsig Rmt7	3	511	1518	1268
O35179	Endophilin-A1 (Endophilin-1) (SH3 domain protein 2A) (SH3 domain-containing GRB2-like protein 2) (SH3p4)	Sh3gl2 Sh3d2a Sh3p4	8	441	1588	1269
A0A0G2KB61	Protein phosphatase 1, regulatory subunit 13B	Ppp1r13b	3	613	1418	1270
P31662	Sodium-dependent neutral amino acid transporter SLC6A17 (Sodium-dependent neurotransmitter transporter NTT4) (Solute carrier family 6 member 17)	Slc6a17 Ntt4 Rxt1	6	472	1559	1271
F1MA97	Thrombospondin type 1 domain-containing 7A	Thsd7a	3	1181	852	1272
P39052	Dynamin-2 (EC 3.6.5.5)	Dnm2 Dyn2	2	706	1327	1273
Q63604	BDNF/NT-3 growth factors receptor (EC 2.7.10.1) (Neurotrophic tyrosine kinase receptor type 2) (TrkB tyrosine kinase) (Trk-B)	Ntrk2 Trkb	8	391	1643	1274
Q5BJT0	Arginine and glutamate-rich protein 1	Arglu1	2	667	1369	1275
M0RD14	Pyruvate kinase (EC 2.7.1.40)	LOC100362738	2	469	1567	1276
P21575	Dynamin-1 (EC 3.6.5.5) (B-dynamin) (D100) (Dynamin, brain)	Dnm1 Dnm	28	556	1481	1277
D4A8V0	CUGBP, Elav-like family member 5	Celf5	2	1697	341	1278
Q9JI92	Syntenin-1 (Syndecan-binding protein 1)	Sdcbp	2	1264	774	1279
P13638	Sodium/potassium-transporting ATPase subunit beta-2 (Sodium/potassium-dependent ATPase subunit beta-2)	Atp1b2	3	614	1429	1280
P04692	Tropomyosin alpha-1 chain (Alpha-tropomyosin) (Tropomyosin-1)	Tpm1 Alpha-tm Tpma	6	380	1669	1281
Q63507	60S ribosomal protein L14	Rpl14	3	788	1262	1282
Q9JHU6	Stathmin-3 (SCG10-like protein)	Stmn3 Sclip	3	518	1532	1283
A0JPJ7	Obg-like ATPase 1	Ola1	15	1045	1006	1284
D3ZXH7	Aly/REF export factor (RCG32827, isoform CRA_a)	Alyref Thoc4 rCG_32827	2	1620	434	1285
A0A0G2K2V5	Exocyst complex component 1	Exoc1	6	382	1672	1286
B2RZ78	Vacuolar protein sorting-associated protein 29 (Vesicle protein sorting 29)	Vps29	4	1040	1016	1287
Q4G061	Eukaryotic translation initiation factor 3 subunit B (eIF3b) (Eukaryotic translation initiation factor 3 subunit 9) (eIF-3-eta)	Eif3b Eif3s9	14	1575	482	1288
P97879	Glutamate receptor-interacting protein 1 (GRIP-1) (AMPA receptor-interacting protein GRIP1)	Grip1	6	878	1180	1289
Q641Y0	Dolichyl-diphosphooligosaccharide--protein glycosyltransferase 48 kDa subunit (DDOST 48 kDa subunit) (Oligosaccharyl transferase 48 kDa subunit)	Ddost	12	1518	543	1290
B0BN86	Transmembrane protein 11, mitochondrial	Tmem11	3	940	1121	1291
A0A0G2K7L2	Immunoglobulin superfamily, member 3	Igsf3	3	785	1277	1292
A0A0G2K3H2	Dedicator of cytokinesis 7	Dock7	6	911	1152	1293
Q6DGG9	Guided entry of tail-anchored proteins factor CAMLG (Calcium signal-modulating cyclophilin ligand)	Camlg Caml Get2	2	1355	713	1294
Q4G017	Nischarin (Imidazoline receptor 1) (I-1) (IR1) (Imidazoline-1 receptor) (I1R)	Nisch	5	1308	763	1295
Q56B11	Proline-, glutamic acid- and leucine-rich protein 1 (Modulator of non-genomic activity of estrogen receptor)	Pelp1 Mnar	2	1146	928	1296
P10536	Ras-related protein Rab-1B (EC 3.6.5.2)	Rab1b	4	930	1146	1297
P63088	Serine/threonine-protein phosphatase PP1-gamma catalytic subunit (PP-1G) (EC 3.1.3.16) (Protein phosphatase 1C catalytic subunit)	Ppp1cc	3	717	1360	1298
P08413	Calcium/calmodulin-dependent protein kinase type II subunit beta (CaM kinase II subunit beta) (CaMK-II subunit beta) (EC 2.7.11.17)	Camk2b	15	758	1320	1299
P15146	Microtubule-associated protein 2 (MAP-2)	Map2 Mtap2	84	343	1735	1300
Q8K4V4	Sorting nexin-27 (MAP-responsive gene protein) (Methamphetamine-responsive transcript 1 protein) (PDZ-protein Mrt1)	Snx27 Mrt1	8	925	1154	1301
F1LQX4	Rho GTPase-activating protein 44 (Rho-type GTPase-activating protein RICH2) (RhoGAP interacting with CIP4 homologs protein 2) (RICH-2)	Arhgap44 Rich2	8	565	1516	1302
D3ZMY7	Cytosolic purine 5'-nucleotidase (EC 3.1.3.5) (EC 3.1.3.99) (Cytosolic nucleoside phosphotransferase 5'N) (EC 2.7.1.77)	Nt5c2	3	363	1718	1303
Q66HR2	Microtubule-associated protein RP/EB family member 1 (APC-binding protein EB1) (End-binding protein 1) (EB1)	Mapre1	12	570	1514	1304
F1LMQ3	26S proteasome non-ATPase regulatory subunit 8	Psmd8	7	1319	769	1305
Q62931	Golgi SNAP receptor complex member 1 (28 kDa Golgi SNARE protein) (28 kDa cis-Golgi SNARE p28) (GOS-28) (GOS28)	Gosr1 Gs28	2	1211	878	1306
D3ZJR6	SMCR8-C9orf72 complex subunit	Smcr8	2	912	1177	1307
P20417	Tyrosine-protein phosphatase non-receptor type 1 (EC 3.1.3.48) (Protein-tyrosine phosphatase 1B) (PTP-1B)	Ptpn1	2	657	1432	1308
Q5U2N3	Membrane-associated phosphatidylinositol transfer protein 1 (Phosphatidylinositol transfer protein, membrane-associated 1) (PITPnm 1) (Pyk2 N-terminal domain-interacting receptor 2) (NIR-2)	Pitpnm1 Nir2 Pitpnm	11	821	1269	1309
B5DEY8	Sorting nexin	Snx6 Snx6_predicted rCG_62272	5	631	1461	1310
D3ZSV7	Similar to THUMP domain containing 3 (Predicted), isoform CRA_a (THUMP domain-containing 3)	Thumpd3 RGD1560852_predicted rCG_56551	2	1301	792	1311
A0A0G2JZH0	Calcium-binding protein 39	Cab39	2	1315	784	1312
P40112	Proteasome subunit beta type-3 (Proteasome chain 13) (Proteasome component C10-II) (Proteasome theta chain)	Psmb3	5	1389	711	1313
Q5RK09	Eukaryotic translation initiation factor 3 subunit G (eIF3g) (Eukaryotic translation initiation factor 3 RNA-binding subunit) (eIF-3 RNA-binding subunit) (Eukaryotic translation initiation factor 3 subunit 4) (eIF-3-delta) (eIF3 p42) (eIF3 p44)	Eif3g Eif3s4	4	1433	668	1314
P20788	Cytochrome b-c1 complex subunit Rieske, mitochondrial (EC 7.1.1.8) (Complex III subunit 5) (Cytochrome b-c1 complex subunit 5) (Liver regeneration-related protein LRRGT00195) (Rieske iron-sulfur protein) (RISP) (Rieske protein UQCRFS1) (Ubiquinol-cytochrome c reductase iron-sulfur subunit) [Cleaved into: Cytochrome b-c1 complex subunit 9 (Su9) (Subunit 9) (8 kDa subunit 9) (Complex III subunit IX…	Uqcrfs1	5	1158	943	1315
D3ZN27	DnaJ heat shock protein family (Hsp40) member C13	Dnajc13	3	1104	997	1316
Q9Z272	ARF GTPase-activating protein GIT1 (ARF GAP GIT1) (Cool-associated and tyrosine-phosphorylated protein 1) (CAT-1) (CAT1) (G protein-coupled receptor kinase-interactor 1) (GRK-interacting protein 1) (GRK-interactor 1)	Git1	10	899	1204	1317
F1LN92	AFG3-like matrix AAA peptidase subunit 2	Afg3l2	4	1109	996	1318
P15791	Calcium/calmodulin-dependent protein kinase type II subunit delta (CaM kinase II subunit delta) (CaMK-II subunit delta) (EC 2.7.11.17)	Camk2d	9	563	1542	1319
P12001	60S ribosomal protein L18	Rpl18	6	1470	638	1320
P04764	Alpha-enolase (EC 4.2.1.11) (2-phospho-D-glycerate hydro-lyase) (Enolase 1) (Non-neural enolase) (NNE)	Eno1 Eno-1	16	665	1443	1321
D3ZZ62	Exportin-T (Exportin(tRNA)) (tRNA exportin)	Xpot Xpot_predicted rCG_48839	2	1025	1084	1322
Q63692	Hsp90 co-chaperone Cdc37 (Hsp90 chaperone protein kinase-targeting subunit) (p50Cdc37) [Cleaved into: Hsp90 co-chaperone Cdc37, N-terminally processed]	Cdc37	4	1303	807	1323
Q9JJ50	Hepatocyte growth factor-regulated tyrosine kinase substrate (SNAP-25-interacting protein Hrs-2)	Hgs Hrs Hrs2	11	1007	1103	1324
D4ACJ1	40S ribosomal protein S24	LOC100363469	2	1055	1056	1325
F7EN52	Cyp46a1 protein (Cytochrome P450, family 46, subfamily a, polypeptide 1)	Cyp46a1	8	1141	971	1326
A0A0G2JVZ6	Integrin subunit alpha V	Itgav	5	610	1504	1327
Q9Z1A6	Vigilin (High density lipoprotein-binding protein) (HDL-binding protein)	Hdlbp Hbp	11	1574	541	1328
P09117	Fructose-bisphosphate aldolase C (EC 4.1.2.13) (Brain-type aldolase)	Aldoc	9	1406	709	1329
P22509	rRNA 2'-O-methyltransferase fibrillarin (EC 2.1.1.-) (Histone-glutamine methyltransferase) (Nucleolar protein 1) (U6 snRNA 2'-O-methyltransferase fibrillarin)	Fbl	3	1252	863	1330
P31044	Phosphatidylethanolamine-binding protein 1 (PEBP-1) (23 kDa morphine-binding protein) (HCNPpp) (P23K) [Cleaved into: Hippocampal cholinergic neurostimulating peptide (HCNP)]	Pebp1 Pbp Pebp	9	1318	798	1331
Q9Z2Z8	7-dehydrocholesterol reductase (7-DHC reductase) (EC 1.3.1.21) (Sterol Delta(7)-reductase)	Dhcr7	6	1316	800	1332
Q99MZ8	LIM and SH3 domain protein 1 (LASP-1)	Lasp1	15	456	1663	1333
D3ZYD7	Coiled coil domain-containing 88A	Ccdc88a	6	764	1356	1334
D3ZW15	SEC24 homolog B, COPII coat complex component (SEC24 related gene family, member B (S. cerevisiae) (Predicted))	Sec24b Sec24b_predicted rCG_28935	10	1476	647	1335
P18265	Glycogen synthase kinase-3 alpha (GSK-3 alpha) (EC 2.7.11.26) (Factor A) (FA) (Serine/threonine-protein kinase GSK3A) (EC 2.7.11.1)	Gsk3a	6	1143	980	1336
Q5BJT7	Coiled-coil domain-containing protein 93	Ccdc93	2	794	1330	1337
F7ES73	Negative regulator of ubiquitin-like proteins 1	Nub1	3	1269	856	1338
Q62936	Disks large homolog 3 (PSD-95/SAP90-related protein 1) (Synapse-associated protein 102) (SAP-102) (SAP102)	Dlg3 Dlgh3	14	442	1685	1339
Q5HZY2	GTP-binding protein SAR1b	Sar1b	5	1262	866	1340
Q6GMN2	Brain-specific angiogenesis inhibitor 1-associated protein 2 (BAI-associated protein 2) (BAI1-associated protein 2) (Insulin receptor substrate protein of 53 kDa) (IRSp53) (Insulin receptor substrate p53) (Insulin receptor tyrosine kinase substrate protein p53)	Baiap2	22	475	1660	1341
P29314	40S ribosomal protein S9	Rps9	12	1479	658	1342
Q920J4	Thioredoxin-like protein 1 (Thioredoxin-related protein)	Txnl1 Trp	2	1462	675	1343
O55096	Dipeptidyl peptidase 3 (EC 3.4.14.4) (Dipeptidyl aminopeptidase III) (Dipeptidyl arylamidase III) (Dipeptidyl peptidase III) (DPP III) (Enkephalinase B)	Dpp3	10	1176	961	1344
A0A0G2K435	DnaJ heat shock protein family (Hsp40) member C7	Dnajc7	8	1438	700	1345
Q4AEF8	Coatomer subunit gamma-1 (Gamma-1-coat protein) (Gamma-1-COP)	Copg1 Copg	19	1381	758	1346
P86182	Coiled-coil domain-containing protein 22	Ccdc22	2	1142	998	1347
P22062	Protein-L-isoaspartate(D-aspartate) O-methyltransferase (PIMT) (EC 2.1.1.77) (L-isoaspartyl protein carboxyl methyltransferase) (Protein L-isoaspartyl/D-aspartyl methyltransferase) (Protein-beta-aspartate methyltransferase)	Pcmt1	4	1288	855	1348
P13234	Calcium/calmodulin-dependent protein kinase type IV (CaMK IV) (EC 2.7.11.17) (CaM kinase-GR) (Calspermin)	Camk4	14	1356	789	1349
A0A0G2K9H9	DnaJ heat shock protein family (Hsp40) member B5	Dnajb5	2	1254	892	1350
P05065	Fructose-bisphosphate aldolase A (EC 4.1.2.13) (Muscle-type aldolase)	Aldoa	16	799	1347	1351
D4AEC2	Calmodulin-regulated spectrin-associated protein 2	Camsap2	7	765	1381	1352
Q63622	Disks large homolog 2 (Channel-associated protein of synapse-110) (Chapsyn-110) (Postsynaptic density protein PSD-93)	Dlg2 Dlgh2	13	503	1644	1353
P18395	Cold shock domain-containing protein E1 (Protein UNR)	Csde1 Unr	17	1552	596	1354
G3V6U3	Alpha-1,3/1,6-mannosyltransferase ALG2 (EC 2.4.1.132) (EC 2.4.1.257) (GDP-Man:Man(1)GlcNAc(2)-PP-Dol alpha-1,3-mannosyltransferase)	Alg2 rCG_60347	15	1383	766	1355
P18418	Calreticulin (CALBP) (CRP55) (Calcium-binding protein 3) (CABP3) (Calregulin) (Endoplasmic reticulum resident protein 60) (ERp60) (HACBP)	Calr	10	1616	535	1356
P17220	Proteasome subunit alpha type-2 (Macropain subunit C3) (Multicatalytic endopeptidase complex subunit C3) (Proteasome component C3)	Psma2	6	1329	823	1357
F1LQM9	Exportin 7	Xpo7	5	1320	833	1358
Q66H62	Ubiquitin carboxyl-terminal hydrolase CYLD (EC 3.4.19.12) (Deubiquitinating enzyme CYLD) (Ubiquitin thioesterase CYLD) (Ubiquitin-specific-processing protease CYLD)	Cyld Cyld1	3	1130	1023	1359
Q03114	Cyclin-dependent-like kinase 5 (EC 2.7.11.1) (Cell division protein kinase 5) (Serine/threonine-protein kinase PSSALRE) (Tau protein kinase II catalytic subunit) (TPKII catalytic subunit)	Cdk5 Cdkn5	6	956	1198	1360
P19491	Glutamate receptor 2 (GluR-2) (AMPA-selective glutamate receptor 2) (GluR-B) (GluR-K2) (Glutamate receptor ionotropic, AMPA 2) (GluA2)	Gria2 Glur2	19	928	1227	1361
Q5XI81	Fragile X mental retardation syndrome-related protein 1	Fxr1 Fxr1h	5	1560	598	1362
P29147	D-beta-hydroxybutyrate dehydrogenase, mitochondrial (EC 1.1.1.30) (3-hydroxybutyrate dehydrogenase) (BDH)	Bdh1 Bdh	12	1010	1150	1363
P62138	Serine/threonine-protein phosphatase PP1-alpha catalytic subunit (PP-1A) (EC 3.1.3.16)	Ppp1ca Ppp1a	3	742	1421	1364
D3ZSA9	Nodal modulator 1 (Similar to pM5 protein; DNA segment, Chr 7, ERATO Doi 156, expressed (Predicted))	Nomo1 RGD1305240_predicted rCG_53862	22	1553	611	1365
Q63151	Fatty acid CoA ligase Acsl3 (Arachidonate--CoA ligase Acsl3) (EC 6.2.1.15) (Brain acyl-CoA synthetase II) (Long-chain acyl-CoA synthetase 3) (LACS 3) (Long-chain-fatty-acid--CoA ligase 3) (EC 6.2.1.3) (Medium-chain acyl-CoA ligase Acsl3) (EC 6.2.1.2)	Acsl3 Acs3 Facl3	5	1242	922	1366
P62762	Visinin-like protein 1 (VILIP) (21 kDa CABP) (Neural visinin-like protein 1) (NVL-1) (NVP-1)	Vsnl1 Visl1	9	841	1324	1367
P67779	Prohibitin 1	Phb1 Phb	13	812	1353	1368
Q6MG49	Large proline-rich protein BAG6 (BCL2-associated athanogene 6) (HLA-B-associated transcript 3)	Bag6 Bat3	2	848	1318	1369
A0A0G2K350	NSF attachment protein gamma (RCG46917, isoform CRA_c)	Napg rCG_46917	12	587	1581	1370
P41562	Isocitrate dehydrogenase [NADP] cytoplasmic (IDH) (EC 1.1.1.42) (Cytosolic NADP-isocitrate dehydrogenase) (IDP) (NADP(+)-specific ICDH) (Oxalosuccinate decarboxylase)	Idh1	14	790	1379	1371
O55012	Phosphatidylinositol-binding clathrin assembly protein (Clathrin assembly lymphoid myeloid leukemia protein) (rCALM)	Picalm Calm	7	922	1249	1372
P49432	Pyruvate dehydrogenase E1 component subunit beta, mitochondrial (PDHE1-B) (EC 1.2.4.1)	Pdhb	10	1196	977	1373
D3ZJX5	Mitochondrial import inner membrane translocase subunit TIM50	Timm50 LOC687295 rCG_54610	3	844	1329	1374
P83732	60S ribosomal protein L24 (L30)	Rpl24	3	1210	964	1375
Q2HWF0	Formin-binding protein 1-like (Transducer of Cdc42-dependent actin assembly protein 1) (Toca-1)	Fnbp1l Toca1	6	723	1452	1376
P31016	Disks large homolog 4 (Postsynaptic density protein 95) (PSD-95) (Synapse-associated protein 90) (SAP-90) (SAP90)	Dlg4 Dlgh4 Psd95	14	483	1692	1377
Q6PDV7	60S ribosomal protein L10 (Ribosomal protein L10)	Rpl10	4	1317	859	1378
Q80Z70	Protein sel-1 homolog 1 (Suppressor of lin-12-like protein 1) (Sel-1L)	Sel1l Sel1h	4	1603	576	1379
P63086	Mitogen-activated protein kinase 1 (MAP kinase 1) (MAPK 1) (EC 2.7.11.24) (ERT1) (Extracellular signal-regulated kinase 2) (ERK-2) (MAP kinase isoform p42) (p42-MAPK) (Mitogen-activated protein kinase 2) (MAP kinase 2) (MAPK 2)	Mapk1 Erk2 Mapk Prkm1	12	1064	1115	1380
G3V8T5	RuvB-like helicase (EC 3.6.4.12)	Ruvbl2 rCG_53569	3	1569	612	1381
P62332	ADP-ribosylation factor 6	Arf6	4	743	1440	1382
A0A0G2JT78	RAB6B, member RAS oncogene family	Rab6b	2	969	1215	1383
Q5RJN0	Complex I-20kD (NADH dehydrogenase [ubiquinone] iron-sulfur protein 7, mitochondrial) (NADH-ubiquinone oxidoreductase 20 kDa subunit)	Ndufs7 rCG_29475	4	908	1276	1384
P47196	RAC-alpha serine/threonine-protein kinase (EC 2.7.11.1) (Protein kinase B) (PKB) (Protein kinase B alpha) (PKB alpha) (RAC-PK-alpha)	Akt1	4	1287	898	1385
P85969	Beta-soluble NSF attachment protein (SNAP-beta) (N-ethylmaleimide-sensitive factor attachment protein beta)	Napb Snapb	10	668	1517	1386
P83953	Importin subunit alpha-5 (Importin alpha-5) (Karyopherin subunit alpha-1)	Kpna1	2	1331	857	1387
Q505J9	Outer mitochondrial transmembrane helix translocase (EC 7.4.2.-) (ATPase family AAA domain-containing protein 1) (Neuroprotective protein 6) (Thorase)	Atad1 Npg6	6	989	1199	1388
D4A994	ER membrane protein complex subunit 1	Emc1 RGD1310427_predicted rCG_31014	12	1410	786	1389
Q6P3V8	RNA helicase (EC 3.6.4.13)	Eif4a1 rCG_33100	12	1645	554	1390
P05712	Ras-related protein Rab-2A	Rab2a Rab2	5	1245	955	1391
Q4KLZ3	DAZ associated protein 1, isoform CRA_a (DAZ-associated protein 1)	Dazap1 rCG_29331	6	1721	480	1392
F1LP57	Mitogen-activated protein kinase kinase 4	Map2k4	8	1231	970	1393
D3ZPE5	Vacuolar protein sorting-associated protein 53 homolog	Vps53 Vps53_predicted rCG_32605	8	1169	1035	1394
M0R7T1	Phosphatase and actin regulator 4	Phactr4	2	904	1302	1395
O88761	26S proteasome non-ATPase regulatory subunit 1 (26S proteasome regulatory subunit RPN2) (26S proteasome regulatory subunit S1) (26S proteasome subunit p112)	Psmd1	14	1439	770	1396
P24050	40S ribosomal protein S5 [Cleaved into: 40S ribosomal protein S5, N-terminally processed]	Rps5	7	1360	849	1397
Q63372	Neurexin-1 (Neurexin I-alpha) (Neurexin-1-alpha)	Nrxn1	12	684	1528	1398
P09456	cAMP-dependent protein kinase type I-alpha regulatory subunit [Cleaved into: cAMP-dependent protein kinase type I-alpha regulatory subunit, N-terminally processed]	Prkar1a	7	1469	744	1399
F1M4Q8	HECT-type E3 ubiquitin transferase (EC 2.3.2.26)	Hecw1 RGD1561038_predicted rCG_45267	7	986	1229	1400
P49134	Integrin beta-1 (Beta oligodendroglia) (Beta OL) (Fibronectin receptor subunit beta) (VLA-4 subunit beta) (CD antigen CD29)	Itgb1	3	594	1626	1401
Q5PQZ9	NADH dehydrogenase [ubiquinone] 1 subunit C2	Ndufc2 rCG_39969	3	1402	824	1402
F1LRZ9	RUN domain-containing 3A	Rundc3a	4	1198	1028	1403
Q5GFD9	Protein IMPACT (Imprinted and ancient gene protein homolog)	Impact	6	1145	1082	1404
B0BNA5	Coactosin-like protein	Cotl1 Clp	4	616	1611	1405
Q9QZ81	Protein argonaute-2 (Argonaute2) (EC 3.1.26.n2) (Argonaute RISC catalytic component 2) (Eukaryotic translation initiation factor 2C 2) (eIF-2C 2) (eIF2C 2) (Golgi ER protein 95 kDa) (GERp95) (Protein slicer)	Ago2 Eif2c2	5	1508	720	1406
Q68FX0	Isocitrate dehydrogenase [NAD] subunit beta, mitochondrial (Isocitric dehydrogenase subunit beta) (NAD(+)-specific ICDH subunit beta)	Idh3B	10	780	1448	1407
Q9QZM5	Abl interactor 1 (Abelson interactor 1) (Abi-1) (Eps8 SH3 domain-binding protein) (Eps8-binding protein) (e3B1)	Abi1	6	516	1714	1408
P27605	Hypoxanthine-guanine phosphoribosyltransferase (HGPRT) (HGPRTase) (EC 2.4.2.8)	Hprt1 Hprt	6	896	1335	1409
M0R7V3	MICOS complex subunit	Apoo	4	883	1349	1410
O35413	Sorbin and SH3 domain-containing protein 2 (Arg-binding protein 2) (ArgBP2) (Arg/Abl-interacting protein 2) (Neural ArgBP2) (nArgBP2) (Sorbin)	Sorbs2 Argbp2	5	726	1506	1411
Q66HD0	Endoplasmin (94 kDa glucose-regulated protein) (GRP-94) (Heat shock protein 90 kDa beta member 1)	Hsp90b1 Grp94 Tra1	27	1641	597	1412
Q6P7P5	eIF5-mimic protein 2 (Basic leucine zipper and W2 domain-containing protein 1)	Bzw1 5mp2	12	1281	959	1413
P39069	Adenylate kinase isoenzyme 1 (AK 1) (EC 2.7.4.3) (EC 2.7.4.6) (ATP-AMP transphosphorylase 1) (ATP:AMP phosphotransferase) (Adenylate monophosphate kinase) (Myokinase)	Ak1	10	786	1456	1414
Q80W83	Serine/threonine-protein phosphatase 2A 56 kDa regulatory subunit beta isoform (PP2A B subunit isoform B'-beta) (PP2A B subunit isoform B56-beta) (PP2A B subunit isoform PR61-beta) (PP2A B subunit isoform R5-beta)	Ppp2r5b LOC100909468 rCG_47223	3	1280	963	1415
Q5XIG8	Serine-threonine kinase receptor-associated protein (UNR-interacting protein)	Strap Unrip	9	1358	887	1416
Q9QVC8	Peptidyl-prolyl cis-trans isomerase FKBP4 (PPIase FKBP4) (EC 5.2.1.8) (52 kDa FK506-binding protein) (52 kDa FKBP) (FKBP-52) (59 kDa immunophilin) (p59) (FK506-binding protein 4) (FKBP-4) (FKBP59) (HSP-binding immunophilin) (HBI) (Immunophilin FKBP52) (Rotamase) [Cleaved into: Peptidyl-prolyl cis-trans isomerase FKBP4, N-terminally processed]	Fkbp4 Fkbp52	6	1312	933	1417
F1LX07	Solute carrier family 25 member 12	Slc25a12 LOC100360985	21	861	1384	1418
P62755	40S ribosomal protein S6	Rps6	5	1161	1087	1419
P46462	Transitional endoplasmic reticulum ATPase (TER ATPase) (EC 3.6.4.6) (15S Mg(2+)-ATPase p97 subunit) (Valosin-containing protein) (VCP)	Vcp	33	1425	826	1420
A0A0G2JVM2	MIA SH3 domain ER export factor 3	Mia3	15	1631	622	1421
Q63100	Cytoplasmic dynein 1 intermediate chain 1 (Cytoplasmic dynein intermediate chain 1) (Dynein intermediate chain 1, cytosolic) (DH IC-1)	Dync1i1 Dnci1 Dncic1	9	1235	1018	1422
D3ZAN3	Alpha glucosidase 2 alpha neutral subunit (Predicted) (Glucosidase II alpha subunit)	Ganab Ganab_predicted rCG_48309	8	1528	728	1423
O88989	Malate dehydrogenase, cytoplasmic (EC 1.1.1.37) (Cytosolic malate dehydrogenase)	Mdh1 Mdh	13	1177	1080	1424
Q5FVQ4	Malectin	Mlec	6	1538	722	1425
P35213	14-3-3 protein beta/alpha (Prepronerve growth factor RNH-1) (Protein kinase C inhibitor protein 1) (KCIP-1) [Cleaved into: 14-3-3 protein beta/alpha, N-terminally processed]	Ywhab	8	593	1668	1426
D3ZAI6	5'-nucleotidase domain-containing 3	Nt5dc3	15	1038	1226	1427
G3V7P1	Syntaxin-12 (Syntaxin-13)	Stx12 Stx13	8	666	1600	1428
P84083	ADP-ribosylation factor 5	Arf5	4	1336	937	1429
D3ZWP6	Plexin A2	Plxna2	6	872	1403	1430
P35427	60S ribosomal protein L13a	Rpl13a	5	1346	931	1431
Q9EQS0	Transaldolase (EC 2.2.1.2)	Taldo1	6	1359	920	1432
F1LPG5	Complex I-B15 (NADH dehydrogenase [ubiquinone] 1 beta subcomplex subunit 4) (NADH-ubiquinone oxidoreductase B15 subunit)	Ndufb4	4	595	1684	1433
Q5XIN6	Mitochondrial proton/calcium exchanger protein (Leucine zipper-EF-hand-containing transmembrane protein 1)	Letm1	18	871	1409	1434
Q6AY21	G3BP stress granule assembly factor 2 (GTPase activating protein (SH3 domain) binding protein 2) (Similar to RNA-binding protein isoform G3BP-2a, isoform CRA_b)	G3bp2 RGD1309571 rCG_60442	8	1696	585	1435
D4A055	Voltage-dependent L-type calcium channel subunit beta-4 (CAB4) (Calcium channel voltage-dependent subunit beta 4)	Cacnb4	2	676	1605	1436
P21670	Proteasome subunit alpha type-4 (Macropain subunit C9) (Multicatalytic endopeptidase complex subunit C9) (Proteasome component C9) (Proteasome subunit L)	Psma4	10	1295	989	1437
Q99376	Transferrin receptor protein 1 (TR) (TfR) (TfR1) (Trfr) (CD antigen CD71)	Tfrc Trfr	25	605	1679	1438
Q5U2S7	Proteasome (Prosome, macropain) 26S subunit, non-ATPase, 3 (Proteasome (Prosome, macropain) 26S subunit, non-ATPase, 3, isoform CRA_b) (Proteasome 26S subunit, non-ATPase 3)	Psmd3 rCG_33694	11	1256	1030	1439
P61203	COP9 signalosome complex subunit 2 (SGN2) (Signalosome subunit 2) (Alien homolog) (JAB1-containing signalosome subunit 2) (Thyroid receptor-interacting protein 15) (TR-interacting protein 15) (TRIP-15)	Cops2 Csn2 Trip15	10	1253	1037	1440
F1LRI5	GCN1 activator of EIF2AK4	Gcn1 Gcn1l1	27	1153	1137	1441
Q5U3Z5	BRI3-binding protein (Similar to BRI3-binding protein)	Bri3bp LOC498176 rCG_21431	3	1453	839	1442
Q5PQN0	Neurocalcin-delta	Ncald	2	1164	1129	1443
D3ZLS5	HECT-type E3 ubiquitin transferase (EC 2.3.2.26)	Hectd1	3	707	1587	1444
Q3KR59	Ubiquitin carboxyl-terminal hydrolase 10 (EC 3.4.19.12) (Deubiquitinating enzyme 10) (Ubiquitin thioesterase 10) (Ubiquitin-specific-processing protease 10)	Usp10	8	1563	732	1445
M0RCY2	40S ribosomal protein S13	0	7	1392	906	1446
P50878	60S ribosomal protein L4 (60S ribosomal protein L1)	Rpl4 Rpl1	9	1283	1015	1447
P28075	Proteasome subunit beta type-5 (EC 3.4.25.1) (Macropain epsilon chain) (Multicatalytic endopeptidase complex epsilon chain) (Proteasome chain 6) (Proteasome epsilon chain) (Proteasome subunit X)	Psmb5	4	1378	921	1448
D3ZQG6	Tripartite motif-containing protein 2 (EC 2.3.2.27) (E3 ubiquitin-protein ligase TRIM2) (RING-type E3 ubiquitin transferase TRIM2)	Trim2	9	798	1501	1449
Q9Z269	Vesicle-associated membrane protein-associated protein B (VAMP-B) (VAMP-associated protein B) (VAP-B)	Vapb	2	1087	1213	1450
P62260	14-3-3 protein epsilon (14-3-3E) (Mitochondrial import stimulation factor L subunit) (MSF L)	Ywhae	13	685	1618	1451
Q8R4E1	T-cell immunomodulatory protein (Protein TIP) (CDA08-like protein) (Integrin-alpha FG-GAP repeat-containing protein 1) (Linkin)	Itfg1 Cda08 Lnkn-1 Tip	5	811	1496	1452
Q62889	Neuroligin-3 (Gliotactin homolog)	Nlgn3	8	815	1494	1453
P50503	Hsc70-interacting protein (Hip) (Protein FAM10A1) (Protein ST13 homolog)	St13 Fam10a1 Hip	6	1085	1225	1454
P61983	14-3-3 protein gamma [Cleaved into: 14-3-3 protein gamma, N-terminally processed]	Ywhag	8	678	1633	1455
P18421	Proteasome subunit beta type-1 (Macropain subunit C5) (Multicatalytic endopeptidase complex subunit C5) (Proteasome component C5) (Proteasome gamma chain)	Psmb1	4	1418	900	1456
Q5NDF0	Protein O-linked-mannose beta-1,4-N-acetylglucosaminyltransferase 2 (POMGnT2) (EC 2.4.1.312) (Extracellular O-linked N-acetylglucosamine transferase-like) (Glycosyltransferase-like domain-containing protein 2)	Pomgnt2 Ago61 Gtdc2	3	1302	1022	1457
P37805	Transgelin-3 (Neuronal protein 22) (NP22) (Neuronal protein NP25)	Tagln3 Np25	4	629	1695	1458
Q5U2T3	SPATS2-like protein	Spats2l	2	1321	1004	1459
Q4KMA2	UV excision repair protein RAD23 homolog B	Rad23b	3	1183	1145	1460
A2VCX1	TIP41-like protein	Tiprl	3	1271	1060	1461
P62775	Myotrophin (Granule cell differentiation protein) (Protein V-1)	Mtpn Gcdp	3	1241	1090	1462
Q7TQ85	Ac1164 (Pyruvate dehydrogenase complex, component X)	Pdhx LOC311254	4	1207	1125	1463
F1LMA5	Friend virus susceptibility 1	Fv1	5	1559	775	1464
P07872	Peroxisomal acyl-coenzyme A oxidase 1 (AOX) (EC 1.3.3.6) (Palmitoyl-CoA oxidase) [Cleaved into: Peroxisomal acyl-CoA oxidase 1, A chain; Peroxisomal acyl-CoA oxidase 1, B chain; Peroxisomal acyl-CoA oxidase 1, C chain]	Acox1 Acox	7	770	1566	1465
P62749	Hippocalcin-like protein 1 (Neural visinin-like protein 3) (NVL-3) (NVP-3) (Visinin-like protein 3) (VILIP-3)	Hpcal1	4	1129	1210	1466
P62268	40S ribosomal protein S23	Rps23	3	998	1341	1467
Q505J8	Phenylalanine--tRNA ligase alpha subunit (EC 6.1.1.20) (Phenylalanyl-tRNA synthetase alpha subunit) (PheRS)	Farsa Farsla	6	1482	858	1468
D3Z8B2	Nucleoporin 133	Nup133	3	1102	1238	1469
F1M4Q5	Slingshot homolog 2 (Drosophila) (Predicted) (Slingshot protein phosphatase 2)	Ssh2 Ssh2_predicted rCG_35478	2	1534	808	1470
D4A565	Complex I-SGDH (NADH dehydrogenase [ubiquinone] 1 beta subcomplex subunit 5, mitochondrial) (NADH-ubiquinone oxidoreductase SGDH subunit)	Ndufb5 Ndufb5_predicted rCG_41492	4	634	1708	1471
D3ZT90	Glutaryl-CoA dehydrogenase (Glutaryl-Coenzyme A dehydrogenase (Predicted))	Gcdh Gcdh_predicted rCG_51052	2	1086	1259	1472
D4A5I4	Neuron navigator 1	Nav1 LOC685707	19	857	1488	1473
P48679	Prelamin-A/C [Cleaved into: Lamin-A/C]	Lmna Lmn1	4	1533	819	1474
A0MZ67	Shootin-1 (Shootin1)	Shtn1	4	915	1438	1475
Q9QYJ2	Ras GTPase-activating protein 3 (GAP1(IP4BP)) (Ins P4-binding protein) (R-ras GAP)	Rasa3	2	1364	990	1476
Q32Q06	AP-1 complex subunit mu-1 (AP-mu chain family member mu1A) (Adaptor protein complex AP-1 subunit mu-1) (Adaptor-related protein complex 1 subunit mu-1) (Clathrin assembly protein complex 1 mu-1 medium chain 1) (Golgi adaptor HA1/AP1 adaptin mu-1 subunit) (Mu-adaptin 1) (Mu1A-adaptin)	Ap1m1	10	1014	1342	1477
P60123	RuvB-like 1 (EC 3.6.4.12) (49 kDa TATA box-binding protein-interacting protein) (49 kDa TBP-interacting protein) (DNA helicase p50) (Pontin 52) (TIP49a)	Ruvbl1 Tip49 Tip49a	6	1607	753	1478
P68511	14-3-3 protein eta	Ywhah	9	837	1525	1479
Q5XIF3	NADH dehydrogenase [ubiquinone] iron-sulfur protein 4, mitochondrial (Complex I-18 kDa) (CI-18 kDa) (NADH-ubiquinone oxidoreductase 18 kDa subunit)	Ndufs4	2	1058	1310	1480
F1LN59	Eukaryotic translation initiation factor 4, gamma 2	Eif4g2	13	1514	862	1481
P62963	Profilin-1 (Profilin I)	Pfn1	6	1002	1378	1482
Q6AXS5	Plasminogen activator inhibitor 1 RNA-binding protein (PAI1 RNA-binding protein 1) (PAI-RBP1) (RDA288) (SERPINE1 mRNA-binding protein 1)	Serbp1 Pairbp1 Rda288	5	1591	790	1483
Q7TP36	Protein Shroom2 (Liver regeneration-related protein LRRG167) (Protein Apxl)	Shroom2 Apxl Ab2-404	6	1088	1299	1484
P62246	40S ribosomal protein S15a	Rps15a	3	944	1444	1485
B2GV73	Actin-related protein 2/3 complex subunit 3	Arpc3 Arpc3_predicted rCG_21863	7	766	1624	1486
Q52KK3	Mitochondrial nicotinamide adenine dinucleotide transporter SLC25A51 (Mitochondrial NAD(+) transporter SLC25A51) (Mitochondrial carrier triple repeat protein 1) (Solute carrier family 25 member 51)	Slc25a51 Mcart1	3	1053	1340	1487
P70566	Tropomodulin-2 (Neuronal tropomodulin) (N-Tmod)	Tmod2 Ntmod	10	663	1730	1488
D4A5G8	Pyruvate dehydrogenase E1 component subunit alpha (EC 1.2.4.1)	Pdha1l1	17	993	1404	1489
Q02356	AMP deaminase 2 (EC 3.5.4.6) (AMP deaminase isoform L)	Ampd2	7	1057	1343	1490
P06761	Endoplasmic reticulum chaperone BiP (EC 3.6.4.10) (78 kDa glucose-regulated protein) (GRP-78) (Binding-immunoglobulin protein) (BiP) (Heat shock protein 70 family protein 5) (HSP70 family protein 5) (Heat shock protein family A member 5) (Immunoglobulin heavy chain-binding protein) (Steroidogenesis-activator polypeptide)	Hspa5 Grp78	21	1593	810	1491
P28480	T-complex protein 1 subunit alpha (TCP-1-alpha) (CCT-alpha)	Tcp1 Cct1 Ccta	21	1261	1142	1492
P48768	Sodium/calcium exchanger 2 (Na(+)/Ca(2+)-exchange protein 2) (Solute carrier family 8 member 2)	Slc8a2 Ncx2	5	1075	1328	1493
Q10728	Protein phosphatase 1 regulatory subunit 12A (MBSP) (Myosin phosphatase-targeting subunit 1) (Myosin phosphatase target subunit 1) (Protein phosphatase myosin-binding subunit) (Protein phosphatase subunit 1M) (PP-1M) (Serine/threonine protein phosphatase PP1 smooth muscle regulatory subunit M110)	Ppp1r12a Mbs Mypt1	7	864	1539	1494
Q5EB81	NADH-cytochrome b5 reductase 1 (b5R.1) (EC 1.6.2.2)	Cyb5r1	7	754	1649	1495
M0R402	Thioredoxin-related transmembrane protein 3	Tmx3	3	1494	912	1496
D3ZT47	Family with sequence similarity 171, member A2	Fam171a2 RGD1307966	2	1292	1114	1497
D4AE56	Microsomal prostaglandin E synthase 2 (EC 5.3.99.3) (Prostaglandin E synthase 2)	Ptges2 Ptges2_predicted rCG_45396	2	827	1582	1498
M0RC57	Small ArfGAP 1	Smap1 LOC684800	5	1031	1387	1499
Q3B7U9	Peptidyl-prolyl cis-trans isomerase FKBP8 (PPIase FKBP8) (EC 5.2.1.8) (FK506-binding protein 8) (FKBP-8) (Rotamase)	Fkbp8	6	1388	1033	1500
Q07205	Eukaryotic translation initiation factor 5 (eIF-5)	Eif5	7	1089	1332	1501
D4A7R0	Signal recognition particle subunit SRP72	LOC108348180	6	1504	918	1502
D4A2Z8	ATP-dependent DNA/RNA helicase DHX36 (EC 3.6.4.12) (EC 3.6.4.13) (DEAD/H box polypeptide 36) (DEAH-box protein 36) (G4-resolvase-1) (G4R1) (MLE-like protein 1) (RNA helicase associated with AU-rich element protein)	Dhx36	4	1377	1047	1503
A0JN29	Endoplasmic reticulum junction formation protein lunapark	Lnpk Lnp Lnp_predicted rCG_27205	3	1013	1412	1504
P08081	Clathrin light chain A (Lca)	Clta	7	698	1732	1505
Q568Z9	Phytanoyl-CoA hydroxylase-interacting protein (Phytanoyl-CoA hydroxylase-associated protein 1) (PAHX-AP1) (PAHXAP1)	Phyhip	4	1322	1109	1506
Q63525	Nuclear migration protein nudC (Nuclear distribution protein C homolog) (c15)	Nudc	5	1201	1231	1507
Q4KM73	UMP-CMP kinase (EC 2.7.4.14) (Deoxycytidylate kinase) (CK) (dCMP kinase) (Nucleoside-diphosphate kinase) (EC 2.7.4.6) (Uridine monophosphate/cytidine monophosphate kinase) (UMP/CMP kinase) (UMP/CMPK)	Cmpk1 Cmpk	4	1032	1402	1508
P00406	Cytochrome c oxidase subunit 2 (EC 7.1.1.9) (Cytochrome c oxidase polypeptide II)	Mtco2 Coii COX2 mt-Co2	6	863	1573	1509
P81795	Eukaryotic translation initiation factor 2 subunit 3, X-linked (EC 3.6.5.3) (Eukaryotic translation initiation factor 2 subunit gamma, X-linked) (eIF-2-gamma) (eIF-2-gamma X) (PP42)	Eif2s3 Eif2g Eif2s3x	12	1234	1203	1510
O35509	Ras-related protein Rab-11B (EC 3.6.5.2)	Rab11b	9	882	1555	1511
D3ZEH3	SEC61 translocon subunit alpha 2	Sec61a2	3	1147	1291	1512
Q5XIG4	OCIA domain-containing protein 1	Ociad1 Asrij	6	1132	1307	1513
P27791	cAMP-dependent protein kinase catalytic subunit alpha (PKA C-alpha) (EC 2.7.11.11)	Prkaca	5	932	1507	1514
D4AC36	Eukaryotic translation initiation factor 3 subunit F (eIF3f) (Eukaryotic translation initiation factor 3 subunit 5) (eIF-3-epsilon) (eIF3 p47)	Eif3f EIF3F EIF3S5	7	1446	1000	1515
B0LT89	Serine/threonine-protein kinase 24 (EC 2.7.11.1) (Mammalian STE20-like protein kinase 3) (MST-3) (MST3b) (STE20-like kinase MST3) [Cleaved into: Serine/threonine-protein kinase 24 35 kDa subunit (Mammalian STE20-like protein kinase 3 N-terminal) (MST3/N); Serine/threonine-protein kinase 24 12 kDa subunit (Mammalian STE20-like protein kinase 3 C-terminal) (MST3/C)]	Stk24 Mst3 Stk3	5	1113	1333	1516
Q2TA68	Dynamin-like 120 kDa protein, mitochondrial (EC 3.6.5.5) (Optic atrophy protein 1 homolog) [Cleaved into: Dynamin-like 120 kDa protein, form S1]	Opa1	28	967	1480	1517
M0R7F3	Wiskott-Aldrich syndrome protein family member (WASP family protein member)	Wasf3	9	731	1716	1518
A0A0U1RVI9	40S ribosomal protein S2	rCG_34378	5	1516	934	1519
Q7TPB1	T-complex protein 1 subunit delta (TCP-1-delta) (CCT-delta)	Cct4	20	1350	1100	1520
Q62829	Serine/threonine-protein kinase PAK 3 (EC 2.7.11.1) (Beta-PAK) (p21-activated kinase 3) (PAK-3) (p65-PAK)	Pak3	7	789	1661	1521
D4A7N1	MICOS complex subunit Mic25 (Coiled-coil-helix-coiled-coil-helix domain-containing protein 6)	Chchd6 Mic25	4	772	1678	1522
Q7TMZ5	ADP-ribosylation factor-like 6 interacting protein 1 (ADP-ribosylation factor-like GTPase 6-interacting protein 1) (ADP-ribosylation-like factor 6-interacting protein) (RCG39653, isoform CRA_d)	Arl6ip1 LOC293551 rCG_39653	2	1140	1316	1523
P68101	Eukaryotic translation initiation factor 2 subunit 1 (Eukaryotic translation initiation factor 2 subunit alpha) (eIF-2-alpha) (eIF-2A) (eIF-2alpha)	Eif2s1 Eif2a	10	1419	1039	1524
P18420	Proteasome subunit alpha type-1 (Macropain subunit C2) (Multicatalytic endopeptidase complex subunit C2) (Proteasome component C2) (Proteasome nu chain)	Psma1	8	1282	1178	1525
B5DFC8	Eukaryotic translation initiation factor 3 subunit C (eIF3c) (Eukaryotic translation initiation factor 3 subunit 8) (eIF3 p110)	Eif3c Eif3s8	16	1582	881	1526
O35867	Neurabin-1 (Neurabin-I) (Neural tissue-specific F-actin-binding protein I) (PP1bp175) (Protein phosphatase 1 regulatory subunit 9A) (p180)	Ppp1r9a	14	1114	1351	1527
P63036	DnaJ homolog subfamily A member 1 (DnaJ-like protein 1) (Heat shock protein J2) (HSJ-2)	Dnaja1 Hsj2 Rdj1	6	1206	1261	1528
B0BNK1	RAB5C, member RAS oncogene family (RCG32615, isoform CRA_a) (Rab5c protein)	Rab5c rCG_32615	3	959	1510	1529
Q562B5	Serine/threonine-protein phosphatase PGAM5, mitochondrial (EC 3.1.3.16) (Phosphoglycerate mutase family member 5)	Pgam5	3	1173	1300	1530
Q4FZX7	Signal recognition particle receptor subunit beta (SR-beta)	Srprb	2	1225	1250	1531
Q05982	Nucleoside diphosphate kinase A (NDK A) (NDP kinase A) (EC 2.7.4.6) (Metastasis inhibition factor NM23) (Tumor metastatic process-associated protein)	Nme1	4	1082	1399	1532
F1LSG8	Syndetin (Coiled-coil domain-containing protein 132) (EARP/GARPII complex subunit VPS50)	Vps50 Ccdc132	17	1334	1149	1533
P62282	40S ribosomal protein S11	Rps11	7	1403	1083	1534
O88767	Parkinson disease protein 7 homolog (Contraception-associated protein 1) (Protein CAP1) (Fertility protein SP22) (Maillard deglycase) (Parkinsonism-associated deglycase) (Protein DJ-1) (DJ-1) (Protein/nucleic acid deglycase DJ-1) (EC 3.1.2.-) (EC 3.5.1.-) (EC 3.5.1.124)	Park7 Cap1	5	1015	1472	1535
P21818	Stathmin-2 (Superior cervical ganglion-10 protein) (Protein SCG10)	Stmn2 Scg10 Scgn10	5	972	1515	1536
P25809	Creatine kinase U-type, mitochondrial (EC 2.7.3.2) (Acidic-type mitochondrial creatine kinase) (Mia-CK) (Ubiquitous mitochondrial creatine kinase) (U-MtCK)	Ckmt1 Ckmt	10	954	1535	1537
Q6P7Q4	Lactoylglutathione lyase (EC 4.4.1.5) (Aldoketomutase) (Glyoxalase I) (Glx I) (Ketone-aldehyde mutase) (Methylglyoxalase) (S-D-lactoylglutathione methylglyoxal lyase)	Glo1	4	1263	1239	1538
F2Z3S9	Nuclear receptor subfamily 2, group F, member 1	Nr2f1	2	1152	1350	1539
Q7TQ77	Ac1288	0	7	1337	1166	1540
O35824	DnaJ homolog subfamily A member 2 (RDJ2)	Dnaja2	8	1188	1315	1541
D2XV59	GTP-binding protein 1	Gtpbp1	4	1218	1286	1542
P17425	Hydroxymethylglutaryl-CoA synthase, cytoplasmic (HMG-CoA synthase) (EC 2.3.3.10) (3-hydroxy-3-methylglutaryl coenzyme A synthase)	Hmgcs1 Hmgcs	9	1499	1007	1543
P62198	26S proteasome regulatory subunit 8 (26S proteasome AAA-ATPase subunit RPT6) (Proteasome 26S subunit ATPase 5) (Proteasome subunit p45) (Thyroid hormone receptor-interacting protein 1) (TRIP1) (p45/SUG)	Psmc5 Sug1	9	1067	1439	1544
P20280	60S ribosomal protein L21	Rpl21	3	1436	1071	1545
Q63347	26S proteasome regulatory subunit 7 (26S proteasome AAA-ATPase subunit RPT1) (Proteasome 26S subunit ATPase 2)	Psmc2 Mss1	16	1344	1168	1546
A0A0G2K5E4	DnaJ heat shock protein family (Hsp40) member A3 (RCG49803, isoform CRA_a)	Dnaja3 rCG_49803	4	1050	1473	1547
P00388	NADPH--cytochrome P450 reductase (CPR) (P450R) (EC 1.6.2.4)	Por	15	1189	1338	1548
Q63081	Protein disulfide-isomerase A6 (EC 5.3.4.1) (Calcium-binding protein 1) (CaBP1) (Protein disulfide isomerase P5) (Thioredoxin domain-containing protein 7)	Pdia6 Cabp1 Txndc7	9	1621	909	1549
D3ZTX0	Transmembrane emp24 domain-containing protein 7 (p24 family protein gamma-3) (p24gamma3) (p27)	Tmed7	3	1209	1321	1550
P63039	60 kDa heat shock protein, mitochondrial (EC 5.6.1.7) (60 kDa chaperonin) (Chaperonin 60) (CPN60) (HSP-65) (Heat shock protein 60) (HSP-60) (Hsp60) (Mitochondrial matrix protein P1)	Hspd1 Hsp60	29	939	1595	1551
P31399	ATP synthase subunit d, mitochondrial (ATPase subunit d) (ATP synthase peripheral stalk subunit d)	Atp5pd Atp5h Atp5jd	6	1052	1483	1552
D4A6G6	40S ribosomal protein S19	LOC100362339	4	1348	1191	1553
B1WBY1	Cul1 protein (Cullin 1) (Cullin 1 (Predicted), isoform CRA_a)	Cul1 Cul1_predicted rCG_28370	10	1071	1469	1554
Q5U2X6	PAT complex subunit CCDC47 (Coiled-coil domain-containing protein 47) (PAT complex component CCDC47)	Ccdc47	7	1678	865	1555
P21531	60S ribosomal protein L3 (L4)	Rpl3	8	1444	1099	1556
A1L1J8	RAB5B, member RAS oncogene family (RAB5B, member RAS oncogene family (Predicted), isoform CRA_c)	Rab5b Rab5b_predicted rCG_42413	5	856	1688	1557
Q9EPC6	Profilin-2 (Profilin II)	Pfn2	3	1163	1383	1558
P05370	Glucose-6-phosphate 1-dehydrogenase (G6PD) (EC 1.1.1.49)	G6pdx G6pd	6	1120	1431	1559
F1M062	La ribonucleoprotein 1, translational regulator	Larp1	6	1175	1377	1560
D3ZSV8	Unc-79 homolog, NALCN channel complex subunit	Unc79	2	902	1650	1561
Q6AYH5	Dynactin subunit 2	Dctn2	16	847	1705	1562
Q63190	Emerin	Emd	2	1540	1025	1563
Q5XIP9	Transmembrane protein 43 (Protein LUMA)	Tmem43	2	1022	1543	1564
D4A0T0	Complex I-PDSW (NADH dehydrogenase [ubiquinone] 1 beta subcomplex subunit 10) (NADH-ubiquinone oxidoreductase PDSW subunit)	Ndufb10 rCG_32945	6	885	1681	1565
P04785	Protein disulfide-isomerase (PDI) (EC 5.3.4.1) (Cellular thyroid hormone-binding protein) (Prolyl 4-hydroxylase subunit beta)	P4hb Pdia1	15	1536	1032	1566
P62718	60S ribosomal protein L18a	Rpl18a	7	1429	1139	1567
Q9JLA3	UDP-glucose:glycoprotein glucosyltransferase 1 (UGT1) (rUGT1) (EC 2.4.1.-) (UDP--Glc:glycoprotein glucosyltransferase) (UDP-glucose ceramide glucosyltransferase-like 1)	Uggt1 Gt Ugcgl1 Uggt Ugt1 Ugtr	19	1587	982	1568
Q3MHS9	Chaperonin containing Tcp1, subunit 6A (Zeta 1) (Chaperonin subunit 6a (Zeta)) (Chaperonin-containing TCP1 subunit 6A)	Cct6a rCG_21714	16	1441	1130	1569
Q63569	26S proteasome regulatory subunit 6A (26S proteasome AAA-ATPase subunit RPT5) (Proteasome 26S subunit ATPase 3) (Spermatogenic cell/sperm-associated Tat-binding protein homolog SATA) (Tat-binding protein 1) (TBP-1)	Psmc3 Tbp1	9	1530	1044	1570
F1LMZ8	26S proteasome non-ATPase regulatory subunit 11 (26S proteasome regulatory subunit RPN6)	Psmd11	13	1367	1211	1571
D3ZTW9	Endonuclease G-like 1 (Predicted), isoform CRA_d (Exo/endonuclease G)	Exog Endogl1_predicted rCG_25458	2	873	1706	1572
Q63083	Nucleobindin-1 (Bone 63 kDa calcium-binding protein) (CALNUC)	Nucb1 Nuc	8	1618	962	1573
P62909	40S ribosomal protein S3 (EC 4.2.99.18)	Rps3	17	1515	1069	1574
M0RC99	Ras-related protein Rab-5A (EC 3.6.5.2) (Small GTP-binding protein rab5)	Rab5a	2	1034	1550	1575
P04762	Catalase (EC 1.11.1.6)	Cat Cas1	12	1216	1370	1576
P16446	Phosphatidylinositol transfer protein alpha isoform (PI-TP-alpha) (PtdIns transfer protein alpha) (PtdInsTP alpha)	Pitpna Pitpn	10	1159	1428	1577
Q63060	Glycerol kinase (GK) (Glycerokinase) (EC 2.7.1.30) (ATP-stimulated glucocorticoid-receptor translocation promoter) (ASTP) (ATP:glycerol 3-phosphotransferase)	Gk Gyk	6	1092	1497	1578
Q498R3	DnaJ homolog subfamily C member 10 (EC 1.8.4.-)	Dnajc10	3	1667	924	1579
P24049	60S ribosomal protein L17 (Amino acid starvation-induced protein) (ASI) (L23)	Rpl17	5	1149	1445	1580
D4A5I9	Unconventional myosin-6 (Unconventional myosin-VI)	Myo6	11	991	1609	1581
Q3KR86	MICOS complex subunit Mic60 (Mitochondrial inner membrane protein) (Mitofilin) (Fragment)	Immt Mic60	28	1009	1592	1582
Q64654	Lanosterol 14-alpha demethylase (LDM) (EC 1.14.14.154) (CYPLI) (Cytochrome P450 51A1) (Cytochrome P450-14DM) (Cytochrome P45014DM) (Cytochrome P450LI) (Sterol 14-alpha demethylase)	Cyp51a1 Cyp51	4	1170	1436	1583
A0A0G2K3Z9	Peroxiredoxin-1 (EC 1.11.1.24)	0	10	1202	1405	1584
P81377	cAMP-dependent protein kinase type I-beta regulatory subunit	Prkar1b	6	1613	995	1585
P62890	60S ribosomal protein L30	Rpl30	4	1194	1414	1586
D4A7U1	Zyxin	Zyx	2	1339	1271	1587
O35814	Stress-induced-phosphoprotein 1 (STI1) (Hsc70/Hsp90-organizing protein) (Hop)	Stip1 Hop	28	1259	1354	1588
Q9JHZ4	GRIP1-associated protein 1 (GRASP-1) [Cleaved into: GRASP-1 C-terminal chain (30kDa C-terminus form)]	Gripap1 Grasp1	5	1268	1346	1589
Q5BK63	NADH dehydrogenase [ubiquinone] 1 alpha subcomplex subunit 9, mitochondrial (Complex I-39kD) (CI-39kD) (NADH-ubiquinone oxidoreductase 39 kDa subunit) (Sperm flagella protein 3)	Ndufa9	13	982	1634	1590
A9UMV9	Complex I-B14.5a (NADH dehydrogenase [ubiquinone] 1 alpha subcomplex subunit 7) (NADH-ubiquinone oxidoreductase subunit B14.5a)	Ndufa7 Ndufa7l rCG_37550	4	1131	1486	1591
P52555	Endoplasmic reticulum resident protein 29 (ERp29) (Endoplasmic reticulum resident protein 31) (ERp31)	Erp29	5	1598	1026	1592
P19804	Nucleoside diphosphate kinase B (NDK B) (NDP kinase B) (EC 2.7.4.6) (Histidine protein kinase NDKB) (EC 2.7.13.3) (P18)	Nme2	4	1056	1568	1593
Q6AYG3	Exopolyphosphatase PRUNE1 (EC 3.6.1.1)	Prune1 Prune	7	1370	1256	1594
P17078	60S ribosomal protein L35	Rpl35	2	1257	1371	1595
P84087	Complexin-2 (Complexin II) (CPX II) (Synaphin-1)	Cplx2	2	953	1675	1596
Q6P9U8	Eukaryotic translation initiation factor 3 subunit H (eIF3h) (Eukaryotic translation initiation factor 3 subunit 3) (eIF-3-gamma) (eIF3 p40 subunit)	Eif3h Eif3s3	7	1657	974	1597
Q7TQ16	Cytochrome b-c1 complex subunit 8 (Complex III subunit 8) (Complex III subunit VIII) (Low molecular mass ubiquinone-binding protein) (Ubiquinol-cytochrome c reductase complex 9.5 kDa protein) (Ubiquinol-cytochrome c reductase complex ubiquinone-binding protein QP-C)	Uqcrq Qpc	2	1204	1427	1598
Q07936	Annexin A2 (Annexin II) (Annexin-2) (Calpactin I heavy chain) (Calpactin-1 heavy chain) (Chromobindin-8) (Lipocortin II) (Placental anticoagulant protein IV) (PAP-IV) (Protein I) (p36)	Anxa2 Anx2	3	1157	1474	1599
D3ZTK5	60S ribosomal protein L27	0	2	1416	1218	1600
P04797	Glyceraldehyde-3-phosphate dehydrogenase (GAPDH) (EC 1.2.1.12) (38 kDa BFA-dependent ADP-ribosylation substrate) (BARS-38) (Peptidyl-cysteine S-nitrosylase GAPDH) (EC 2.6.99.-)	Gapdh Gapd	15	1289	1345	1601
O54922	Exocyst complex component 7 (Exocyst complex component Exo70) (rExo70)	Exoc7 Exo70	11	947	1689	1602
B5DF55	RCG55706 (Signal transducing adaptor molecule) (Signal transducing adaptor molecule (SH3 domain and ITAM motif) 1)	Stam rCG_55706	7	1306	1334	1603
O88637	Ethanolamine-phosphate cytidylyltransferase (EC 2.7.7.14) (CTP:phosphoethanolamine cytidylyltransferase) (Phosphorylethanolamine transferase)	Pcyt2	2	1165	1477	1604
B0BN85	Protein SGT1 homolog (Suppressor of G2 allele of SKP1 homolog)	Sugt1	9	1294	1352	1605
P21708	Mitogen-activated protein kinase 3 (MAP kinase 3) (MAPK 3) (EC 2.7.11.24) (ERT2) (Extracellular signal-regulated kinase 1) (ERK-1) (Insulin-stimulated MAP2 kinase) (MAP kinase isoform p44) (p44-MAPK) (MNK1) (Microtubule-associated protein 2 kinase) (p44-ERK1)	Mapk3 Erk1 Prkm3	8	1246	1401	1606
A0A0G2K051	Early endosome antigen 1	Eea1	10	1182	1467	1607
P08082	Clathrin light chain B (Lcb)	Cltb	6	957	1693	1608
G3V9T7	ATPase Get3 (EC 3.6.-.-) (Arsenical pump-driving ATPase) (Arsenite-stimulated ATPase) (Guided entry of tail-anchored proteins factor 3, ATPase)	Get3 Asna1 Trc40	6	1185	1468	1609
P13832	Myosin regulatory light chain RLC-A (Myosin RLC-A) (Myosin regulatory light chain 2-A, smooth muscle isoform)	Rlc-a	4	973	1683	1610
D4A1Z2	KOW domain-containing protein	0	2	1408	1251	1611
P25113	Phosphoglycerate mutase 1 (EC 5.4.2.11) (EC 5.4.2.4) (BPG-dependent PGAM 1) (Phosphoglycerate mutase isozyme B) (PGAM-B)	Pgam1	2	1011	1648	1612
O70257	Syntaxin-7	Stx7	4	936	1723	1613
P97629	Leucyl-cystinyl aminopeptidase (Cystinyl aminopeptidase) (EC 3.4.11.3) (GP160) (Insulin-regulated membrane aminopeptidase) (Insulin-responsive aminopeptidase) (IRAP) (Oxytocinase) (OTase) (Placental leucine aminopeptidase) (P-LAP) (Vesicle protein of 165 kDa) (Vp165)	Lnpep Irap Otase	2	1299	1366	1614
Q8K3M6	ERC protein 2 (CAZ-associated structural protein 1) (CAST1) (Cast) (Cytomatrix protein p110)	Erc2 Cast1 Cmbp	3	1277	1389	1615
P62914	60S ribosomal protein L11	Rpl11	2	1422	1246	1616
Q66H15	Regulator of microtubule dynamics protein 3 (RMD-3) (Protein FAM82A2) (Protein FAM82C)	Rmdn3 Fam82a2 Fam82c	4	1068	1601	1617
Q1RP74	Tubulin-folding cofactor B	LOC103690005 LOC100911774 Tbcb ZH14 rCG_53953	8	1110	1562	1618
D3ZU85	FERM_C domain-containing protein	0	4	1043	1629	1619
D3ZFA8	40S ribosomal protein S17	LOC100362366	3	1498	1175	1620
P34058	Heat shock protein HSP 90-beta (Heat shock 84 kDa) (HSP 84) (HSP84)	Hsp90ab1 Hsp84 Hspcb	23	1424	1253	1621
Q3T1K5	F-actin-capping protein subunit alpha-2 (CapZ alpha-2)	Capza2	4	1103	1580	1622
P63029	Translationally-controlled tumor protein (TCTP) (Lens epithelial protein)	Tpt1 Trt	4	1078	1608	1623
Q68SB1	Double-stranded RNA-binding protein Staufen homolog 2 (r-staufen protein)	Stau2	7	1626	1061	1624
P45592	Cofilin-1 (Cofilin, non-muscle isoform)	Cfl1	11	1097	1590	1625
F1LQZ3	Kinesin-like protein	Kif3a	2	988	1699	1626
O35331	Pyridoxal kinase (EC 2.7.1.35) (Pyridoxine kinase)	Pdxk Pkh	4	1272	1416	1627
P14408	Fumarate hydratase, mitochondrial (Fumarase) (EC 4.2.1.2)	Fh Fh1	6	1154	1536	1628
Q4KLF8	Actin-related protein 2/3 complex subunit 5 (Arp2/3 complex 16 kDa subunit) (p16-ARC)	Arpc5	3	1023	1667	1629
Q5M9G3	Caprin-1 (Cytoplasmic activation- and proliferation-associated protein 1) (GPI-anchored protein p137) (GPI-p137) (p137GPI) (RNA granule protein 105)	Caprin1 Gpiap1 Rng105	9	1654	1046	1630
D3ZI07	Kinesin-like protein	Kif3b Kif3b_predicted rCG_37464	12	1139	1561	1631
A0A0G2K719	RNA helicase (EC 3.6.4.13)	Ddx3x	8	1666	1040	1632
A2RUW1	Toll-interacting protein	Tollip	4	1162	1554	1633
P37377	Alpha-synuclein	Snca	3	1215	1502	1634
P69682	Adaptin ear-binding coat-associated protein 1 (NECAP endocytosis-associated protein 1) (NECAP-1)	Necap1	4	1138	1579	1635
D4A6P1	RCG40132, isoform CRA_a (Seizure-related 6 homolog-like 2)	Sez6l2 rCG_40132	2	1600	1118	1636
B2RYN3	Eukaryotic translation elongation factor 1 epsilon 1 (RCG43901)	Eef1e1 rCG_43901	2	1412	1309	1637
O88321	26S proteasome non-ATPase regulatory subunit 4	Psmd4 rCG_51785	3	1567	1156	1638
P10362	Secretogranin-2 (Chromogranin-C) (Secretogranin II) (SgII) [Cleaved into: Secretoneurin (SN); Manserin]	Scg2 Chgc Scg-2	2	1523	1209	1639
G3V928	Prolow-density lipoprotein receptor-related protein 1 (LRP-1) [Cleaved into: Low-density lipoprotein receptor-related protein 1 85 kDa subunit (LRP-85); Low-density lipoprotein receptor-related protein 1 515 kDa subunit (LRP-515); Low-density lipoprotein receptor-related protein 1 intracellular domain (LRPICD)]	Lrp1	37	1137	1596	1640
Q68FR9	Elongation factor 1-delta (EF-1-delta)	Eef1d	5	1597	1138	1641
Q63617	Hypoxia up-regulated protein 1 (150 kDa oxygen-regulated protein) (ORP-150)	Hyou1 Orp150	12	1581	1155	1642
Q9R085	Ubiquitin carboxyl-terminal hydrolase 15 (EC 3.4.19.12) (Deubiquitinating enzyme 15) (Ubiquitin carboxyl-terminal hydrolase of 109 kDa) (Ubiquitin thioesterase 15) (Ubiquitin-specific-processing protease 15)	Usp15 ubp109	8	1349	1388	1643
P62994	Growth factor receptor-bound protein 2 (Adapter protein GRB2) (Protein Ash) (SH2/SH3 adapter GRB2)	Grb2 Ash	4	1220	1520	1644
D4A4T0	RING-type E3 ubiquitin transferase (EC 2.3.2.27)	Stub1 rCG_34526	6	1443	1298	1645
B2RYS8	NADH dehydrogenase [ubiquinone] 1 beta subcomplex subunit 8, mitochondrial (Complex I-ASHI) (NADH-ubiquinone oxidoreductase ASHI subunit)	Ndufb8 Ndufb8_predicted rCG_57427	3	1293	1451	1646
D4ACB8	CCT-theta (T-complex protein 1 subunit theta)	Cct8 Cct8_predicted rCG_58706	28	1466	1280	1647
D3ZYS7	G3BP stress granule assembly factor 1	G3bp1	5	1590	1161	1648
B1WBX6	Small ArfGAP2 (Smap2 protein)	Smap2	5	1546	1206	1649
P21533	60S ribosomal protein L6 (Neoplasm-related protein C140)	Rpl6	10	1522	1230	1650
G3V8Q1	Coatomer subunit epsilon	Cope Cope_predicted rCG_38784	3	1627	1126	1651
O35244	Peroxiredoxin-6 (EC 1.11.1.27) (1-Cys peroxiredoxin) (1-Cys PRX) (Acidic calcium-independent phospholipase A2) (aiPLA2) (EC 3.1.1.4) (Antioxidant protein 2) (Glutathione-dependent peroxiredoxin) (Lysophosphatidylcholine acyltransferase 5) (LPC acyltransferase 5) (LPCAT-5) (Lyso-PC acyltransferase 5) (EC 2.3.1.23) (Non-selenium glutathione peroxidase) (NSGPx) (Thiol-specific antioxidant protein)	Prdx6 Aipla2 Aop2 Tsa	6	1107	1646	1652
B0BNE6	Complex I-23kD (NADH dehydrogenase [ubiquinone] iron-sulfur protein 8, mitochondrial) (NADH-ubiquinone oxidoreductase 23 kDa subunit)	Ndufs8 Ndufs8_predicted rCG_47133	4	1327	1430	1653
P47863	Aquaporin-4 (AQP-4) (Mercurial-insensitive water channel) (MIWC) (WCH4)	Aqp4	6	1237	1524	1654
F1LZC5	NADH dehydrogenase [ubiquinone] 1 alpha subcomplex subunit 13	0	4	1037	1724	1655
P62907	60S ribosomal protein L10a	Rpl10a	6	1414	1359	1656
Q62703	Reticulocalbin-2 (Calcium-binding protein ERC-55) (Taipoxin-associated calcium-binding protein 49) (TCBP-49)	Rcn2 Erc55	10	1513	1263	1657
D3ZUX5	Coiled-coil-helix-coiled-coil-helix domain containing 3 (Predicted), isoform CRA_a (Coiled-coil-helix-coiled-coil-helix domain-containing 3)	Chchd3 Chchd3_predicted rCG_28180	5	1059	1717	1658
P62250	40S ribosomal protein S16	Rps16	9	1537	1242	1659
Q6AYD3	Proliferation-associated protein 2G4	Pa2g4	7	1411	1368	1660
Q68A21	Transcriptional activator protein Pur-beta (Purine-rich element-binding protein B)	Purb	6	1683	1097	1661
D3ZZ51	Proline-rich coiled-coil 2B	Prrc2b Bat2l	5	1662	1122	1662
Q8R478	WW domain-binding protein 2 (WBP-2)	Wbp2	4	1539	1245	1663
Q5XI73	Rho GDP-dissociation inhibitor 1 (Rho GDI 1) (Rho-GDI alpha)	Arhgdia	4	1116	1670	1664
F1LR36	Transcription elongation factor spt6	Supt6h	3	1471	1319	1665
P35704	Peroxiredoxin-2 (EC 1.11.1.24) (Thiol-specific antioxidant protein) (TSA) (Thioredoxin peroxidase 1) (Thioredoxin-dependent peroxide reductase 1) (Thioredoxin-dependent peroxiredoxin 2)	Prdx2 Tdpx1	7	1493	1301	1666
D4ACM1	Elongator complex protein 3 (EC 2.3.1.-)	Elp3 rCG_52086	5	1372	1424	1667
O35952	Hydroxyacylglutathione hydrolase, mitochondrial (EC 3.1.2.6) (Glyoxalase II) (Glx II) (Round spermatid protein RSP29)	Hagh Rsp29	3	1379	1419	1668
F1M2E9	60S ribosomal protein L13	LOC100361259	5	1457	1362	1669
O35430	Amyloid-beta A4 precursor protein-binding family A member 1 (Adapter protein X11alpha) (Neuron-specific X11 protein) (Neuronal Munc18-1-interacting protein 1) (Mint-1)	Apba1 Mint1 X11	5	1230	1589	1670
P97576	GrpE protein homolog 1, mitochondrial (Mt-GrpE#1)	Grpel1 Grepel1	3	1323	1499	1671
F1LYA6	Abl-interactor 2	Abi2	3	1106	1719	1672
A0A0G2K226	NudC domain-containing 3 (Fragment)	Nudcd3	2	1341	1485	1673
P10888	Cytochrome c oxidase subunit 4 isoform 1, mitochondrial (Cytochrome c oxidase polypeptide IV) (Cytochrome c oxidase subunit IV isoform 1) (COX IV-1)	Cox4i1 Cox4 Cox4a	7	1192	1635	1674
F1LP64	E3 ubiquitin-protein ligase TRIP12 (EC 2.3.2.26) (HECT-type E3 ubiquitin transferase TRIP12) (Thyroid receptor-interacting protein 12) (TR-interacting protein 12) (TRIP-12)	Trip12	6	1464	1365	1675
A0A0G2JXD0	60S ribosomal protein L9	LOC103692829 rCG_63708	5	1125	1709	1676
B4F7A9	Non-specific serine/threonine protein kinase (EC 2.7.11.1)	Csnk2a2	8	1345	1495	1677
P97834	COP9 signalosome complex subunit 1 (SGN1) (Signalosome subunit 1) (G protein pathway suppressor 1) (GPS-1) (JAB1-containing signalosome subunit 1) (MFH protein)	Gps1 Cops1 Csn1	4	1459	1382	1678
P63018	Heat shock cognate 71 kDa protein (EC 3.6.4.10) (Heat shock 70 kDa protein 8)	Hspa8 Hsc70 Hsc73	32	1371	1470	1679
Q9WV48	SH3 and multiple ankyrin repeat domains protein 1 (Shank1) (GKAP/SAPAP-interacting protein) (SPANK-1) (Somatostatin receptor-interacting protein) (SSTR-interacting protein) (SSTRIP) (Synamon)	Shank1	9	1255	1591	1680
Q5XI17	Threonyl-tRNA synthetase (EC 6.1.1.3)	Tarsl2 Tars3	6	1397	1455	1681
P82995	Heat shock protein HSP 90-alpha (EC 3.6.4.10) (Heat shock 86 kDa) (HSP 86) (HSP86)	Hsp90aa1 Hsp86 Hspca	27	1421	1433	1682
D4A8G7	SNW domain-containing protein 1	Snw1 RGD1561926_predicted rCG_20602	6	1401	1458	1683
Q5U318	Astrocytic phosphoprotein PEA-15 (15 kDa phosphoprotein enriched in astrocytes)	Pea15	4	1233	1627	1684
D3ZUB0	Reticulocalbin 1 (Reticulocalbin 1 (Predicted), isoform CRA_a)	Rcn1 Rcn1_predicted rCG_26388	9	1699	1164	1685
P08592	Amyloid-beta precursor protein (ABPP) (APP) (Alzheimer disease amyloid A4 protein homolog) (Alzheimer disease amyloid protein) (Amyloid precursor protein) (Amyloid-beta (A4) precursor protein) (Amyloid-beta A4 protein) (Amyloidogenic glycoprotein) (AG) [Cleaved into: N-APP; Soluble APP-alpha (S-APP-alpha); Soluble APP-beta (S-APP-beta); C99 (Beta-secretase C-terminal fragment) (Beta-CTF); Amyloid…	App A4 AD1	5	1529	1336	1686
Q6P503	V-type proton ATPase subunit D (V-type proton ATPase subunit d) (Vacuolar proton pump subunit D)	Atp6v1d rCG_61537	4	1243	1622	1687
Q6P6Q9	Calcium uptake protein 1, mitochondrial (Calcium-binding atopy-related autoantigen 1 homolog)	Micu1 Cbara1	8	1273	1593	1688
D4AD99	Cytoplasmic polyadenylation element-binding protein 3	Cpeb3	3	1614	1260	1689
P05426	60S ribosomal protein L7	Rpl7	11	1505	1374	1690
F1M6F4	40S ribosomal protein S25	0	4	1555	1326	1691
B1WC34	Glucosidase 2 subunit beta	Prkcsh Prkcsh_predicted rCG_31596	7	1619	1264	1692
D3ZEI0	60S ribosomal protein L28	0	3	1445	1460	1693
Q9WUJ3	Myomegalin (Phosphodiesterase 4D-interacting protein) (Phosphodiesterase-binding protein clone 46)	Pde4dip Pbp46	2	1426	1479	1694
Q5RKG9	Eukaryotic translation initiation factor 4B	Eif4b rCG_50632	13	1637	1270	1695
D3ZU64	VPS37B subunit of ESCRT-I (Vacuolar protein sorting 37B (Yeast) (Predicted), isoform CRA_b)	Vps37b Vps37b_predicted rCG_21440	2	1187	1721	1696
Q80WE1	Synaptic functional regulator FMR1 (Fragile X mental retardation protein 1 homolog) (FMRP) (Protein FMR-1)	Fmr1	4	1622	1294	1697
G3V7W1	Programmed cell death protein 6 (Apoptosis-linked gene 2 protein homolog) (ALG-2)	Pdcd6 Alg2	2	1219	1704	1698
F1LPP8	DNA helicase (EC 3.6.4.12)	Chd3	3	1570	1355	1699
D3ZNM1	Ribosomal_L23eN domain-containing protein	0	5	1368	1558	1700
F1LT36	Ribosomal protein S10-like 1	Rps10l1	6	1634	1304	1701
P84076	Neuron-specific calcium-binding protein hippocalcin (P23K)	Hpca	2	1463	1487	1702
G3V6W6	Proteasome 26S subunit, ATPase 6 (RCG61291)	Psmc6 LOC100365869 rCG_61291	7	1380	1583	1703
Q99ML5	Prenylcysteine oxidase (EC 1.8.3.5) (Chloride ion pump-associated 55 kDa protein)	Pcyox1 Clp55	9	1639	1331	1704
P62193	26S proteasome regulatory subunit 4 (P26s4) (26S proteasome AAA-ATPase subunit RPT2) (Proteasome 26S subunit ATPase 1)	Psmc1	10	1394	1578	1705
A0A0G2JU49	Metaxin 1	Mtx1	7	1278	1707	1706
P47728	Calretinin (CR)	Calb2	13	1300	1691	1707
B1WBY7	ER lipid raft-associated 1 (SPFH domain family, member 1 (Predicted))	Erlin1 Spfh1_predicted rCG_57742	3	1548	1447	1708
Q6AYR1	RCG52996, isoform CRA_a (Trafficking from ER to golgi regulator) (Trk-fused protein)	Tfg rCG_52996	3	1309	1698	1709
P14659	Heat shock-related 70 kDa protein 2 (Heat shock protein 70.2) (Testis-specific heat shock protein-related) (HST)	Hspa2 Hst70	3	1465	1549	1710
Q9EQX9	Ubiquitin-conjugating enzyme E2 N (EC 2.3.2.23) (Bendless-like ubiquitin-conjugating enzyme) (E2 ubiquitin-conjugating enzyme N) (Ubiquitin carrier protein N) (Ubiquitin-protein ligase N)	Ube2n	4	1382	1632	1711
Q6TUG0	DnaJ homolog subfamily B member 11 (ER-associated DNAJ) (ER-associated Hsp40 co-chaperone) (Endoplasmic reticulum DNA J domain-containing protein 3) (ER-resident protein ERdj3) (ERdj3) (ERj3p) (Liver regeneration-related protein LRRGT00084)	Dnajb11	3	1576	1453	1712
A0JPM9	Eukaryotic translation initiation factor 3 subunit J (eIF3j) (Eukaryotic translation initiation factor 3 subunit 1) (eIF-3-alpha) (eIF3 p35)	Eif3j Eif3s1	5	1542	1500	1713
B1WBS4	Similar to Vacuolar protein sorting 26 homolog (VPS26 protein homolog), isoform CRA_a (VPS26 retromer complex component B) (Vps26b protein)	Vps26b LOC300472 rCG_22813	8	1532	1523	1714
P49242	40S ribosomal protein S3a (V-fos transformation effector protein) [Cleaved into: 40S ribosomal protein S3b]	Rps3a Fte-1 Fte1	13	1517	1545	1715
Q4KLH5	Arf-GAP domain and FG repeat-containing protein 1 (HIV-1 Rev-binding protein homolog) (Nucleoporin-like protein RIP)	Agfg1 Agfg1-ps1 Hrb Rip	3	1352	1715	1716
Q62991	Sec1 family domain-containing protein 1 (SLY1 homolog) (Sly1p) (Syntaxin-binding protein 1-like 2) (Vesicle transport-related protein Ra410)	Scfd1 Ra410 Sly1 Stxbp1l2	4	1390	1686	1717
P26772	10 kDa heat shock protein, mitochondrial (Hsp10) (10 kDa chaperonin) (Chaperonin 10) (CPN10)	Hspe1	5	1404	1694	1718
Q6IRE4	Tumor susceptibility gene 101 protein (ESCRT-I complex subunit TSG101)	Tsg101	10	1492	1615	1719
Q6AYK6	Calcyclin-binding protein (CacyBP)	Cacybp	5	1437	1690	1720
B1H2A6	FMR1 autosomal homolog 2 (Fxr2 protein)	Fxr2	2	1604	1529	1721
B2RYJ7	ARP1 actin-related protein 1 homolog B (Yeast) (Actin-related protein 1B) (RCG22324, isoform CRA_a)	Actr1b rCG_22324	5	1413	1722	1722
P10719	ATP synthase subunit beta, mitochondrial (EC 7.1.2.2) (ATP synthase F1 subunit beta)	Atp5f1b Atp5b	24	1417	1720	1723
O54874	Serine/threonine-protein kinase MRCK alpha (EC 2.7.11.1) (CDC42-binding protein kinase alpha) (Myotonic dystrophy kinase-related CDC42-binding kinase alpha) (MRCK alpha) (Myotonic dystrophy protein kinase-like alpha)	Cdc42bpa Pk428	4	1491	1647	1724
D4ABY4	Ubiquitin-conjugating enzyme E2, J1	Ube2j1	3	1571	1576	1725
P09895	60S ribosomal protein L5	Rpl5	9	1636	1521	1726
Q63754	Beta-synuclein (Phosphoneuroprotein 14) (PNP 14)	Sncb	4	1483	1701	1727
Q9JI85	Nucleobindin-2 (DNA-binding protein NEFA) (Prepronesfatin) [Cleaved into: Nesfatin-1]	Nucb2 Nefa	5	1596	1597	1728
D3ZG95	Mitochondrial calcium uptake family, member 3	Micu3	2	1488	1710	1729
P0DP31	Calmodulin-3	Calm3 Cam3 Camc CaMIII	7	1477	1737	1730
P61212	ADP-ribosylation factor-like protein 1	Arl1 Arf7	2	1673	1565	1731
D4A3E3	AT-rich interaction domain 1A	Arid1a	4	1670	1570	1732
P35565	Calnexin	Canx	25	1610	1677	1733
Q5XI72	Eukaryotic translation initiation factor 4H (eIF-4H) (Williams-Beuren syndrome chromosomal region 1 protein homolog)	Eif4h Wbscr1	5	1686	1662	1734
Q7M0E3	Destrin (Actin-depolymerizing factor) (ADF)	Dstn	7	1623	1738	1735
D3ZYS1	Purine-rich element-binding protein G (RCG43146)	Purg rCG_43146	7	1701	1664	1736
[truncated: 2 more rows]

## Sheet: (c) DIV14 common proteins 
UniProt accession number	Gene names
[truncated: 1,121 more rows]

[truncated: 6 more sheets: (d) 549 proteins in 3 stages, (e) Proteins used for cluster, (f) Proteins used for Z-score, (g) p-value and fold change, (h) 10-plex TMT1, (i) 10-plex TMT2]
