# Supplementary material for: Immunoproximity biotinylation reveals the axon initial segment proteome
Source: Nat Commun. 2023 Dec 11;14:8201. doi: 10.1038/s41467-023-44015-2 (PMC10713531; doi:10.1038/s41467-023-44015-2)
Supplement: Supplementary file 8 — Source Data [file 41467_2023_44015_MOESM8_ESM.xlsx]

## Sheet: Fig. 4c
Fig. 4c	V5 tag mean intensity in the AIS versus in proximal dendrites from knock-in samples
	SCRIB	WDR47	WDR7
	19.8823	1.849	1.411
	13.2707	3.048	1.195
	12.1537	1.73	1.021
	22.709		0.8521

## Sheet: Fig. 5b
Fig. 5b	Periodicities/ nm
	SCRIB/ nm
	179
	154
	195
	177
	233
	206
	185
	159
	183
	191
	221
	190

## Sheet: Fig. 6c, d
Fig. 6c	The percentage of AIS SCRIB positive neurons					Fig. 6d	Integrated AnkG intensity
	Control	Scrib gRNA1	Scrib gRNA2				Control	Scrib gRNA
	85.1429	0	0				100	130.3
	89.1667	13.3333	10				100	105.3
	87.5	0	0				100	86.17
	88.8889	4.54545	10.3448
	88.5714	37.1429	18.75
	97.1429	40.7407	8
	85.7143	0	0

## Sheet: Fig. 7c, e, f, g, h and j
Fig. 7c	% AIS enriched neurons									Fig. 7e	% AnkG positive neurons in the AIS			Fig. 7f	% SCRIB positive neurons in the AIS				Fig. 7g	Mouse anti-Flag for immunoprecipitation									Fig. 7h	Rabbit anti-GFP for immunoprecipitation									Fig. 7j	Rabbit anti-GFP for immunoprecipitation
	AnkG				SCRIB					Control	Ank3 gRNA			Control	Ank3 gRNA
DIV3	59.375	41.4634	31.7073	78.5714	6.25	9.7561	12.1951	32.1429		95.0617	35.3846			91.358	43.0769
DIV7	97.619	100	100	91.8033	50	84.4444	62.8571	73.7705		100	33.3333			94.7368	28.2051
DIV14	95.122	96.2963	76.7442	94.2857	68.2927	74.0741	72.093	88.5714		97.2973	19.5652			97.2973	23.913
DIV21	100	100	95.5882	96.8254	97.2222	90.2439	89.7059	96.8254

## Sheet: Supplementary Figure 1
	Supplementary Figure 1a	first antibody concentration test						Supplementary Figure 1b	HRP conjugated second antibody concentration test								Supplementary Figure 1c	H2O2 concentration test								Supplementary Figure 1d	Reaction duration test/ min						Supplementary Figure 1f	Substrates test
		Normalized biotin intensity			Biotin SNR (AIS/Soma)				Normalized biotin intensity				Biotin SNR (AIS/Soma)					Normalized biotin intensity				Biotin SNR (AIS/Soma)					Normalized biotin intensity			Biotin SNR (AIS/Soma)				Normalized biotin intensity							Biotin SNR (AIS/Soma)
		5 ug/ml	2 ug/ml	1 ug/ml	5 ug/ml	2 ug/ml	1 ug/ml		1 ug/ml	0.5 ug/ml	0.2 ug/ml	0.1 ug/ml	1 ug/ml	0.5 ug/ml	0.2 ug/ml	0.1 ug/ml		1 uM	100 uM	500 uM	1000 uM	1 uM	100 uM	500 uM	1000 uM		1 min	5 min	10 min	1 min	5 min	10 min		‘-probe	BP	BP2	BP3	BP4	BA1	BA2	‘-probe	BP	BP2	BP3	BP4	BA1	BA2
		127.48	28.158	77.4859	4.84745	5.01727	9.98471		115.97	143.979	30.6087	24.6169	1.94602	1.47904	3.33989	3.77368		0.393351	47.8121	65.0505	62.0797	0.297513	4.06037	1.66907	5.57676		59.3327	83.4599	70.5938	6.79634	2.0958	2.41906		0.823928	74.3825	43.7184	3.64569	2.97662	1.53327	29.4992	0.259999	2.15419	1.04746	0.367619	0.59629	0.952093
		116.868	16.8804	91.4319	3.41076	3.40829	8.66815		80.3102	249.601	35.9184	31.3376	2.8621	3.61138	3.16243	6.27249		0.528584	19.9043	55.7196	77.1972	0.231448	4.14234	3.67852	2.29692		81.3457	111.396	164.04	17.0848	4.95002	2.03652		0.231347	97.4722	110.335	5.86607	1.94242	1.61798	36.1878	0.404062	1.60218	1.28191	0.329714	0.603981	0.857836
		148.734	22.8258	38.4244	5.44107	4.51455	12.8333		120.24	208.301	54.7179	44.7749	4.10587	2.61489	5.19154	7.92155		0.541343	66.9301	123.641	106.878	0.422039	5.17788	1.74295	7.33		117.027	142.663	229.911	7.09831	3.49072	3.46547		0.253861	73.0322	73.1846	5.59965	1.05253	1.51609	22.2969	0.236113	2.76074	1.72793	0.390368	0.340962	0.46132
		74.2411	22.8836	40.5209	3.27564	4.5925	5.15867		94.6747	112.651	41.2487	11.2561	3.34709	2.22778	3.5156	3.6006		0.486939	64.3462	100.442	106.818	0.369621	13.4417	2.4494	1.93331		90.5245	123.049	181.169	8.49579	3.48757	1.84751		0.230048	108.575	67.1505	6.76158	3.28532	1.53615	37.8793	0.290482	2.53089	1.37595	0.734863	0.13288	0.509233
		101.763	19.3636	55.0463	5.25482	6.13475	10.7956		99.797	103.189	38.4876	32.1187	2.35966	1.99796	2.67714	6.32635		0.543135	65.2899	75.483	62.2086	0.310504	4.02212	3.16405	2.93257		131.249	143.916	116.45	10.5697	3.27527	1.82112		0.116467	30.3773	63.4695	4.45201	2.07505	2.27623	37.6079	0.29586	2.76807	2.55907	0.362771	0.552351	0.753005
		73.3008	21.0224	49.3892	4.96549	4.29851	4.89314		55.0603	96.1415	31.2528	25.0971	1.72372	2.24331	2.22145	4.17082		0.309672	51.7856	112.872	122.972	0.316519	2.47599	2.10742	2.51178		161.373	140.427	236.51	16.862	3.71741	5.15974		0.202627	82.3122	57.5047	6.92495	1.9619	1.24866	46.1653	0.291508	2.34331	2.21864	0.436219	0.416547	0.868166
		103.039	22.828	49.0592	4.09838	3.46009	7.92809		85.8021	218.582	23.0858	17.429	1.69375	2.52803	1.97301	3.09591		0.550712	44.3995	128.242	122.443	0.306333	14.5352	2.78966	3.63769		73.0082	80.4103	152.311	8.90353	2.13685	2.70221		0.188916	82.7972	37.025	4.40987	2.67152	1.3025	29.6984	0.19764	2.52365	1.97097	0.402473	0.441315	0.919114
		77.6759	32.3851	38.7955	3.94967	3.60386	4.18575		77.0208	150.643	30.7748	16.2488	1.93098	2.02242	2.69286	2.46739		0.359326	52.3099	118.258	148.8	0.20709	3.22858	2.32201	2.26728		105.883	81.3849	203.818	10.5111	1.65221	3.64168		0.089912	53.352	33.9971	5.53817	3.21547	1.42286	25.4143	0.304224	3.80524	2.27725	0.494942	0.58405
		100.973	38.0877	25.3437	3.00563	7.40696	4.07804		65.8564	223.845	36.8406	47.7931	1.72981	3.72384	2.09837	8.31612		0.457945	27.3921	101.171	105.475	0.205159	2.82321	2.13721	1.98461		104.298	129.599	216.304	8.52855	1.93952	1.91884		0.190504	145.909	61.8171	4.43412	1.64584	2.39255	25.2886	0.289852	1.2418	1.61555	0.488612	0.609624
		97.4651	49.6556	23.4206	3.10331	5.86656	3.38979		69.2456	163.952	83.4137	23.7527	1.74944	2.81145	5.3302	3.2087		2.67627	64.2155	114.139	153.851	1.31494	4.05169	1.54784	2.70273		87.7788	139.413	151.528	2.96657	2.62751	3.05258		0.214461	159.65	35.5783	2.9886	2.27883	2.21085	19.2589			1.32383	0.327266	0.588849
		126.164	47.4899	32.708	4.31695	9.47102	4.02696		67.1459	147.369	71.7355	30.4936	1.6964	2.16651	8.90853	3.74506		1.08763	76.0991	84.8797	141.455	0.486364	3.86736	2.8154	2.09051		79.6757	145.33	68.2333	10.513	2.07289	2.91643		0.159475	146.48	99.7483	3.47828	1.71785	2.47929	33.9543			2.26979	0.362517	0.637933
		81.2872	35.8739	31.0077	4.75279	7.28609	8.41102		74.9777	245.184	82.6603	47.9654	2.93626	2.75922	4.80374	4.89977		0.557815	62.6823	138.262	132.062	0.340493	2.71782	2.14409	2.61946		108.498	133.519	164.965	4.8215	3.34837	2.45239		0.105787	148.895		4.98571	2.61914	2.49632	30.0173			1.54911		0.316724
		103.65	40.2719		6.10368	4.10464			122.5	278.296	65.7297	57.6995	3.24734	3.64268	5.02636	5.31878		0.703541	65.8231	105.588	82.3022	0.366936	14.1197	2.378	1.62969		103.588	118.436	192.816	9.80904	5.11958	2.11575		0.0389667	124.237		3.67441		2.61856	31.4402			1.20255
		76.9496	32.76		3.70836	4.68863			43.5657	177.394	60.2952	20.8116	1.8395	2.29393	4.5679	5.29306		0.54959	62.6083	140.433	63.1878	0.221223	4.14221	2.60796	1.35003		121.682	213.636	222.097	20.0749	4.26058	2.15841		0.19671	117.612		4.72132			32.144			1.77821
		111.957	22.1107		5.0992	3.02246			116.431	184.148	42.7591	7.59581	2.113	1.86697	4.46772	2.37103		0.639832	39.4422	120.368	59.3769	0.410547	1.73895	2.62805	1.29183		142.313	77.6668	196.805	13.2446	2.03884	1.75949			83.6505					29.0437			1.1862
		91.1008	27.2893		3.8645	3.46509			92.586	163.134	46.7863	15.9625	2.4747	2.13684	3.44902	4.02277		0.386852	38.4912	97.3259	67.3607	0.355733	4.78352	2.17624	1.31544		70.8273	129.328	225.34	21.6954	2.50221	2.03026			85.0306					17.6011
		87.4079	36.4845			4.96216			89.1338	134.958	41.2563	6.42603	2.84899	2.37452	2.44493	2.526		0.309909	46.5122	72.0232	98.9838	0.221504	3.87168	1.64755	2.12323		72.8348	168.805	183.852	4.91015	3.80141	2.19164			96.2289					10.5737	0.18029	2.94886	1.67924	1.24853	1.71846	1.31385	2.9813
			41.6784			9.20892			85.1191	218.665	74.6862	10.023	1.95909	3.75061	6.06958	4.18563		0.284564	25.8692	63.6784	92.9269	0.221634	1.24769	1.62604	2.40252		115.774	118.633	154.384	10.486	3.72742	1.80156			119.496						0.20103	2.86514	2.16318	1.36983	0.388422	1.25168	7.17698
			45.8244			6.0385			92.4562	89.0384	39.1525	25.1065	2.71525	2.66301	3.04849	7.74391		0.291321	28.0835	107.354	89.3114	0.161657	2.36315	1.64577	2.05386		91.1625	179.995	157.686	5.92292	3.73152	2.91162			82.5797						0.155258	3.95141	1.96968	0.712995	0.848636	1.06304	3.43297
			29.6615			6.29415			79.911	241.356	70.0028	9.08245	1.90609	2.95866	6.36798	3.14093			75.9171		106.06		3.00594		2.24615		73.0027	100.412	170.441	7.3579	2.54533	2.33154			76.3859						0.348709	3.98704	1.46655	1.04567	2.83639	0.859339	2.71417
			34.9864			3.0981			89.8661	193.945	54.7597	8.0711	2.76832	2.78052	4.12406	4.2094			74.1829		114.771		11.6266		2.09746		108.582	161.904	188.825	8.0242	3.78743	3.29119			93.1436						0.371917	2.14392	1.83227	2.10586	1.13719	1.48234	4.13376
			45.9159			6.66551			77.329	96.658	62.7815	7.66124	2.18853	2.81419	5.22946	2.72185			45.5501		96.3212		4.56554		1.94475			133.753	238.368		2.64337	2.6511			169.131						0.349036	2.70741	3.18014	1.22305	1.16329	1.34561	3.96293
									90.4079	86.6579	49.7913	18.3059	2.27295	3.13247	7.62726	7.30733			18.8556		71.44		4.13404		1.47967			166.95	216.149		2.85069	2.18604			49.1313						0.25496	9.09226	1.88506	1.2103	1.24694	1.08782	3.57212
									47.5964	55.1842	29.7892	20.943	1.74429	0.822734	4.54701	6.98519			44.5701		115.816		11.5387		2.48679			99.9778	225.908		3.17132	1.98157									0.624059	2.227	1.6256	2.03646	1.81109	1.2536
									169.496	102.101	66.5398	24.4122	1.73427	2.28066	8.70966	7.47403			41.7249				2.0326					160.109			4.7492			0.0775805	117.734	25.0053	27.7037	2.6927	7.76443	11.6473		2.3945	1.85623		1.60297
									104.468	117.45	81.8749	32.772	2.21059	1.82998	5.90326	12.7092			52.419				3.3674					119.678			6.29345			0.123208	110.194	66.7141	33.2295	0.62288	4.19809	16.3141		9.1226	2.83442		1.84215
									163.668	86.2917	47.9573	13.8625	1.69691	1.93666	4.4886	6.30124			57.2498				2.38294											0.22025	87.4706	36.6225	12.4706	0.916371	6.44405	26.3661		4.85163	1.74862		0.966798
									98.6863	68.4742	74.8426	7.94965	1.43039	1.09198	6.72617	2.33252											59.7457	51.9134	264.817	15.9035	3.25568	1.72114		0.224655	79.7439	55.4605	33.6538	1.69829	5.68271	28.0485		4.25806	1.66795		1.45837
									146.687	79.9796	34.4935	2.77108	2.04463	3.05249	2.8821	0.680934											38.6945	88.6638	290.715	3.52326	5.83886	1.92315		0.242932	97.026	64.2796	66.3064	1.77659	8.01933	17.4778		3.55195	3.59426		1.28373
									201.109	91.0665	39.8014	16.0087	2.92309	2.4393	3.16303	6.2584											172.437	179.067	186.693	4.87278	2.46499	1.56079		0.263051	65.6255	61.945	32.0489	1.46838	9.81466	26.1092		2.94991	1.66265		1.53394
									182.885	81.3192		5.30718	1.41633	2.10847		2.42346											100.367	130.031	311.226	5.23389	1.51716	8.29226		0.101381	131.653	49.831	33.2085	1.22439	5.1121	47.6358		5.99118	1.41196		1.41067
										105.612		13.4271		2.90408		4.9875											48.9689	133.623	120.045	3.7236	3.22809	1.70452		0.212492	76.9755	41.7646	46.6381	2.43301	5.04201			6.48052	2.04557		1.09356
										80.9741		27.2188		2.72741		6.63837											27.9098	56.2974	79.2037	1.71908	2.65606	1.09201			87.251	72.8093		2.90559					1.93946
										61.1112		22.8338		2.3099		6.49507											143.898	121.06	159.784	4.63035	1.69422	2.57134			167.125	53.8207		2.44155					6.76765
										64.478		30.9427		1.53008		10.3021											132.553	51.5422	238.987	3.96679	1.16146	1.21038			113.253	53.9302		1.61006
										89.7834		7.32725		2.02999		2.78452											145.134	97.4418	236.517	2.79452	1.07269	1.98389			101.748	60.0147		2.32525			1.14524	12.7192	7.17254	1.02479	6.15488	1.95942	10.7027
										113.092		8.62305		3.13682		4.14676											49.5059	143.541	179.195	6.58978	2.63158	1.19068			72.3826	83.4836		2.58738			0.305624	21.767	8.5353	1.5384	3.46435	1.62832	12.2047
												10.5224				3.95943											76.9428	207.25	254.91	3.29736	5.9252	2.39256			54.2101	58.7665		3.01604			0.320927	18.4558	4.11657	1.44474	1.71439	2.17046	7.21366
																											151.723	298.947	263.941	6.11775	2.16321	2.03869			87.0332	52.9102		2.35891			0.319311	16.0152	4.13272	1.84766	5.11665	1.88723	7.15986
																											87.3153	166.259	200.083	7.74935	2.32282	1.5752			150.651	39.8239		1.81348			0.149279	5.15463	3.14281	1.14583	4.19918	1.80169	7.19768
																											108.842	179.816	269.962	4.51812	2.92035	1.2221				39.8758					0.282779	12.4068	8.12368	1.31367	2.81275	1.68918	10.5609
																											103.082	252.013	271.677	3.90939	2.5677	1.29956				28.6715					0.227375	20.6397	3.37259	0.784755	3.60136	1.82655	8.58848
																											118.132	107.728	341.975	4.67906	4.3805	2.07711									0.178408	17.1782	3.53628	1.64385	3.61747	1.37178	9.07758
																											146.447	82.5579	191.459	4.20776	1.86556	3.54618		0.397762	56.3487	10.4946	15.3051	1.27791	5.79122		0.312278	22.6251	6.06727	1.07427	1.82727	1.81936	6.44707
																											28.6363	128.374	248.757	2.9582	1.94035	2.08912		0.679505	47.4485	16.6901	11.9929	1.35636	7.88846		0.268134	15.7573	3.45071	0.991667	3.90455	2.02098	5.01258
																											104.091	172.185	160.593	2.53061	2.71333	1.86129		0.408304	97.9502	13.8726	15.3814	0.569435	4.09806		0.248818	20.195	8.10075	0.852831	3.36623	1.64408	13.1025
																											116.347	172.222	158.749	11.7685	2.90048	2.25306		0.329093	208.905	11.1298	32.11	0.277562	4.98121		0.16446	42.7964		0.88423	4.59094	1.62306	9.32356
																											64.8608	86.8936	139.702	5.0842	4.43973	4.15558		0.406537	142.64	12.7845	17.3549	0.85159	8.64758		0.091868	20.3994		0.562229		1.65261	15.1116
																											106.975	267.981		4.13146	5.5203			0.49735	99.9528	11.4419	16.768	1.30018	5.40283		0.192134	20.5593		1.3487			12.8476
																											107.646	232.315		2.801	1.52042			0.330448	69.7912	15.2236	18.5187	1.04011	6.31396			33.7456					8.46203
																											160.054	249.665		4.2978	4.91818			0.29523	123.299	16.6426	18.6214	1.09594				34.5153					7.83037
																												125.259			2.04158			0.400177	53.6249	11.4177	17.625	1.74806				57.8793					11.9538
																												86.8298			3.4071					10.5975	13.6837	1.29252				14.9624
																												155.841			3.19805					19.2287	15.3436	1.45135				26.8284
																																				13.7152		0.927267				30.3398
																																				19.9987						22.5527
																																				22.63						68.2015
																																				19.3723						22.3673
